# Supplementary material for: The human tRNA-guanine transglycosylase displays promiscuous nucleobase preference but strict tRNA specificity
Source: Nucleic Acids Res. 2021 May 1;49(9):4877–90. doi: 10.1093/nar/gkab289 (PMC8136771; doi:10.1093/nar/gkab289)
Supplement: gkab289_Supplemental_Files [file gkab289_supplemental_files.zip]

Archive with 11 entries (11 files):
- 2a. Supplementary Data S1.pdf
- 2b. Supplementary Data S2.pdf
- 2c. Supplementary Data S3.pdf
- 2d. Supplementary Table S1.xlsx
- 2e. Supplementary Table S2.xlsx
- 2f. Supplementary Table S3.xlsx
- 2g. Supplementary Table S4.xlsx
- 2h. Supplementary Table S5.xlsx
- 2i. Supplementary Table S6.xlsx
- 2j. Supplementary Table S7.xlsx
- 2k. Supplementary Fig. S1.pdf
