# Supplementary material for: The human tRNA-guanine transglycosylase displays promiscuous nucleobase preference but strict tRNA specificity
Source: Nucleic Acids Res. 2021 May 1;49(9):4877–90. doi: 10.1093/nar/gkab289 (PMC8136771; doi:10.1093/nar/gkab289)
Supplement: gkab289_Supplemental_Files [file gkab289_supplemental_files.zip › 2d. Supplementary Table S1.xlsx]

## Sheet: regions covered
Table S1. Enzyme-RNA capture and release data from MDA-MB-231 cells (Experiment 1) Chromosomal alignment of sequencing reads (library size 508105, 508105 reads mapped) from MDA-MB-231 RNA, following the covalent capture release method, to the human (hg19) genome assembly. Tab 1 (‘regions covered’) shows the raw outputs from the perl script containing the chromosomal alignment start and end positi…
chromosome	start	end	length	average coverage	maximum coverage	genes covered	UCSC link	sequence	read count	RPKM	TPM	SNP count	transversion	position	total coverage	alternative coverage	percentage
chr1	143879848	143879870	23	15.3	18	TRNA_Asn	chr1:143879848-143879870	cgaaccgccaaccttttagttaa	18	1540.2	114.1	0
chr1	145396919	145396953	35	15.7	17	TRNA_His	chr1:145396919-145396953	caacgcagagtactaaccactatacgatcacggcG	17	955.9	70.8	1	c -> a	145396938	16	1	6.2
chr1	146544771	146544805	35	13.3	14	TRNA_His	chr1:146544771-146544805	CCgccgtgatcgtatagtggttagtactctgcgtt	14	787.2	58.3	0
chr1	148000797	148000894	98	123.7	225	TRNA_Asn	chr1:148000797-148000894	CAGTACCTgtctctgtggcgtagtcggttagcgcgttcggctgttaaccgaaaagttggtggttcgagcccacccaggaacgcTTGTTCGAGCTTTTA	226	4538.7	336.3	1	g -> t	148000839	165	160	97
chr1	148248107	148248204	98	1328.1	2967	TRNA_Asn	chr1:148248107-148248204	CAGTACCTgtctctgtggcgcaatcggttagcgcgttcggctgttaaccgaaaggttggtggttcgagcccacccagggacgccTCTTTGAGCTTTTA	2975	59745.8	4427.6	1	g -> t	148248121	312	1	0.3
chr1	148248107	148248204	98	1328.1	2967	TRNA_Asn	chr1:148248107-148248204	CAGTACCTgtctctgtggcgcaatcggttagcgcgttcggctgttaaccgaaaggttggtggttcgagcccacccagggacgccTCTTTGAGCTTTTA	2975	59745.8	4427.6	2	g -> t	148248123	312	1	0.3
chr1	148248107	148248204	98	1328.1	2967	TRNA_Asn	chr1:148248107-148248204	CAGTACCTgtctctgtggcgcaatcggttagcgcgttcggctgttaaccgaaaggttggtggttcgagcccacccagggacgccTCTTTGAGCTTTTA	2975	59745.8	4427.6	3	g -> t	148248149	309	297	96.1
chr1	148248107	148248204	98	1328.1	2967	TRNA_Asn	chr1:148248107-148248204	CAGTACCTgtctctgtggcgcaatcggttagcgcgttcggctgttaaccgaaaggttggtggttcgagcccacccagggacgccTCTTTGAGCTTTTA	2975	59745.8	4427.6	4	g -> t	148248160	2962	19	0.6
chr1	148248107	148248204	98	1328.1	2967	TRNA_Asn	chr1:148248107-148248204	CAGTACCTgtctctgtggcgcaatcggttagcgcgttcggctgttaaccgaaaggttggtggttcgagcccacccagggacgccTCTTTGAGCTTTTA	2975	59745.8	4427.6	5	g -> t	148248164	2921	1	0
chr1	148248107	148248204	98	1328.1	2967	TRNA_Asn	chr1:148248107-148248204	CAGTACCTgtctctgtggcgcaatcggttagcgcgttcggctgttaaccgaaaggttggtggttcgagcccacccagggacgccTCTTTGAGCTTTTA	2975	59745.8	4427.6	6	g -> t	148248168	2692	1	0
chr1	148248107	148248204	98	1328.1	2967	TRNA_Asn	chr1:148248107-148248204	CAGTACCTgtctctgtggcgcaatcggttagcgcgttcggctgttaaccgaaaggttggtggttcgagcccacccagggacgccTCTTTGAGCTTTTA	2975	59745.8	4427.6	7	g -> t	148248172	2663	5	0.2
chr1	148248107	148248204	98	1328.1	2967	TRNA_Asn	chr1:148248107-148248204	CAGTACCTgtctctgtggcgcaatcggttagcgcgttcggctgttaaccgaaaggttggtggttcgagcccacccagggacgccTCTTTGAGCTTTTA	2975	59745.8	4427.6	8	g -> t	148248174	2662	10	0.4
chr1	148248107	148248204	98	1328.1	2967	TRNA_Asn	chr1:148248107-148248204	CAGTACCTgtctctgtggcgcaatcggttagcgcgttcggctgttaaccgaaaggttggtggttcgagcccacccagggacgccTCTTTGAGCTTTTA	2975	59745.8	4427.6	9	c -> a	148248176	2659	2	0.1
chr1	148248107	148248204	98	1328.1	2967	TRNA_Asn	chr1:148248107-148248204	CAGTACCTgtctctgtggcgcaatcggttagcgcgttcggctgttaaccgaaaggttggtggttcgagcccacccagggacgccTCTTTGAGCTTTTA	2975	59745.8	4427.6	10	c -> a	148248181	2660	1	0
chr1	148248107	148248204	98	1328.1	2967	TRNA_Asn	chr1:148248107-148248204	CAGTACCTgtctctgtggcgcaatcggttagcgcgttcggctgttaaccgaaaggttggtggttcgagcccacccagggacgccTCTTTGAGCTTTTA	2975	59745.8	4427.6	11	g -> t	148248183	2660	4	0.2
chr1	148248107	148248204	98	1328.1	2967	TRNA_Asn	chr1:148248107-148248204	CAGTACCTgtctctgtggcgcaatcggttagcgcgttcggctgttaaccgaaaggttggtggttcgagcccacccagggacgccTCTTTGAGCTTTTA	2975	59745.8	4427.6	12	g -> t	148248184	2660	5	0.2
chr1	148248107	148248204	98	1328.1	2967	TRNA_Asn	chr1:148248107-148248204	CAGTACCTgtctctgtggcgcaatcggttagcgcgttcggctgttaaccgaaaggttggtggttcgagcccacccagggacgccTCTTTGAGCTTTTA	2975	59745.8	4427.6	13	g -> t	148248185	2660	2	0.1
chr1	148248107	148248204	98	1328.1	2967	TRNA_Asn	chr1:148248107-148248204	CAGTACCTgtctctgtggcgcaatcggttagcgcgttcggctgttaaccgaaaggttggtggttcgagcccacccagggacgccTCTTTGAGCTTTTA	2975	59745.8	4427.6	14	c -> a	148248189	2658	1	0
chr1	148598297	148598394	98	112.7	203	TRNA_Asn	chr1:148598297-148598394	TTAAAAGCTCAAACAAgcgtccctgggtgggctcgaaccaccaacctttcggttaacagccgaatgcgctaaccgattgcgccacagagacAGGTACT	207	4157.1	308.1	1	c -> a	148598338	187	1	0.5
chr1	148598297	148598394	98	112.7	203	TRNA_Asn	chr1:148598297-148598394	TTAAAAGCTCAAACAAgcgtccctgggtgggctcgaaccaccaacctttcggttaacagccgaatgcgctaaccgattgcgccacagagacAGGTACT	207	4157.1	308.1	2	c -> a	148598353	77	68	88.3
chr1	148598297	148598394	98	112.7	203	TRNA_Asn	chr1:148598297-148598394	TTAAAAGCTCAAACAAgcgtccctgggtgggctcgaaccaccaacctttcggttaacagccgaatgcgctaaccgattgcgccacagagacAGGTACT	207	4157.1	308.1	3	c -> a	148598387	92	1	1.1
chr1	148760340	148760448	109	133.1	267	TRNA_Asn	chr1:148760340-148760448	TAAAAGCTCAAACAAgcgtccctgggtgggctcgaaccaccaacctttcggttaacagccgaatgcgctaaccgattgcgccacagagacAGGTACTGTCAGTTCTACT	271	4893.2	362.6	1	c -> a	148760395	128	117	91.4
chr1	148760340	148760448	109	133.1	267	TRNA_Asn	chr1:148760340-148760448	TAAAAGCTCAAACAAgcgtccctgggtgggctcgaaccaccaacctttcggttaacagccgaatgcgctaaccgattgcgccacagagacAGGTACTGTCAGTTCTACT	271	4893.2	362.6	2	c -> a	148760421	143	1	0.7
chr1	148760340	148760448	109	133.1	267	TRNA_Asn	chr1:148760340-148760448	TAAAAGCTCAAACAAgcgtccctgggtgggctcgaaccaccaacctttcggttaacagccgaatgcgctaaccgattgcgccacagagacAGGTACTGTCAGTTCTACT	271	4893.2	362.6	3	c -> a	148760423	143	1	0.7
chr1	149230588	149230608	21	12.5	15	TRNA_Asn	chr1:149230588-149230608	aaccaccaacctttcggttaa	15	1405.8	104.2	0
chr1	149326268	149326346	79	14.5	23	TRNA_Asn	chr1:149326268-149326346	GCgacgcctctgggtgtgttcgaaccaccaactttttagttaacagccaaacgcgctagccgattgcgccacagagacA	23	573	42.5	1	c -> a	149326311	14	14	100
chr1	149615612	149615654	43	10.7	11	TRNA_Asn	chr1:149615612-149615654	ATAAgcatccctgggtgggctcgaaccaccaagctttcggtta	11	503.5	37.3	1	g -> t	149615644	11	11	100
chr1	149711784	149711873	90	93.2	153	TRNA_Asn	chr1:149711784-149711873	TAAAAGACCAGCgacgcctctgggtgggttcgaaccaccaaccttttagttaacagccaaacgcgctagccgattgcgccacagagacAT	153	3345.8	247.9	1	c -> a	149711837	112	110	98.2
chr1	149711784	149711873	90	93.2	153	TRNA_Asn	chr1:149711784-149711873	TAAAAGACCAGCgacgcctctgggtgggttcgaaccaccaaccttttagttaacagccaaacgcgctagccgattgcgccacagagacAT	153	3345.8	247.9	2	c -> a	149711840	114	1	0.9
chr1	149711784	149711873	90	93.2	153	TRNA_Asn	chr1:149711784-149711873	TAAAAGACCAGCgacgcctctgggtgggttcgaaccaccaaccttttagttaacagccaaacgcgctagccgattgcgccacagagacAT	153	3345.8	247.9	3	c -> a	149711845	114	1	0.9
chr1	161397855	161397905	51	25	30	TRNA_Asn	chr1:161397855-161397905	TAAAATTTCAGCcgtccctgggtgggctcgaaccaccaacctttcggttaa	30	1157.7	85.8	1	c -> a	161397871	24	1	4.2
chr1	161410610	161410686	77	15054.1	28618	TRNA_Asp	chr1:161410610-161410686	GCtgcctccccgtcggggaatcgaaccccggtctcccgcgtgacaggcggggatactcaccactatactaacgagga	28641	732056	54250.3	1	c -> a	161410614	7999	2	0
chr1	161410610	161410686	77	15054.1	28618	TRNA_Asp	chr1:161410610-161410686	GCtgcctccccgtcggggaatcgaaccccggtctcccgcgtgacaggcggggatactcaccactatactaacgagga	28641	732056	54250.3	2	c -> a	161410653	16	13	81.2
chr1	161410610	161410686	77	15054.1	28618	TRNA_Asp	chr1:161410610-161410686	GCtgcctccccgtcggggaatcgaaccccggtctcccgcgtgacaggcggggatactcaccactatactaacgagga	28641	732056	54250.3	3	c -> a	161410677	31	1	3.2
chr1	161418028	161418104	77	15000.6	28514	TRNA_Asp	chr1:161418028-161418104	GCtgcctccccgtcggggaatcgaaccccggtctcccgcgtgacaggcggggatactcaccactatactaacgagga	28534	729321	54047.6	1	c -> a	161418032	7999	7	0.1
chr1	161418028	161418104	77	15000.6	28514	TRNA_Asp	chr1:161418028-161418104	GCtgcctccccgtcggggaatcgaaccccggtctcccgcgtgacaggcggggatactcaccactatactaacgagga	28534	729321	54047.6	2	c -> a	161418071	20	17	85
chr1	161425400	161425485	86	13498.1	28661	TRNA_Asp	chr1:161425400-161425485	AAAAGCACGGCtgcctccccgtcggggaatcgaaccccggtctcccgcgtgacaggcggggatactcaccactatactaacgagga	28683	656406	48644.1	1	g -> t	161425404	13	4	30.8
chr1	161425400	161425485	86	13498.1	28661	TRNA_Asp	chr1:161425400-161425485	AAAAGCACGGCtgcctccccgtcggggaatcgaaccccggtctcccgcgtgacaggcggggatactcaccactatactaacgagga	28683	656406	48644.1	2	c -> a	161425413	7999	2	0
chr1	161425400	161425485	86	13498.1	28661	TRNA_Asp	chr1:161425400-161425485	AAAAGCACGGCtgcctccccgtcggggaatcgaaccccggtctcccgcgtgacaggcggggatactcaccactatactaacgagga	28683	656406	48644.1	3	c -> a	161425452	14	10	71.4
chr1	161425400	161425485	86	13498.1	28661	TRNA_Asp	chr1:161425400-161425485	AAAAGCACGGCtgcctccccgtcggggaatcgaaccccggtctcccgcgtgacaggcggggatactcaccactatactaacgagga	28683	656406	48644.1	4	c -> a	161425456	31	1	3.2
chr1	161432819	161432895	77	14801.5	28124	TRNA_Asp	chr1:161432819-161432895	GCtgcctccccgtcggggaatcgaaccccggtctcccgcgtgacaggcggggatactcaccactatactaacgagga	28151	719531	53322.1	1	c -> a	161432823	7999	2	0
chr1	161432819	161432895	77	14801.5	28124	TRNA_Asp	chr1:161432819-161432895	GCtgcctccccgtcggggaatcgaaccccggtctcccgcgtgacaggcggggatactcaccactatactaacgagga	28151	719531	53322.1	2	c -> a	161432857	7934	1	0
chr1	161432819	161432895	77	14801.5	28124	TRNA_Asp	chr1:161432819-161432895	GCtgcctccccgtcggggaatcgaaccccggtctcccgcgtgacaggcggggatactcaccactatactaacgagga	28151	719531	53322.1	3	c -> a	161432862	14	13	92.9
chr1	161439203	161439259	57	9.9	11	TRNA_Glu	chr1:161439203-161439259	atcgaacccgggccgcggcggtgagagcgccgaatcctaaccactagaccaccaggg	11	379.8	28.1	0
chr1	161440190	161440277	88	13068.7	28404	TRNA_Asp	chr1:161440190-161440277	AAAAAGCACGGCtgcctccccgtcggggaatcgaaccccggtctcccgcgtgacaggcggggatactcaccactatactaacgaggaC	28420	635606	47102.7	1	g -> t	161440195	11	4	36.4
chr1	161440190	161440277	88	13068.7	28404	TRNA_Asp	chr1:161440190-161440277	AAAAAGCACGGCtgcctccccgtcggggaatcgaaccccggtctcccgcgtgacaggcggggatactcaccactatactaacgaggaC	28420	635606	47102.7	2	c -> a	161440204	7999	3	0
chr1	161440190	161440277	88	13068.7	28404	TRNA_Asp	chr1:161440190-161440277	AAAAAGCACGGCtgcctccccgtcggggaatcgaaccccggtctcccgcgtgacaggcggggatactcaccactatactaacgaggaC	28420	635606	47102.7	3	c -> a	161440234	8013	1	0
chr1	161440190	161440277	88	13068.7	28404	TRNA_Asp	chr1:161440190-161440277	AAAAAGCACGGCtgcctccccgtcggggaatcgaaccccggtctcccgcgtgacaggcggggatactcaccactatactaacgaggaC	28420	635606	47102.7	4	c -> a	161440243	16	12	75
chr1	161510023	161510119	97	697.1	1507	TRNA_Asn	chr1:161510023-161510119	CAACGCCCgtctctgtggcgcaatcggttagcgcgttcggctgttaaccgaaaggttggtggttcgatcccacccagggacgGAAGTCGCATTTTGT	1516	30759.1	2279.5	1	g -> t	161510048	263	2	0.8
chr1	161510023	161510119	97	697.1	1507	TRNA_Asn	chr1:161510023-161510119	CAACGCCCgtctctgtggcgcaatcggttagcgcgttcggctgttaaccgaaaggttggtggttcgatcccacccagggacgGAAGTCGCATTTTGT	1516	30759.1	2279.5	2	g -> t	161510053	271	2	0.7
chr1	161510023	161510119	97	697.1	1507	TRNA_Asn	chr1:161510023-161510119	CAACGCCCgtctctgtggcgcaatcggttagcgcgttcggctgttaaccgaaaggttggtggttcgatcccacccagggacgGAAGTCGCATTTTGT	1516	30759.1	2279.5	3	g -> t	161510065	270	258	95.6
chr1	161510023	161510119	97	697.1	1507	TRNA_Asn	chr1:161510023-161510119	CAACGCCCgtctctgtggcgcaatcggttagcgcgttcggctgttaaccgaaaggttggtggttcgatcccacccagggacgGAAGTCGCATTTTGT	1516	30759.1	2279.5	4	g -> t	161510076	1502	1	0.1
chr1	161510023	161510119	97	697.1	1507	TRNA_Asn	chr1:161510023-161510119	CAACGCCCgtctctgtggcgcaatcggttagcgcgttcggctgttaaccgaaaggttggtggttcgatcccacccagggacgGAAGTCGCATTTTGT	1516	30759.1	2279.5	5	c -> a	161510091	1254	1	0.1
chr1	161510023	161510119	97	697.1	1507	TRNA_Asn	chr1:161510023-161510119	CAACGCCCgtctctgtggcgcaatcggttagcgcgttcggctgttaaccgaaaggttggtggttcgatcccacccagggacgGAAGTCGCATTTTGT	1516	30759.1	2279.5	6	c -> a	161510092	1254	1	0.1
chr1	161510023	161510119	97	697.1	1507	TRNA_Asn	chr1:161510023-161510119	CAACGCCCgtctctgtggcgcaatcggttagcgcgttcggctgttaaccgaaaggttggtggttcgatcccacccagggacgGAAGTCGCATTTTGT	1516	30759.1	2279.5	7	g -> t	161510100	1252	1	0.1
chr1	161510023	161510119	97	697.1	1507	TRNA_Asn	chr1:161510023-161510119	CAACGCCCgtctctgtggcgcaatcggttagcgcgttcggctgttaaccgaaaggttggtggttcgatcccacccagggacgGAAGTCGCATTTTGT	1516	30759.1	2279.5	8	g -> t	161510101	1252	1	0.1
chr1	161510023	161510119	97	697.1	1507	TRNA_Asn	chr1:161510023-161510119	CAACGCCCgtctctgtggcgcaatcggttagcgcgttcggctgttaaccgaaaggttggtggttcgatcccacccagggacgGAAGTCGCATTTTGT	1516	30759.1	2279.5	9	g -> t	161510108	133	1	0.8
chr1	161591460	161591522	63	128.3	145	TRNA_Asn	chr1:161591460-161591522	CGCCCgtttctgtagcgcgatcggttagcgccttcggctgttaaacgaaaggttggtggttcg	145	4529.7	335.7	1	g -> t	161591489	144	1	0.7
chr1	161591460	161591522	63	128.3	145	TRNA_Asn	chr1:161591460-161591522	CGCCCgtttctgtagcgcgatcggttagcgccttcggctgttaaacgaaaggttggtggttcg	145	4529.7	335.7	2	g -> t	161591499	140	132	94.3
chr1	161591460	161591522	63	128.3	145	TRNA_Asn	chr1:161591460-161591522	CGCCCgtttctgtagcgcgatcggttagcgccttcggctgttaaacgaaaggttggtggttcg	145	4529.7	335.7	3	g -> t	161591511	142	1	0.7
chr1	17004723	17004757	35	16.4	17		chr1:17004723-17004757	AAAAGACAAGTAAAGAGCCATAGCGAAGTGAAAAA	17	955.9	70.8	0
chr1	17216168	17216251	84	16.7	30	TRNA_Asn	chr1:17216168-17216251	GCTTgtctctgtggcgcaatcggttagcgcgttcggctgttaaccgaaagattggtggttcgagcccacccagggacgcTTATT	30	702.9	52.1	1	g -> t	17216206	10	9	90
chr1	17216168	17216251	84	16.7	30	TRNA_Asn	chr1:17216168-17216251	GCTTgtctctgtggcgcaatcggttagcgcgttcggctgttaaccgaaagattggtggttcgagcccacccagggacgcTTATT	30	702.9	52.1	2	g -> t	17216240	20	1	5
chr1	173834766	173834823	58	51.5	53	SNORD78	chr1:173834766-173834823	AGTGTTACCTTTGTCTACATGCTCATTTCAGGTCAGACATTTGATCAACATCATTACA	53	1798.4	133.3	1	c -> a	173834783	53	1	1.9
chr1	173834766	173834823	58	51.5	53	SNORD78	chr1:173834766-173834823	AGTGTTACCTTTGTCTACATGCTCATTTCAGGTCAGACATTTGATCAACATCATTACA	53	1798.4	133.3	2	c -> a	173834789	53	2	3.8
chr1	173834766	173834823	58	51.5	53	SNORD78	chr1:173834766-173834823	AGTGTTACCTTTGTCTACATGCTCATTTCAGGTCAGACATTTGATCAACATCATTACA	53	1798.4	133.3	3	c -> a	173834814	53	2	3.8
chr1	222638381	222638422	42	23.2	24	TRNA_Thr	chr1:222638381-222638422	gtaaaccaggggtcgcgagttcgatcctcgctggggcctccT	24	1124.6	83.3	0
chr1	28905275	28905330	56	10.8	11	SNORD99	chr1:28905275-28905330	CCATATCCGCATTTCTCATCCATGGATGTCCACTCAAATTAGGTTTCATCCTGGAC	11	386.6	28.6	0
chr1	45285460	45285500	41	13	15		chr1:45285460-45285500	caccacgcccgaataagtttgtgaacatttggtacaaaTAA	15	720	53.4	1	c -> a	45285469	13	1	7.7
chr1	566203	566279	77	1944.7	3567	JB137814	chr1:566203-566279	CTTACTAGACCAATGGGACTTAAACCCACAAACACTTAGTTAACAGCTAAGCACCCTAATCAACTGGCTTCAATCTA	3568	91197	6758.3	1	g -> t	566210	3413	1	0
chr1	566203	566279	77	1944.7	3567	JB137814	chr1:566203-566279	CTTACTAGACCAATGGGACTTAAACCCACAAACACTTAGTTAACAGCTAAGCACCCTAATCAACTGGCTTCAATCTA	3568	91197	6758.3	2	c -> a	566212	3425	1	0
chr1	566203	566279	77	1944.7	3567	JB137814	chr1:566203-566279	CTTACTAGACCAATGGGACTTAAACCCACAAACACTTAGTTAACAGCTAAGCACCCTAATCAACTGGCTTCAATCTA	3568	91197	6758.3	3	g -> t	566219	3448	1	0
chr1	566203	566279	77	1944.7	3567	JB137814	chr1:566203-566279	CTTACTAGACCAATGGGACTTAAACCCACAAACACTTAGTTAACAGCTAAGCACCCTAATCAACTGGCTTCAATCTA	3568	91197	6758.3	4	c -> a	566237	3553	2	0.1
chr1	566203	566279	77	1944.7	3567	JB137814	chr1:566203-566279	CTTACTAGACCAATGGGACTTAAACCCACAAACACTTAGTTAACAGCTAAGCACCCTAATCAACTGGCTTCAATCTA	3568	91197	6758.3	5	c -> a	566246	149	131	87.9
chr1	566203	566279	77	1944.7	3567	JB137814	chr1:566203-566279	CTTACTAGACCAATGGGACTTAAACCCACAAACACTTAGTTAACAGCTAAGCACCCTAATCAACTGGCTTCAATCTA	3568	91197	6758.3	6	c -> a	566258	145	3	2.1
chr1	568068	568138	71	67.3	118		chr1:568068-568138	AAAGATATTAGAAAAACCATTTCATAACTTTGTCAAAGTTAAATTATAGGCTAAATCCTATATATCTTAAT	120	3326.4	246.5	1	g -> t	568099	30	11	36.7
chr1	76253573	76253651	79	38	53	SNORD45A	chr1:76253573-76253651	AGGTCAATGATGTGTTGGCATGTATTATCTGAATCTATTGCTGATGTGTAATAACACTTTAGCTCTAGAATTACTCTGA	53	1320.4	97.8	1	g -> t	76253584	40	2	5
chr1	76253573	76253651	79	38	53	SNORD45A	chr1:76253573-76253651	AGGTCAATGATGTGTTGGCATGTATTATCTGAATCTATTGCTGATGTGTAATAACACTTTAGCTCTAGAATTACTCTGA	53	1320.4	97.8	2	g -> t	76253594	40	36	90
chr1	91852858	91852877	20	10.6	12		chr1:91852858-91852877	gacatcgaaggatcaaaaag	14	1377.7	102.1	0
chr10	22518426	22518517	92	55.7	97	TRNA_Asn	chr10:22518426-22518517	AAAAGGAGAGCgcgtccctgggtgggctcgaaccaccaacctttcggttaacagccgaacgcgctaaccgattgcgccacagagacTTCGGT	97	2075.1	153.8	1	c -> a	22518477	68	67	98.5
chr10	22518426	22518517	92	55.7	97	TRNA_Asn	chr10:22518426-22518517	AAAAGGAGAGCgcgtccctgggtgggctcgaaccaccaacctttcggttaacagccgaacgcgctaaccgattgcgccacagagacTTCGGT	97	2075.1	153.8	2	c -> a	22518489	71	1	1.4
chr11	109473922	109473956	35	17.2	18		chr11:109473922-109473956	CGgccgtgatcgtatagtggttagtactctgtgtt	18	1012.2	75	0
chr11	122930046	122930130	85	317.8	493	HSPA8	chr11:122930046-122930130	ctcagacatccaaggaaggtgttgccatcattagccaagcttttggtggaaactacgaatgtttaacaatcactcatcacagcga	497	11507.6	852.8	1	c -> a	122930080	490	1	0.2
chr11	122930046	122930130	85	317.8	493	HSPA8	chr11:122930046-122930130	ctcagacatccaaggaaggtgttgccatcattagccaagcttttggtggaaactacgaatgtttaacaatcactcatcacagcga	497	11507.6	852.8	2	c -> a	122930081	491	1	0.2
chr11	122930046	122930130	85	317.8	493	HSPA8	chr11:122930046-122930130	ctcagacatccaaggaaggtgttgccatcattagccaagcttttggtggaaactacgaatgtttaacaatcactcatcacagcga	497	11507.6	852.8	3	c -> a	122930112	295	269	91.2
chr11	122930046	122930130	85	317.8	493	HSPA8	chr11:122930046-122930130	ctcagacatccaaggaaggtgttgccatcattagccaagcttttggtggaaactacgaatgtttaacaatcactcatcacagcga	497	11507.6	852.8	4	c -> a	122930118	295	1	0.3
chr11	62621148	62621204	57	24.3	26	SNORD30	chr11:62621148-62621204	CAGAGTCTCAACAGCAAGTCATCAGCCGAACGAGATTCCATGTAAGTCATCACAAAC	26	897.7	66.5	1	c -> a	62621200	23	8	34.8
chr11	62621383	62621432	50	10.4	11	SNHG1, SNORD29	chr11:62621383-62621432	AGGTGTTCATGTATTTTCACTGTCGGTCATAGTGAGCTAGTTTGATTCAT	11	433	32.1	0
chr11	65269040	65269075	36	9.8	11	MALAT1	chr11:65269040-65269075	GTTTTTTTCTAAGATTTTCCACAGATGCTATAGTAC	11	601.4	44.6	0
chr11	65622395	65622505	111	21.2	29	CFL1	chr11:65622395-65622505	ATCTCCACAACATTCCATTTATACACAGAACTAAACAGACAAGCACAGAGTCACTATTGCGGTTAGAAGTTGGCAGCATGGGAAGGGGGAGGACCAGGTGGGGAATGGGGA	52	922	68.3	1	c -> a	65622440	24	21	87.5
chr11	65622395	65622505	111	21.2	29	CFL1	chr11:65622395-65622505	ATCTCCACAACATTCCATTTATACACAGAACTAAACAGACAAGCACAGAGTCACTATTGCGGTTAGAAGTTGGCAGCATGGGAAGGGGGAGGACCAGGTGGGGAATGGGGA	52	922	68.3	2	c -> a	65622448	28	1	3.6
chr11	66115588	66115644	57	12.7	13	TRNA_Ser	chr11:66115588-66115644	TAGgacgaggtggccgagtggttaaggcgatggactgctaatccattgtgctttgca	14	483.4	35.8	1	g -> t	66115624	13	12	92.3
chr11	93464680	93464737	58	29.2	31	SNORA8	chr11:93464680-93464737	AGGCCATTTTCATTCAGCCCCTTCAGAGCAGTTGAACATTTCGCCCATCATCATAACA	31	1051.9	78	1	c -> a	93464716	31	7	22.6
chr11	93464680	93464737	58	29.2	31	SNORA8	chr11:93464680-93464737	AGGCCATTTTCATTCAGCCCCTTCAGAGCAGTTGAACATTTCGCCCATCATCATAACA	31	1051.9	78	2	c -> a	93464736	11	5	45.5
chr12	125411875	125411970	96	700.8	1303	TRNA_Asp	chr12:125411875-125411970	TAAAAACGTACTTGGCctccccgtcggggaatcgaaccccggtctcccgcgtgacaggcggggatactcaccactatactaacgaggaCCGCCCAT	1320	27061.3	2005.4	1	c -> a	125411899	422	1	0.2
chr12	125411875	125411970	96	700.8	1303	TRNA_Asp	chr12:125411875-125411970	TAAAAACGTACTTGGCctccccgtcggggaatcgaaccccggtctcccgcgtgacaggcggggatactcaccactatactaacgaggaCCGCCCAT	1320	27061.3	2005.4	2	g -> t	125411902	425	1	0.2
chr12	125411875	125411970	96	700.8	1303	TRNA_Asp	chr12:125411875-125411970	TAAAAACGTACTTGGCctccccgtcggggaatcgaaccccggtctcccgcgtgacaggcggggatactcaccactatactaacgaggaCCGCCCAT	1320	27061.3	2005.4	3	c -> a	125411929	891	883	99.1
chr12	125411875	125411970	96	700.8	1303	TRNA_Asp	chr12:125411875-125411970	TAAAAACGTACTTGGCctccccgtcggggaatcgaaccccggtctcccgcgtgacaggcggggatactcaccactatactaacgaggaCCGCCCAT	1320	27061.3	2005.4	4	c -> a	125411941	907	1	0.1
chr12	125411875	125411970	96	700.8	1303	TRNA_Asp	chr12:125411875-125411970	TAAAAACGTACTTGGCctccccgtcggggaatcgaaccccggtctcccgcgtgacaggcggggatactcaccactatactaacgaggaCCGCCCAT	1320	27061.3	2005.4	5	c -> a	125411966	269	1	0.4
chr12	125424176	125424272	97	526.9	988	TRNA_Asp	chr12:125424176-125424272	ATACGAAAGTACCCGGCctccccgtcggggaatcgaaccccggtctcccgcgtgacaggcggggatactcaccactatactaacgaggaCAAGCCGT	1014	20573.7	1524.7	1	g -> t	125424204	320	1	0.3
chr12	125424176	125424272	97	526.9	988	TRNA_Asp	chr12:125424176-125424272	ATACGAAAGTACCCGGCctccccgtcggggaatcgaaccccggtctcccgcgtgacaggcggggatactcaccactatactaacgaggaCAAGCCGT	1014	20573.7	1524.7	2	c -> a	125424231	680	676	99.4
chr12	125424176	125424272	97	526.9	988	TRNA_Asp	chr12:125424176-125424272	ATACGAAAGTACCCGGCctccccgtcggggaatcgaaccccggtctcccgcgtgacaggcggggatactcaccactatactaacgaggaCAAGCCGT	1014	20573.7	1524.7	3	c -> a	125424245	703	1	0.1
chr12	20704377	20704498	122	36.9	59		chr12:20704377-20704498	tgatagctctttctcgattccgtgggtggtggtgcatggccgttcttagttggtggagcgatttgtctggttaattccgataacgaacgagactctggcatgctaactagttacgcgacccc	97	1564.8	116	1	g -> t	20704408	47	1	2.1
chr12	20704377	20704498	122	36.9	59		chr12:20704377-20704498	tgatagctctttctcgattccgtgggtggtggtgcatggccgttcttagttggtggagcgatttgtctggttaattccgataacgaacgagactctggcatgctaactagttacgcgacccc	97	1564.8	116	2	g -> t	20704441	33	14	42.4
chr12	20704377	20704498	122	36.9	59		chr12:20704377-20704498	tgatagctctttctcgattccgtgggtggtggtgcatggccgttcttagttggtggagcgatttgtctggttaattccgataacgaacgagactctggcatgctaactagttacgcgacccc	97	1564.8	116	3	g -> t	20704455	39	1	2.6
chr12	96429791	96429886	96	62717.8	148841	TRNA_Asp	chr12:96429791-96429886	CGTGCGGTtcctcgttagtatagtggtgagtatccccgcctgtcacgcgggagaccggggttcgattccccgacggggaggcaCAGTAATTGTTTT	148898	3.05256e+06	226215	1	c -> a	96429803	2540	1	0
chr12	96429791	96429886	96	62717.8	148841	TRNA_Asp	chr12:96429791-96429886	CGTGCGGTtcctcgttagtatagtggtgagtatccccgcctgtcacgcgggagaccggggttcgattccccgacggggaggcaCAGTAATTGTTTT	148898	3.05256e+06	226215	2	g -> t	96429804	2540	1	0
chr12	96429791	96429886	96	62717.8	148841	TRNA_Asp	chr12:96429791-96429886	CGTGCGGTtcctcgttagtatagtggtgagtatccccgcctgtcacgcgggagaccggggttcgattccccgacggggaggcaCAGTAATTGTTTT	148898	3.05256e+06	226215	3	g -> t	96429808	2560	8	0.3
chr12	96429791	96429886	96	62717.8	148841	TRNA_Asp	chr12:96429791-96429886	CGTGCGGTtcctcgttagtatagtggtgagtatccccgcctgtcacgcgggagaccggggttcgattccccgacggggaggcaCAGTAATTGTTTT	148898	3.05256e+06	226215	4	g -> t	96429813	2580	2	0.1
chr12	96429791	96429886	96	62717.8	148841	TRNA_Asp	chr12:96429791-96429886	CGTGCGGTtcctcgttagtatagtggtgagtatccccgcctgtcacgcgggagaccggggttcgattccccgacggggaggcaCAGTAATTGTTTT	148898	3.05256e+06	226215	5	g -> t	96429820	2750	4	0.1
chr12	96429791	96429886	96	62717.8	148841	TRNA_Asp	chr12:96429791-96429886	CGTGCGGTtcctcgttagtatagtggtgagtatccccgcctgtcacgcgggagaccggggttcgattccccgacggggaggcaCAGTAATTGTTTT	148898	3.05256e+06	226215	6	c -> a	96429825	2788	5	0.2
chr12	96429791	96429886	96	62717.8	148841	TRNA_Asp	chr12:96429791-96429886	CGTGCGGTtcctcgttagtatagtggtgagtatccccgcctgtcacgcgggagaccggggttcgattccccgacggggaggcaCAGTAATTGTTTT	148898	3.05256e+06	226215	7	g -> t	96429828	2818	24	0.9
chr12	96429791	96429886	96	62717.8	148841	TRNA_Asp	chr12:96429791-96429886	CGTGCGGTtcctcgttagtatagtggtgagtatccccgcctgtcacgcgggagaccggggttcgattccccgacggggaggcaCAGTAATTGTTTT	148898	3.05256e+06	226215	8	g -> t	96429832	2789	2669	95.7
chr12	96429791	96429886	96	62717.8	148841	TRNA_Asp	chr12:96429791-96429886	CGTGCGGTtcctcgttagtatagtggtgagtatccccgcctgtcacgcgggagaccggggttcgattccccgacggggaggcaCAGTAATTGTTTT	148898	3.05256e+06	226215	9	c -> a	96429834	7998	1	0
chr12	96429791	96429886	96	62717.8	148841	TRNA_Asp	chr12:96429791-96429886	CGTGCGGTtcctcgttagtatagtggtgagtatccccgcctgtcacgcgggagaccggggttcgattccccgacggggaggcaCAGTAATTGTTTT	148898	3.05256e+06	226215	10	g -> t	96429837	7997	12	0.2
chr12	96429791	96429886	96	62717.8	148841	TRNA_Asp	chr12:96429791-96429886	CGTGCGGTtcctcgttagtatagtggtgagtatccccgcctgtcacgcgggagaccggggttcgattccccgacggggaggcaCAGTAATTGTTTT	148898	3.05256e+06	226215	11	g -> t	96429839	7996	1	0
chr12	96429791	96429886	96	62717.8	148841	TRNA_Asp	chr12:96429791-96429886	CGTGCGGTtcctcgttagtatagtggtgagtatccccgcctgtcacgcgggagaccggggttcgattccccgacggggaggcaCAGTAATTGTTTT	148898	3.05256e+06	226215	12	g -> t	96429840	7994	2	0
chr12	96429791	96429886	96	62717.8	148841	TRNA_Asp	chr12:96429791-96429886	CGTGCGGTtcctcgttagtatagtggtgagtatccccgcctgtcacgcgggagaccggggttcgattccccgacggggaggcaCAGTAATTGTTTT	148898	3.05256e+06	226215	13	g -> t	96429841	7988	14	0.2
chr12	96429791	96429886	96	62717.8	148841	TRNA_Asp	chr12:96429791-96429886	CGTGCGGTtcctcgttagtatagtggtgagtatccccgcctgtcacgcgggagaccggggttcgattccccgacggggaggcaCAGTAATTGTTTT	148898	3.05256e+06	226215	14	g -> t	96429843	7987	20	0.3
chr12	96429791	96429886	96	62717.8	148841	TRNA_Asp	chr12:96429791-96429886	CGTGCGGTtcctcgttagtatagtggtgagtatccccgcctgtcacgcgggagaccggggttcgattccccgacggggaggcaCAGTAATTGTTTT	148898	3.05256e+06	226215	15	g -> t	96429848	7937	1	0
chr12	96429791	96429886	96	62717.8	148841	TRNA_Asp	chr12:96429791-96429886	CGTGCGGTtcctcgttagtatagtggtgagtatccccgcctgtcacgcgggagaccggggttcgattccccgacggggaggcaCAGTAATTGTTTT	148898	3.05256e+06	226215	16	g -> t	96429849	7933	3	0
chr12	96429791	96429886	96	62717.8	148841	TRNA_Asp	chr12:96429791-96429886	CGTGCGGTtcctcgttagtatagtggtgagtatccccgcctgtcacgcgggagaccggggttcgattccccgacggggaggcaCAGTAATTGTTTT	148898	3.05256e+06	226215	17	g -> t	96429850	7922	6	0.1
chr12	96429791	96429886	96	62717.8	148841	TRNA_Asp	chr12:96429791-96429886	CGTGCGGTtcctcgttagtatagtggtgagtatccccgcctgtcacgcgggagaccggggttcgattccccgacggggaggcaCAGTAATTGTTTT	148898	3.05256e+06	226215	18	g -> t	96429854	7911	15	0.2
chr12	96429791	96429886	96	62717.8	148841	TRNA_Asp	chr12:96429791-96429886	CGTGCGGTtcctcgttagtatagtggtgagtatccccgcctgtcacgcgggagaccggggttcgattccccgacggggaggcaCAGTAATTGTTTT	148898	3.05256e+06	226215	19	c -> a	96429859	5489	1	0
chr12	96429791	96429886	96	62717.8	148841	TRNA_Asp	chr12:96429791-96429886	CGTGCGGTtcctcgttagtatagtggtgagtatccccgcctgtcacgcgggagaccggggttcgattccccgacggggaggcaCAGTAATTGTTTT	148898	3.05256e+06	226215	20	g -> t	96429862	5487	16	0.3
chr12	96429791	96429886	96	62717.8	148841	TRNA_Asp	chr12:96429791-96429886	CGTGCGGTtcctcgttagtatagtggtgagtatccccgcctgtcacgcgggagaccggggttcgattccccgacggggaggcaCAGTAATTGTTTT	148898	3.05256e+06	226215	21	c -> a	96429864	5487	1	0
chr12	96429791	96429886	96	62717.8	148841	TRNA_Asp	chr12:96429791-96429886	CGTGCGGTtcctcgttagtatagtggtgagtatccccgcctgtcacgcgggagaccggggttcgattccccgacggggaggcaCAGTAATTGTTTT	148898	3.05256e+06	226215	22	g -> t	96429866	5478	2	0
chr12	96429791	96429886	96	62717.8	148841	TRNA_Asp	chr12:96429791-96429886	CGTGCGGTtcctcgttagtatagtggtgagtatccccgcctgtcacgcgggagaccggggttcgattccccgacggggaggcaCAGTAATTGTTTT	148898	3.05256e+06	226215	23	g -> t	96429868	5471	1	0
chr12	96429791	96429886	96	62717.8	148841	TRNA_Asp	chr12:96429791-96429886	CGTGCGGTtcctcgttagtatagtggtgagtatccccgcctgtcacgcgggagaccggggttcgattccccgacggggaggcaCAGTAATTGTTTT	148898	3.05256e+06	226215	24	g -> t	96429871	5356	3	0.1
chr12	98897274	98897370	97	1206.4	2476	TRNA_Asp	chr12:98897274-98897370	TAACGACtcctcgttagtatagtggttagtatccccgcctgtcacgcgggagaccggggttcaattccccgacggggagGTGTGTAGCTGCACTTTT	2501	50744.4	3760.5	1	g -> t	98897286	1126	4	0.4
chr12	98897274	98897370	97	1206.4	2476	TRNA_Asp	chr12:98897274-98897370	TAACGACtcctcgttagtatagtggttagtatccccgcctgtcacgcgggagaccggggttcaattccccgacggggagGTGTGTAGCTGCACTTTT	2501	50744.4	3760.5	2	g -> t	98897290	1133	4	0.4
chr12	98897274	98897370	97	1206.4	2476	TRNA_Asp	chr12:98897274-98897370	TAACGACtcctcgttagtatagtggttagtatccccgcctgtcacgcgggagaccggggttcaattccccgacggggagGTGTGTAGCTGCACTTTT	2501	50744.4	3760.5	3	g -> t	98897302	1194	1	0.1
chr12	98897274	98897370	97	1206.4	2476	TRNA_Asp	chr12:98897274-98897370	TAACGACtcctcgttagtatagtggttagtatccccgcctgtcacgcgggagaccggggttcaattccccgacggggagGTGTGTAGCTGCACTTTT	2501	50744.4	3760.5	4	c -> a	98897307	1195	1	0.1
chr12	98897274	98897370	97	1206.4	2476	TRNA_Asp	chr12:98897274-98897370	TAACGACtcctcgttagtatagtggttagtatccccgcctgtcacgcgggagaccggggttcaattccccgacggggagGTGTGTAGCTGCACTTTT	2501	50744.4	3760.5	5	g -> t	98897310	1195	2	0.2
chr12	98897274	98897370	97	1206.4	2476	TRNA_Asp	chr12:98897274-98897370	TAACGACtcctcgttagtatagtggttagtatccccgcctgtcacgcgggagaccggggttcaattccccgacggggagGTGTGTAGCTGCACTTTT	2501	50744.4	3760.5	6	g -> t	98897314	1131	1117	98.8
chr12	98897274	98897370	97	1206.4	2476	TRNA_Asp	chr12:98897274-98897370	TAACGACtcctcgttagtatagtggttagtatccccgcctgtcacgcgggagaccggggttcaattccccgacggggagGTGTGTAGCTGCACTTTT	2501	50744.4	3760.5	7	g -> t	98897319	2471	9	0.4
chr12	98897274	98897370	97	1206.4	2476	TRNA_Asp	chr12:98897274-98897370	TAACGACtcctcgttagtatagtggttagtatccccgcctgtcacgcgggagaccggggttcaattccccgacggggagGTGTGTAGCTGCACTTTT	2501	50744.4	3760.5	8	g -> t	98897321	2474	1	0
chr12	98897274	98897370	97	1206.4	2476	TRNA_Asp	chr12:98897274-98897370	TAACGACtcctcgttagtatagtggttagtatccccgcctgtcacgcgggagaccggggttcaattccccgacggggagGTGTGTAGCTGCACTTTT	2501	50744.4	3760.5	9	g -> t	98897323	2473	3	0.1
chr12	98897274	98897370	97	1206.4	2476	TRNA_Asp	chr12:98897274-98897370	TAACGACtcctcgttagtatagtggttagtatccccgcctgtcacgcgggagaccggggttcaattccccgacggggagGTGTGTAGCTGCACTTTT	2501	50744.4	3760.5	10	g -> t	98897325	2468	9	0.4
chr12	98897274	98897370	97	1206.4	2476	TRNA_Asp	chr12:98897274-98897370	TAACGACtcctcgttagtatagtggttagtatccccgcctgtcacgcgggagaccggggttcaattccccgacggggagGTGTGTAGCTGCACTTTT	2501	50744.4	3760.5	11	g -> t	98897330	2446	1	0
chr12	98897274	98897370	97	1206.4	2476	TRNA_Asp	chr12:98897274-98897370	TAACGACtcctcgttagtatagtggttagtatccccgcctgtcacgcgggagaccggggttcaattccccgacggggagGTGTGTAGCTGCACTTTT	2501	50744.4	3760.5	12	c -> a	98897340	1367	1	0.1
chr12	98897274	98897370	97	1206.4	2476	TRNA_Asp	chr12:98897274-98897370	TAACGACtcctcgttagtatagtggttagtatccccgcctgtcacgcgggagaccggggttcaattccccgacggggagGTGTGTAGCTGCACTTTT	2501	50744.4	3760.5	13	c -> a	98897341	1367	1	0.1
chr12	98897274	98897370	97	1206.4	2476	TRNA_Asp	chr12:98897274-98897370	TAACGACtcctcgttagtatagtggttagtatccccgcctgtcacgcgggagaccggggttcaattccccgacggggagGTGTGTAGCTGCACTTTT	2501	50744.4	3760.5	14	g -> t	98897344	1365	5	0.4
chr12	98897274	98897370	97	1206.4	2476	TRNA_Asp	chr12:98897274-98897370	TAACGACtcctcgttagtatagtggttagtatccccgcctgtcacgcgggagaccggggttcaattccccgacggggagGTGTGTAGCTGCACTTTT	2501	50744.4	3760.5	15	g -> t	98897348	1350	3	0.2
chr12	98897274	98897370	97	1206.4	2476	TRNA_Asp	chr12:98897274-98897370	TAACGACtcctcgttagtatagtggttagtatccccgcctgtcacgcgggagaccggggttcaattccccgacggggagGTGTGTAGCTGCACTTTT	2501	50744.4	3760.5	16	g -> t	98897349	1342	2	0.1
chr12	98897274	98897370	97	1206.4	2476	TRNA_Asp	chr12:98897274-98897370	TAACGACtcctcgttagtatagtggttagtatccccgcctgtcacgcgggagaccggggttcaattccccgacggggagGTGTGTAGCTGCACTTTT	2501	50744.4	3760.5	17	g -> t	98897350	1326	2	0.2
chr12	98995401	98995451	51	17.3	21	SLC25A3	chr12:98995401-98995451	GTCTATTCCTGATATAATTACTGTAGTACTCTTGCTTAAGGCAAGAGTTTC	22	849	62.9	0
chr13	31248085	31248180	96	110	196	TRNA_Asn	chr13:31248085-31248180	GAAAAGAAGCACTGACcgtccctgggtgggctcgaaccaccaacctttcggttaacagccgaacgcgctaaccgattgcgccacagagacCCAGTT	198	4059.2	300.8	1	c -> a	31248106	135	1	0.7
chr13	31248085	31248180	96	110	196	TRNA_Asn	chr13:31248085-31248180	GAAAAGAAGCACTGACcgtccctgggtgggctcgaaccaccaacctttcggttaacagccgaacgcgctaaccgattgcgccacagagacCCAGTT	198	4059.2	300.8	2	c -> a	31248128	192	2	1
chr13	31248085	31248180	96	110	196	TRNA_Asn	chr13:31248085-31248180	GAAAAGAAGCACTGACcgtccctgggtgggctcgaaccaccaacctttcggttaacagccgaacgcgctaaccgattgcgccacagagacCCAGTT	198	4059.2	300.8	3	c -> a	31248129	195	2	1
chr13	31248085	31248180	96	110	196	TRNA_Asn	chr13:31248085-31248180	GAAAAGAAGCACTGACcgtccctgggtgggctcgaaccaccaacctttcggttaacagccgaacgcgctaaccgattgcgccacagagacCCAGTT	198	4059.2	300.8	4	c -> a	31248140	63	62	98.4
chr14	100049415	100049453	39	12.5	13	Y_RNA	chr14:100049415-100049453	gttccttctccactcccactgcttcacttgactagcctt	13	656	48.6	0
chr15	26327417	26327452	36	10.7	11	TRNA_Glu	chr15:26327417-26327452	gaaaaccaggaatcctaaccgctagaccatgtggga	11	601.4	44.6	0
chr15	45490766	45490832	67	14.1	20	TRNA, TRNA_His	chr15:45490766-45490832	AAAATACCGAGCCCCTTGCCGTGCCATTGTTCCCACAAtgccgtgactcggattcgaaccgaggttg	23	675.6	50.1	0
chr15	45492591	45492648	58	24.1	27	TRNA, TRNA_His	chr15:45492591-45492648	CCGTGCCATTGTCCTCACAAtgccgtgactcggattcgaaccgaggttgctgcggcca	33	1119.8	83	0
chr15	45492650	45492697	48	15.9	21	TRNA, TRNA_His	chr15:45492650-45492697	aacgcagagtactaaccactatacgatcacggcGAGCTACTAGGGACA	21	861	63.8	0
chr15	45493343	45493381	39	14.8	17	SHF	chr15:45493343-45493381	TAGCTCgccgtgatcgtatagtggttagtactctgcgtt	18	908.4	67.3	0
chr15	45493382	45493439	58	35.3	40		chr15:45493382-45493439	gtggccgcagcaacctcggttcgaatccgagtcacggcaTTGTGGAAACAATGGTACG	45	1527	113.2	0
chr15	66795208	66795248	41	10.4	11	SNORD16	chr15:66795208-66795248	CGCTGAGAACAGAGTAAGACGCAAATTACGACATCATTGCA	11	528	39.1	1	c -> a	66795239	10	10	100
chr15	66795582	66795651	70	373.5	525	SNORD18A	chr15:66795582-66795651	GCATCAGAACATCCGAGAAAATCATGTGGTTCAGAAACACGGACCAATGAAGTGGAATTTCATCACTACT	525	14760.7	1093.9	1	c -> a	66795591	148	2	1.4
chr15	66795582	66795651	70	373.5	525	SNORD18A	chr15:66795582-66795651	GCATCAGAACATCCGAGAAAATCATGTGGTTCAGAAACACGGACCAATGAAGTGGAATTTCATCACTACT	525	14760.7	1093.9	2	c -> a	66795619	395	374	94.7
chr15	66795582	66795651	70	373.5	525	SNORD18A	chr15:66795582-66795651	GCATCAGAACATCCGAGAAAATCATGTGGTTCAGAAACACGGACCAATGAAGTGGAATTTCATCACTACT	525	14760.7	1093.9	3	c -> a	66795642	377	2	0.5
chr15	66795582	66795651	70	373.5	525	SNORD18A	chr15:66795582-66795651	GCATCAGAACATCCGAGAAAATCATGTGGTTCAGAAACACGGACCAATGAAGTGGAATTTCATCACTACT	525	14760.7	1093.9	4	c -> a	66795647	376	1	0.3
chr15	72491855	72491907	53	11.8	14	PKM	chr15:72491855-72491907	TGATCTTCTTCCCTGGTGTCCCAACCTACCAGTGCCACGTTACAGCCCAGAGT	17	631.3	46.8	1	g -> t	72491886	13	1	7.7
chr16	46920333	46920384	52	18.3	19		chr16:46920333-46920384	TGAGGATGATGAGGACAGAAGGGCACTGTCTTTGCCTTGAGGAATCTGACTG	19	719.1	53.3	1	g -> t	46920360	18	15	83.3
chr16	66584426	66584468	43	21.5	23	Y_RNA	chr16:66584426-66584468	tctactctttccccccttctcactactgcacttgactagtctt	23	1052.7	78	0
chr16	70812938	70812978	41	18.4	20	TRNA_Gly	chr16:70812938-70812978	Ctgctgcattggccgggaatcgaacccgggcctcccgcgtg	20	960	71.1	0
chr16	70823443	70823483	41	10.3	11	TRNA_Gly	chr16:70823443-70823483	ccacgcgggaggcccgggttcgattcccggccaatgcagca	11	528	39.1	0
chr17	19015733	19015769	37	10.7	11		chr17:19015733-19015769	accactcagaccgcgttctctccctctcactccccaa	11	585.1	43.4	1	c -> a	19015737	11	1	9.1
chr17	19015733	19015769	37	10.7	11		chr17:19015733-19015769	accactcagaccgcgttctctccctctcactccccaa	11	585.1	43.4	2	c -> a	19015766	11	1	9.1
chr17	27047569	27047625	57	31.3	34	SNORD42B	chr17:27047569-27047625	TGCATATGATGGAAAAGTTTTAATCTCCTGACACTTGTGATGTCTTCAAAGGAACCA	34	1174	87	1	g -> t	27047605	34	25	73.5
chr17	27047569	27047625	57	31.3	34	SNORD42B	chr17:27047569-27047625	TGCATATGATGGAAAAGTTTTAATCTCCTGACACTTGTGATGTCTTCAAAGGAACCA	34	1174	87	2	g -> t	27047610	34	1	2.9
chr17	36908019	36908123	105	3237.2	6496	TRNA_Asn	chr17:36908019-36908123	aaaaaaaGGTCAtagcgtccctgggtgggctcgaaccaccaacctttcggttaacagccgaacgcgctaaccgattgcgccacagagacCGAGTCGACTACCGGC	6543	122641	9088.5	1	c -> a	36908029	419	1	0.2
chr17	36908019	36908123	105	3237.2	6496	TRNA_Asn	chr17:36908019-36908123	aaaaaaaGGTCAtagcgtccctgggtgggctcgaaccaccaacctttcggttaacagccgaacgcgctaaccgattgcgccacagagacCGAGTCGACTACCGGC	6543	122641	9088.5	2	c -> a	36908038	1821	1	0.1
chr17	36908019	36908123	105	3237.2	6496	TRNA_Asn	chr17:36908019-36908123	aaaaaaaGGTCAtagcgtccctgggtgggctcgaaccaccaacctttcggttaacagccgaacgcgctaaccgattgcgccacagagacCGAGTCGACTACCGGC	6543	122641	9088.5	3	g -> t	36908046	1822	1	0.1
chr17	36908019	36908123	105	3237.2	6496	TRNA_Asn	chr17:36908019-36908123	aaaaaaaGGTCAtagcgtccctgggtgggctcgaaccaccaacctttcggttaacagccgaacgcgctaaccgattgcgccacagagacCGAGTCGACTACCGGC	6543	122641	9088.5	4	c -> a	36908048	1822	2	0.1
chr17	36908019	36908123	105	3237.2	6496	TRNA_Asn	chr17:36908019-36908123	aaaaaaaGGTCAtagcgtccctgggtgggctcgaaccaccaacctttcggttaacagccgaacgcgctaaccgattgcgccacagagacCGAGTCGACTACCGGC	6543	122641	9088.5	5	c -> a	36908062	5553	1	0
chr17	36908019	36908123	105	3237.2	6496	TRNA_Asn	chr17:36908019-36908123	aaaaaaaGGTCAtagcgtccctgggtgggctcgaaccaccaacctttcggttaacagccgaacgcgctaaccgattgcgccacagagacCGAGTCGACTACCGGC	6543	122641	9088.5	6	g -> t	36908067	6493	1	0
chr17	36908019	36908123	105	3237.2	6496	TRNA_Asn	chr17:36908019-36908123	aaaaaaaGGTCAtagcgtccctgggtgggctcgaaccaccaacctttcggttaacagccgaacgcgctaaccgattgcgccacagagacCGAGTCGACTACCGGC	6543	122641	9088.5	7	c -> a	36908073	4389	4177	95.2
chr17	36908019	36908123	105	3237.2	6496	TRNA_Asn	chr17:36908019-36908123	aaaaaaaGGTCAtagcgtccctgggtgggctcgaaccaccaacctttcggttaacagccgaacgcgctaaccgattgcgccacagagacCGAGTCGACTACCGGC	6543	122641	9088.5	8	c -> a	36908077	4716	2	0
chr17	36908019	36908123	105	3237.2	6496	TRNA_Asn	chr17:36908019-36908123	aaaaaaaGGTCAtagcgtccctgggtgggctcgaaccaccaacctttcggttaacagccgaacgcgctaaccgattgcgccacagagacCGAGTCGACTACCGGC	6543	122641	9088.5	9	g -> t	36908078	4716	1	0
chr17	36908019	36908123	105	3237.2	6496	TRNA_Asn	chr17:36908019-36908123	aaaaaaaGGTCAtagcgtccctgggtgggctcgaaccaccaacctttcggttaacagccgaacgcgctaaccgattgcgccacagagacCGAGTCGACTACCGGC	6543	122641	9088.5	10	c -> a	36908081	4720	2	0
chr17	36908019	36908123	105	3237.2	6496	TRNA_Asn	chr17:36908019-36908123	aaaaaaaGGTCAtagcgtccctgggtgggctcgaaccaccaacctttcggttaacagccgaacgcgctaaccgattgcgccacagagacCGAGTCGACTACCGGC	6543	122641	9088.5	11	g -> t	36908082	4721	1	0
chr17	36908019	36908123	105	3237.2	6496	TRNA_Asn	chr17:36908019-36908123	aaaaaaaGGTCAtagcgtccctgggtgggctcgaaccaccaacctttcggttaacagccgaacgcgctaaccgattgcgccacagagacCGAGTCGACTACCGGC	6543	122641	9088.5	12	c -> a	36908083	4721	2	0
chr17	36908019	36908123	105	3237.2	6496	TRNA_Asn	chr17:36908019-36908123	aaaaaaaGGTCAtagcgtccctgggtgggctcgaaccaccaacctttcggttaacagccgaacgcgctaaccgattgcgccacagagacCGAGTCGACTACCGGC	6543	122641	9088.5	13	c -> a	36908085	4722	14	0.3
chr17	36908019	36908123	105	3237.2	6496	TRNA_Asn	chr17:36908019-36908123	aaaaaaaGGTCAtagcgtccctgggtgggctcgaaccaccaacctttcggttaacagccgaacgcgctaaccgattgcgccacagagacCGAGTCGACTACCGGC	6543	122641	9088.5	14	g -> t	36908091	4720	5	0.1
chr17	36908019	36908123	105	3237.2	6496	TRNA_Asn	chr17:36908019-36908123	aaaaaaaGGTCAtagcgtccctgggtgggctcgaaccaccaacctttcggttaacagccgaacgcgctaaccgattgcgccacagagacCGAGTCGACTACCGGC	6543	122641	9088.5	15	g -> t	36908095	4720	1	0
chr17	36908019	36908123	105	3237.2	6496	TRNA_Asn	chr17:36908019-36908123	aaaaaaaGGTCAtagcgtccctgggtgggctcgaaccaccaacctttcggttaacagccgaacgcgctaaccgattgcgccacagagacCGAGTCGACTACCGGC	6543	122641	9088.5	16	c -> a	36908096	4720	2	0
chr17	36908019	36908123	105	3237.2	6496	TRNA_Asn	chr17:36908019-36908123	aaaaaaaGGTCAtagcgtccctgggtgggctcgaaccaccaacctttcggttaacagccgaacgcgctaaccgattgcgccacagagacCGAGTCGACTACCGGC	6543	122641	9088.5	17	c -> a	36908098	4720	2	0
chr17	36908019	36908123	105	3237.2	6496	TRNA_Asn	chr17:36908019-36908123	aaaaaaaGGTCAtagcgtccctgggtgggctcgaaccaccaacctttcggttaacagccgaacgcgctaaccgattgcgccacagagacCGAGTCGACTACCGGC	6543	122641	9088.5	18	c -> a	36908101	4720	3	0.1
chr17	36908019	36908123	105	3237.2	6496	TRNA_Asn	chr17:36908019-36908123	aaaaaaaGGTCAtagcgtccctgggtgggctcgaaccaccaacctttcggttaacagccgaacgcgctaaccgattgcgccacagagacCGAGTCGACTACCGGC	6543	122641	9088.5	19	g -> t	36908103	4720	2	0
chr17	36908019	36908123	105	3237.2	6496	TRNA_Asn	chr17:36908019-36908123	aaaaaaaGGTCAtagcgtccctgggtgggctcgaaccaccaacctttcggttaacagccgaacgcgctaaccgattgcgccacagagacCGAGTCGACTACCGGC	6543	122641	9088.5	20	c -> a	36908107	4719	13	0.3
chr17	36908019	36908123	105	3237.2	6496	TRNA_Asn	chr17:36908019-36908123	aaaaaaaGGTCAtagcgtccctgggtgggctcgaaccaccaacctttcggttaacagccgaacgcgctaaccgattgcgccacagagacCGAGTCGACTACCGGC	6543	122641	9088.5	21	c -> a	36908108	4718	5	0.1
chr17	36908019	36908123	105	3237.2	6496	TRNA_Asn	chr17:36908019-36908123	aaaaaaaGGTCAtagcgtccctgggtgggctcgaaccaccaacctttcggttaacagccgaacgcgctaaccgattgcgccacagagacCGAGTCGACTACCGGC	6543	122641	9088.5	22	c -> a	36908113	4049	5	0.1
chr17	36908019	36908123	105	3237.2	6496	TRNA_Asn	chr17:36908019-36908123	aaaaaaaGGTCAtagcgtccctgggtgggctcgaaccaccaacctttcggttaacagccgaacgcgctaaccgattgcgccacagagacCGAGTCGACTACCGGC	6543	122641	9088.5	23	g -> t	36908114	1666	1	0.1
chr17	79477041	79477085	45	12.1	17	ACTG1	chr17:79477041-79477085	TGCTGGGGCCTAATGTTCTCACATAACAGTAGAAAACCAAAATTT	19	831	61.6	1	c -> a	79477062	11	11	100
chr17	79477523	79477577	55	14.3	18	ACTG1	chr17:79477523-79477577	TCAATACAAGGTCAAAATCAGCAACAAGTTCTACAATCCAGTGCTGATATCAGAT	19	679.9	50.4	1	c -> a	79477556	14	13	92.9
chr17	8022468	8022524	57	16.6	17	TRNA_Lys	chr17:8022468-8022524	GAAGAgcccggatagctcagtcggtagagcatcagacttttaatctgagggtccagg	18	621.5	46.1	0
chr17	8029097	8029137	41	13.2	16	TRNA_Gly	chr17:8029097-8029137	ccacgcgggaggcccgggttcgattcccggccaatgcacGA	16	768	56.9	0
chr17	8125540	8125636	97	700	1340	LINC00324	chr17:8125540-8125636	CAAAACTGCTAGTACTctccccgtcggggaatcgaaccccggtctcccgcgtgacaggcggggatactcaccactatactaacgaggaGGGACCTGT	1365	27695.4	2052.4	1	c -> a	8125558	560	1	0.2
chr17	8125540	8125636	97	700	1340	LINC00324	chr17:8125540-8125636	CAAAACTGCTAGTACTctccccgtcggggaatcgaaccccggtctcccgcgtgacaggcggggatactcaccactatactaacgaggaGGGACCTGT	1365	27695.4	2052.4	2	g -> t	8125562	577	1	0.2
chr17	8125540	8125636	97	700	1340	LINC00324	chr17:8125540-8125636	CAAAACTGCTAGTACTctccccgtcggggaatcgaaccccggtctcccgcgtgacaggcggggatactcaccactatactaacgaggaGGGACCTGT	1365	27695.4	2052.4	3	c -> a	8125564	577	2	0.3
chr17	8125540	8125636	97	700	1340	LINC00324	chr17:8125540-8125636	CAAAACTGCTAGTACTctccccgtcggggaatcgaaccccggtctcccgcgtgacaggcggggatactcaccactatactaacgaggaGGGACCTGT	1365	27695.4	2052.4	4	g -> t	8125567	579	1	0.2
chr17	8125540	8125636	97	700	1340	LINC00324	chr17:8125540-8125636	CAAAACTGCTAGTACTctccccgtcggggaatcgaaccccggtctcccgcgtgacaggcggggatactcaccactatactaacgaggaGGGACCTGT	1365	27695.4	2052.4	5	c -> a	8125583	1338	1	0.1
chr17	8125540	8125636	97	700	1340	LINC00324	chr17:8125540-8125636	CAAAACTGCTAGTACTctccccgtcggggaatcgaaccccggtctcccgcgtgacaggcggggatactcaccactatactaacgaggaGGGACCTGT	1365	27695.4	2052.4	6	c -> a	8125589	1337	1	0.1
chr17	8125540	8125636	97	700	1340	LINC00324	chr17:8125540-8125636	CAAAACTGCTAGTACTctccccgtcggggaatcgaaccccggtctcccgcgtgacaggcggggatactcaccactatactaacgaggaGGGACCTGT	1365	27695.4	2052.4	7	c -> a	8125594	780	774	99.2
chr17	8125540	8125636	97	700	1340	LINC00324	chr17:8125540-8125636	CAAAACTGCTAGTACTctccccgtcggggaatcgaaccccggtctcccgcgtgacaggcggggatactcaccactatactaacgaggaGGGACCTGT	1365	27695.4	2052.4	8	c -> a	8125632	125	1	0.8
chr19	12814427	12814482	56	25.8	28		chr19:12814427-12814482	CGAATACATCCCAATGTGGTCACAGTCATCCCCGGGTATTGCTCTCCATCACTTGA	28	984	72.9	1	c -> a	12814449	24	18	75
chr19	12814427	12814482	56	25.8	28		chr19:12814427-12814482	CGAATACATCCCAATGTGGTCACAGTCATCCCCGGGTATTGCTCTCCATCACTTGA	28	984	72.9	2	g -> t	12814460	26	1	3.8
chr19	12817274	12817331	58	33.7	37	SNORD41	chr19:12817274-12817331	AGTACGAATACGCGATAAATCAGTTCCACATCAACAGTCACAGGTGTCATCACTTCCC	37	1255.5	93	1	c -> a	12817302	37	1	2.7
chr19	12817274	12817331	58	33.7	37	SNORD41	chr19:12817274-12817331	AGTACGAATACGCGATAAATCAGTTCCACATCAACAGTCACAGGTGTCATCACTTCCC	37	1255.5	93	2	c -> a	12817308	35	1	2.9
chr19	12817274	12817331	58	33.7	37	SNORD41	chr19:12817274-12817331	AGTACGAATACGCGATAAATCAGTTCCACATCAACAGTCACAGGTGTCATCACTTCCC	37	1255.5	93	3	c -> a	12817314	35	20	57.1
chr19	1383555	1383649	95	266.4	463	NDUFS7	chr19:1383555-1383649	CAGTGTCgtctctgtggcgcaatcggttagcgcgttcggctgttaaccgaaaggttggtggttcgagcccacccagggacgcGTGGTGACTTTTG	469	9716.2	720	1	g -> t	1383568	367	1	0.3
chr19	1383555	1383649	95	266.4	463	NDUFS7	chr19:1383555-1383649	CAGTGTCgtctctgtggcgcaatcggttagcgcgttcggctgttaaccgaaaggttggtggttcgagcccacccagggacgcGTGGTGACTTTTG	469	9716.2	720	2	c -> a	1383578	371	1	0.3
chr19	1383555	1383649	95	266.4	463	NDUFS7	chr19:1383555-1383649	CAGTGTCgtctctgtggcgcaatcggttagcgcgttcggctgttaaccgaaaggttggtggttcgagcccacccagggacgcGTGGTGACTTTTG	469	9716.2	720	3	g -> t	1383584	373	1	0.3
chr19	1383555	1383649	95	266.4	463	NDUFS7	chr19:1383555-1383649	CAGTGTCgtctctgtggcgcaatcggttagcgcgttcggctgttaaccgaaaggttggtggttcgagcccacccagggacgcGTGGTGACTTTTG	469	9716.2	720	4	g -> t	1383586	373	1	0.3
chr19	1383555	1383649	95	266.4	463	NDUFS7	chr19:1383555-1383649	CAGTGTCgtctctgtggcgcaatcggttagcgcgttcggctgttaaccgaaaggttggtggttcgagcccacccagggacgcGTGGTGACTTTTG	469	9716.2	720	5	g -> t	1383592	369	1	0.3
chr19	1383555	1383649	95	266.4	463	NDUFS7	chr19:1383555-1383649	CAGTGTCgtctctgtggcgcaatcggttagcgcgttcggctgttaaccgaaaggttggtggttcgagcccacccagggacgcGTGGTGACTTTTG	469	9716.2	720	6	g -> t	1383596	350	336	96
chr19	1383555	1383649	95	266.4	463	NDUFS7	chr19:1383555-1383649	CAGTGTCgtctctgtggcgcaatcggttagcgcgttcggctgttaaccgaaaggttggtggttcgagcccacccagggacgcGTGGTGACTTTTG	469	9716.2	720	7	g -> t	1383607	459	1	0.2
chr19	1383555	1383649	95	266.4	463	NDUFS7	chr19:1383555-1383649	CAGTGTCgtctctgtggcgcaatcggttagcgcgttcggctgttaaccgaaaggttggtggttcgagcccacccagggacgcGTGGTGACTTTTG	469	9716.2	720	8	g -> t	1383621	102	2	2
chr19	1383555	1383649	95	266.4	463	NDUFS7	chr19:1383555-1383649	CAGTGTCgtctctgtggcgcaatcggttagcgcgttcggctgttaaccgaaaggttggtggttcgagcccacccagggacgcGTGGTGACTTTTG	469	9716.2	720	9	c -> a	1383622	101	1	1
chr19	1383555	1383649	95	266.4	463	NDUFS7	chr19:1383555-1383649	CAGTGTCgtctctgtggcgcaatcggttagcgcgttcggctgttaaccgaaaggttggtggttcgagcccacccagggacgcGTGGTGACTTTTG	469	9716.2	720	10	g -> t	1383640	77	1	1.3
chr19	38782868	38782893	26	10.2	11	SPINT2	chr19:38782868-38782893	GTTTCCTCGCTGATCGATTTCTTTCC	11	832.7	61.7	0
chr2	133012736	133012775	40	11.3	12		chr2:133012736-133012775	gaacctccgactttcgttcttgattaatgaaaacattctt	13	639.6	47.4	1	c -> a	133012769	12	2	16.7
chr2	157257678	157257729	52	12.7	14	TRNA_Gly	chr2:157257678-157257729	acccgggcctcccgcgtggcaggcgagaattctaccactgaaccaccaatgc	14	529.9	39.3	1	c -> a	157257697	12	9	75
chr2	27273703	27273755	53	46.1	58	TRNA, TRNA_Tyr	chr2:27273703-27273755	atccttaggtcgctggttcgattccggctcgaaggacTTCGTCTGTAATTTTT	58	2153.8	159.6	1	g -> t	27273747	52	1	1.9
chr20	2634856	2634933	78	914.4	1266	SNORD110	chr20:2634856-2634933	CTTTGCAGTGATGACTTGCGAATCAAATCTGTCAATCCCCTGAGTGCAATCACTGATGTCTCCATGTCTCTGAGCAAT	1268	31994.2	2371	1	g -> t	2634863	1193	2	0.2
chr20	2634856	2634933	78	914.4	1266	SNORD110	chr20:2634856-2634933	CTTTGCAGTGATGACTTGCGAATCAAATCTGTCAATCCCCTGAGTGCAATCACTGATGTCTCCATGTCTCTGAGCAAT	1268	31994.2	2371	2	g -> t	2634868	1195	13	1.1
chr20	2634856	2634933	78	914.4	1266	SNORD110	chr20:2634856-2634933	CTTTGCAGTGATGACTTGCGAATCAAATCTGTCAATCCCCTGAGTGCAATCACTGATGTCTCCATGTCTCTGAGCAAT	1268	31994.2	2371	3	c -> a	2634884	1223	2	0.2
chr20	2634856	2634933	78	914.4	1266	SNORD110	chr20:2634856-2634933	CTTTGCAGTGATGACTTGCGAATCAAATCTGTCAATCCCCTGAGTGCAATCACTGATGTCTCCATGTCTCTGAGCAAT	1268	31994.2	2371	4	g -> t	2634886	1228	71	5.8
chr20	2634856	2634933	78	914.4	1266	SNORD110	chr20:2634856-2634933	CTTTGCAGTGATGACTTGCGAATCAAATCTGTCAATCCCCTGAGTGCAATCACTGATGTCTCCATGTCTCTGAGCAAT	1268	31994.2	2371	5	c -> a	2634893	1257	2	0.2
chr20	2634856	2634933	78	914.4	1266	SNORD110	chr20:2634856-2634933	CTTTGCAGTGATGACTTGCGAATCAAATCTGTCAATCCCCTGAGTGCAATCACTGATGTCTCCATGTCTCTGAGCAAT	1268	31994.2	2371	6	g -> t	2634901	1266	2	0.2
chr20	2634856	2634933	78	914.4	1266	SNORD110	chr20:2634856-2634933	CTTTGCAGTGATGACTTGCGAATCAAATCTGTCAATCCCCTGAGTGCAATCACTGATGTCTCCATGTCTCTGAGCAAT	1268	31994.2	2371	7	g -> t	2634921	73	65	89
chr20	2634856	2634933	78	914.4	1266	SNORD110	chr20:2634856-2634933	CTTTGCAGTGATGACTTGCGAATCAAATCTGTCAATCCCCTGAGTGCAATCACTGATGTCTCCATGTCTCTGAGCAAT	1268	31994.2	2371	8	g -> t	2634929	70	1	1.4
chr20	2637584	2637640	57	16	17		chr20:2637584-2637640	TTGGAGGTGATGAACTGTCTGAGCCTGACCTTGTAGAATGGAGGCAAAAAAACTGAT	17	587	43.5	1	g -> t	2637600	16	2	12.5
chr20	2637584	2637640	57	16	17		chr20:2637584-2637640	TTGGAGGTGATGAACTGTCTGAGCCTGACCTTGTAGAATGGAGGCAAAAAAACTGAT	17	587	43.5	2	g -> t	2637616	16	6	37.5
chr20	47896861	47896917	57	13.1	14	SNORD12B	chr20:47896861-47896917	CATATATGATGACTTAGCTTTTTTCCCCGACAGATCGACTATGTTGATCTAACTTTT	14	483.4	35.8	0
chr21	9827004	9827152	149	31	60		chr21:9827004-9827152	Ctacctggttgatcctgccagtagcatatgcttgtctcaaagattaagccatgcatgtctaagtacgcacggccggtacagtgaaactgcgaatggctcattaaatcagttatggttcctttggtcgctcgctcctctcctacttggat	91	1202	89.1	1	g -> t	9827027	43	1	2.3
chr21	9827004	9827152	149	31	60		chr21:9827004-9827152	Ctacctggttgatcctgccagtagcatatgcttgtctcaaagattaagccatgcatgtctaagtacgcacggccggtacagtgaaactgcgaatggctcattaaatcagttatggttcctttggtcgctcgctcctctcctacttggat	91	1202	89.1	2	g -> t	9827060	52	4	7.7
chr5	134262276	134262318	43	102217	109884		chr5:134262276-134262318	TCTCGGTAAATAAGGGGTCGTGAGCCTCTGTTGTCAGATTCAC	109884	5.02936e+06	372710	1	c -> a	134262318	14	3	21.4
chr6	133137943	133137999	57	11.8	12	SNORA33	chr6:133137943-133137999	TGTACATGATGACAACTGGCTCCCTCTACTGAACTGCCATGAGGAAACTGCCATGTC	12	414.3	30.7	0
chr6	27125904	27125938	35	17.7	19	TRNA_His	chr6:27125904-27125938	GTgccgtgatcgtatagtggttagtactctgcgtt	19	1068.4	79.2	0
chr6	27125939	27125995	57	41.3	54	TRNA_His	chr6:27125939-27125995	gtggccgcagcaacctcggttcgaatccgagtcacggcaGTACCTTGATGTCGCCTC	62	2140.7	158.6	0
chr6	27125997	27126039	43	10	11		chr6:27125997-27126039	ATTTCTCAACGTACTGAGCAGTACCTTGACGTCGCCTCAATTT	11	503.5	37.3	0
chr6	27447444	27447539	96	1788.8	3205	TRNA_Asp	chr6:27447444-27447539	CACGTCAATtcctcgttagtatagtggtgagtatccccgcctgtcacgcgggagaccggggttcgattccccgacggggagGAGGCTTAAACTTTT	3238	66382.3	4919.4	1	g -> t	27447458	2589	2	0.1
chr6	27447444	27447539	96	1788.8	3205	TRNA_Asp	chr6:27447444-27447539	CACGTCAATtcctcgttagtatagtggtgagtatccccgcctgtcacgcgggagaccggggttcgattccccgacggggagGAGGCTTAAACTTTT	3238	66382.3	4919.4	2	g -> t	27447462	2611	6	0.2
chr6	27447444	27447539	96	1788.8	3205	TRNA_Asp	chr6:27447444-27447539	CACGTCAATtcctcgttagtatagtggtgagtatccccgcctgtcacgcgggagaccggggttcgattccccgacggggagGAGGCTTAAACTTTT	3238	66382.3	4919.4	3	g -> t	27447467	2634	2	0.1
chr6	27447444	27447539	96	1788.8	3205	TRNA_Asp	chr6:27447444-27447539	CACGTCAATtcctcgttagtatagtggtgagtatccccgcctgtcacgcgggagaccggggttcgattccccgacggggagGAGGCTTAAACTTTT	3238	66382.3	4919.4	4	g -> t	27447474	2657	9	0.3
chr6	27447444	27447539	96	1788.8	3205	TRNA_Asp	chr6:27447444-27447539	CACGTCAATtcctcgttagtatagtggtgagtatccccgcctgtcacgcgggagaccggggttcgattccccgacggggagGAGGCTTAAACTTTT	3238	66382.3	4919.4	5	c -> a	27447479	2659	10	0.4
chr6	27447444	27447539	96	1788.8	3205	TRNA_Asp	chr6:27447444-27447539	CACGTCAATtcctcgttagtatagtggtgagtatccccgcctgtcacgcgggagaccggggttcgattccccgacggggagGAGGCTTAAACTTTT	3238	66382.3	4919.4	6	g -> t	27447482	2663	27	1
chr6	27447444	27447539	96	1788.8	3205	TRNA_Asp	chr6:27447444-27447539	CACGTCAATtcctcgttagtatagtggtgagtatccccgcctgtcacgcgggagaccggggttcgattccccgacggggagGAGGCTTAAACTTTT	3238	66382.3	4919.4	7	c -> a	27447483	2647	1	0
chr6	27447444	27447539	96	1788.8	3205	TRNA_Asp	chr6:27447444-27447539	CACGTCAATtcctcgttagtatagtggtgagtatccccgcctgtcacgcgggagaccggggttcgattccccgacggggagGAGGCTTAAACTTTT	3238	66382.3	4919.4	8	g -> t	27447486	2557	2506	98
chr6	27447444	27447539	96	1788.8	3205	TRNA_Asp	chr6:27447444-27447539	CACGTCAATtcctcgttagtatagtggtgagtatccccgcctgtcacgcgggagaccggggttcgattccccgacggggagGAGGCTTAAACTTTT	3238	66382.3	4919.4	9	g -> t	27447491	3202	8	0.2
chr6	27447444	27447539	96	1788.8	3205	TRNA_Asp	chr6:27447444-27447539	CACGTCAATtcctcgttagtatagtggtgagtatccccgcctgtcacgcgggagaccggggttcgattccccgacggggagGAGGCTTAAACTTTT	3238	66382.3	4919.4	10	g -> t	27447493	3200	1	0
chr6	27447444	27447539	96	1788.8	3205	TRNA_Asp	chr6:27447444-27447539	CACGTCAATtcctcgttagtatagtggtgagtatccccgcctgtcacgcgggagaccggggttcgattccccgacggggagGAGGCTTAAACTTTT	3238	66382.3	4919.4	11	g -> t	27447495	3194	12	0.4
chr6	27447444	27447539	96	1788.8	3205	TRNA_Asp	chr6:27447444-27447539	CACGTCAATtcctcgttagtatagtggtgagtatccccgcctgtcacgcgggagaccggggttcgattccccgacggggagGAGGCTTAAACTTTT	3238	66382.3	4919.4	12	g -> t	27447497	3190	19	0.6
chr6	27447444	27447539	96	1788.8	3205	TRNA_Asp	chr6:27447444-27447539	CACGTCAATtcctcgttagtatagtggtgagtatccccgcctgtcacgcgggagaccggggttcgattccccgacggggagGAGGCTTAAACTTTT	3238	66382.3	4919.4	13	g -> t	27447501	3146	1	0
chr6	27447444	27447539	96	1788.8	3205	TRNA_Asp	chr6:27447444-27447539	CACGTCAATtcctcgttagtatagtggtgagtatccccgcctgtcacgcgggagaccggggttcgattccccgacggggagGAGGCTTAAACTTTT	3238	66382.3	4919.4	14	g -> t	27447502	3138	7	0.2
chr6	27447444	27447539	96	1788.8	3205	TRNA_Asp	chr6:27447444-27447539	CACGTCAATtcctcgttagtatagtggtgagtatccccgcctgtcacgcgggagaccggggttcgattccccgacggggagGAGGCTTAAACTTTT	3238	66382.3	4919.4	15	g -> t	27447503	3137	5	0.2
chr6	27447444	27447539	96	1788.8	3205	TRNA_Asp	chr6:27447444-27447539	CACGTCAATtcctcgttagtatagtggtgagtatccccgcctgtcacgcgggagaccggggttcgattccccgacggggagGAGGCTTAAACTTTT	3238	66382.3	4919.4	16	g -> t	27447504	3123	3	0.1
chr6	27447444	27447539	96	1788.8	3205	TRNA_Asp	chr6:27447444-27447539	CACGTCAATtcctcgttagtatagtggtgagtatccccgcctgtcacgcgggagaccggggttcgattccccgacggggagGAGGCTTAAACTTTT	3238	66382.3	4919.4	17	g -> t	27447508	3090	3	0.1
chr6	27447444	27447539	96	1788.8	3205	TRNA_Asp	chr6:27447444-27447539	CACGTCAATtcctcgttagtatagtggtgagtatccccgcctgtcacgcgggagaccggggttcgattccccgacggggagGAGGCTTAAACTTTT	3238	66382.3	4919.4	18	g -> t	27447516	623	6	1
chr6	27447444	27447539	96	1788.8	3205	TRNA_Asp	chr6:27447444-27447539	CACGTCAATtcctcgttagtatagtggtgagtatccccgcctgtcacgcgggagaccggggttcgattccccgacggggagGAGGCTTAAACTTTT	3238	66382.3	4919.4	19	g -> t	27447519	617	1	0.2
chr6	27447444	27447539	96	1788.8	3205	TRNA_Asp	chr6:27447444-27447539	CACGTCAATtcctcgttagtatagtggtgagtatccccgcctgtcacgcgggagaccggggttcgattccccgacggggagGAGGCTTAAACTTTT	3238	66382.3	4919.4	20	g -> t	27447521	601	2	0.3
chr6	27447444	27447539	96	1788.8	3205	TRNA_Asp	chr6:27447444-27447539	CACGTCAATtcctcgttagtatagtggtgagtatccccgcctgtcacgcgggagaccggggttcgattccccgacggggagGAGGCTTAAACTTTT	3238	66382.3	4919.4	21	g -> t	27447522	586	1	0.2
chr6	27471522	27471598	77	2387	3554	TRNA_Asp	chr6:27471522-27471598	TtcctcgttagtatagtggtgagtatccccgcctgtcacgcgggagaccggggttcgattccccgacggggagAAAA	3594	91861.6	6807.6	1	g -> t	27471528	2533	1	0
chr6	27471522	27471598	77	2387	3554	TRNA_Asp	chr6:27471522-27471598	TtcctcgttagtatagtggtgagtatccccgcctgtcacgcgggagaccggggttcgattccccgacggggagAAAA	3594	91861.6	6807.6	2	g -> t	27471532	2550	4	0.2
chr6	27471522	27471598	77	2387	3554	TRNA_Asp	chr6:27471522-27471598	TtcctcgttagtatagtggtgagtatccccgcctgtcacgcgggagaccggggttcgattccccgacggggagAAAA	3594	91861.6	6807.6	3	g -> t	27471544	2600	4	0.2
chr6	27471522	27471598	77	2387	3554	TRNA_Asp	chr6:27471522-27471598	TtcctcgttagtatagtggtgagtatccccgcctgtcacgcgggagaccggggttcgattccccgacggggagAAAA	3594	91861.6	6807.6	4	c -> a	27471549	2600	3	0.1
chr6	27471522	27471598	77	2387	3554	TRNA_Asp	chr6:27471522-27471598	TtcctcgttagtatagtggtgagtatccccgcctgtcacgcgggagaccggggttcgattccccgacggggagAAAA	3594	91861.6	6807.6	5	c -> a	27471550	2600	1	0
chr6	27471522	27471598	77	2387	3554	TRNA_Asp	chr6:27471522-27471598	TtcctcgttagtatagtggtgagtatccccgcctgtcacgcgggagaccggggttcgattccccgacggggagAAAA	3594	91861.6	6807.6	6	g -> t	27471552	2600	24	0.9
chr6	27471522	27471598	77	2387	3554	TRNA_Asp	chr6:27471522-27471598	TtcctcgttagtatagtggtgagtatccccgcctgtcacgcgggagaccggggttcgattccccgacggggagAAAA	3594	91861.6	6807.6	7	c -> a	27471554	2594	1	0
chr6	27471522	27471598	77	2387	3554	TRNA_Asp	chr6:27471522-27471598	TtcctcgttagtatagtggtgagtatccccgcctgtcacgcgggagaccggggttcgattccccgacggggagAAAA	3594	91861.6	6807.6	8	g -> t	27471556	2485	2420	97.4
chr6	27471522	27471598	77	2387	3554	TRNA_Asp	chr6:27471522-27471598	TtcctcgttagtatagtggtgagtatccccgcctgtcacgcgggagaccggggttcgattccccgacggggagAAAA	3594	91861.6	6807.6	9	g -> t	27471561	3550	8	0.2
chr6	27471522	27471598	77	2387	3554	TRNA_Asp	chr6:27471522-27471598	TtcctcgttagtatagtggtgagtatccccgcctgtcacgcgggagaccggggttcgattccccgacggggagAAAA	3594	91861.6	6807.6	10	g -> t	27471563	3526	1	0
chr6	27471522	27471598	77	2387	3554	TRNA_Asp	chr6:27471522-27471598	TtcctcgttagtatagtggtgagtatccccgcctgtcacgcgggagaccggggttcgattccccgacggggagAAAA	3594	91861.6	6807.6	11	g -> t	27471564	3526	1	0
chr6	27471522	27471598	77	2387	3554	TRNA_Asp	chr6:27471522-27471598	TtcctcgttagtatagtggtgagtatccccgcctgtcacgcgggagaccggggttcgattccccgacggggagAAAA	3594	91861.6	6807.6	12	g -> t	27471565	3520	8	0.2
chr6	27471522	27471598	77	2387	3554	TRNA_Asp	chr6:27471522-27471598	TtcctcgttagtatagtggtgagtatccccgcctgtcacgcgggagaccggggttcgattccccgacggggagAAAA	3594	91861.6	6807.6	13	g -> t	27471567	3543	19	0.5
chr6	27471522	27471598	77	2387	3554	TRNA_Asp	chr6:27471522-27471598	TtcctcgttagtatagtggtgagtatccccgcctgtcacgcgggagaccggggttcgattccccgacggggagAAAA	3594	91861.6	6807.6	14	g -> t	27471571	3519	1	0
chr6	27471522	27471598	77	2387	3554	TRNA_Asp	chr6:27471522-27471598	TtcctcgttagtatagtggtgagtatccccgcctgtcacgcgggagaccggggttcgattccccgacggggagAAAA	3594	91861.6	6807.6	15	g -> t	27471572	3519	8	0.2
chr6	27471522	27471598	77	2387	3554	TRNA_Asp	chr6:27471522-27471598	TtcctcgttagtatagtggtgagtatccccgcctgtcacgcgggagaccggggttcgattccccgacggggagAAAA	3594	91861.6	6807.6	16	g -> t	27471573	3511	5	0.1
chr6	27471522	27471598	77	2387	3554	TRNA_Asp	chr6:27471522-27471598	TtcctcgttagtatagtggtgagtatccccgcctgtcacgcgggagaccggggttcgattccccgacggggagAAAA	3594	91861.6	6807.6	17	g -> t	27471574	3503	3	0.1
chr6	27471522	27471598	77	2387	3554	TRNA_Asp	chr6:27471522-27471598	TtcctcgttagtatagtggtgagtatccccgcctgtcacgcgggagaccggggttcgattccccgacggggagAAAA	3594	91861.6	6807.6	18	g -> t	27471578	3506	2	0.1
chr6	27471522	27471598	77	2387	3554	TRNA_Asp	chr6:27471522-27471598	TtcctcgttagtatagtggtgagtatccccgcctgtcacgcgggagaccggggttcgattccccgacggggagAAAA	3594	91861.6	6807.6	19	c -> a	27471583	1039	4	0.4
chr6	27471522	27471598	77	2387	3554	TRNA_Asp	chr6:27471522-27471598	TtcctcgttagtatagtggtgagtatccccgcctgtcacgcgggagaccggggttcgattccccgacggggagAAAA	3594	91861.6	6807.6	20	c -> a	27471584	1037	1	0.1
chr6	27471522	27471598	77	2387	3554	TRNA_Asp	chr6:27471522-27471598	TtcctcgttagtatagtggtgagtatccccgcctgtcacgcgggagaccggggttcgattccccgacggggagAAAA	3594	91861.6	6807.6	21	g -> t	27471586	1042	7	0.7
chr6	27471522	27471598	77	2387	3554	TRNA_Asp	chr6:27471522-27471598	TtcctcgttagtatagtggtgagtatccccgcctgtcacgcgggagaccggggttcgattccccgacggggagAAAA	3594	91861.6	6807.6	22	g -> t	27471590	1014	1	0.1
chr6	27471522	27471598	77	2387	3554	TRNA_Asp	chr6:27471522-27471598	TtcctcgttagtatagtggtgagtatccccgcctgtcacgcgggagaccggggttcgattccccgacggggagAAAA	3594	91861.6	6807.6	23	g -> t	27471591	1010	3	0.3
chr6	27551219	27551313	95	583.4	1385	TRNA_Asp	chr6:27551219-27551313	AAAAGCAACTGCTTCGTctccccgtcggggaatcgaaccccggtctcccgcgtgacagacggggacactcaccactatactaacgaggaAGACTT	1413	29272.9	2169.3	1	c -> a	27551239	1363	1	0.1
chr6	27551219	27551313	95	583.4	1385	TRNA_Asp	chr6:27551219-27551313	AAAAGCAACTGCTTCGTctccccgtcggggaatcgaaccccggtctcccgcgtgacagacggggacactcaccactatactaacgaggaAGACTT	1413	29272.9	2169.3	2	c -> a	27551244	1368	1	0.1
chr6	27551219	27551313	95	583.4	1385	TRNA_Asp	chr6:27551219-27551313	AAAAGCAACTGCTTCGTctccccgtcggggaatcgaaccccggtctcccgcgtgacagacggggacactcaccactatactaacgaggaAGACTT	1413	29272.9	2169.3	3	c -> a	27551263	1383	1	0.1
chr6	27551219	27551313	95	583.4	1385	TRNA_Asp	chr6:27551219-27551313	AAAAGCAACTGCTTCGTctccccgtcggggaatcgaaccccggtctcccgcgtgacagacggggacactcaccactatactaacgaggaAGACTT	1413	29272.9	2169.3	4	c -> a	27551265	1384	1	0.1
chr6	27551219	27551313	95	583.4	1385	TRNA_Asp	chr6:27551219-27551313	AAAAGCAACTGCTTCGTctccccgtcggggaatcgaaccccggtctcccgcgtgacagacggggacactcaccactatactaacgaggaAGACTT	1413	29272.9	2169.3	5	c -> a	27551269	1377	2	0.1
chr6	27551219	27551313	95	583.4	1385	TRNA_Asp	chr6:27551219-27551313	AAAAGCAACTGCTTCGTctccccgtcggggaatcgaaccccggtctcccgcgtgacagacggggacactcaccactatactaacgaggaAGACTT	1413	29272.9	2169.3	6	c -> a	27551274	20	20	100
chr6	86387033	86387086	54	29.3	32	SNORD50A	chr6:86387033-86387086	AAAGTTTTTTTTTTTCAACAGAAGTTCAGGTTCGGGATAAGATCATCACAGATA	33	1202.7	89.1	1	c -> a	86387051	31	4	12.9
chr6	86387033	86387086	54	29.3	32	SNORD50A	chr6:86387033-86387086	AAAGTTTTTTTTTTTCAACAGAAGTTCAGGTTCGGGATAAGATCATCACAGATA	33	1202.7	89.1	2	c -> a	86387065	30	1	3.3
chr6	86387033	86387086	54	29.3	32	SNORD50A	chr6:86387033-86387086	AAAGTTTTTTTTTTTCAACAGAAGTTCAGGTTCGGGATAAGATCATCACAGATA	33	1202.7	89.1	3	c -> a	86387081	27	11	40.7
chr7	148638624	148638662	39	17.5	22		chr7:148638624-148638662	tgtctccccccacaaccgcgcttgactagcttgctgttt	22	1110.2	82.3	1	g -> t	148638625	14	2	14.3
chr7	148660452	148660500	49	36.2	42		chr7:148660452-148660500	gtcactaaagttggtatacaaccccccactgctaaatttgactggcttT	42	1686.9	125	1	c -> a	148660475	38	1	2.6
chr7	148680908	148680941	34	10.9	12		chr7:148680908-148680941	gttccttctccactcccactgcttcacttgacta	12	694.6	51.5	0
chr7	148684229	148684291	63	49.2	72		chr7:148684229-148684291	aaagactagtcaagtgcagtagtgagaaggggggaaagagtagaacaaggagttcgatctgta	76	2374.2	175.9	1	c -> a	148684274	18	2	11.1
chr7	45144587	45144608	22	11.5	12	SNORA5C	chr7:45144587-45144608	ATCTGGGCCAGCCCCCGCTATG	12	1073.5	79.6	0
chr8	124057002	124057049	48	29.6	32		chr8:124057002-124057049	gtcactaaagttggtatacaaccccccactgctaaatttgactggctt	32	1312.1	97.2	1	c -> a	124057025	32	1	3.1
chr8	124057002	124057049	48	29.6	32		chr8:124057002-124057049	gtcactaaagttggtatacaaccccccactgctaaatttgactggctt	32	1312.1	97.2	2	g -> t	124057032	32	1	3.1
chr8	67025655	67025711	57	45.1	47	TRNA_Tyr	chr8:67025655-67025711	agacatccttaggtcgctggttcgattccggctcgaaggaGACAAGTGCGGTTTTTT	47	1622.8	120.3	0
chr9	14433976	14434010	35	13.4	14	TRNA, TRNA_His	chr9:14433976-14434010	caacgcagagtactaaccactatacgatcacggcA	15	843.5	62.5	0
chr9	33625075	33625132	58	21.1	23	ANXA2P2	chr9:33625075-33625132	GTATTTTGCTGATCAGCTGTACGACTCCATGAAGGGCAAGGGGACGCGAGATAAGGTC	23	780.5	57.8	0
chr9	77462467	77462515	49	24.7	26		chr9:77462467-77462515	gtcactaaagttggtatacaaccccccactgctaaatttgactggcttT	26	1044.3	77.4	1	g -> t	77462497	26	2	7.7
chr9	77517986	77518027	42	114.9	123	TRNA_Asp	chr9:77517986-77518027	tagcctccccgttggggaatcgaaccccggtctcccgcgtga	123	5763.7	427.1	0
chrM	10556	10658	103	19.4	30	STRF6	chrM:10556-10658	CCCTACTATGCCTAGAAGGAATAATACTATCGCTGTTCATTATAGCTACTCTCATAACCCTCAACACCCACTCCCTCTTAGCCAATATTGTGCCTATTGCCAT	43	821.6	60.9	1	g -> t	10590	20	2	10
chrM	10556	10658	103	19.4	30	STRF6	chrM:10556-10658	CCCTACTATGCCTAGAAGGAATAATACTATCGCTGTTCATTATAGCTACTCTCATAACCCTCAACACCCACTCCCTCTTAGCCAATATTGTGCCTATTGCCAT	43	821.6	60.9	2	g -> t	10645	19	14	73.7
chrM	11666	11693	28	10.3	11	STRF6	chrM:11666-11693	CATCCAAACCCCCTGAAGCTTCACCGGC	11	773.2	57.3	0
chrM	12138	12249	112	17658	49974	DQ584698, STRF6	chrM:12138-12249	TGTAAATATAGTTTAACCAAAACATCAGATTGTGAATCTGACAACAGAGGCTTACGACCCCTTATTTACCGAGAAAGCTCACAAGAACTGCTAACTCATGCCCCCATGTCTA	49984	878334	65090.5	1	g -> t	12169	522	338	64.8
chrM	12138	12249	112	17658	49974	DQ584698, STRF6	chrM:12138-12249	TGTAAATATAGTTTAACCAAAACATCAGATTGTGAATCTGACAACAGAGGCTTACGACCCCTTATTTACCGAGAAAGCTCACAAGAACTGCTAACTCATGCCCCCATGTCTA	49984	878334	65090.5	2	g -> t	12171	7855	2	0
chrM	12138	12249	112	17658	49974	DQ584698, STRF6	chrM:12138-12249	TGTAAATATAGTTTAACCAAAACATCAGATTGTGAATCTGACAACAGAGGCTTACGACCCCTTATTTACCGAGAAAGCTCACAAGAACTGCTAACTCATGCCCCCATGTCTA	49984	878334	65090.5	3	g -> t	12177	8006	5	0.1
chrM	12138	12249	112	17658	49974	DQ584698, STRF6	chrM:12138-12249	TGTAAATATAGTTTAACCAAAACATCAGATTGTGAATCTGACAACAGAGGCTTACGACCCCTTATTTACCGAGAAAGCTCACAAGAACTGCTAACTCATGCCCCCATGTCTA	49984	878334	65090.5	4	c -> a	12179	8008	1	0
chrM	12138	12249	112	17658	49974	DQ584698, STRF6	chrM:12138-12249	TGTAAATATAGTTTAACCAAAACATCAGATTGTGAATCTGACAACAGAGGCTTACGACCCCTTATTTACCGAGAAAGCTCACAAGAACTGCTAACTCATGCCCCCATGTCTA	49984	878334	65090.5	5	c -> a	12182	8008	1	0
chrM	12138	12249	112	17658	49974	DQ584698, STRF6	chrM:12138-12249	TGTAAATATAGTTTAACCAAAACATCAGATTGTGAATCTGACAACAGAGGCTTACGACCCCTTATTTACCGAGAAAGCTCACAAGAACTGCTAACTCATGCCCCCATGTCTA	49984	878334	65090.5	6	g -> t	12184	8008	5	0.1
chrM	12138	12249	112	17658	49974	DQ584698, STRF6	chrM:12138-12249	TGTAAATATAGTTTAACCAAAACATCAGATTGTGAATCTGACAACAGAGGCTTACGACCCCTTATTTACCGAGAAAGCTCACAAGAACTGCTAACTCATGCCCCCATGTCTA	49984	878334	65090.5	7	c -> a	12192	7994	2	0
chrM	12138	12249	112	17658	49974	DQ584698, STRF6	chrM:12138-12249	TGTAAATATAGTTTAACCAAAACATCAGATTGTGAATCTGACAACAGAGGCTTACGACCCCTTATTTACCGAGAAAGCTCACAAGAACTGCTAACTCATGCCCCCATGTCTA	49984	878334	65090.5	8	c -> a	12195	7974	10	0.1
chrM	12138	12249	112	17658	49974	DQ584698, STRF6	chrM:12138-12249	TGTAAATATAGTTTAACCAAAACATCAGATTGTGAATCTGACAACAGAGGCTTACGACCCCTTATTTACCGAGAAAGCTCACAAGAACTGCTAACTCATGCCCCCATGTCTA	49984	878334	65090.5	9	c -> a	12196	7973	53	0.7
chrM	12138	12249	112	17658	49974	DQ584698, STRF6	chrM:12138-12249	TGTAAATATAGTTTAACCAAAACATCAGATTGTGAATCTGACAACAGAGGCTTACGACCCCTTATTTACCGAGAAAGCTCACAAGAACTGCTAACTCATGCCCCCATGTCTA	49984	878334	65090.5	10	g -> t	12208	63	1	1.6
chrM	1672	1778	107	34.4	56		chrM:1672-1778	AGCTAAACCTAGCCCCAAACCCACTCCACCTTACTACCAGACAACCTTAGCCAAACCATTTACCCAAATAAAGTATAGGCGATAGAAATTGAAACCTGGCGCAATAG	73	1342.7	99.5	1	g -> t	1683	48	3	6.2
chrM	1672	1778	107	34.4	56		chrM:1672-1778	AGCTAAACCTAGCCCCAAACCCACTCCACCTTACTACCAGACAACCTTAGCCAAACCATTTACCCAAATAAAGTATAGGCGATAGAAATTGAAACCTGGCGCAATAG	73	1342.7	99.5	2	c -> a	1695	53	1	1.9
chrM	1860	1875	16	9.6	11	TVAS5	chrM:1860-1875	GAATTAACTAGAAATA	11	1353.1	100.3	0
chrM	1961	2017	57	14.9	19	TVAS5	chrM:1961-2017	CAAAATAGTGGGAAGATTTATAGGTAGAGGCGACAAACCTACCGAGCCTGGTGATAG	19	656	48.6	0
chrM	2063	2085	23	11	12	TVAS5	chrM:2063-2085	CAGAACCCTCTAAATCCCCTTGT	12	1026.8	76.1	0
chrM	2166	2479	314	45.7	106	TVAS5	chrM:2166-2479	CCCATAGTAGGCCTAAAAGCAGCCACCAATTAAGAAAGCGTTCAAGCTCAACACCCACTACCTAAAAAATCCCAAACATATAACTGAACTCCTCACACCCAATTGGACCAATCTATCACCCTATAGAAGAACTAATGTTAGTATAAGTAACATGAAAACATTCTCCTCCGCATAAGCCTGCGTCAGATCAAAACACTGAACTGACAATTAACAGCCCAATATCTACAATCAACCAACAAGTCATTATTACCCTCACTGTCAACCCAACACAGGCATGCTCATAAGGAAAGGTTAAAAAAAGTAAAAGGAACTCG	276	1729.9	128.2	1	c -> a	2220	36	1	2.8
chrM	2166	2479	314	45.7	106	TVAS5	chrM:2166-2479	CCCATAGTAGGCCTAAAAGCAGCCACCAATTAAGAAAGCGTTCAAGCTCAACACCCACTACCTAAAAAATCCCAAACATATAACTGAACTCCTCACACCCAATTGGACCAATCTATCACCCTATAGAAGAACTAATGTTAGTATAAGTAACATGAAAACATTCTCCTCCGCATAAGCCTGCGTCAGATCAAAACACTGAACTGACAATTAACAGCCCAATATCTACAATCAACCAACAAGTCATTATTACCCTCACTGTCAACCCAACACAGGCATGCTCATAAGGAAAGGTTAAAAAAAGTAAAAGGAACTCG	276	1729.9	128.2	2	g -> t	2271	98	1	1
chrM	2166	2479	314	45.7	106	TVAS5	chrM:2166-2479	CCCATAGTAGGCCTAAAAGCAGCCACCAATTAAGAAAGCGTTCAAGCTCAACACCCACTACCTAAAAAATCCCAAACATATAACTGAACTCCTCACACCCAATTGGACCAATCTATCACCCTATAGAAGAACTAATGTTAGTATAAGTAACATGAAAACATTCTCCTCCGCATAAGCCTGCGTCAGATCAAAACACTGAACTGACAATTAACAGCCCAATATCTACAATCAACCAACAAGTCATTATTACCCTCACTGTCAACCCAACACAGGCATGCTCATAAGGAAAGGTTAAAAAAAGTAAAAGGAACTCG	276	1729.9	128.2	3	g -> t	2302	24	1	4.2
chrM	2166	2479	314	45.7	106	TVAS5	chrM:2166-2479	CCCATAGTAGGCCTAAAAGCAGCCACCAATTAAGAAAGCGTTCAAGCTCAACACCCACTACCTAAAAAATCCCAAACATATAACTGAACTCCTCACACCCAATTGGACCAATCTATCACCCTATAGAAGAACTAATGTTAGTATAAGTAACATGAAAACATTCTCCTCCGCATAAGCCTGCGTCAGATCAAAACACTGAACTGACAATTAACAGCCCAATATCTACAATCAACCAACAAGTCATTATTACCCTCACTGTCAACCCAACACAGGCATGCTCATAAGGAAAGGTTAAAAAAAGTAAAAGGAACTCG	276	1729.9	128.2	4	g -> t	2312	26	1	3.8
chrM	2166	2479	314	45.7	106	TVAS5	chrM:2166-2479	CCCATAGTAGGCCTAAAAGCAGCCACCAATTAAGAAAGCGTTCAAGCTCAACACCCACTACCTAAAAAATCCCAAACATATAACTGAACTCCTCACACCCAATTGGACCAATCTATCACCCTATAGAAGAACTAATGTTAGTATAAGTAACATGAAAACATTCTCCTCCGCATAAGCCTGCGTCAGATCAAAACACTGAACTGACAATTAACAGCCCAATATCTACAATCAACCAACAAGTCATTATTACCCTCACTGTCAACCCAACACAGGCATGCTCATAAGGAAAGGTTAAAAAAAGTAAAAGGAACTCG	276	1729.9	128.2	5	g -> t	2335	60	1	1.7
chrM	2166	2479	314	45.7	106	TVAS5	chrM:2166-2479	CCCATAGTAGGCCTAAAAGCAGCCACCAATTAAGAAAGCGTTCAAGCTCAACACCCACTACCTAAAAAATCCCAAACATATAACTGAACTCCTCACACCCAATTGGACCAATCTATCACCCTATAGAAGAACTAATGTTAGTATAAGTAACATGAAAACATTCTCCTCCGCATAAGCCTGCGTCAGATCAAAACACTGAACTGACAATTAACAGCCCAATATCTACAATCAACCAACAAGTCATTATTACCCTCACTGTCAACCCAACACAGGCATGCTCATAAGGAAAGGTTAAAAAAAGTAAAAGGAACTCG	276	1729.9	128.2	6	c -> a	2336	60	1	1.7
chrM	2166	2479	314	45.7	106	TVAS5	chrM:2166-2479	CCCATAGTAGGCCTAAAAGCAGCCACCAATTAAGAAAGCGTTCAAGCTCAACACCCACTACCTAAAAAATCCCAAACATATAACTGAACTCCTCACACCCAATTGGACCAATCTATCACCCTATAGAAGAACTAATGTTAGTATAAGTAACATGAAAACATTCTCCTCCGCATAAGCCTGCGTCAGATCAAAACACTGAACTGACAATTAACAGCCCAATATCTACAATCAACCAACAAGTCATTATTACCCTCACTGTCAACCCAACACAGGCATGCTCATAAGGAAAGGTTAAAAAAAGTAAAAGGAACTCG	276	1729.9	128.2	7	g -> t	2423	34	2	5.9
chrM	2166	2479	314	45.7	106	TVAS5	chrM:2166-2479	CCCATAGTAGGCCTAAAAGCAGCCACCAATTAAGAAAGCGTTCAAGCTCAACACCCACTACCTAAAAAATCCCAAACATATAACTGAACTCCTCACACCCAATTGGACCAATCTATCACCCTATAGAAGAACTAATGTTAGTATAAGTAACATGAAAACATTCTCCTCCGCATAAGCCTGCGTCAGATCAAAACACTGAACTGACAATTAACAGCCCAATATCTACAATCAACCAACAAGTCATTATTACCCTCACTGTCAACCCAACACAGGCATGCTCATAAGGAAAGGTTAAAAAAAGTAAAAGGAACTCG	276	1729.9	128.2	8	g -> t	2456	25	1	4
chrM	2789	2825	37	11	12	TVAS5	chrM:2789-2825	ACCAAACCTGCATTAAAAATTTCGGTTGGGGCGACCT	14	744.7	55.2	0
chrM	3042	3234	193	59.4	135	TVAS5	chrM:3042-3234	GTTCAACGATTAAAGTCCTACGTGATCTGAGTTCAGACCGGAGTAATCCAGGTCGGTTTCTATCTACTTCAAATTCCTCCCTGTACGAAAGGACAAGAGAAATAAGGCCTACTTCACAAAGCGCCTTCCCCCGTAAATGATATCATCTCAACTTAGTATTATACCCACACCCACCCAAGAACAGGGTTTgtta	230	2345.4	173.8	1	g -> t	3042	11	3	27.3
chrM	3042	3234	193	59.4	135	TVAS5	chrM:3042-3234	GTTCAACGATTAAAGTCCTACGTGATCTGAGTTCAGACCGGAGTAATCCAGGTCGGTTTCTATCTACTTCAAATTCCTCCCTGTACGAAAGGACAAGAGAAATAAGGCCTACTTCACAAAGCGCCTTCCCCCGTAAATGATATCATCTCAACTTAGTATTATACCCACACCCACCCAAGAACAGGGTTTgtta	230	2345.4	173.8	2	g -> t	3124	58	31	53.4
chrM	3042	3234	193	59.4	135	TVAS5	chrM:3042-3234	GTTCAACGATTAAAGTCCTACGTGATCTGAGTTCAGACCGGAGTAATCCAGGTCGGTTTCTATCTACTTCAAATTCCTCCCTGTACGAAAGGACAAGAGAAATAAGGCCTACTTCACAAAGCGCCTTCCCCCGTAAATGATATCATCTCAACTTAGTATTATACCCACACCCACCCAAGAACAGGGTTTgtta	230	2345.4	173.8	3	g -> t	3174	83	1	1.2
chrM	351	408	58	25.3	29	DQ582201	chrM:351-408	CAAACCCCAAAAACAAAGAACCCTAACACCAGCCTAACCAGATTTCAAATTTTATCTT	31	1051.9	78	1	c -> a	364	28	6	21.4
chrM	351	408	58	25.3	29	DQ582201	chrM:351-408	CAAACCCCAAAAACAAAGAACCCTAACACCAGCCTAACCAGATTTCAAATTTTATCTT	31	1051.9	78	2	c -> a	377	29	1	3.4
chrM	4870	4892	23	9.6	10		chrM:4870-4892	CAAAAACTAGCCCCCATCTCAAT	11	941.3	69.8	0
chrM	4893	4922	30	12.4	15		chrM:4893-4922	CATATACCAAATCTCTCCCTCACTAAACGT	16	1049.7	77.8	0
chrM	5298	5382	85	17.9	25		chrM:5298-5382	CATCATCCCCACCATCATAGCCACCATCACCCTCCTTAACCTCTACTTCTACCTACGCCTAATCTACTCCACCTCAATCACACTA	35	810.4	60.1	1	g -> t	5317	21	1	4.8
chrM	5298	5382	85	17.9	25		chrM:5298-5382	CATCATCCCCACCATCATAGCCACCATCACCCTCCTTAACCTCTACTTCTACCTACGCCTAATCTACTCCACCTCAATCACACTA	35	810.4	60.1	2	g -> t	5354	23	1	4.3
chrM	5428	5466	39	11.5	13		chrM:5428-5466	ACAAAACCCACCCCATTCCTCCCCACACTCATCGCCCTT	15	757	56.1	0
chrM	5654	5730	77	1915.6	3518	JB137814	chrM:5654-5730	CTTACTAGACCAATGGGACTTAAACCCACAAACACTTAGTTAACAGCTAAGCACCCTAATCAACTGGCTTCAATCTA	3518	89919	6663.6	1	g -> t	5661	3376	1	0
chrM	5654	5730	77	1915.6	3518	JB137814	chrM:5654-5730	CTTACTAGACCAATGGGACTTAAACCCACAAACACTTAGTTAACAGCTAAGCACCCTAATCAACTGGCTTCAATCTA	3518	89919	6663.6	2	g -> t	5670	3400	1	0
chrM	5654	5730	77	1915.6	3518	JB137814	chrM:5654-5730	CTTACTAGACCAATGGGACTTAAACCCACAAACACTTAGTTAACAGCTAAGCACCCTAATCAACTGGCTTCAATCTA	3518	89919	6663.6	3	c -> a	5678	3508	2	0.1
chrM	5654	5730	77	1915.6	3518	JB137814	chrM:5654-5730	CTTACTAGACCAATGGGACTTAAACCCACAAACACTTAGTTAACAGCTAAGCACCCTAATCAACTGGCTTCAATCTA	3518	89919	6663.6	4	c -> a	5682	3512	1	0
chrM	5654	5730	77	1915.6	3518	JB137814	chrM:5654-5730	CTTACTAGACCAATGGGACTTAAACCCACAAACACTTAGTTAACAGCTAAGCACCCTAATCAACTGGCTTCAATCTA	3518	89919	6663.6	5	c -> a	5686	3518	1	0
chrM	5654	5730	77	1915.6	3518	JB137814	chrM:5654-5730	CTTACTAGACCAATGGGACTTAAACCCACAAACACTTAGTTAACAGCTAAGCACCCTAATCAACTGGCTTCAATCTA	3518	89919	6663.6	6	c -> a	5688	3502	1	0
chrM	5654	5730	77	1915.6	3518	JB137814	chrM:5654-5730	CTTACTAGACCAATGGGACTTAAACCCACAAACACTTAGTTAACAGCTAAGCACCCTAATCAACTGGCTTCAATCTA	3518	89919	6663.6	7	c -> a	5697	135	121	89.6
chrM	5654	5730	77	1915.6	3518	JB137814	chrM:5654-5730	CTTACTAGACCAATGGGACTTAAACCCACAAACACTTAGTTAACAGCTAAGCACCCTAATCAACTGGCTTCAATCTA	3518	89919	6663.6	8	c -> a	5705	142	1	0.7
chrM	5823	5862	40	2915.4	3044		chrM:5823-5862	GAGCTGGTAAAAAGAGGCCTAACCCCTGTCTTTAGATTTA	3044	149772	11099.1	1	c -> a	5841	3043	1	0
chrM	6435	6468	34	13.5	16	BC018860	chrM:6435-6468	CCAATACCAAACGCCCCTCTTCGTCTGATCCGTC	16	926.2	68.6	0
chrM	7518	7588	71	237.2	332	JA760602, OK/SW-cl.16	chrM:7518-7588	AAAGGTATTAGAAAAACCATTTCATAACTTTGTCAAAGTTAAATTATAGGCTAAATCCTATATATCTTAAT	333	9230.7	684.1	1	g -> t	7549	234	207	88.5
chrM	7663	7726	64	23.8	32	JA760602, OK/SW-cl.16	chrM:7663-7726	ACGCCCTCATAATCATTTTCCTTATCTGCTTCCTAGTCCTGTATGCCCTTTTCCTAACACTCAC	33	1014.8	75.2	1	c -> a	7666	10	1	10
chrM	7663	7726	64	23.8	32	JA760602, OK/SW-cl.16	chrM:7663-7726	ACGCCCTCATAATCATTTTCCTTATCTGCTTCCTAGTCCTGTATGCCCTTTTCCTAACACTCAC	33	1014.8	75.2	2	c -> a	7676	14	1	7.1
chrM	7663	7726	64	23.8	32	JA760602, OK/SW-cl.16	chrM:7663-7726	ACGCCCTCATAATCATTTTCCTTATCTGCTTCCTAGTCCTGTATGCCCTTTTCCTAACACTCAC	33	1014.8	75.2	3	c -> a	7691	32	1	3.1
chrM	7663	7726	64	23.8	32	JA760602, OK/SW-cl.16	chrM:7663-7726	ACGCCCTCATAATCATTTTCCTTATCTGCTTCCTAGTCCTGTATGCCCTTTTCCTAACACTCAC	33	1014.8	75.2	4	g -> t	7703	32	3	9.4
chrM	7793	7825	33	11.2	14	JA760602, OK/SW-cl.16	chrM:7793-7825	CGCCATCATCCTAGTCCTCATCGCCCTCCCATC	16	954.2	70.7	0
chrM	9072	9150	79	15.3	22	OK/SW-cl.16	chrM:9072-9150	CAACCATTAACCTTCCCTCTACACTTATCATCTTCACAATTCTAATTCTACTGACTATCCTAGAAATCGCTGTCGCCTT	27	672.6	49.8	0
chrX	135961375	135961432	58	19.5	22	SNORD61	chrX:135961375-135961432	GAGGACAAAAATACATTATCATGTCAGACGATCAATGCAATCAAATTCATCATAGCTT	22	746.5	55.3	1	c -> a	135961388	20	17	85
chrX	135961375	135961432	58	19.5	22	SNORD61	chrX:135961375-135961432	GAGGACAAAAATACATTATCATGTCAGACGATCAATGCAATCAAATTCATCATAGCTT	22	746.5	55.3	2	g -> t	135961397	20	1	5

## Sheet: regions covered (compiled)
Edited based on following criteria: 1. region covered >16 bases, 2. presence of transversion (columnN,) 3. transversion frequency (ratio - columnR) > 30 %, 4. read coverage (total coverage - columnP) > 10
chromosome	start	end	length	average coverage	maximum coverage	genes covered	UCSC link	sequence	read count	RPKM	TPM	SNP count	transversion	position	total coverage	alternative coverage	percentage
chr1	566203	566279	77	1944.7	3567	JB137814	chr1:566203-566279	CTTACTAGACCAATGGGACTTAAACCCACAAACACTTAGTTAACAGCTAAGCACCCTAATCAACTGGCTTCAATCTA	3568	91197	6758.3	5	c -> a	566246	149	131	87.9
chr1	568068	568138	71	67.3	118		chr1:568068-568138	AAAGATATTAGAAAAACCATTTCATAACTTTGTCAAAGTTAAATTATAGGCTAAATCCTATATATCTTAAT	120	3326.4	246.5	1	g -> t	568099	30	11	36.7
chr1	17216168	17216251	84	16.7	30	TRNA_Asn	chr1:17216168-17216251	GCTTgtctctgtggcgcaatcggttagcgcgttcggctgttaaccgaaagattggtggttcgagcccacccagggacgcTTATT	30	702.9	52.1	1	g -> t	17216206	10	9	90
chr1	76253573	76253651	79	38	53	SNORD45A	chr1:76253573-76253651	AGGTCAATGATGTGTTGGCATGTATTATCTGAATCTATTGCTGATGTGTAATAACACTTTAGCTCTAGAATTACTCTGA	53	1320.4	97.8	2	g -> t	76253594	40	36	90
chr1	148000797	148000894	98	123.7	225	TRNA_Asn	chr1:148000797-148000894	CAGTACCTgtctctgtggcgtagtcggttagcgcgttcggctgttaaccgaaaagttggtggttcgagcccacccaggaacgcTTGTTCGAGCTTTTA	226	4538.7	336.3	1	g -> t	148000839	165	160	97
chr1	148248107	148248204	98	1328.1	2967	TRNA_Asn	chr1:148248107-148248204	CAGTACCTgtctctgtggcgcaatcggttagcgcgttcggctgttaaccgaaaggttggtggttcgagcccacccagggacgccTCTTTGAGCTTTTA	2975	59745.8	4427.6	3	g -> t	148248149	309	297	96.1
chr1	148598297	148598394	98	112.7	203	TRNA_Asn	chr1:148598297-148598394	TTAAAAGCTCAAACAAgcgtccctgggtgggctcgaaccaccaacctttcggttaacagccgaatgcgctaaccgattgcgccacagagacAGGTACT	207	4157.1	308.1	2	c -> a	148598353	77	68	88.3
chr1	148760340	148760448	109	133.1	267	TRNA_Asn	chr1:148760340-148760448	TAAAAGCTCAAACAAgcgtccctgggtgggctcgaaccaccaacctttcggttaacagccgaatgcgctaaccgattgcgccacagagacAGGTACTGTCAGTTCTACT	271	4893.2	362.6	1	c -> a	148760395	128	117	91.4
chr1	149326268	149326346	79	14.5	23	TRNA_Asn	chr1:149326268-149326346	GCgacgcctctgggtgtgttcgaaccaccaactttttagttaacagccaaacgcgctagccgattgcgccacagagacA	23	573	42.5	1	c -> a	149326311	14	14	100
chr1	149615612	149615654	43	10.7	11	TRNA_Asn	chr1:149615612-149615654	ATAAgcatccctgggtgggctcgaaccaccaagctttcggtta	11	503.5	37.3	1	g -> t	149615644	11	11	100
chr1	149711784	149711873	90	93.2	153	TRNA_Asn	chr1:149711784-149711873	TAAAAGACCAGCgacgcctctgggtgggttcgaaccaccaaccttttagttaacagccaaacgcgctagccgattgcgccacagagacAT	153	3345.8	247.9	1	c -> a	149711837	112	110	98.2
chr1	161410610	161410686	77	15054.1	28618	TRNA_Asp	chr1:161410610-161410686	GCtgcctccccgtcggggaatcgaaccccggtctcccgcgtgacaggcggggatactcaccactatactaacgagga	28641	732056	54250.3	2	c -> a	161410653	16	13	81.2
chr1	161418028	161418104	77	15000.6	28514	TRNA_Asp	chr1:161418028-161418104	GCtgcctccccgtcggggaatcgaaccccggtctcccgcgtgacaggcggggatactcaccactatactaacgagga	28534	729321	54047.6	2	c -> a	161418071	20	17	85
chr1	161425400	161425485	86	13498.1	28661	TRNA_Asp	chr1:161425400-161425485	AAAAGCACGGCtgcctccccgtcggggaatcgaaccccggtctcccgcgtgacaggcggggatactcaccactatactaacgagga	28683	656406	48644.1	1	g -> t	161425404	13	4	30.8
chr1	161425400	161425485	86	13498.1	28661	TRNA_Asp	chr1:161425400-161425485	AAAAGCACGGCtgcctccccgtcggggaatcgaaccccggtctcccgcgtgacaggcggggatactcaccactatactaacgagga	28683	656406	48644.1	3	c -> a	161425452	14	10	71.4
chr1	161432819	161432895	77	14801.5	28124	TRNA_Asp	chr1:161432819-161432895	GCtgcctccccgtcggggaatcgaaccccggtctcccgcgtgacaggcggggatactcaccactatactaacgagga	28151	719531	53322.1	3	c -> a	161432862	14	13	92.9
chr1	161440190	161440277	88	13068.7	28404	TRNA_Asp	chr1:161440190-161440277	AAAAAGCACGGCtgcctccccgtcggggaatcgaaccccggtctcccgcgtgacaggcggggatactcaccactatactaacgaggaC	28420	635606	47102.7	1	g -> t	161440195	11	4	36.4
chr1	161440190	161440277	88	13068.7	28404	TRNA_Asp	chr1:161440190-161440277	AAAAAGCACGGCtgcctccccgtcggggaatcgaaccccggtctcccgcgtgacaggcggggatactcaccactatactaacgaggaC	28420	635606	47102.7	4	c -> a	161440243	16	12	75
chr1	161510023	161510119	97	697.1	1507	TRNA_Asn	chr1:161510023-161510119	CAACGCCCgtctctgtggcgcaatcggttagcgcgttcggctgttaaccgaaaggttggtggttcgatcccacccagggacgGAAGTCGCATTTTGT	1516	30759.1	2279.5	3	g -> t	161510065	270	258	95.6
chr1	161591460	161591522	63	128.3	145	TRNA_Asn	chr1:161591460-161591522	CGCCCgtttctgtagcgcgatcggttagcgccttcggctgttaaacgaaaggttggtggttcg	145	4529.7	335.7	2	g -> t	161591499	140	132	94.3
chr10	22518426	22518517	92	55.7	97	TRNA_Asn	chr10:22518426-22518517	AAAAGGAGAGCgcgtccctgggtgggctcgaaccaccaacctttcggttaacagccgaacgcgctaaccgattgcgccacagagacTTCGGT	97	2075.1	153.8	1	c -> a	22518477	68	67	98.5
chr11	62621148	62621204	57	24.3	26	SNORD30	chr11:62621148-62621204	CAGAGTCTCAACAGCAAGTCATCAGCCGAACGAGATTCCATGTAAGTCATCACAAAC	26	897.7	66.5	1	c -> a	62621200	23	8	34.8
chr11	65622395	65622505	111	21.2	29	CFL1	chr11:65622395-65622505	ATCTCCACAACATTCCATTTATACACAGAACTAAACAGACAAGCACAGAGTCACTATTGCGGTTAGAAGTTGGCAGCATGGGAAGGGGGAGGACCAGGTGGGGAATGGGGA	52	922	68.3	1	c -> a	65622440	24	21	87.5
chr11	66115588	66115644	57	12.7	13	TRNA_Ser	chr11:66115588-66115644	TAGgacgaggtggccgagtggttaaggcgatggactgctaatccattgtgctttgca	14	483.4	35.8	1	g -> t	66115624	13	12	92.3
chr11	93464680	93464737	58	29.2	31	SNORA8	chr11:93464680-93464737	AGGCCATTTTCATTCAGCCCCTTCAGAGCAGTTGAACATTTCGCCCATCATCATAACA	31	1051.9	78	2	c -> a	93464736	11	5	45.5
chr11	122930046	122930130	85	317.8	493	HSPA8	chr11:122930046-122930130	ctcagacatccaaggaaggtgttgccatcattagccaagcttttggtggaaactacgaatgtttaacaatcactcatcacagcga	497	11507.6	852.8	3	c -> a	122930112	295	269	91.2
chr12	20704377	20704498	122	36.9	59		chr12:20704377-20704498	tgatagctctttctcgattccgtgggtggtggtgcatggccgttcttagttggtggagcgatttgtctggttaattccgataacgaacgagactctggcatgctaactagttacgcgacccc	97	1564.8	116	2	g -> t	20704441	33	14	42.4
chr12	96429791	96429886	96	62717.8	148841	TRNA_Asp	chr12:96429791-96429886	CGTGCGGTtcctcgttagtatagtggtgagtatccccgcctgtcacgcgggagaccggggttcgattccccgacggggaggcaCAGTAATTGTTTT	148898	3.05256e+06	226215	8	g -> t	96429832	2789	2669	95.7
chr12	98897274	98897370	97	1206.4	2476	TRNA_Asp	chr12:98897274-98897370	TAACGACtcctcgttagtatagtggttagtatccccgcctgtcacgcgggagaccggggttcaattccccgacggggagGTGTGTAGCTGCACTTTT	2501	50744.4	3760.5	6	g -> t	98897314	1131	1117	98.8
chr12	125411875	125411970	96	700.8	1303	TRNA_Asp	chr12:125411875-125411970	TAAAAACGTACTTGGCctccccgtcggggaatcgaaccccggtctcccgcgtgacaggcggggatactcaccactatactaacgaggaCCGCCCAT	1320	27061.3	2005.4	3	c -> a	125411929	891	883	99.1
chr12	125424176	125424272	97	526.9	988	TRNA_Asp	chr12:125424176-125424272	ATACGAAAGTACCCGGCctccccgtcggggaatcgaaccccggtctcccgcgtgacaggcggggatactcaccactatactaacgaggaCAAGCCGT	1014	20573.7	1524.7	2	c -> a	125424231	680	676	99.4
chr13	31248085	31248180	96	110	196	TRNA_Asn	chr13:31248085-31248180	GAAAAGAAGCACTGACcgtccctgggtgggctcgaaccaccaacctttcggttaacagccgaacgcgctaaccgattgcgccacagagacCCAGTT	198	4059.2	300.8	4	c -> a	31248140	63	62	98.4
chr15	66795582	66795651	70	373.5	525	SNORD18A	chr15:66795582-66795651	GCATCAGAACATCCGAGAAAATCATGTGGTTCAGAAACACGGACCAATGAAGTGGAATTTCATCACTACT	525	14760.7	1093.9	2	c -> a	66795619	395	374	94.7
chr15	66795208	66795248	41	10.4	11	SNORD16	chr15:66795208-66795248	CGCTGAGAACAGAGTAAGACGCAAATTACGACATCATTGCA	11	528	39.1	1	c -> a	66795239	10	10	100
chr16	46920333	46920384	52	18.3	19		chr16:46920333-46920384	TGAGGATGATGAGGACAGAAGGGCACTGTCTTTGCCTTGAGGAATCTGACTG	19	719.1	53.3	1	g -> t	46920360	18	15	83.3
chr17	8125540	8125636	97	700	1340	LINC00324	chr17:8125540-8125636	CAAAACTGCTAGTACTctccccgtcggggaatcgaaccccggtctcccgcgtgacaggcggggatactcaccactatactaacgaggaGGGACCTGT	1365	27695.4	2052.4	7	c -> a	8125594	780	774	99.2
chr17	27047569	27047625	57	31.3	34	SNORD42B	chr17:27047569-27047625	TGCATATGATGGAAAAGTTTTAATCTCCTGACACTTGTGATGTCTTCAAAGGAACCA	34	1174	87	1	g -> t	27047605	34	25	73.5
chr17	36908019	36908123	105	3237.2	6496	TRNA_Asn	chr17:36908019-36908123	aaaaaaaGGTCAtagcgtccctgggtgggctcgaaccaccaacctttcggttaacagccgaacgcgctaaccgattgcgccacagagacCGAGTCGACTACCGGC	6543	122641	9088.5	7	c -> a	36908073	4389	4177	95.2
chr17	79477041	79477085	45	12.1	17	ACTG1	chr17:79477041-79477085	TGCTGGGGCCTAATGTTCTCACATAACAGTAGAAAACCAAAATTT	19	831	61.6	1	c -> a	79477062	11	11	100
chr17	79477523	79477577	55	14.3	18	ACTG1	chr17:79477523-79477577	TCAATACAAGGTCAAAATCAGCAACAAGTTCTACAATCCAGTGCTGATATCAGAT	19	679.9	50.4	1	c -> a	79477556	14	13	92.9
chr19	1383555	1383649	95	266.4	463	NDUFS7	chr19:1383555-1383649	CAGTGTCgtctctgtggcgcaatcggttagcgcgttcggctgttaaccgaaaggttggtggttcgagcccacccagggacgcGTGGTGACTTTTG	469	9716.2	720	6	g -> t	1383596	350	336	96
chr19	12814427	12814482	56	25.8	28		chr19:12814427-12814482	CGAATACATCCCAATGTGGTCACAGTCATCCCCGGGTATTGCTCTCCATCACTTGA	28	984	72.9	1	c -> a	12814449	24	18	75
chr19	12817274	12817331	58	33.7	37	SNORD41	chr19:12817274-12817331	AGTACGAATACGCGATAAATCAGTTCCACATCAACAGTCACAGGTGTCATCACTTCCC	37	1255.5	93	3	c -> a	12817314	35	20	57.1
chr2	157257678	157257729	52	12.7	14	TRNA_Gly	chr2:157257678-157257729	acccgggcctcccgcgtggcaggcgagaattctaccactgaaccaccaatgc	14	529.9	39.3	1	c -> a	157257697	12	9	75
chr20	2634856	2634933	78	914.4	1266	SNORD110	chr20:2634856-2634933	CTTTGCAGTGATGACTTGCGAATCAAATCTGTCAATCCCCTGAGTGCAATCACTGATGTCTCCATGTCTCTGAGCAAT	1268	31994.2	2371	7	g -> t	2634921	73	65	89
chr20	2637584	2637640	57	16	17		chr20:2637584-2637640	TTGGAGGTGATGAACTGTCTGAGCCTGACCTTGTAGAATGGAGGCAAAAAAACTGAT	17	587	43.5	2	g -> t	2637616	16	6	37.5
chr6	27447444	27447539	96	1788.8	3205	TRNA_Asp	chr6:27447444-27447539	CACGTCAATtcctcgttagtatagtggtgagtatccccgcctgtcacgcgggagaccggggttcgattccccgacggggagGAGGCTTAAACTTTT	3238	66382.3	4919.4	8	g -> t	27447486	2557	2506	98
chr6	27471522	27471598	77	2387	3554	TRNA_Asp	chr6:27471522-27471598	TtcctcgttagtatagtggtgagtatccccgcctgtcacgcgggagaccggggttcgattccccgacggggagAAAA	3594	91861.6	6807.6	8	g -> t	27471556	2485	2420	97.4
chr6	27551219	27551313	95	583.4	1385	TRNA_Asp	chr6:27551219-27551313	AAAAGCAACTGCTTCGTctccccgtcggggaatcgaaccccggtctcccgcgtgacagacggggacactcaccactatactaacgaggaAGACTT	1413	29272.9	2169.3	6	c -> a	27551274	20	20	100
chr6	86387033	86387086	54	29.3	32	SNORD50A	chr6:86387033-86387086	AAAGTTTTTTTTTTTCAACAGAAGTTCAGGTTCGGGATAAGATCATCACAGATA	33	1202.7	89.1	3	c -> a	86387081	27	11	40.7
chrM	3042	3234	193	59.4	135	TVAS5	chrM:3042-3234	GTTCAACGATTAAAGTCCTACGTGATCTGAGTTCAGACCGGAGTAATCCAGGTCGGTTTCTATCTACTTCAAATTCCTCCCTGTACGAAAGGACAAGAGAAATAAGGCCTACTTCACAAAGCGCCTTCCCCCGTAAATGATATCATCTCAACTTAGTATTATACCCACACCCACCCAAGAACAGGGTTTgtta	230	2345.4	173.8	2	g -> t	3124	58	31	53.4
chrM	5654	5730	77	1915.6	3518	JB137814	chrM:5654-5730	CTTACTAGACCAATGGGACTTAAACCCACAAACACTTAGTTAACAGCTAAGCACCCTAATCAACTGGCTTCAATCTA	3518	89919	6663.6	7	c -> a	5697	135	121	89.6
chrM	7518	7588	71	237.2	332	JA760602, OK/SW-cl.16	chrM:7518-7588	AAAGGTATTAGAAAAACCATTTCATAACTTTGTCAAAGTTAAATTATAGGCTAAATCCTATATATCTTAAT	333	9230.7	684.1	1	g -> t	7549	234	207	88.5
chrM	10556	10658	103	19.4	30	STRF6	chrM:10556-10658	CCCTACTATGCCTAGAAGGAATAATACTATCGCTGTTCATTATAGCTACTCTCATAACCCTCAACACCCACTCCCTCTTAGCCAATATTGTGCCTATTGCCAT	43	821.6	60.9	2	g -> t	10645	19	14	73.7
chrM	12138	12249	112	17658	49974	DQ584698, STRF6	chrM:12138-12249	TGTAAATATAGTTTAACCAAAACATCAGATTGTGAATCTGACAACAGAGGCTTACGACCCCTTATTTACCGAGAAAGCTCACAAGAACTGCTAACTCATGCCCCCATGTCTA	49984	878334	65090.5	1	g -> t	12169	522	338	64.8
chrX	135961375	135961432	58	19.5	22	SNORD61	chrX:135961375-135961432	GAGGACAAAAATACATTATCATGTCAGACGATCAATGCAATCAAATTCATCATAGCTT	22	746.5	55.3	1	c -> a	135961388	20	17	85

## Sheet: tRNA
Edited based on following criteria: 1. region covered >16 bases, 2. presence of transversion (columnN,) 3. transversion frequency (ratio - columnR) > 30 %, 4. read coverage (total coverage - columnP) > 10
chromosome	start	end	length	average coverage	maximum coverage	genes covered	UCSC link	sequence	read count	RPKM	TPM	SNP count	transversion	position	total coverage	alternative coverage	percentage
chr1	17216168	17216251	84	16.7	30	TRNA_Asn	chr1:17216168-17216251	GCTTgtctctgtggcgcaatcggttagcgcgttcggctgttaaccgaaagattggtggttcgagcccacccagggacgcTTATT	30	702.9	52.1	1	g -> t	17216206	10	9	90
chr1	148000797	148000894	98	123.7	225	TRNA_Asn	chr1:148000797-148000894	CAGTACCTgtctctgtggcgtagtcggttagcgcgttcggctgttaaccgaaaagttggtggttcgagcccacccaggaacgcTTGTTCGAGCTTTTA	226	4538.7	336.3	1	g -> t	148000839	165	160	97
chr1	148248107	148248204	98	1328.1	2967	TRNA_Asn	chr1:148248107-148248204	CAGTACCTgtctctgtggcgcaatcggttagcgcgttcggctgttaaccgaaaggttggtggttcgagcccacccagggacgccTCTTTGAGCTTTTA	2975	59745.8	4427.6	3	g -> t	148248149	309	297	96.1
chr1	148598297	148598394	98	112.7	203	TRNA_Asn	chr1:148598297-148598394	TTAAAAGCTCAAACAAgcgtccctgggtgggctcgaaccaccaacctttcggttaacagccgaatgcgctaaccgattgcgccacagagacAGGTACT	207	4157.1	308.1	2	c -> a	148598353	77	68	88.3
chr1	148760340	148760448	109	133.1	267	TRNA_Asn	chr1:148760340-148760448	TAAAAGCTCAAACAAgcgtccctgggtgggctcgaaccaccaacctttcggttaacagccgaatgcgctaaccgattgcgccacagagacAGGTACTGTCAGTTCTACT	271	4893.2	362.6	1	c -> a	148760395	128	117	91.4
chr1	149326268	149326346	79	14.5	23	TRNA_Asn	chr1:149326268-149326346	GCgacgcctctgggtgtgttcgaaccaccaactttttagttaacagccaaacgcgctagccgattgcgccacagagacA	23	573	42.5	1	c -> a	149326311	14	14	100
chr1	149615612	149615654	43	10.7	11	TRNA_Asn	chr1:149615612-149615654	ATAAgcatccctgggtgggctcgaaccaccaagctttcggtta	11	503.5	37.3	1	g -> t	149615644	11	11	100
chr1	149711784	149711873	90	93.2	153	TRNA_Asn	chr1:149711784-149711873	TAAAAGACCAGCgacgcctctgggtgggttcgaaccaccaaccttttagttaacagccaaacgcgctagccgattgcgccacagagacAT	153	3345.8	247.9	1	c -> a	149711837	112	110	98.2
chr1	161510023	161510119	97	697.1	1507	TRNA_Asn	chr1:161510023-161510119	CAACGCCCgtctctgtggcgcaatcggttagcgcgttcggctgttaaccgaaaggttggtggttcgatcccacccagggacgGAAGTCGCATTTTGT	1516	30759.1	2279.5	3	g -> t	161510065	270	258	95.6
chr1	161591460	161591522	63	128.3	145	TRNA_Asn	chr1:161591460-161591522	CGCCCgtttctgtagcgcgatcggttagcgccttcggctgttaaacgaaaggttggtggttcg	145	4529.7	335.7	2	g -> t	161591499	140	132	94.3
chr10	22518426	22518517	92	55.7	97	TRNA_Asn	chr10:22518426-22518517	AAAAGGAGAGCgcgtccctgggtgggctcgaaccaccaacctttcggttaacagccgaacgcgctaaccgattgcgccacagagacTTCGGT	97	2075.1	153.8	1	c -> a	22518477	68	67	98.5
chr13	31248085	31248180	96	110	196	TRNA_Asn	chr13:31248085-31248180	GAAAAGAAGCACTGACcgtccctgggtgggctcgaaccaccaacctttcggttaacagccgaacgcgctaaccgattgcgccacagagacCCAGTT	198	4059.2	300.8	4	c -> a	31248140	63	62	98.4
chr17	36908019	36908123	105	3237.2	6496	TRNA_Asn	chr17:36908019-36908123	aaaaaaaGGTCAtagcgtccctgggtgggctcgaaccaccaacctttcggttaacagccgaacgcgctaaccgattgcgccacagagacCGAGTCGACTACCGGC	6543	122641	9088.5	7	c -> a	36908073	4389	4177	95.2
chr19	1383555	1383649	95	266.4	463	TRNA_Asn	chr19:1383555-1383649	CAGTGTCgtctctgtggcgcaatcggttagcgcgttcggctgttaaccgaaaggttggtggttcgagcccacccagggacgcGTGGTGACTTTTG	469	9716.2	720	6	g -> t	1383596	350	336	96
chr1	161410610	161410686	77	15054.1	28618	TRNA_Asp	chr1:161410610-161410686	GCtgcctccccgtcggggaatcgaaccccggtctcccgcgtgacaggcggggatactcaccactatactaacgagga	28641	732056	54250.3	2	c -> a	161410653	16	13	81.2
chr1	161418028	161418104	77	15000.6	28514	TRNA_Asp	chr1:161418028-161418104	GCtgcctccccgtcggggaatcgaaccccggtctcccgcgtgacaggcggggatactcaccactatactaacgagga	28534	729321	54047.6	2	c -> a	161418071	20	17	85
chr1	161425400	161425485	86	13498.1	28661	TRNA_Asp	chr1:161425400-161425485	AAAAGCACGGCtgcctccccgtcggggaatcgaaccccggtctcccgcgtgacaggcggggatactcaccactatactaacgagga	28683	656406	48644.1	1	g -> t	161425404	13	4	30.8
chr1	161425400	161425485	86	13498.1	28661	TRNA_Asp	chr1:161425400-161425485	AAAAGCACGGCtgcctccccgtcggggaatcgaaccccggtctcccgcgtgacaggcggggatactcaccactatactaacgagga	28683	656406	48644.1	3	c -> a	161425452	14	10	71.4
chr1	161432819	161432895	77	14801.5	28124	TRNA_Asp	chr1:161432819-161432895	GCtgcctccccgtcggggaatcgaaccccggtctcccgcgtgacaggcggggatactcaccactatactaacgagga	28151	719531	53322.1	3	c -> a	161432862	14	13	92.9
chr1	161440190	161440277	88	13068.7	28404	TRNA_Asp	chr1:161440190-161440277	AAAAAGCACGGCtgcctccccgtcggggaatcgaaccccggtctcccgcgtgacaggcggggatactcaccactatactaacgaggaC	28420	635606	47102.7	1	g -> t	161440195	11	4	36.4
chr1	161440190	161440277	88	13068.7	28404	TRNA_Asp	chr1:161440190-161440277	AAAAAGCACGGCtgcctccccgtcggggaatcgaaccccggtctcccgcgtgacaggcggggatactcaccactatactaacgaggaC	28420	635606	47102.7	4	c -> a	161440243	16	12	75
chr12	96429791	96429886	96	62717.8	148841	TRNA_Asp	chr12:96429791-96429886	CGTGCGGTtcctcgttagtatagtggtgagtatccccgcctgtcacgcgggagaccggggttcgattccccgacggggaggcaCAGTAATTGTTTT	148898	3.05256e+06	226215	8	g -> t	96429832	2789	2669	95.7
chr12	98897274	98897370	97	1206.4	2476	TRNA_Asp	chr12:98897274-98897370	TAACGACtcctcgttagtatagtggttagtatccccgcctgtcacgcgggagaccggggttcaattccccgacggggagGTGTGTAGCTGCACTTTT	2501	50744.4	3760.5	6	g -> t	98897314	1131	1117	98.8
chr12	125411875	125411970	96	700.8	1303	TRNA_Asp	chr12:125411875-125411970	TAAAAACGTACTTGGCctccccgtcggggaatcgaaccccggtctcccgcgtgacaggcggggatactcaccactatactaacgaggaCCGCCCAT	1320	27061.3	2005.4	3	c -> a	125411929	891	883	99.1
chr12	125424176	125424272	97	526.9	988	TRNA_Asp	chr12:125424176-125424272	ATACGAAAGTACCCGGCctccccgtcggggaatcgaaccccggtctcccgcgtgacaggcggggatactcaccactatactaacgaggaCAAGCCGT	1014	20573.7	1524.7	2	c -> a	125424231	680	676	99.4
chr17	8125540	8125636	97	700	1340	TRNA_Asp	chr17:8125540-8125636	CAAAACTGCTAGTACTctccccgtcggggaatcgaaccccggtctcccgcgtgacaggcggggatactcaccactatactaacgaggaGGGACCTGT	1365	27695.4	2052.4	7	c -> a	8125594	780	774	99.2
chr6	27447444	27447539	96	1788.8	3205	TRNA_Asp	chr6:27447444-27447539	CACGTCAATtcctcgttagtatagtggtgagtatccccgcctgtcacgcgggagaccggggttcgattccccgacggggagGAGGCTTAAACTTTT	3238	66382.3	4919.4	8	g -> t	27447486	2557	2506	98
chr6	27471522	27471598	77	2387	3554	TRNA_Asp	chr6:27471522-27471598	TtcctcgttagtatagtggtgagtatccccgcctgtcacgcgggagaccggggttcgattccccgacggggagAAAA	3594	91861.6	6807.6	8	g -> t	27471556	2485	2420	97.4
chr6	27551219	27551313	95	583.4	1385	TRNA_Asp	chr6:27551219-27551313	AAAAGCAACTGCTTCGTctccccgtcggggaatcgaaccccggtctcccgcgtgacagacggggacactcaccactatactaacgaggaAGACTT	1413	29272.9	2169.3	6	c -> a	27551274	20	20	100
chrM	12138	12249	112	17658	49974	mTRNA_His	chrM:12138-12249	TGTAAATATAGTTTAACCAAAACATCAGATTGTGAATCTGACAACAGAGGCTTACGACCCCTTATTTACCGAGAAAGCTCACAAGAACTGCTAACTCATGCCCCCATGTCTA	49984	878334	65090.5	1	g -> t	12169	522	338	64.8
chr1	568068	568138	71	67.3	118	mTRNA_Asp, JA760602, OK/SW-cl.16	chr1:568068-568138	AAAGATATTAGAAAAACCATTTCATAACTTTGTCAAAGTTAAATTATAGGCTAAATCCTATATATCTTAAT	120	3326.4	246.5	1	g -> t	568099	30	11	36.7
chrM	7518	7588	71	237.2	332	mTRNA_Asp, JA760602, OK/SW-cl.16	chrM:7518-7588	AAAGGTATTAGAAAAACCATTTCATAACTTTGTCAAAGTTAAATTATAGGCTAAATCCTATATATCTTAAT	333	9230.7	684.1	1	g -> t	7549	234	207	88.5
chr1	566203	566279	77	1944.7	3567	mTRNA_Asn, JB137814	chr1:566203-566279	CTTACTAGACCAATGGGACTTAAACCCACAAACACTTAGTTAACAGCTAAGCACCCTAATCAACTGGCTTCAATCTA	3568	91197	6758.3	5	c -> a	566246	149	131	87.9
chrM	5654	5730	77	1915.6	3518	mTRNA_Asn, JB137814	chrM:5654-5730	CTTACTAGACCAATGGGACTTAAACCCACAAACACTTAGTTAACAGCTAAGCACCCTAATCAACTGGCTTCAATCTA	3518	89919	6663.6	7	c -> a	5697	135	121	89.6
chr2	157257678	157257729	52	12.7	14	TRNA_Gly	chr2:157257678-157257729	acccgggcctcccgcgtggcaggcgagaattctaccactgaaccaccaatgc	14	529.9	39.3	1	c -> a	157257697	12	9	75
chr11	66115588	66115644	57	12.7	13	TRNA_Ser	chr11:66115588-66115644	TAGgacgaggtggccgagtggttaaggcgatggactgctaatccattgtgctttgca	14	483.4	35.8	1	g -> t	66115624	13	12	92.3
							Q-tRNA	Total Q-tRNA read count:	376159	99.1855
							other tRNA	Total other tRNA read count:	28	0.00738303
							snoRNA	Total snoRNA read count:	2582	0.680821
							rRNA	Total rRNA read count:	230	0.0606463
							other	Total other RNA read count:	249	0.0656562
								TOTAL	379248

## Sheet: snoRNA&rRNA
Edited based on following criteria: 1. region covered >16 bases, 2. presence of transversion (columnN,) 3. transversion frequency (ratio - columnR) > 30 %, 4. read coverage (total coverage - columnP) > 10
chromosome	start	end	length	average coverage	maximum coverage	genes covered	UCSC link	sequence	read count	RPKM	TPM	SNP count	transversion	position	total coverage	alternative coverage	percentage
chr1	76253573	76253651	79	38	53	SNORD45A	chr1:76253573-76253651	AGGTCAATGATGTGTTGGCATGTATTATCTGAATCTATTGCTGATGTGTAATAACACTTTAGCTCTAGAATTACTCTGA	53	1320.4	97.8	2	g -> t	76253594	40	36	90
chr11	93464680	93464737	58	29.2	31	SNORA8	chr11:93464680-93464737	AGGCCATTTTCATTCAGCCCCTTCAGAGCAGTTGAACATTTCGCCCATCATCATAACA	31	1051.9	78	2	c -> a	93464736	11	5	45.5
chr11	62621148	62621204	57	24.3	26	SNORD30	chr11:62621148-62621204	CAGAGTCTCAACAGCAAGTCATCAGCCGAACGAGATTCCATGTAAGTCATCACAAAC	26	897.7	66.5	1	c -> a	62621200	23	8	34.8
chr11	122930046	122930130	85	317.8	493	SNORD14C, HSPA8	chr11:122930046-122930130	ctcagacatccaaggaaggtgttgccatcattagccaagcttttggtggaaactacgaatgtttaacaatcactcatcacagcga	497	11507.6	852.8	3	c -> a	122930112	295	269	91.2
chr15	66795208	66795248	41	10.4	11	SNORD16	chr15:66795208-66795248	CGCTGAGAACAGAGTAAGACGCAAATTACGACATCATTGCA	11	528	39.1	1	c -> a	66795239	10	10	100
chr15	66795582	66795651	70	373.5	525	SNORD18A	chr15:66795582-66795651	GCATCAGAACATCCGAGAAAATCATGTGGTTCAGAAACACGGACCAATGAAGTGGAATTTCATCACTACT	525	14760.7	1093.9	2	c -> a	66795619	395	374	94.7
chr17	27047569	27047625	57	31.3	34	SNORD42B	chr17:27047569-27047625	TGCATATGATGGAAAAGTTTTAATCTCCTGACACTTGTGATGTCTTCAAAGGAACCA	34	1174	87	1	g -> t	27047605	34	25	73.5
chr19	12817274	12817331	58	33.7	37	SNORD41	chr19:12817274-12817331	AGTACGAATACGCGATAAATCAGTTCCACATCAACAGTCACAGGTGTCATCACTTCCC	37	1255.5	93	3	c -> a	12817314	35	20	57.1
chr19	12814427	12814482	56	25.8	28	SNORD135	chr19:12814427-12814482	CGAATACATCCCAATGTGGTCACAGTCATCCCCGGGTATTGCTCTCCATCACTTGA	28	984	72.9	1	c -> a	12814449	24	18	75
chr20	2634856	2634933	78	914.4	1266	SNORD110	chr20:2634856-2634933	CTTTGCAGTGATGACTTGCGAATCAAATCTGTCAATCCCCTGAGTGCAATCACTGATGTCTCCATGTCTCTGAGCAAT	1268	31994.2	2371	7	g -> t	2634921	73	65	89
chr20	2637584	2637640	57	16	17	SNORD57	chr20:2637584-2637640	TTGGAGGTGATGAACTGTCTGAGCCTGACCTTGTAGAATGGAGGCAAAAAAACTGAT	17	587	43.5	2	g -> t	2637616	16	6	37.5
chr6	86387033	86387086	54	29.3	32	SNORD50A	chr6:86387033-86387086	AAAGTTTTTTTTTTTCAACAGAAGTTCAGGTTCGGGATAAGATCATCACAGATA	33	1202.7	89.1	3	c -> a	86387081	27	11	40.7
chrX	135961375	135961432	58	19.5	22	SNORD61	chrX:135961375-135961432	GAGGACAAAAATACATTATCATGTCAGACGATCAATGCAATCAAATTCATCATAGCTT	22	746.5	55.3	1	c -> a	135961388	20	17	85
chrM	3042	3234	193	59.4	135	MT-RNR2	chrM:3042-3234	GTTCAACGATTAAAGTCCTACGTGATCTGAGTTCAGACCGGAGTAATCCAGGTCGGTTTCTATCTACTTCAAATTCCTCCCTGTACGAAAGGACAAGAGAAATAAGGCCTACTTCACAAAGCGCCTTCCCCCGTAAATGATATCATCTCAACTTAGTATTATACCCACACCCACCCAAGAACAGGGTTTgtta	230	2345.4	173.8	2	g -> t	3124	58	31	53.4
								Total snoRNA read count:	2582
								Total rRNA read count:	230

## Sheet: other
Edited based on following criteria: 1. region covered >16 bases, 2. presence of transversion (columnN,) 3. transversion frequency (ratio - columnR) > 30 %, 4. read coverage (total coverage - columnP) > 10
chromosome	start	end	length	average coverage	maximum coverage	genes covered	UCSC link	sequence	read count	RPKM	TPM	SNP count	transversion	position	total coverage	alternative coverage	percentage
chr17	79477041	79477085	45	12.1	17	ACTG1	chr17:79477041-79477085	TGCTGGGGCCTAATGTTCTCACATAACAGTAGAAAACCAAAATTT	19	831	61.6	1	c -> a	79477062	11	11	100
chr17	79477523	79477577	55	14.3	18	ACTG1	chr17:79477523-79477577	TCAATACAAGGTCAAAATCAGCAACAAGTTCTACAATCCAGTGCTGATATCAGAT	19	679.9	50.4	1	c -> a	79477556	14	13	92.9
chr11	65622395	65622505	111	21.2	29	CFL1	chr11:65622395-65622505	ATCTCCACAACATTCCATTTATACACAGAACTAAACAGACAAGCACAGAGTCACTATTGCGGTTAGAAGTTGGCAGCATGGGAAGGGGGAGGACCAGGTGGGGAATGGGGA	52	922	68.3	1	c -> a	65622440	24	21	87.5
chrM	10556	10658	103	19.4	30	STRF6	chrM:10556-10658	CCCTACTATGCCTAGAAGGAATAATACTATCGCTGTTCATTATAGCTACTCTCATAACCCTCAACACCCACTCCCTCTTAGCCAATATTGTGCCTATTGCCAT	43	821.6	60.9	2	g -> t	10645	19	14	73.7
chr12	20704377	20704498	122	36.9	59		chr12:20704377-20704498	tgatagctctttctcgattccgtgggtggtggtgcatggccgttcttagttggtggagcgatttgtctggttaattccgataacgaacgagactctggcatgctaactagttacgcgacccc	97	1564.8	116	2	g -> t	20704441	33	14	42.4
chr16	46920333	46920384	52	18.3	19		chr16:46920333-46920384	TGAGGATGATGAGGACAGAAGGGCACTGTCTTTGCCTTGAGGAATCTGACTG	19	719.1	53.3	1	g -> t	46920360	18	15	83.3
								Total other RNA read count:	249
