# Supplementary material for: The human tRNA-guanine transglycosylase displays promiscuous nucleobase preference but strict tRNA specificity
Source: Nucleic Acids Res. 2021 May 1;49(9):4877–90. doi: 10.1093/nar/gkab289 (PMC8136771; doi:10.1093/nar/gkab289)
Supplement: gkab289_Supplemental_Files [file gkab289_supplemental_files.zip › 2e. Supplementary Table S2.xlsx]

## Sheet: regions covered
Table S2. Enzyme-RNA capture and release data fromMDA-MB-231 cells (Experiment 2) Chromosomal alignment of sequencing reads (library size 302386, 302386 reads mapped) from MDA-MB-231 RNA, following the covalent capture release method, to the human (hg19) genome assembly. Tab 1 (‘regions covered’) shows the raw outputs from the perl script containing the chromosomal alignment start and end positio…
chromosome	start	end	length	average coverage	maximum coverage	genes covered	UCSC link	sequence	read count	RPKM	TPM	SNP count	transversion	position	total coverage	alternative coverage	percentage
chr1	143879833	143879907	75	22.5	33	TRNA_Asn	chr1:143879833-143879907	gcctctgggtgggttcgaaccgccaaccttttagttaacagccaaacgcgctagccgattgcgccacagagacAT	34	1499.2	111.8	1	c -> a	143879871	24	23	95.8
chr1	145396876	145396970	95	12.8	19	TRNA_His	chr1:145396876-145396970	CCACCtgccgtgactcggattcgaaccgaggttgctgcggccacaacgcagagtactaaccactatacgatcacggcGAGCCACTAACCAGGCGG	26	905.1	67.5	1	c -> a	145396919	11	11	100
chr1	145399247	145399303	57	18.6	21	TRNA_Glu	chr1:145399247-145399303	atcgaacccgggccgcggcggtgagagcgccgaatcctaaccactagaccaccaggg	21	1218.4	90.9	0
chr1	146544772	146544805	34	13	14	TRNA_His	chr1:146544772-146544805	Cgccgtgatcgtatagtggttagtactctgcgtt	14	1361.7	101.6	1	g -> t	146544776	13	1	7.7
chr1	148000797	148000893	97	63.4	114	TRNA_Asn	chr1:148000797-148000893	CAGTACCTgtctctgtggcgtagtcggttagcgcgttcggctgttaaccgaaaagttggtggttcgagcccacccaggaacgcTTGTTCGAGCTTTT	116	3954.8	295	1	g -> t	148000839	77	74	96.1
chr1	148248107	148248203	97	1263.4	2730	TRNA_Asn	chr1:148248107-148248203	CAGTACCTgtctctgtggcgcaatcggttagcgcgttcggctgttaaccgaaaggttggtggttcgagcccacccagggacgccTCTTTGAGCTTTT	2737	93312.8	6959.5	1	g -> t	148248121	509	3	0.6
chr1	148248107	148248203	97	1263.4	2730	TRNA_Asn	chr1:148248107-148248203	CAGTACCTgtctctgtggcgcaatcggttagcgcgttcggctgttaaccgaaaggttggtggttcgagcccacccagggacgccTCTTTGAGCTTTT	2737	93312.8	6959.5	2	g -> t	148248149	508	492	96.9
chr1	148248107	148248203	97	1263.4	2730	TRNA_Asn	chr1:148248107-148248203	CAGTACCTgtctctgtggcgcaatcggttagcgcgttcggctgttaaccgaaaggttggtggttcgagcccacccagggacgccTCTTTGAGCTTTT	2737	93312.8	6959.5	3	g -> t	148248160	2727	13	0.5
chr1	148248107	148248203	97	1263.4	2730	TRNA_Asn	chr1:148248107-148248203	CAGTACCTgtctctgtggcgcaatcggttagcgcgttcggctgttaaccgaaaggttggtggttcgagcccacccagggacgccTCTTTGAGCTTTT	2737	93312.8	6959.5	4	g -> t	148248172	2231	1	0
chr1	148248107	148248203	97	1263.4	2730	TRNA_Asn	chr1:148248107-148248203	CAGTACCTgtctctgtggcgcaatcggttagcgcgttcggctgttaaccgaaaggttggtggttcgagcccacccagggacgccTCTTTGAGCTTTT	2737	93312.8	6959.5	5	g -> t	148248174	2228	18	0.8
chr1	148248107	148248203	97	1263.4	2730	TRNA_Asn	chr1:148248107-148248203	CAGTACCTgtctctgtggcgcaatcggttagcgcgttcggctgttaaccgaaaggttggtggttcgagcccacccagggacgccTCTTTGAGCTTTT	2737	93312.8	6959.5	6	g -> t	148248184	2226	9	0.4
chr1	148598297	148598405	109	208.7	411	TRNA_Asn	chr1:148598297-148598405	TTAAAAGCTCAAACAAgcgtccctgggtgggctcgaaccaccaacctttcggttaacagccgaatgcgctaaccgattgcgccacagagacAGGTACTGTCAGTTCTAC	414	12560.7	936.8	1	g -> t	148598322	120	1	0.8
chr1	148598297	148598405	109	208.7	411	TRNA_Asn	chr1:148598297-148598405	TTAAAAGCTCAAACAAgcgtccctgggtgggctcgaaccaccaacctttcggttaacagccgaatgcgctaaccgattgcgccacagagacAGGTACTGTCAGTTCTAC	414	12560.7	936.8	2	g -> t	148598327	120	1	0.8
chr1	148598297	148598405	109	208.7	411	TRNA_Asn	chr1:148598297-148598405	TTAAAAGCTCAAACAAgcgtccctgggtgggctcgaaccaccaacctttcggttaacagccgaatgcgctaaccgattgcgccacagagacAGGTACTGTCAGTTCTAC	414	12560.7	936.8	3	c -> a	148598328	120	1	0.8
chr1	148598297	148598405	109	208.7	411	TRNA_Asn	chr1:148598297-148598405	TTAAAAGCTCAAACAAgcgtccctgggtgggctcgaaccaccaacctttcggttaacagccgaatgcgctaaccgattgcgccacagagacAGGTACTGTCAGTTCTAC	414	12560.7	936.8	4	c -> a	148598341	395	1	0.3
chr1	148598297	148598405	109	208.7	411	TRNA_Asn	chr1:148598297-148598405	TTAAAAGCTCAAACAAgcgtccctgggtgggctcgaaccaccaacctttcggttaacagccgaatgcgctaaccgattgcgccacagagacAGGTACTGTCAGTTCTAC	414	12560.7	936.8	5	c -> a	148598342	395	2	0.5
chr1	148598297	148598405	109	208.7	411	TRNA_Asn	chr1:148598297-148598405	TTAAAAGCTCAAACAAgcgtccctgggtgggctcgaaccaccaacctttcggttaacagccgaatgcgctaaccgattgcgccacagagacAGGTACTGTCAGTTCTAC	414	12560.7	936.8	6	c -> a	148598353	268	247	92.2
chr1	148598297	148598405	109	208.7	411	TRNA_Asn	chr1:148598297-148598405	TTAAAAGCTCAAACAAgcgtccctgggtgggctcgaaccaccaacctttcggttaacagccgaatgcgctaaccgattgcgccacagagacAGGTACTGTCAGTTCTAC	414	12560.7	936.8	7	c -> a	148598363	295	1	0.3
chr1	148598297	148598405	109	208.7	411	TRNA_Asn	chr1:148598297-148598405	TTAAAAGCTCAAACAAgcgtccctgggtgggctcgaaccaccaacctttcggttaacagccgaatgcgctaaccgattgcgccacagagacAGGTACTGTCAGTTCTAC	414	12560.7	936.8	8	c -> a	148598370	295	1	0.3
chr1	148598297	148598405	109	208.7	411	TRNA_Asn	chr1:148598297-148598405	TTAAAAGCTCAAACAAgcgtccctgggtgggctcgaaccaccaacctttcggttaacagccgaatgcgctaaccgattgcgccacagagacAGGTACTGTCAGTTCTAC	414	12560.7	936.8	9	c -> a	148598381	294	3	1
chr1	148598297	148598405	109	208.7	411	TRNA_Asn	chr1:148598297-148598405	TTAAAAGCTCAAACAAgcgtccctgggtgggctcgaaccaccaacctttcggttaacagccgaatgcgctaaccgattgcgccacagagacAGGTACTGTCAGTTCTAC	414	12560.7	936.8	10	c -> a	148598387	294	1	0.3
chr1	148760340	148760448	109	203.1	399	TRNA_Asn	chr1:148760340-148760448	TAAAAGCTCAAACAAgcgtccctgggtgggctcgaaccaccaacctttcggttaacagccgaatgcgctaaccgattgcgccacagagacAGGTACTGTCAGTTCTACT	405	12287.6	916.4	1	c -> a	148760359	121	1	0.8
chr1	148760340	148760448	109	203.1	399	TRNA_Asn	chr1:148760340-148760448	TAAAAGCTCAAACAAgcgtccctgggtgggctcgaaccaccaacctttcggttaacagccgaatgcgctaaccgattgcgccacagagacAGGTACTGTCAGTTCTACT	405	12287.6	916.4	2	c -> a	148760360	121	1	0.8
chr1	148760340	148760448	109	203.1	399	TRNA_Asn	chr1:148760340-148760448	TAAAAGCTCAAACAAgcgtccctgggtgggctcgaaccaccaacctttcggttaacagccgaatgcgctaaccgattgcgccacagagacAGGTACTGTCAGTTCTACT	405	12287.6	916.4	3	c -> a	148760383	383	2	0.5
chr1	148760340	148760448	109	203.1	399	TRNA_Asn	chr1:148760340-148760448	TAAAAGCTCAAACAAgcgtccctgggtgggctcgaaccaccaacctttcggttaacagccgaatgcgctaaccgattgcgccacagagacAGGTACTGTCAGTTCTACT	405	12287.6	916.4	4	c -> a	148760384	383	2	0.5
chr1	148760340	148760448	109	203.1	399	TRNA_Asn	chr1:148760340-148760448	TAAAAGCTCAAACAAgcgtccctgggtgggctcgaaccaccaacctttcggttaacagccgaatgcgctaaccgattgcgccacagagacAGGTACTGTCAGTTCTACT	405	12287.6	916.4	5	c -> a	148760395	250	228	91.2
chr1	148760340	148760448	109	203.1	399	TRNA_Asn	chr1:148760340-148760448	TAAAAGCTCAAACAAgcgtccctgggtgggctcgaaccaccaacctttcggttaacagccgaatgcgctaaccgattgcgccacagagacAGGTACTGTCAGTTCTACT	405	12287.6	916.4	6	c -> a	148760399	288	1	0.3
chr1	148760340	148760448	109	203.1	399	TRNA_Asn	chr1:148760340-148760448	TAAAAGCTCAAACAAgcgtccctgggtgggctcgaaccaccaacctttcggttaacagccgaatgcgctaaccgattgcgccacagagacAGGTACTGTCAGTTCTACT	405	12287.6	916.4	7	c -> a	148760411	286	1	0.3
chr1	148760340	148760448	109	203.1	399	TRNA_Asn	chr1:148760340-148760448	TAAAAGCTCAAACAAgcgtccctgggtgggctcgaaccaccaacctttcggttaacagccgaatgcgctaaccgattgcgccacagagacAGGTACTGTCAGTTCTACT	405	12287.6	916.4	8	c -> a	148760412	286	1	0.3
chr1	148760340	148760448	109	203.1	399	TRNA_Asn	chr1:148760340-148760448	TAAAAGCTCAAACAAgcgtccctgggtgggctcgaaccaccaacctttcggttaacagccgaatgcgctaaccgattgcgccacagagacAGGTACTGTCAGTTCTACT	405	12287.6	916.4	9	c -> a	148760429	284	2	0.7
chr1	149230593	149230646	54	13.1	16	TRNA_Asn	chr1:149230593-149230646	ccaacctttcggttaacagccgaacgcgctaacccattgcgccacagagacAAG	16	979.9	73.1	1	c -> a	149230609	13	13	100
chr1	149326290	149326347	58	20.7	23	TRNA_Asn	chr1:149326290-149326347	aaccaccaactttttagttaacagccaaacgcgctagccgattgcgccacagagacAT	23	1311.4	97.8	1	c -> a	149326311	20	17	85
chr1	149711784	149711873	90	141.7	230	TRNA_Asn	chr1:149711784-149711873	TAAAAGACCAGCgacgcctctgggtgggttcgaaccaccaaccttttagttaacagccaaacgcgctagccgattgcgccacagagacAT	230	8451.3	630.3	1	c -> a	149711792	44	1	2.3
chr1	149711784	149711873	90	141.7	230	TRNA_Asn	chr1:149711784-149711873	TAAAAGACCAGCgacgcctctgggtgggttcgaaccaccaaccttttagttaacagccaaacgcgctagccgattgcgccacagagacAT	230	8451.3	630.3	2	c -> a	149711798	48	1	2.1
chr1	149711784	149711873	90	141.7	230	TRNA_Asn	chr1:149711784-149711873	TAAAAGACCAGCgacgcctctgggtgggttcgaaccaccaaccttttagttaacagccaaacgcgctagccgattgcgccacagagacAT	230	8451.3	630.3	3	c -> a	149711837	173	168	97.1
chr1	161397855	161397905	51	19.8	26	TRNA_Asn	chr1:161397855-161397905	TAAAATTTCAGCcgtccctgggtgggctcgaaccaccaacctttcggttaa	26	1685.9	125.7	0
chr1	161410602	161410686	85	7750.3	15983	TRNA_Asp	chr1:161410602-161410686	AAAGCACGGCtgcctccccgtcggggaatcgaaccccggtctcccgcgtgacaggcggggatactcaccactatactaacgagga	16008	622811	46450.7	1	c -> a	161410614	7999	7	0.1
chr1	161410602	161410686	85	7750.3	15983	TRNA_Asp	chr1:161410602-161410686	AAAGCACGGCtgcctccccgtcggggaatcgaaccccggtctcccgcgtgacaggcggggatactcaccactatactaacgagga	16008	622811	46450.7	2	c -> a	161410653	16	12	75
chr1	161417032	161417089	58	24.8	26	TRNA_Glu	chr1:161417032-161417089	atcgaacccgggccgcggcggtgagagcgccgaatcctaaccactagaccaccaggga	26	1482.5	110.6	0
chr1	161418028	161418104	77	8414.7	15718	TRNA_Asp	chr1:161418028-161418104	GCtgcctccccgtcggggaatcgaaccccggtctcccgcgtgacaggcggggatactcaccactatactaacgagga	15734	675751	50399.1	1	c -> a	161418032	7999	4	0.1
chr1	161418028	161418104	77	8414.7	15718	TRNA_Asp	chr1:161418028-161418104	GCtgcctccccgtcggggaatcgaaccccggtctcccgcgtgacaggcggggatactcaccactatactaacgagga	15734	675751	50399.1	2	c -> a	161418071	18	16	88.9
chr1	161424412	161424468	57	19.8	21	TRNA_Glu	chr1:161424412-161424468	atcgaacccgggccgcggcggtgagagcgccgaatcctaaccactagaccaccaggg	21	1218.4	90.9	1	c -> a	161424447	21	1	4.8
chr1	161425408	161425485	78	8485.6	16046	TRNA_Asp	chr1:161425408-161425485	GGCtgcctccccgtcggggaatcgaaccccggtctcccgcgtgacaggcggggatactcaccactatactaacgagga	16071	681376	50818.6	1	c -> a	161425413	7999	4	0.1
chr1	161425408	161425485	78	8485.6	16046	TRNA_Asp	chr1:161425408-161425485	GGCtgcctccccgtcggggaatcgaaccccggtctcccgcgtgacaggcggggatactcaccactatactaacgagga	16071	681376	50818.6	2	c -> a	161425452	21	16	76.2
chr1	161431823	161431879	57	21.4	23	TRNA_Glu	chr1:161431823-161431879	atcgaacccgggccgcggcggtgagagcgccgaatcctaaccactagaccaccaggg	23	1334.4	99.5	1	c -> a	161431852	23	1	4.3
chr1	161431823	161431879	57	21.4	23	TRNA_Glu	chr1:161431823-161431879	atcgaacccgggccgcggcggtgagagcgccgaatcctaaccactagaccaccaggg	23	1334.4	99.5	2	c -> a	161431859	23	1	4.3
chr1	161432809	161432895	87	7440.2	15702	TRNA_Asp	chr1:161432809-161432895	AAAAAGCACGGCtgcctccccgtcggggaatcgaaccccggtctcccgcgtgacaggcggggatactcaccactatactaacgagga	15715	597356	44552.2	1	g -> t	161432814	12	4	33.3
chr1	161432809	161432895	87	7440.2	15702	TRNA_Asp	chr1:161432809-161432895	AAAAAGCACGGCtgcctccccgtcggggaatcgaaccccggtctcccgcgtgacaggcggggatactcaccactatactaacgagga	15715	597356	44552.2	2	c -> a	161432823	7999	1	0
chr1	161432809	161432895	87	7440.2	15702	TRNA_Asp	chr1:161432809-161432895	AAAAAGCACGGCtgcctccccgtcggggaatcgaaccccggtctcccgcgtgacaggcggggatactcaccactatactaacgagga	15715	597356	44552.2	3	c -> a	161432862	18	17	94.4
chr1	161439203	161439259	57	18	19	TRNA_Glu	chr1:161439203-161439259	atcgaacccgggccgcggcggtgagagcgccgaatcctaaccactagaccaccaggg	19	1102.3	82.2	0
chr1	161440200	161440276	77	8452.1	15784	TRNA_Asp	chr1:161440200-161440276	GCtgcctccccgtcggggaatcgaaccccggtctcccgcgtgacaggcggggatactcaccactatactaacgagga	15805	678800	50626.5	1	c -> a	161440204	7999	7	0.1
chr1	161440200	161440276	77	8452.1	15784	TRNA_Asp	chr1:161440200-161440276	GCtgcctccccgtcggggaatcgaaccccggtctcccgcgtgacaggcggggatactcaccactatactaacgagga	15805	678800	50626.5	2	c -> a	161440243	19	17	89.5
chr1	161510023	161510118	96	585.7	1216	TRNA_Asn	chr1:161510023-161510118	CAACGCCCgtctctgtggcgcaatcggttagcgcgttcggctgttaaccgaaaggttggtggttcgatcccacccagggacgGAAGTCGCATTTTG	1224	42164.7	3144.7	1	g -> t	161510037	334	1	0.3
chr1	161510023	161510118	96	585.7	1216	TRNA_Asn	chr1:161510023-161510118	CAACGCCCgtctctgtggcgcaatcggttagcgcgttcggctgttaaccgaaaggttggtggttcgatcccacccagggacgGAAGTCGCATTTTG	1224	42164.7	3144.7	2	g -> t	161510040	334	1	0.3
chr1	161510023	161510118	96	585.7	1216	TRNA_Asn	chr1:161510023-161510118	CAACGCCCgtctctgtggcgcaatcggttagcgcgttcggctgttaaccgaaaggttggtggttcgatcccacccagggacgGAAGTCGCATTTTG	1224	42164.7	3144.7	3	g -> t	161510049	335	1	0.3
chr1	161510023	161510118	96	585.7	1216	TRNA_Asn	chr1:161510023-161510118	CAACGCCCgtctctgtggcgcaatcggttagcgcgttcggctgttaaccgaaaggttggtggttcgatcccacccagggacgGAAGTCGCATTTTG	1224	42164.7	3144.7	4	g -> t	161510053	335	2	0.6
chr1	161510023	161510118	96	585.7	1216	TRNA_Asn	chr1:161510023-161510118	CAACGCCCgtctctgtggcgcaatcggttagcgcgttcggctgttaaccgaaaggttggtggttcgatcccacccagggacgGAAGTCGCATTTTG	1224	42164.7	3144.7	5	g -> t	161510057	335	3	0.9
chr1	161510023	161510118	96	585.7	1216	TRNA_Asn	chr1:161510023-161510118	CAACGCCCgtctctgtggcgcaatcggttagcgcgttcggctgttaaccgaaaggttggtggttcgatcccacccagggacgGAAGTCGCATTTTG	1224	42164.7	3144.7	6	g -> t	161510065	329	311	94.5
chr1	161510023	161510118	96	585.7	1216	TRNA_Asn	chr1:161510023-161510118	CAACGCCCgtctctgtggcgcaatcggttagcgcgttcggctgttaaccgaaaggttggtggttcgatcccacccagggacgGAAGTCGCATTTTG	1224	42164.7	3144.7	7	g -> t	161510072	1206	2	0.2
chr1	161510023	161510118	96	585.7	1216	TRNA_Asn	chr1:161510023-161510118	CAACGCCCgtctctgtggcgcaatcggttagcgcgttcggctgttaaccgaaaggttggtggttcgatcccacccagggacgGAAGTCGCATTTTG	1224	42164.7	3144.7	8	g -> t	161510076	1216	1	0.1
chr1	161510023	161510118	96	585.7	1216	TRNA_Asn	chr1:161510023-161510118	CAACGCCCgtctctgtggcgcaatcggttagcgcgttcggctgttaaccgaaaggttggtggttcgatcccacccagggacgGAAGTCGCATTTTG	1224	42164.7	3144.7	9	g -> t	161510088	892	2	0.2
chr1	161510023	161510118	96	585.7	1216	TRNA_Asn	chr1:161510023-161510118	CAACGCCCgtctctgtggcgcaatcggttagcgcgttcggctgttaaccgaaaggttggtggttcgatcccacccagggacgGAAGTCGCATTTTG	1224	42164.7	3144.7	10	g -> t	161510099	890	1	0.1
chr1	161510023	161510118	96	585.7	1216	TRNA_Asn	chr1:161510023-161510118	CAACGCCCgtctctgtggcgcaatcggttagcgcgttcggctgttaaccgaaaggttggtggttcgatcccacccagggacgGAAGTCGCATTTTG	1224	42164.7	3144.7	11	g -> t	161510105	122	1	0.8
chr1	161591460	161591517	58	41.3	44	TRNA_Asn	chr1:161591460-161591517	CGCCCgtttctgtagcgcgatcggttagcgccttcggctgttaaacgaaaggttggtg	44	2508.8	187.1	1	g -> t	161591499	42	42	100
chr1	17216167	17216251	85	17.2	30	TRNA_Asn	chr1:17216167-17216251	CGCTTgtctctgtggcgcaatcggttagcgcgttcggctgttaaccgaaagattggtggttcgagcccacccagggacgcTTATT	30	1167.2	87.1	1	g -> t	17216206	15	14	93.3
chr1	173834766	173834823	58	17.6	18	SNORD78	chr1:173834766-173834823	AGTGTTACCTTTGTCTACATGCTCATTTCAGGTCAGACATTTGATCAACATCATTACA	18	1026.3	76.5	1	c -> a	173834811	18	1	5.6
chr1	249168446	249168503	58	21.2	23	TRNA_Glu	chr1:249168446-249168503	Ttccctggtggtctagtggttaggattcggcgctctcaccgccgcggcccgggttcga	23	1311.4	97.8	1	g -> t	249168455	23	1	4.3
chr1	249168446	249168503	58	21.2	23	TRNA_Glu	chr1:249168446-249168503	Ttccctggtggtctagtggttaggattcggcgctctcaccgccgcggcccgggttcga	23	1311.4	97.8	2	g -> t	249168468	23	1	4.3
chr1	566203	566279	77	1265.4	2294	JB137814	chr1:566203-566279	CTTACTAGACCAATGGGACTTAAACCCACAAACACTTAGTTAACAGCTAAGCACCCTAATCAACTGGCTTCAATCTA	2298	98695.6	7360.9	1	c -> a	566227	2288	1	0
chr1	566203	566279	77	1265.4	2294	JB137814	chr1:566203-566279	CTTACTAGACCAATGGGACTTAAACCCACAAACACTTAGTTAACAGCTAAGCACCCTAATCAACTGGCTTCAATCTA	2298	98695.6	7360.9	2	c -> a	566235	2294	1	0
chr1	566203	566279	77	1265.4	2294	JB137814	chr1:566203-566279	CTTACTAGACCAATGGGACTTAAACCCACAAACACTTAGTTAACAGCTAAGCACCCTAATCAACTGGCTTCAATCTA	2298	98695.6	7360.9	3	c -> a	566237	2291	1	0
chr1	566203	566279	77	1265.4	2294	JB137814	chr1:566203-566279	CTTACTAGACCAATGGGACTTAAACCCACAAACACTTAGTTAACAGCTAAGCACCCTAATCAACTGGCTTCAATCTA	2298	98695.6	7360.9	4	c -> a	566246	136	113	83.1
chr1	566203	566279	77	1265.4	2294	JB137814	chr1:566203-566279	CTTACTAGACCAATGGGACTTAAACCCACAAACACTTAGTTAACAGCTAAGCACCCTAATCAACTGGCTTCAATCTA	2298	98695.6	7360.9	5	c -> a	566258	136	2	1.5
chr1	566203	566279	77	1265.4	2294	JB137814	chr1:566203-566279	CTTACTAGACCAATGGGACTTAAACCCACAAACACTTAGTTAACAGCTAAGCACCCTAATCAACTGGCTTCAATCTA	2298	98695.6	7360.9	6	c -> a	566266	122	1	0.8
chr1	568068	568138	71	58.2	98		chr1:568068-568138	AAAGATATTAGAAAAACCATTTCATAACTTTGTCAAAGTTAAATTATAGGCTAAATCCTATATATCTTAAT	99	4611.2	343.9	1	g -> t	568099	28	11	39.3
chr1	568068	568138	71	58.2	98		chr1:568068-568138	AAAGATATTAGAAAAACCATTTCATAACTTTGTCAAAGTTAAATTATAGGCTAAATCCTATATATCTTAAT	99	4611.2	343.9	2	c -> a	568124	97	1	1
chr1	76253573	76253630	58	18.6	19	SNORD45A	chr1:76253573-76253630	AGGTCAATGATGTGTTGGCATGTATTATCTGAATCTATTGCTGATGTGTAATAACACT	19	1083.3	80.8	1	g -> t	76253584	19	2	10.5
chr1	76253573	76253630	58	18.6	19	SNORD45A	chr1:76253573-76253630	AGGTCAATGATGTGTTGGCATGTATTATCTGAATCTATTGCTGATGTGTAATAACACT	19	1083.3	80.8	2	g -> t	76253594	19	16	84.2
chr1	91852845	91852905	61	11.3	13		chr1:91852845-91852905	gataggaagagccgacatcgaaggatcaaaaagcgacgtcgctatgaacgcttggccgcca	22	1192.7	89	0
chr1	91852955	91852996	42	12.5	14		chr1:91852955-91852996	ccaaaaggtcagaaggatcgtgaggccccgctttcacggtct	17	1338.6	99.8	1	g -> t	91852992	12	1	8.3
chr10	22518426	22518519	94	74.9	131	TRNA_Asn	chr10:22518426-22518519	AAAAGGAGAGCgcgtccctgggtgggctcgaaccaccaacctttcggttaacagccgaacgcgctaaccgattgcgccacagagacTTCGGTGT	131	4608.7	343.7	1	c -> a	22518466	128	1	0.8
chr10	22518426	22518519	94	74.9	131	TRNA_Asn	chr10:22518426-22518519	AAAAGGAGAGCgcgtccctgggtgggctcgaaccaccaacctttcggttaacagccgaacgcgctaaccgattgcgccacagagacTTCGGTGT	131	4608.7	343.7	2	c -> a	22518477	96	92	95.8
chr11	109473922	109473956	35	23.2	24		chr11:109473922-109473956	CGgccgtgatcgtatagtggttagtactctgtgtt	24	2267.7	169.1	1	g -> t	109473945	24	1	4.2
chr11	122930055	122930130	76	116.7	163	HSPA8	chr11:122930055-122930130	ccaaggaaggtgttgccatcattagccaagcttttggtggaaactacgaatgtttaacaatcactcatcacagcga	163	7092.7	529	1	c -> a	122930070	58	1	1.7
chr11	122930055	122930130	76	116.7	163	HSPA8	chr11:122930055-122930130	ccaaggaaggtgttgccatcattagccaagcttttggtggaaactacgaatgtttaacaatcactcatcacagcga	163	7092.7	529	2	c -> a	122930101	163	2	1.2
chr11	122930055	122930130	76	116.7	163	HSPA8	chr11:122930055-122930130	ccaaggaaggtgttgccatcattagccaagcttttggtggaaactacgaatgtttaacaatcactcatcacagcga	163	7092.7	529	3	c -> a	122930112	108	98	90.7
chr11	122930055	122930130	76	116.7	163	HSPA8	chr11:122930055-122930130	ccaaggaaggtgttgccatcattagccaagcttttggtggaaactacgaatgtttaacaatcactcatcacagcga	163	7092.7	529	4	c -> a	122930120	108	1	0.9
chr11	122930055	122930130	76	116.7	163	HSPA8	chr11:122930055-122930130	ccaaggaaggtgttgccatcattagccaagcttttggtggaaactacgaatgtttaacaatcactcatcacagcga	163	7092.7	529	5	c -> a	122930125	104	1	1
chr11	62621148	62621204	57	13.2	14	SNORD30	chr11:62621148-62621204	CAGAGTCTCAACAGCAAGTCATCAGCCGAACGAGATTCCATGTAAGTCATCACAAAC	14	812.3	60.6	1	c -> a	62621200	11	2	18.2
chr11	93464680	93464736	57	13.6	14	SNORA8	chr11:93464680-93464736	AGGCCATTTTCATTCAGCCCCTTCAGAGCAGTTGAACATTTCGCCCATCATCATAAC	14	812.3	60.6	1	c -> a	93464716	14	3	21.4
chr11	93464680	93464736	57	13.6	14	SNORA8	chr11:93464680-93464736	AGGCCATTTTCATTCAGCCCCTTCAGAGCAGTTGAACATTTCGCCCATCATCATAAC	14	812.3	60.6	2	c -> a	93464728	14	1	7.1
chr12	125411875	125411970	96	953.5	1681	TRNA_Asp	chr12:125411875-125411970	TAAAAACGTACTTGGCctccccgtcggggaatcgaaccccggtctcccgcgtgacaggcggggatactcaccactatactaacgaggaCCGCCCAT	1694	58355.3	4352.3	1	c -> a	125411920	1680	1	0.1
chr12	125411875	125411970	96	953.5	1681	TRNA_Asp	chr12:125411875-125411970	TAAAAACGTACTTGGCctccccgtcggggaatcgaaccccggtctcccgcgtgacaggcggggatactcaccactatactaacgaggaCCGCCCAT	1694	58355.3	4352.3	2	c -> a	125411929	1446	1432	99
chr12	125411875	125411970	96	953.5	1681	TRNA_Asp	chr12:125411875-125411970	TAAAAACGTACTTGGCctccccgtcggggaatcgaaccccggtctcccgcgtgacaggcggggatactcaccactatactaacgaggaCCGCCCAT	1694	58355.3	4352.3	3	c -> a	125411941	1462	2	0.1
chr12	125411875	125411970	96	953.5	1681	TRNA_Asp	chr12:125411875-125411970	TAAAAACGTACTTGGCctccccgtcggggaatcgaaccccggtctcccgcgtgacaggcggggatactcaccactatactaacgaggaCCGCCCAT	1694	58355.3	4352.3	4	c -> a	125411948	1458	2	0.1
chr12	125411875	125411970	96	953.5	1681	TRNA_Asp	chr12:125411875-125411970	TAAAAACGTACTTGGCctccccgtcggggaatcgaaccccggtctcccgcgtgacaggcggggatactcaccactatactaacgaggaCCGCCCAT	1694	58355.3	4352.3	5	c -> a	125411966	393	3	0.8
chr12	125424176	125424272	97	671.1	1196	TRNA_Asp	chr12:125424176-125424272	ATACGAAAGTACCCGGCctccccgtcggggaatcgaaccccggtctcccgcgtgacaggcggggatactcaccactatactaacgaggaCAAGCCGT	1223	41695.9	3109.8	1	c -> a	125424196	208	1	0.5
chr12	125424176	125424272	97	671.1	1196	TRNA_Asp	chr12:125424176-125424272	ATACGAAAGTACCCGGCctccccgtcggggaatcgaaccccggtctcccgcgtgacaggcggggatactcaccactatactaacgaggaCAAGCCGT	1223	41695.9	3109.8	2	c -> a	125424220	1196	1	0.1
chr12	125424176	125424272	97	671.1	1196	TRNA_Asp	chr12:125424176-125424272	ATACGAAAGTACCCGGCctccccgtcggggaatcgaaccccggtctcccgcgtgacaggcggggatactcaccactatactaacgaggaCAAGCCGT	1223	41695.9	3109.8	3	c -> a	125424226	1195	1	0.1
chr12	125424176	125424272	97	671.1	1196	TRNA_Asp	chr12:125424176-125424272	ATACGAAAGTACCCGGCctccccgtcggggaatcgaaccccggtctcccgcgtgacaggcggggatactcaccactatactaacgaggaCAAGCCGT	1223	41695.9	3109.8	4	c -> a	125424231	1008	1000	99.2
chr12	125424176	125424272	97	671.1	1196	TRNA_Asp	chr12:125424176-125424272	ATACGAAAGTACCCGGCctccccgtcggggaatcgaaccccggtctcccgcgtgacaggcggggatactcaccactatactaacgaggaCAAGCCGT	1223	41695.9	3109.8	5	g -> t	125424233	1026	1	0.1
chr12	127650480	127650529	50	10.7	11		chr12:127650480-127650529	tcaatagatcgcagcgagggagctgctctgctacgtacgaaaccccgacc	11	727.5	54.3	0
chr12	20704380	20704461	82	14.8	21		chr12:20704380-20704461	tagctctttctcgattccgtgggtggtggtgcatggccgttcttagttggtggagcgatttgtctggttaattccgataacg	31	1250.2	93.2	1	g -> t	20704441	12	2	16.7
chr12	96429791	96429887	97	35346.4	83325	TRNA_Asp	chr12:96429791-96429887	CGTGCGGTtcctcgttagtatagtggtgagtatccccgcctgtcacgcgggagaccggggttcgattccccgacggggaggcaCAGTAATTGTTTTT	83390	2.84302e+06	212039	1	g -> t	96429796	62	1	1.6
chr12	96429791	96429887	97	35346.4	83325	TRNA_Asp	chr12:96429791-96429887	CGTGCGGTtcctcgttagtatagtggtgagtatccccgcctgtcacgcgggagaccggggttcgattccccgacggggaggcaCAGTAATTGTTTTT	83390	2.84302e+06	212039	2	g -> t	96429797	62	1	1.6
chr12	96429791	96429887	97	35346.4	83325	TRNA_Asp	chr12:96429791-96429887	CGTGCGGTtcctcgttagtatagtggtgagtatccccgcctgtcacgcgggagaccggggttcgattccccgacggggaggcaCAGTAATTGTTTTT	83390	2.84302e+06	212039	3	c -> a	96429800	4636	3	0.1
chr12	96429791	96429887	97	35346.4	83325	TRNA_Asp	chr12:96429791-96429887	CGTGCGGTtcctcgttagtatagtggtgagtatccccgcctgtcacgcgggagaccggggttcgattccccgacggggaggcaCAGTAATTGTTTTT	83390	2.84302e+06	212039	4	c -> a	96429801	4691	2	0
chr12	96429791	96429887	97	35346.4	83325	TRNA_Asp	chr12:96429791-96429887	CGTGCGGTtcctcgttagtatagtggtgagtatccccgcctgtcacgcgggagaccggggttcgattccccgacggggaggcaCAGTAATTGTTTTT	83390	2.84302e+06	212039	5	g -> t	96429804	4728	8	0.2
chr12	96429791	96429887	97	35346.4	83325	TRNA_Asp	chr12:96429791-96429887	CGTGCGGTtcctcgttagtatagtggtgagtatccccgcctgtcacgcgggagaccggggttcgattccccgacggggaggcaCAGTAATTGTTTTT	83390	2.84302e+06	212039	6	g -> t	96429808	4754	13	0.3
chr12	96429791	96429887	97	35346.4	83325	TRNA_Asp	chr12:96429791-96429887	CGTGCGGTtcctcgttagtatagtggtgagtatccccgcctgtcacgcgggagaccggggttcgattccccgacggggaggcaCAGTAATTGTTTTT	83390	2.84302e+06	212039	7	g -> t	96429813	4779	1	0
chr12	96429791	96429887	97	35346.4	83325	TRNA_Asp	chr12:96429791-96429887	CGTGCGGTtcctcgttagtatagtggtgagtatccccgcctgtcacgcgggagaccggggttcgattccccgacggggaggcaCAGTAATTGTTTTT	83390	2.84302e+06	212039	8	g -> t	96429815	4778	1	0
chr12	96429791	96429887	97	35346.4	83325	TRNA_Asp	chr12:96429791-96429887	CGTGCGGTtcctcgttagtatagtggtgagtatccccgcctgtcacgcgggagaccggggttcgattccccgacggggaggcaCAGTAATTGTTTTT	83390	2.84302e+06	212039	9	g -> t	96429820	4959	7	0.1
chr12	96429791	96429887	97	35346.4	83325	TRNA_Asp	chr12:96429791-96429887	CGTGCGGTtcctcgttagtatagtggtgagtatccccgcctgtcacgcgggagaccggggttcgattccccgacggggaggcaCAGTAATTGTTTTT	83390	2.84302e+06	212039	10	c -> a	96429825	5011	7	0.1
chr12	96429791	96429887	97	35346.4	83325	TRNA_Asp	chr12:96429791-96429887	CGTGCGGTtcctcgttagtatagtggtgagtatccccgcctgtcacgcgggagaccggggttcgattccccgacggggaggcaCAGTAATTGTTTTT	83390	2.84302e+06	212039	11	g -> t	96429828	5045	39	0.8
chr12	96429791	96429887	97	35346.4	83325	TRNA_Asp	chr12:96429791-96429887	CGTGCGGTtcctcgttagtatagtggtgagtatccccgcctgtcacgcgggagaccggggttcgattccccgacggggaggcaCAGTAATTGTTTTT	83390	2.84302e+06	212039	12	c -> a	96429829	5029	2	0
chr12	96429791	96429887	97	35346.4	83325	TRNA_Asp	chr12:96429791-96429887	CGTGCGGTtcctcgttagtatagtggtgagtatccccgcctgtcacgcgggagaccggggttcgattccccgacggggaggcaCAGTAATTGTTTTT	83390	2.84302e+06	212039	13	g -> t	96429832	4817	4687	97.3
chr12	96429791	96429887	97	35346.4	83325	TRNA_Asp	chr12:96429791-96429887	CGTGCGGTtcctcgttagtatagtggtgagtatccccgcctgtcacgcgggagaccggggttcgattccccgacggggaggcaCAGTAATTGTTTTT	83390	2.84302e+06	212039	14	c -> a	96429834	7997	2	0
chr12	96429791	96429887	97	35346.4	83325	TRNA_Asp	chr12:96429791-96429887	CGTGCGGTtcctcgttagtatagtggtgagtatccccgcctgtcacgcgggagaccggggttcgattccccgacggggaggcaCAGTAATTGTTTTT	83390	2.84302e+06	212039	15	g -> t	96429837	7997	10	0.1
chr12	96429791	96429887	97	35346.4	83325	TRNA_Asp	chr12:96429791-96429887	CGTGCGGTtcctcgttagtatagtggtgagtatccccgcctgtcacgcgggagaccggggttcgattccccgacggggaggcaCAGTAATTGTTTTT	83390	2.84302e+06	212039	16	c -> a	96429838	7997	1	0
chr12	96429791	96429887	97	35346.4	83325	TRNA_Asp	chr12:96429791-96429887	CGTGCGGTtcctcgttagtatagtggtgagtatccccgcctgtcacgcgggagaccggggttcgattccccgacggggaggcaCAGTAATTGTTTTT	83390	2.84302e+06	212039	17	g -> t	96429839	7990	1	0
chr12	96429791	96429887	97	35346.4	83325	TRNA_Asp	chr12:96429791-96429887	CGTGCGGTtcctcgttagtatagtggtgagtatccccgcctgtcacgcgggagaccggggttcgattccccgacggggaggcaCAGTAATTGTTTTT	83390	2.84302e+06	212039	18	g -> t	96429840	7990	1	0
chr12	96429791	96429887	97	35346.4	83325	TRNA_Asp	chr12:96429791-96429887	CGTGCGGTtcctcgttagtatagtggtgagtatccccgcctgtcacgcgggagaccggggttcgattccccgacggggaggcaCAGTAATTGTTTTT	83390	2.84302e+06	212039	19	g -> t	96429841	7984	10	0.1
chr12	96429791	96429887	97	35346.4	83325	TRNA_Asp	chr12:96429791-96429887	CGTGCGGTtcctcgttagtatagtggtgagtatccccgcctgtcacgcgggagaccggggttcgattccccgacggggaggcaCAGTAATTGTTTTT	83390	2.84302e+06	212039	20	g -> t	96429843	7985	19	0.2
chr12	96429791	96429887	97	35346.4	83325	TRNA_Asp	chr12:96429791-96429887	CGTGCGGTtcctcgttagtatagtggtgagtatccccgcctgtcacgcgggagaccggggttcgattccccgacggggaggcaCAGTAATTGTTTTT	83390	2.84302e+06	212039	21	g -> t	96429848	7900	5	0.1
chr12	96429791	96429887	97	35346.4	83325	TRNA_Asp	chr12:96429791-96429887	CGTGCGGTtcctcgttagtatagtggtgagtatccccgcctgtcacgcgggagaccggggttcgattccccgacggggaggcaCAGTAATTGTTTTT	83390	2.84302e+06	212039	22	g -> t	96429849	7896	3	0
chr12	96429791	96429887	97	35346.4	83325	TRNA_Asp	chr12:96429791-96429887	CGTGCGGTtcctcgttagtatagtggtgagtatccccgcctgtcacgcgggagaccggggttcgattccccgacggggaggcaCAGTAATTGTTTTT	83390	2.84302e+06	212039	23	g -> t	96429850	7891	11	0.1
chr12	96429791	96429887	97	35346.4	83325	TRNA_Asp	chr12:96429791-96429887	CGTGCGGTtcctcgttagtatagtggtgagtatccccgcctgtcacgcgggagaccggggttcgattccccgacggggaggcaCAGTAATTGTTTTT	83390	2.84302e+06	212039	24	c -> a	96429853	7870	1	0
chr12	96429791	96429887	97	35346.4	83325	TRNA_Asp	chr12:96429791-96429887	CGTGCGGTtcctcgttagtatagtggtgagtatccccgcctgtcacgcgggagaccggggttcgattccccgacggggaggcaCAGTAATTGTTTTT	83390	2.84302e+06	212039	25	g -> t	96429854	7871	3	0
chr12	96429791	96429887	97	35346.4	83325	TRNA_Asp	chr12:96429791-96429887	CGTGCGGTtcctcgttagtatagtggtgagtatccccgcctgtcacgcgggagaccggggttcgattccccgacggggaggcaCAGTAATTGTTTTT	83390	2.84302e+06	212039	26	c -> a	96429858	3310	1	0
chr12	96429791	96429887	97	35346.4	83325	TRNA_Asp	chr12:96429791-96429887	CGTGCGGTtcctcgttagtatagtggtgagtatccccgcctgtcacgcgggagaccggggttcgattccccgacggggaggcaCAGTAATTGTTTTT	83390	2.84302e+06	212039	27	c -> a	96429859	3305	4	0.1
chr12	96429791	96429887	97	35346.4	83325	TRNA_Asp	chr12:96429791-96429887	CGTGCGGTtcctcgttagtatagtggtgagtatccccgcctgtcacgcgggagaccggggttcgattccccgacggggaggcaCAGTAATTGTTTTT	83390	2.84302e+06	212039	28	g -> t	96429862	3301	3	0.1
chr12	96429791	96429887	97	35346.4	83325	TRNA_Asp	chr12:96429791-96429887	CGTGCGGTtcctcgttagtatagtggtgagtatccccgcctgtcacgcgggagaccggggttcgattccccgacggggaggcaCAGTAATTGTTTTT	83390	2.84302e+06	212039	29	g -> t	96429866	3282	3	0.1
chr12	96429791	96429887	97	35346.4	83325	TRNA_Asp	chr12:96429791-96429887	CGTGCGGTtcctcgttagtatagtggtgagtatccccgcctgtcacgcgggagaccggggttcgattccccgacggggaggcaCAGTAATTGTTTTT	83390	2.84302e+06	212039	30	g -> t	96429867	3280	1	0
chr12	96429791	96429887	97	35346.4	83325	TRNA_Asp	chr12:96429791-96429887	CGTGCGGTtcctcgttagtatagtggtgagtatccccgcctgtcacgcgggagaccggggttcgattccccgacggggaggcaCAGTAATTGTTTTT	83390	2.84302e+06	212039	31	g -> t	96429868	3279	3	0.1
chr12	96429791	96429887	97	35346.4	83325	TRNA_Asp	chr12:96429791-96429887	CGTGCGGTtcctcgttagtatagtggtgagtatccccgcctgtcacgcgggagaccggggttcgattccccgacggggaggcaCAGTAATTGTTTTT	83390	2.84302e+06	212039	32	g -> t	96429871	3194	1	0
chr12	98897273	98897371	99	2126.2	3948	TRNA_Asp	chr12:98897273-98897371	CTAACGACtcctcgttagtatagtggttagtatccccgcctgtcacgcgggagaccggggttcaattccccgacggggagGTGTGTAGCTGCACTTTTT	3983	133050	9923.1	1	g -> t	98897278	351	1	0.3
chr12	98897273	98897371	99	2126.2	3948	TRNA_Asp	chr12:98897273-98897371	CTAACGACtcctcgttagtatagtggttagtatccccgcctgtcacgcgggagaccggggttcaattccccgacggggagGTGTGTAGCTGCACTTTTT	3983	133050	9923.1	2	g -> t	98897286	3105	1	0
chr12	98897273	98897371	99	2126.2	3948	TRNA_Asp	chr12:98897273-98897371	CTAACGACtcctcgttagtatagtggttagtatccccgcctgtcacgcgggagaccggggttcaattccccgacggggagGTGTGTAGCTGCACTTTTT	3983	133050	9923.1	3	g -> t	98897290	3124	3	0.1
chr12	98897273	98897371	99	2126.2	3948	TRNA_Asp	chr12:98897273-98897371	CTAACGACtcctcgttagtatagtggttagtatccccgcctgtcacgcgggagaccggggttcaattccccgacggggagGTGTGTAGCTGCACTTTTT	3983	133050	9923.1	4	g -> t	98897295	3137	2	0.1
chr12	98897273	98897371	99	2126.2	3948	TRNA_Asp	chr12:98897273-98897371	CTAACGACtcctcgttagtatagtggttagtatccccgcctgtcacgcgggagaccggggttcaattccccgacggggagGTGTGTAGCTGCACTTTTT	3983	133050	9923.1	5	g -> t	98897297	3173	1	0
chr12	98897273	98897371	99	2126.2	3948	TRNA_Asp	chr12:98897273-98897371	CTAACGACtcctcgttagtatagtggttagtatccccgcctgtcacgcgggagaccggggttcaattccccgacggggagGTGTGTAGCTGCACTTTTT	3983	133050	9923.1	6	g -> t	98897302	3192	2	0.1
chr12	98897273	98897371	99	2126.2	3948	TRNA_Asp	chr12:98897273-98897371	CTAACGACtcctcgttagtatagtggttagtatccccgcctgtcacgcgggagaccggggttcaattccccgacggggagGTGTGTAGCTGCACTTTTT	3983	133050	9923.1	7	c -> a	98897306	3191	1	0
chr12	98897273	98897371	99	2126.2	3948	TRNA_Asp	chr12:98897273-98897371	CTAACGACtcctcgttagtatagtggttagtatccccgcctgtcacgcgggagaccggggttcaattccccgacggggagGTGTGTAGCTGCACTTTTT	3983	133050	9923.1	8	c -> a	98897307	3191	1	0
chr12	98897273	98897371	99	2126.2	3948	TRNA_Asp	chr12:98897273-98897371	CTAACGACtcctcgttagtatagtggttagtatccccgcctgtcacgcgggagaccggggttcaattccccgacggggagGTGTGTAGCTGCACTTTTT	3983	133050	9923.1	9	g -> t	98897310	3193	11	0.3
chr12	98897273	98897371	99	2126.2	3948	TRNA_Asp	chr12:98897273-98897371	CTAACGACtcctcgttagtatagtggttagtatccccgcctgtcacgcgggagaccggggttcaattccccgacggggagGTGTGTAGCTGCACTTTTT	3983	133050	9923.1	10	g -> t	98897314	3003	2936	97.8
chr12	98897273	98897371	99	2126.2	3948	TRNA_Asp	chr12:98897273-98897371	CTAACGACtcctcgttagtatagtggttagtatccccgcctgtcacgcgggagaccggggttcaattccccgacggggagGTGTGTAGCTGCACTTTTT	3983	133050	9923.1	11	c -> a	98897318	3944	1	0
chr12	98897273	98897371	99	2126.2	3948	TRNA_Asp	chr12:98897273-98897371	CTAACGACtcctcgttagtatagtggttagtatccccgcctgtcacgcgggagaccggggttcaattccccgacggggagGTGTGTAGCTGCACTTTTT	3983	133050	9923.1	12	g -> t	98897319	3945	2	0.1
chr12	98897273	98897371	99	2126.2	3948	TRNA_Asp	chr12:98897273-98897371	CTAACGACtcctcgttagtatagtggttagtatccccgcctgtcacgcgggagaccggggttcaattccccgacggggagGTGTGTAGCTGCACTTTTT	3983	133050	9923.1	13	g -> t	98897321	3937	2	0.1
chr12	98897273	98897371	99	2126.2	3948	TRNA_Asp	chr12:98897273-98897371	CTAACGACtcctcgttagtatagtggttagtatccccgcctgtcacgcgggagaccggggttcaattccccgacggggagGTGTGTAGCTGCACTTTTT	3983	133050	9923.1	14	g -> t	98897322	3939	2	0.1
chr12	98897273	98897371	99	2126.2	3948	TRNA_Asp	chr12:98897273-98897371	CTAACGACtcctcgttagtatagtggttagtatccccgcctgtcacgcgggagaccggggttcaattccccgacggggagGTGTGTAGCTGCACTTTTT	3983	133050	9923.1	15	g -> t	98897323	3936	5	0.1
chr12	98897273	98897371	99	2126.2	3948	TRNA_Asp	chr12:98897273-98897371	CTAACGACtcctcgttagtatagtggttagtatccccgcctgtcacgcgggagaccggggttcaattccccgacggggagGTGTGTAGCTGCACTTTTT	3983	133050	9923.1	16	g -> t	98897325	3926	7	0.2
chr12	98897273	98897371	99	2126.2	3948	TRNA_Asp	chr12:98897273-98897371	CTAACGACtcctcgttagtatagtggttagtatccccgcctgtcacgcgggagaccggggttcaattccccgacggggagGTGTGTAGCTGCACTTTTT	3983	133050	9923.1	17	g -> t	98897330	3896	1	0
chr12	98897273	98897371	99	2126.2	3948	TRNA_Asp	chr12:98897273-98897371	CTAACGACtcctcgttagtatagtggttagtatccccgcctgtcacgcgggagaccggggttcaattccccgacggggagGTGTGTAGCTGCACTTTTT	3983	133050	9923.1	18	g -> t	98897331	3894	1	0
chr12	98897273	98897371	99	2126.2	3948	TRNA_Asp	chr12:98897273-98897371	CTAACGACtcctcgttagtatagtggttagtatccccgcctgtcacgcgggagaccggggttcaattccccgacggggagGTGTGTAGCTGCACTTTTT	3983	133050	9923.1	19	g -> t	98897332	3598	2	0.1
chr12	98897273	98897371	99	2126.2	3948	TRNA_Asp	chr12:98897273-98897371	CTAACGACtcctcgttagtatagtggttagtatccccgcctgtcacgcgggagaccggggttcaattccccgacggggagGTGTGTAGCTGCACTTTTT	3983	133050	9923.1	20	c -> a	98897335	3516	1	0
chr12	98897273	98897371	99	2126.2	3948	TRNA_Asp	chr12:98897273-98897371	CTAACGACtcctcgttagtatagtggttagtatccccgcctgtcacgcgggagaccggggttcaattccccgacggggagGTGTGTAGCTGCACTTTTT	3983	133050	9923.1	21	c -> a	98897341	867	2	0.2
chr12	98897273	98897371	99	2126.2	3948	TRNA_Asp	chr12:98897273-98897371	CTAACGACtcctcgttagtatagtggttagtatccccgcctgtcacgcgggagaccggggttcaattccccgacggggagGTGTGTAGCTGCACTTTTT	3983	133050	9923.1	22	g -> t	98897344	862	4	0.5
chr12	98897273	98897371	99	2126.2	3948	TRNA_Asp	chr12:98897273-98897371	CTAACGACtcctcgttagtatagtggttagtatccccgcctgtcacgcgggagaccggggttcaattccccgacggggagGTGTGTAGCTGCACTTTTT	3983	133050	9923.1	23	g -> t	98897347	858	1	0.1
chr12	98897273	98897371	99	2126.2	3948	TRNA_Asp	chr12:98897273-98897371	CTAACGACtcctcgttagtatagtggttagtatccccgcctgtcacgcgggagaccggggttcaattccccgacggggagGTGTGTAGCTGCACTTTTT	3983	133050	9923.1	24	g -> t	98897349	854	2	0.2
chr13	31248082	31248180	99	129.1	237	TRNA_Asn	chr13:31248082-31248180	CGGGAAAAGAAGCACTGACcgtccctgggtgggctcgaaccaccaacctttcggttaacagccgaacgcgctaaccgattgcgccacagagacCCAGTT	237	7916.8	590.5	1	c -> a	31248105	146	2	1.4
chr13	31248082	31248180	99	129.1	237	TRNA_Asn	chr13:31248082-31248180	CGGGAAAAGAAGCACTGACcgtccctgggtgggctcgaaccaccaacctttcggttaacagccgaacgcgctaaccgattgcgccacagagacCCAGTT	237	7916.8	590.5	2	c -> a	31248117	150	2	1.3
chr13	31248082	31248180	99	129.1	237	TRNA_Asn	chr13:31248082-31248180	CGGGAAAAGAAGCACTGACcgtccctgggtgggctcgaaccaccaacctttcggttaacagccgaacgcgctaaccgattgcgccacagagacCCAGTT	237	7916.8	590.5	3	c -> a	31248129	234	3	1.3
chr13	31248082	31248180	99	129.1	237	TRNA_Asn	chr13:31248082-31248180	CGGGAAAAGAAGCACTGACcgtccctgggtgggctcgaaccaccaacctttcggttaacagccgaacgcgctaaccgattgcgccacagagacCCAGTT	237	7916.8	590.5	4	c -> a	31248140	87	81	93.1
chr13	31248082	31248180	99	129.1	237	TRNA_Asn	chr13:31248082-31248180	CGGGAAAAGAAGCACTGACcgtccctgggtgggctcgaaccaccaacctttcggttaacagccgaacgcgctaaccgattgcgccacagagacCCAGTT	237	7916.8	590.5	5	c -> a	31248168	91	1	1.1
chr13	45492076	45492133	58	28	30	TRNA, TRNA_Glu	chr13:45492076-45492133	gtcgaacccgggccgcctgggtgaaaaccaggaatcctaaccgctagaccatgtggga	31	1767.6	131.8	1	c -> a	45492088	30	1	3.3
chr13	45492076	45492133	58	28	30	TRNA, TRNA_Glu	chr13:45492076-45492133	gtcgaacccgggccgcctgggtgaaaaccaggaatcctaaccgctagaccatgtggga	31	1767.6	131.8	2	c -> a	45492112	28	1	3.6
chr13	45492076	45492133	58	28	30	TRNA, TRNA_Glu	chr13:45492076-45492133	gtcgaacccgggccgcctgggtgaaaaccaggaatcctaaccgctagaccatgtggga	31	1767.6	131.8	3	c -> a	45492125	28	2	7.1
chr15	26327395	26327452	58	23.7	25	TRNA_Glu	chr15:26327395-26327452	gtcgaacccgggccgcctgggtgaaaaccaggaatcctaaccgctagaccatgtggga	25	1425.4	106.3	0
chr15	45490766	45490891	126	18.8	30	TRNA, TRNA_His	chr15:45490766-45490891	AAAATACCGAGCCCCTTGCCGTGCCATTGTTCCCACAAtgccgtgactcggattcgaaccgaggttgctgcggccacaacgcagagtactaaccactatacgatcacggcGAGCTACCGGGGACCC	49	1286.1	95.9	1	c -> a	45490780	11	1	9.1
chr15	45490766	45490891	126	18.8	30	TRNA, TRNA_His	chr15:45490766-45490891	AAAATACCGAGCCCCTTGCCGTGCCATTGTTCCCACAAtgccgtgactcggattcgaaccgaggttgctgcggccacaacgcagagtactaaccactatacgatcacggcGAGCTACCGGGGACCC	49	1286.1	95.9	2	c -> a	45490807	26	1	3.8
chr15	45490766	45490891	126	18.8	30	TRNA, TRNA_His	chr15:45490766-45490891	AAAATACCGAGCCCCTTGCCGTGCCATTGTTCCCACAAtgccgtgactcggattcgaaccgaggttgctgcggccacaacgcagagtactaaccactatacgatcacggcGAGCTACCGGGGACCC	49	1286.1	95.9	3	c -> a	45490842	10	10	100
chr15	45492591	45492648	58	27.6	33	TRNA, TRNA_His	chr15:45492591-45492648	CCGTGCCATTGTCCTCACAAtgccgtgactcggattcgaaccgaggttgctgcggcca	40	2280.7	170.1	1	c -> a	45492604	30	1	3.3
chr15	45492653	45492697	45	15	18	TRNA, TRNA_His	chr15:45492653-45492697	gcagagtactaaccactatacgatcacggcGAGCTACTAGGGACA	18	1322.8	98.7	0
chr15	45493330	45493439	110	44.9	82	SHF	chr15:45493330-45493439	CGTGGCGTCCCGGTAGCTCgccgtgatcgtatagtggttagtactctgcgttgtggccgcagcaacctcggttcgaatccgagtcacggcaTTGTGGAAACAATGGTACG	92	2765.9	206.3	1	g -> t	45493341	20	1	5
chr15	45493330	45493439	110	44.9	82	SHF	chr15:45493330-45493439	CGTGGCGTCCCGGTAGCTCgccgtgatcgtatagtggttagtactctgcgttgtggccgcagcaacctcggttcgaatccgagtcacggcaTTGTGGAAACAATGGTACG	92	2765.9	206.3	2	g -> t	45493352	26	1	3.8
chr15	45493330	45493439	110	44.9	82	SHF	chr15:45493330-45493439	CGTGGCGTCCCGGTAGCTCgccgtgatcgtatagtggttagtactctgcgttgtggccgcagcaacctcggttcgaatccgagtcacggcaTTGTGGAAACAATGGTACG	92	2765.9	206.3	3	g -> t	45493382	21	20	95.2
chr15	66795582	66795651	70	148	197	SNORD18A	chr15:66795582-66795651	GCATCAGAACATCCGAGAAAATCATGTGGTTCAGAAACACGGACCAATGAAGTGGAATTTCATCACTACT	197	9306.9	694.1	1	c -> a	66795619	179	163	91.1
chr15	66795582	66795651	70	148	197	SNORD18A	chr15:66795582-66795651	GCATCAGAACATCCGAGAAAATCATGTGGTTCAGAAACACGGACCAATGAAGTGGAATTTCATCACTACT	197	9306.9	694.1	2	c -> a	66795642	170	1	0.6
chr17	33478234	33478275	42	18	19		chr17:33478234-33478275	tgcttaaattcagcgggtcgccacgtctgatctgaggtcgcg	19	1496	111.6	0
chr17	36908020	36908124	105	4617.1	8984	TRNA_Asn	chr17:36908020-36908124	aaaaaaGGTCAtagcgtccctgggtgggctcgaaccaccaacctttcggttaacagccgaacgcgctaaccgattgcgccacagagacCGAGTCGACTACCGGCG	9031	284436	21213.9	1	c -> a	36908034	1255	1	0.1
chr17	36908020	36908124	105	4617.1	8984	TRNA_Asn	chr17:36908020-36908124	aaaaaaGGTCAtagcgtccctgggtgggctcgaaccaccaacctttcggttaacagccgaacgcgctaaccgattgcgccacagagacCGAGTCGACTACCGGCG	9031	284436	21213.9	2	c -> a	36908038	1257	1	0.1
chr17	36908020	36908124	105	4617.1	8984	TRNA_Asn	chr17:36908020-36908124	aaaaaaGGTCAtagcgtccctgggtgggctcgaaccaccaacctttcggttaacagccgaacgcgctaaccgattgcgccacagagacCGAGTCGACTACCGGCG	9031	284436	21213.9	3	c -> a	36908039	1257	1	0.1
chr17	36908020	36908124	105	4617.1	8984	TRNA_Asn	chr17:36908020-36908124	aaaaaaGGTCAtagcgtccctgggtgggctcgaaccaccaacctttcggttaacagccgaacgcgctaaccgattgcgccacagagacCGAGTCGACTACCGGCG	9031	284436	21213.9	4	g -> t	36908046	1257	1	0.1
chr17	36908020	36908124	105	4617.1	8984	TRNA_Asn	chr17:36908020-36908124	aaaaaaGGTCAtagcgtccctgggtgggctcgaaccaccaacctttcggttaacagccgaacgcgctaaccgattgcgccacagagacCGAGTCGACTACCGGCG	9031	284436	21213.9	5	c -> a	36908050	1259	1	0.1
chr17	36908020	36908124	105	4617.1	8984	TRNA_Asn	chr17:36908020-36908124	aaaaaaGGTCAtagcgtccctgggtgggctcgaaccaccaacctttcggttaacagccgaacgcgctaaccgattgcgccacagagacCGAGTCGACTACCGGCG	9031	284436	21213.9	6	c -> a	36908058	6530	1	0
chr17	36908020	36908124	105	4617.1	8984	TRNA_Asn	chr17:36908020-36908124	aaaaaaGGTCAtagcgtccctgggtgggctcgaaccaccaacctttcggttaacagccgaacgcgctaaccgattgcgccacagagacCGAGTCGACTACCGGCG	9031	284436	21213.9	7	c -> a	36908062	7558	4	0.1
chr17	36908020	36908124	105	4617.1	8984	TRNA_Asn	chr17:36908020-36908124	aaaaaaGGTCAtagcgtccctgggtgggctcgaaccaccaacctttcggttaacagccgaacgcgctaaccgattgcgccacagagacCGAGTCGACTACCGGCG	9031	284436	21213.9	8	c -> a	36908066	7992	1	0
chr17	36908020	36908124	105	4617.1	8984	TRNA_Asn	chr17:36908020-36908124	aaaaaaGGTCAtagcgtccctgggtgggctcgaaccaccaacctttcggttaacagccgaacgcgctaaccgattgcgccacagagacCGAGTCGACTACCGGCG	9031	284436	21213.9	9	c -> a	36908073	6277	5913	94.2
chr17	36908020	36908124	105	4617.1	8984	TRNA_Asn	chr17:36908020-36908124	aaaaaaGGTCAtagcgtccctgggtgggctcgaaccaccaacctttcggttaacagccgaacgcgctaaccgattgcgccacagagacCGAGTCGACTACCGGCG	9031	284436	21213.9	10	g -> t	36908075	6775	1	0
chr17	36908020	36908124	105	4617.1	8984	TRNA_Asn	chr17:36908020-36908124	aaaaaaGGTCAtagcgtccctgggtgggctcgaaccaccaacctttcggttaacagccgaacgcgctaaccgattgcgccacagagacCGAGTCGACTACCGGCG	9031	284436	21213.9	11	c -> a	36908076	6778	1	0
chr17	36908020	36908124	105	4617.1	8984	TRNA_Asn	chr17:36908020-36908124	aaaaaaGGTCAtagcgtccctgggtgggctcgaaccaccaacctttcggttaacagccgaacgcgctaaccgattgcgccacagagacCGAGTCGACTACCGGCG	9031	284436	21213.9	12	c -> a	36908077	6780	2	0
chr17	36908020	36908124	105	4617.1	8984	TRNA_Asn	chr17:36908020-36908124	aaaaaaGGTCAtagcgtccctgggtgggctcgaaccaccaacctttcggttaacagccgaacgcgctaaccgattgcgccacagagacCGAGTCGACTACCGGCG	9031	284436	21213.9	13	g -> t	36908078	6780	1	0
chr17	36908020	36908124	105	4617.1	8984	TRNA_Asn	chr17:36908020-36908124	aaaaaaGGTCAtagcgtccctgggtgggctcgaaccaccaacctttcggttaacagccgaacgcgctaaccgattgcgccacagagacCGAGTCGACTACCGGCG	9031	284436	21213.9	14	c -> a	36908081	6789	1	0
chr17	36908020	36908124	105	4617.1	8984	TRNA_Asn	chr17:36908020-36908124	aaaaaaGGTCAtagcgtccctgggtgggctcgaaccaccaacctttcggttaacagccgaacgcgctaaccgattgcgccacagagacCGAGTCGACTACCGGCG	9031	284436	21213.9	15	g -> t	36908082	6790	1	0
chr17	36908020	36908124	105	4617.1	8984	TRNA_Asn	chr17:36908020-36908124	aaaaaaGGTCAtagcgtccctgggtgggctcgaaccaccaacctttcggttaacagccgaacgcgctaaccgattgcgccacagagacCGAGTCGACTACCGGCG	9031	284436	21213.9	16	c -> a	36908083	6790	5	0.1
chr17	36908020	36908124	105	4617.1	8984	TRNA_Asn	chr17:36908020-36908124	aaaaaaGGTCAtagcgtccctgggtgggctcgaaccaccaacctttcggttaacagccgaacgcgctaaccgattgcgccacagagacCGAGTCGACTACCGGCG	9031	284436	21213.9	17	c -> a	36908085	6792	11	0.2
chr17	36908020	36908124	105	4617.1	8984	TRNA_Asn	chr17:36908020-36908124	aaaaaaGGTCAtagcgtccctgggtgggctcgaaccaccaacctttcggttaacagccgaacgcgctaaccgattgcgccacagagacCGAGTCGACTACCGGCG	9031	284436	21213.9	18	c -> a	36908089	6788	1	0
chr17	36908020	36908124	105	4617.1	8984	TRNA_Asn	chr17:36908020-36908124	aaaaaaGGTCAtagcgtccctgggtgggctcgaaccaccaacctttcggttaacagccgaacgcgctaaccgattgcgccacagagacCGAGTCGACTACCGGCG	9031	284436	21213.9	19	c -> a	36908090	6788	1	0
chr17	36908020	36908124	105	4617.1	8984	TRNA_Asn	chr17:36908020-36908124	aaaaaaGGTCAtagcgtccctgggtgggctcgaaccaccaacctttcggttaacagccgaacgcgctaaccgattgcgccacagagacCGAGTCGACTACCGGCG	9031	284436	21213.9	20	g -> t	36908091	6788	8	0.1
chr17	36908020	36908124	105	4617.1	8984	TRNA_Asn	chr17:36908020-36908124	aaaaaaGGTCAtagcgtccctgggtgggctcgaaccaccaacctttcggttaacagccgaacgcgctaaccgattgcgccacagagacCGAGTCGACTACCGGCG	9031	284436	21213.9	21	c -> a	36908096	6788	2	0
chr17	36908020	36908124	105	4617.1	8984	TRNA_Asn	chr17:36908020-36908124	aaaaaaGGTCAtagcgtccctgggtgggctcgaaccaccaacctttcggttaacagccgaacgcgctaaccgattgcgccacagagacCGAGTCGACTACCGGCG	9031	284436	21213.9	22	c -> a	36908099	6788	1	0
chr17	36908020	36908124	105	4617.1	8984	TRNA_Asn	chr17:36908020-36908124	aaaaaaGGTCAtagcgtccctgggtgggctcgaaccaccaacctttcggttaacagccgaacgcgctaaccgattgcgccacagagacCGAGTCGACTACCGGCG	9031	284436	21213.9	23	c -> a	36908101	6788	1	0
chr17	36908020	36908124	105	4617.1	8984	TRNA_Asn	chr17:36908020-36908124	aaaaaaGGTCAtagcgtccctgggtgggctcgaaccaccaacctttcggttaacagccgaacgcgctaaccgattgcgccacagagacCGAGTCGACTACCGGCG	9031	284436	21213.9	24	c -> a	36908107	6784	3	0
chr17	36908020	36908124	105	4617.1	8984	TRNA_Asn	chr17:36908020-36908124	aaaaaaGGTCAtagcgtccctgggtgggctcgaaccaccaacctttcggttaacagccgaacgcgctaaccgattgcgccacagagacCGAGTCGACTACCGGCG	9031	284436	21213.9	25	c -> a	36908108	6781	6	0.1
chr17	36908020	36908124	105	4617.1	8984	TRNA_Asn	chr17:36908020-36908124	aaaaaaGGTCAtagcgtccctgggtgggctcgaaccaccaacctttcggttaacagccgaacgcgctaaccgattgcgccacagagacCGAGTCGACTACCGGCG	9031	284436	21213.9	26	g -> t	36908109	6771	1	0
chr17	36908020	36908124	105	4617.1	8984	TRNA_Asn	chr17:36908020-36908124	aaaaaaGGTCAtagcgtccctgggtgggctcgaaccaccaacctttcggttaacagccgaacgcgctaaccgattgcgccacagagacCGAGTCGACTACCGGCG	9031	284436	21213.9	27	c -> a	36908113	5621	6	0.1
chr17	8125540	8125636	97	871.3	1555	LINC00324	chr17:8125540-8125636	CAAAACTGCTAGTACTctccccgtcggggaatcgaaccccggtctcccgcgtgacaggcggggatactcaccactatactaacgaggaGGGACCTGT	1580	53867.1	4017.5	1	c -> a	8125548	140	2	1.4
chr17	8125540	8125636	97	871.3	1555	LINC00324	chr17:8125540-8125636	CAAAACTGCTAGTACTctccccgtcggggaatcgaaccccggtctcccgcgtgacaggcggggatactcaccactatactaacgaggaGGGACCTGT	1580	53867.1	4017.5	2	c -> a	8125559	329	1	0.3
chr17	8125540	8125636	97	871.3	1555	LINC00324	chr17:8125540-8125636	CAAAACTGCTAGTACTctccccgtcggggaatcgaaccccggtctcccgcgtgacaggcggggatactcaccactatactaacgaggaGGGACCTGT	1580	53867.1	4017.5	3	c -> a	8125572	1374	1	0.1
chr17	8125540	8125636	97	871.3	1555	LINC00324	chr17:8125540-8125636	CAAAACTGCTAGTACTctccccgtcggggaatcgaaccccggtctcccgcgtgacaggcggggatactcaccactatactaacgaggaGGGACCTGT	1580	53867.1	4017.5	4	c -> a	8125585	1551	2	0.1
chr17	8125540	8125636	97	871.3	1555	LINC00324	chr17:8125540-8125636	CAAAACTGCTAGTACTctccccgtcggggaatcgaaccccggtctcccgcgtgacaggcggggatactcaccactatactaacgaggaGGGACCTGT	1580	53867.1	4017.5	5	c -> a	8125586	1554	1	0.1
chr17	8125540	8125636	97	871.3	1555	LINC00324	chr17:8125540-8125636	CAAAACTGCTAGTACTctccccgtcggggaatcgaaccccggtctcccgcgtgacaggcggggatactcaccactatactaacgaggaGGGACCTGT	1580	53867.1	4017.5	6	c -> a	8125587	1554	1	0.1
chr17	8125540	8125636	97	871.3	1555	LINC00324	chr17:8125540-8125636	CAAAACTGCTAGTACTctccccgtcggggaatcgaaccccggtctcccgcgtgacaggcggggatactcaccactatactaacgaggaGGGACCTGT	1580	53867.1	4017.5	7	c -> a	8125589	1552	3	0.2
chr17	8125540	8125636	97	871.3	1555	LINC00324	chr17:8125540-8125636	CAAAACTGCTAGTACTctccccgtcggggaatcgaaccccggtctcccgcgtgacaggcggggatactcaccactatactaacgaggaGGGACCTGT	1580	53867.1	4017.5	8	c -> a	8125594	1232	1221	99.1
chr17	8125540	8125636	97	871.3	1555	LINC00324	chr17:8125540-8125636	CAAAACTGCTAGTACTctccccgtcggggaatcgaaccccggtctcccgcgtgacaggcggggatactcaccactatactaacgaggaGGGACCTGT	1580	53867.1	4017.5	9	c -> a	8125608	1254	1	0.1
chr17	8125540	8125636	97	871.3	1555	LINC00324	chr17:8125540-8125636	CAAAACTGCTAGTACTctccccgtcggggaatcgaaccccggtctcccgcgtgacaggcggggatactcaccactatactaacgaggaGGGACCTGT	1580	53867.1	4017.5	10	c -> a	8125632	161	2	1.2
chr19	12814427	12814479	53	10.2	11		chr19:12814427-12814479	CGAATACATCCCAATGTGGTCACAGTCATCCCCGGGTATTGCTCTCCATCACT	11	686.4	51.2	1	c -> a	12814449	10	1	10
chr19	12814427	12814479	53	10.2	11		chr19:12814427-12814479	CGAATACATCCCAATGTGGTCACAGTCATCCCCGGGTATTGCTCTCCATCACT	11	686.4	51.2	2	c -> a	12814453	10	1	10
chr19	12817278	12817330	53	10.2	11	SNORD41	chr19:12817278-12817330	CGAATACGCGATAAATCAGTTCCACATCAACAGTCACAGGTGTCATCACTTCC	11	686.4	51.2	1	c -> a	12817314	10	1	10
chr19	1383555	1383649	95	349.8	601	NDUFS7	chr19:1383555-1383649	CAGTGTCgtctctgtggcgcaatcggttagcgcgttcggctgttaaccgaaaggttggtggttcgagcccacccagggacgcGTGGTGACTTTTG	604	21025.8	1568.1	1	g -> t	1383557	510	1	0.2
chr19	1383555	1383649	95	349.8	601	NDUFS7	chr19:1383555-1383649	CAGTGTCgtctctgtggcgcaatcggttagcgcgttcggctgttaaccgaaaggttggtggttcgagcccacccagggacgcGTGGTGACTTTTG	604	21025.8	1568.1	2	g -> t	1383573	541	1	0.2
chr19	1383555	1383649	95	349.8	601	NDUFS7	chr19:1383555-1383649	CAGTGTCgtctctgtggcgcaatcggttagcgcgttcggctgttaaccgaaaggttggtggttcgagcccacccagggacgcGTGGTGACTTTTG	604	21025.8	1568.1	3	g -> t	1383584	543	2	0.4
chr19	1383555	1383649	95	349.8	601	NDUFS7	chr19:1383555-1383649	CAGTGTCgtctctgtggcgcaatcggttagcgcgttcggctgttaaccgaaaggttggtggttcgagcccacccagggacgcGTGGTGACTTTTG	604	21025.8	1568.1	4	g -> t	1383588	543	1	0.2
chr19	1383555	1383649	95	349.8	601	NDUFS7	chr19:1383555-1383649	CAGTGTCgtctctgtggcgcaatcggttagcgcgttcggctgttaaccgaaaggttggtggttcgagcccacccagggacgcGTGGTGACTTTTG	604	21025.8	1568.1	5	g -> t	1383596	510	476	93.3
chr19	1383555	1383649	95	349.8	601	NDUFS7	chr19:1383555-1383649	CAGTGTCgtctctgtggcgcaatcggttagcgcgttcggctgttaaccgaaaggttggtggttcgagcccacccagggacgcGTGGTGACTTTTG	604	21025.8	1568.1	6	g -> t	1383607	601	1	0.2
chr19	1383555	1383649	95	349.8	601	NDUFS7	chr19:1383555-1383649	CAGTGTCgtctctgtggcgcaatcggttagcgcgttcggctgttaaccgaaaggttggtggttcgagcccacccagggacgcGTGGTGACTTTTG	604	21025.8	1568.1	7	g -> t	1383611	597	1	0.2
chr19	1383555	1383649	95	349.8	601	NDUFS7	chr19:1383555-1383649	CAGTGTCgtctctgtggcgcaatcggttagcgcgttcggctgttaaccgaaaggttggtggttcgagcccacccagggacgcGTGGTGACTTTTG	604	21025.8	1568.1	8	g -> t	1383621	64	1	1.6
chr19	1383555	1383649	95	349.8	601	NDUFS7	chr19:1383555-1383649	CAGTGTCgtctctgtggcgcaatcggttagcgcgttcggctgttaaccgaaaggttggtggttcgagcccacccagggacgcGTGGTGACTTTTG	604	21025.8	1568.1	9	g -> t	1383642	54	1	1.9
chr2	133012736	133012775	40	10.4	11		chr2:133012736-133012775	gaacctccgactttcgttcttgattaatgaaaacattctt	11	909.4	67.8	0
chr2	27273700	27273755	56	50.3	64	TRNA, TRNA_Tyr	chr2:27273700-27273755	gcaatccttaggtcgctggttcgattccggctcgaaggacTTCGTCTGTAATTTTT	64	3779.5	281.9	1	g -> t	27273737	64	1	1.6
chr20	2634856	2634932	77	238	325	SNORD110	chr20:2634856-2634932	CTTTGCAGTGATGACTTGCGAATCAAATCTGTCAATCCCCTGAGTGCAATCACTGATGTCTCCATGTCTCTGAGCAA	325	13958.2	1041	1	g -> t	2634868	314	1	0.3
chr20	2634856	2634932	77	238	325	SNORD110	chr20:2634856-2634932	CTTTGCAGTGATGACTTGCGAATCAAATCTGTCAATCCCCTGAGTGCAATCACTGATGTCTCCATGTCTCTGAGCAA	325	13958.2	1041	2	g -> t	2634886	316	12	3.8
chr20	2634856	2634932	77	238	325	SNORD110	chr20:2634856-2634932	CTTTGCAGTGATGACTTGCGAATCAAATCTGTCAATCCCCTGAGTGCAATCACTGATGTCTCCATGTCTCTGAGCAA	325	13958.2	1041	3	c -> a	2634892	321	1	0.3
chr20	2634856	2634932	77	238	325	SNORD110	chr20:2634856-2634932	CTTTGCAGTGATGACTTGCGAATCAAATCTGTCAATCCCCTGAGTGCAATCACTGATGTCTCCATGTCTCTGAGCAA	325	13958.2	1041	4	c -> a	2634893	321	1	0.3
chr20	2634856	2634932	77	238	325	SNORD110	chr20:2634856-2634932	CTTTGCAGTGATGACTTGCGAATCAAATCTGTCAATCCCCTGAGTGCAATCACTGATGTCTCCATGTCTCTGAGCAA	325	13958.2	1041	5	g -> t	2634897	322	1	0.3
chr20	2634856	2634932	77	238	325	SNORD110	chr20:2634856-2634932	CTTTGCAGTGATGACTTGCGAATCAAATCTGTCAATCCCCTGAGTGCAATCACTGATGTCTCCATGTCTCTGAGCAA	325	13958.2	1041	6	g -> t	2634910	325	1	0.3
chr20	2634856	2634932	77	238	325	SNORD110	chr20:2634856-2634932	CTTTGCAGTGATGACTTGCGAATCAAATCTGTCAATCCCCTGAGTGCAATCACTGATGTCTCCATGTCTCTGAGCAA	325	13958.2	1041	7	g -> t	2634921	11	8	72.7
chr21	9827004	9827167	164	30	55		chr21:9827004-9827167	Ctacctggttgatcctgccagtagcatatgcttgtctcaaagattaagccatgcatgtctaagtacgcacggccggtacagtgaaactgcgaatggctcattaaatcagttatggttcctttggtcgctcgctcctctcctacttggataactgtggtaattct	97	1956	145.9	0
chr21	9827404	9827450	47	10.7	13		chr21:9827404-9827450	cacgggtgacggggaatcagggttcgattccggagagggagcctgag	15	1055.4	78.7	1	g -> t	9827417	11	1	9.1
chr21	9827404	9827450	47	10.7	13		chr21:9827404-9827450	cacgggtgacggggaatcagggttcgattccggagagggagcctgag	15	1055.4	78.7	2	c -> a	9827421	12	2	16.7
chr5	134262276	134262318	43	55466.1	59627		chr5:134262276-134262318	TCTCGGTAAATAAGGGGTCGTGAGCCTCTGTTGTCAGATTCAC	59627	4.58578e+06	342018	1	c -> a	134262279	66	1	1.5
chr5	134262276	134262318	43	55466.1	59627		chr5:134262276-134262318	TCTCGGTAAATAAGGGGTCGTGAGCCTCTGTTGTCAGATTCAC	59627	4.58578e+06	342018	2	c -> a	134262318	13	4	30.8
chr6	126101407	126101463	57	18	19	TRNA_Glu	chr6:126101407-126101463	atcgaacccgggccgcggcggtgagagcgccgaatcctaaccactagaccaccaggg	19	1102.3	82.2	0
chr6	27125887	27125995	109	32.1	58	TRNA_His	chr6:27125887-27125995	CAGCGGCCTCTGGTGGCGTgccgtgatcgtatagtggttagtactctgcgttgtggccgcagcaacctcggttcgaatccgagtcacggcaGTACCTTGATGTCGCCTC	86	2609.2	194.6	1	g -> t	27125939	10	9	90
chr6	27125887	27125995	109	32.1	58	TRNA_His	chr6:27125887-27125995	CAGCGGCCTCTGGTGGCGTgccgtgatcgtatagtggttagtactctgcgttgtggccgcagcaacctcggttcgaatccgagtcacggcaGTACCTTGATGTCGCCTC	86	2609.2	194.6	2	g -> t	27125948	51	1	2
chr6	27125887	27125995	109	32.1	58	TRNA_His	chr6:27125887-27125995	CAGCGGCCTCTGGTGGCGTgccgtgatcgtatagtggttagtactctgcgttgtggccgcagcaacctcggttcgaatccgagtcacggcaGTACCTTGATGTCGCCTC	86	2609.2	194.6	3	g -> t	27125969	50	2	4
chr6	27447444	27447538	95	2949.1	5024	TRNA_Asp	chr6:27447444-27447538	CACGTCAATtcctcgttagtatagtggtgagtatccccgcctgtcacgcgggagaccggggttcgattccccgacggggagGAGGCTTAAACTTT	5059	176108	13134.5	1	g -> t	27447447	37	1	2.7
chr6	27447444	27447538	95	2949.1	5024	TRNA_Asp	chr6:27447444-27447538	CACGTCAATtcctcgttagtatagtggtgagtatccccgcctgtcacgcgggagaccggggttcgattccccgacggggagGAGGCTTAAACTTT	5059	176108	13134.5	2	c -> a	27447457	4717	1	0
chr6	27447444	27447538	95	2949.1	5024	TRNA_Asp	chr6:27447444-27447538	CACGTCAATtcctcgttagtatagtggtgagtatccccgcctgtcacgcgggagaccggggttcgattccccgacggggagGAGGCTTAAACTTT	5059	176108	13134.5	3	g -> t	27447458	4717	7	0.1
chr6	27447444	27447538	95	2949.1	5024	TRNA_Asp	chr6:27447444-27447538	CACGTCAATtcctcgttagtatagtggtgagtatccccgcctgtcacgcgggagaccggggttcgattccccgacggggagGAGGCTTAAACTTT	5059	176108	13134.5	4	g -> t	27447462	4742	14	0.3
chr6	27447444	27447538	95	2949.1	5024	TRNA_Asp	chr6:27447444-27447538	CACGTCAATtcctcgttagtatagtggtgagtatccccgcctgtcacgcgggagaccggggttcgattccccgacggggagGAGGCTTAAACTTT	5059	176108	13134.5	5	g -> t	27447469	4776	1	0
chr6	27447444	27447538	95	2949.1	5024	TRNA_Asp	chr6:27447444-27447538	CACGTCAATtcctcgttagtatagtggtgagtatccccgcctgtcacgcgggagaccggggttcgattccccgacggggagGAGGCTTAAACTTT	5059	176108	13134.5	6	g -> t	27447470	4782	1	0
chr6	27447444	27447538	95	2949.1	5024	TRNA_Asp	chr6:27447444-27447538	CACGTCAATtcctcgttagtatagtggtgagtatccccgcctgtcacgcgggagaccggggttcgattccccgacggggagGAGGCTTAAACTTT	5059	176108	13134.5	7	g -> t	27447474	4800	14	0.3
chr6	27447444	27447538	95	2949.1	5024	TRNA_Asp	chr6:27447444-27447538	CACGTCAATtcctcgttagtatagtggtgagtatccccgcctgtcacgcgggagaccggggttcgattccccgacggggagGAGGCTTAAACTTT	5059	176108	13134.5	8	c -> a	27447479	4798	4	0.1
chr6	27447444	27447538	95	2949.1	5024	TRNA_Asp	chr6:27447444-27447538	CACGTCAATtcctcgttagtatagtggtgagtatccccgcctgtcacgcgggagaccggggttcgattccccgacggggagGAGGCTTAAACTTT	5059	176108	13134.5	9	c -> a	27447480	4798	1	0
chr6	27447444	27447538	95	2949.1	5024	TRNA_Asp	chr6:27447444-27447538	CACGTCAATtcctcgttagtatagtggtgagtatccccgcctgtcacgcgggagaccggggttcgattccccgacggggagGAGGCTTAAACTTT	5059	176108	13134.5	10	g -> t	27447482	4798	37	0.8
chr6	27447444	27447538	95	2949.1	5024	TRNA_Asp	chr6:27447444-27447538	CACGTCAATtcctcgttagtatagtggtgagtatccccgcctgtcacgcgggagaccggggttcgattccccgacggggagGAGGCTTAAACTTT	5059	176108	13134.5	11	g -> t	27447486	4576	4460	97.5
chr6	27447444	27447538	95	2949.1	5024	TRNA_Asp	chr6:27447444-27447538	CACGTCAATtcctcgttagtatagtggtgagtatccccgcctgtcacgcgggagaccggggttcgattccccgacggggagGAGGCTTAAACTTT	5059	176108	13134.5	12	c -> a	27447488	5020	1	0
chr6	27447444	27447538	95	2949.1	5024	TRNA_Asp	chr6:27447444-27447538	CACGTCAATtcctcgttagtatagtggtgagtatccccgcctgtcacgcgggagaccggggttcgattccccgacggggagGAGGCTTAAACTTT	5059	176108	13134.5	13	c -> a	27447490	5014	1	0
chr6	27447444	27447538	95	2949.1	5024	TRNA_Asp	chr6:27447444-27447538	CACGTCAATtcctcgttagtatagtggtgagtatccccgcctgtcacgcgggagaccggggttcgattccccgacggggagGAGGCTTAAACTTT	5059	176108	13134.5	14	g -> t	27447491	5011	1	0
chr6	27447444	27447538	95	2949.1	5024	TRNA_Asp	chr6:27447444-27447538	CACGTCAATtcctcgttagtatagtggtgagtatccccgcctgtcacgcgggagaccggggttcgattccccgacggggagGAGGCTTAAACTTT	5059	176108	13134.5	15	g -> t	27447493	5009	2	0
chr6	27447444	27447538	95	2949.1	5024	TRNA_Asp	chr6:27447444-27447538	CACGTCAATtcctcgttagtatagtggtgagtatccccgcctgtcacgcgggagaccggggttcgattccccgacggggagGAGGCTTAAACTTT	5059	176108	13134.5	16	g -> t	27447494	5008	2	0
chr6	27447444	27447538	95	2949.1	5024	TRNA_Asp	chr6:27447444-27447538	CACGTCAATtcctcgttagtatagtggtgagtatccccgcctgtcacgcgggagaccggggttcgattccccgacggggagGAGGCTTAAACTTT	5059	176108	13134.5	17	g -> t	27447495	4999	3	0.1
chr6	27447444	27447538	95	2949.1	5024	TRNA_Asp	chr6:27447444-27447538	CACGTCAATtcctcgttagtatagtggtgagtatccccgcctgtcacgcgggagaccggggttcgattccccgacggggagGAGGCTTAAACTTT	5059	176108	13134.5	18	g -> t	27447497	4988	17	0.3
chr6	27447444	27447538	95	2949.1	5024	TRNA_Asp	chr6:27447444-27447538	CACGTCAATtcctcgttagtatagtggtgagtatccccgcctgtcacgcgggagaccggggttcgattccccgacggggagGAGGCTTAAACTTT	5059	176108	13134.5	19	g -> t	27447501	4942	2	0
chr6	27447444	27447538	95	2949.1	5024	TRNA_Asp	chr6:27447444-27447538	CACGTCAATtcctcgttagtatagtggtgagtatccccgcctgtcacgcgggagaccggggttcgattccccgacggggagGAGGCTTAAACTTT	5059	176108	13134.5	20	g -> t	27447502	4940	3	0.1
chr6	27447444	27447538	95	2949.1	5024	TRNA_Asp	chr6:27447444-27447538	CACGTCAATtcctcgttagtatagtggtgagtatccccgcctgtcacgcgggagaccggggttcgattccccgacggggagGAGGCTTAAACTTT	5059	176108	13134.5	21	g -> t	27447503	4937	3	0.1
chr6	27447444	27447538	95	2949.1	5024	TRNA_Asp	chr6:27447444-27447538	CACGTCAATtcctcgttagtatagtggtgagtatccccgcctgtcacgcgggagaccggggttcgattccccgacggggagGAGGCTTAAACTTT	5059	176108	13134.5	22	g -> t	27447504	4921	1	0
chr6	27447444	27447538	95	2949.1	5024	TRNA_Asp	chr6:27447444-27447538	CACGTCAATtcctcgttagtatagtggtgagtatccccgcctgtcacgcgggagaccggggttcgattccccgacggggagGAGGCTTAAACTTT	5059	176108	13134.5	23	g -> t	27447508	4877	1	0
chr6	27447444	27447538	95	2949.1	5024	TRNA_Asp	chr6:27447444-27447538	CACGTCAATtcctcgttagtatagtggtgagtatccccgcctgtcacgcgggagaccggggttcgattccccgacggggagGAGGCTTAAACTTT	5059	176108	13134.5	24	c -> a	27447513	322	2	0.6
chr6	27447444	27447538	95	2949.1	5024	TRNA_Asp	chr6:27447444-27447538	CACGTCAATtcctcgttagtatagtggtgagtatccccgcctgtcacgcgggagaccggggttcgattccccgacggggagGAGGCTTAAACTTT	5059	176108	13134.5	25	c -> a	27447515	320	1	0.3
chr6	27447444	27447538	95	2949.1	5024	TRNA_Asp	chr6:27447444-27447538	CACGTCAATtcctcgttagtatagtggtgagtatccccgcctgtcacgcgggagaccggggttcgattccccgacggggagGAGGCTTAAACTTT	5059	176108	13134.5	26	g -> t	27447516	318	1	0.3
chr6	27447444	27447538	95	2949.1	5024	TRNA_Asp	chr6:27447444-27447538	CACGTCAATtcctcgttagtatagtggtgagtatccccgcctgtcacgcgggagaccggggttcgattccccgacggggagGAGGCTTAAACTTT	5059	176108	13134.5	27	g -> t	27447519	312	2	0.6
chr6	27447444	27447538	95	2949.1	5024	TRNA_Asp	chr6:27447444-27447538	CACGTCAATtcctcgttagtatagtggtgagtatccccgcctgtcacgcgggagaccggggttcgattccccgacggggagGAGGCTTAAACTTT	5059	176108	13134.5	28	g -> t	27447520	302	1	0.3
chr6	27471521	27471597	77	3712.1	5166	TRNA_Asp	chr6:27471521-27471597	CTtcctcgttagtatagtggtgagtatccccgcctgtcacgcgggagaccggggttcgattccccgacggggagAAA	5203	223461	16666.2	1	c -> a	27471524	4615	1	0
chr6	27471521	27471597	77	3712.1	5166	TRNA_Asp	chr6:27471521-27471597	CTtcctcgttagtatagtggtgagtatccccgcctgtcacgcgggagaccggggttcgattccccgacggggagAAA	5203	223461	16666.2	2	c -> a	27471525	4678	1	0
chr6	27471521	27471597	77	3712.1	5166	TRNA_Asp	chr6:27471521-27471597	CTtcctcgttagtatagtggtgagtatccccgcctgtcacgcgggagaccggggttcgattccccgacggggagAAA	5203	223461	16666.2	3	g -> t	27471528	4728	10	0.2
chr6	27471521	27471597	77	3712.1	5166	TRNA_Asp	chr6:27471521-27471597	CTtcctcgttagtatagtggtgagtatccccgcctgtcacgcgggagaccggggttcgattccccgacggggagAAA	5203	223461	16666.2	4	g -> t	27471532	4752	14	0.3
chr6	27471521	27471597	77	3712.1	5166	TRNA_Asp	chr6:27471521-27471597	CTtcctcgttagtatagtggtgagtatccccgcctgtcacgcgggagaccggggttcgattccccgacggggagAAA	5203	223461	16666.2	5	g -> t	27471542	4802	1	0
chr6	27471521	27471597	77	3712.1	5166	TRNA_Asp	chr6:27471521-27471597	CTtcctcgttagtatagtggtgagtatccccgcctgtcacgcgggagaccggggttcgattccccgacggggagAAA	5203	223461	16666.2	6	g -> t	27471544	4808	16	0.3
chr6	27471521	27471597	77	3712.1	5166	TRNA_Asp	chr6:27471521-27471597	CTtcctcgttagtatagtggtgagtatccccgcctgtcacgcgggagaccggggttcgattccccgacggggagAAA	5203	223461	16666.2	7	c -> a	27471548	4808	2	0
chr6	27471521	27471597	77	3712.1	5166	TRNA_Asp	chr6:27471521-27471597	CTtcctcgttagtatagtggtgagtatccccgcctgtcacgcgggagaccggggttcgattccccgacggggagAAA	5203	223461	16666.2	8	c -> a	27471549	4808	11	0.2
chr6	27471521	27471597	77	3712.1	5166	TRNA_Asp	chr6:27471521-27471597	CTtcctcgttagtatagtggtgagtatccccgcctgtcacgcgggagaccggggttcgattccccgacggggagAAA	5203	223461	16666.2	9	c -> a	27471551	4809	1	0
chr6	27471521	27471597	77	3712.1	5166	TRNA_Asp	chr6:27471521-27471597	CTtcctcgttagtatagtggtgagtatccccgcctgtcacgcgggagaccggggttcgattccccgacggggagAAA	5203	223461	16666.2	10	g -> t	27471552	4809	41	0.9
chr6	27471521	27471597	77	3712.1	5166	TRNA_Asp	chr6:27471521-27471597	CTtcctcgttagtatagtggtgagtatccccgcctgtcacgcgggagaccggggttcgattccccgacggggagAAA	5203	223461	16666.2	11	c -> a	27471553	4785	1	0
chr6	27471521	27471597	77	3712.1	5166	TRNA_Asp	chr6:27471521-27471597	CTtcctcgttagtatagtggtgagtatccccgcctgtcacgcgggagaccggggttcgattccccgacggggagAAA	5203	223461	16666.2	12	g -> t	27471556	4553	4451	97.8
chr6	27471521	27471597	77	3712.1	5166	TRNA_Asp	chr6:27471521-27471597	CTtcctcgttagtatagtggtgagtatccccgcctgtcacgcgggagaccggggttcgattccccgacggggagAAA	5203	223461	16666.2	13	c -> a	27471558	5154	1	0
chr6	27471521	27471597	77	3712.1	5166	TRNA_Asp	chr6:27471521-27471597	CTtcctcgttagtatagtggtgagtatccccgcctgtcacgcgggagaccggggttcgattccccgacggggagAAA	5203	223461	16666.2	14	g -> t	27471561	5156	1	0
chr6	27471521	27471597	77	3712.1	5166	TRNA_Asp	chr6:27471521-27471597	CTtcctcgttagtatagtggtgagtatccccgcctgtcacgcgggagaccggggttcgattccccgacggggagAAA	5203	223461	16666.2	15	c -> a	27471562	5156	1	0
chr6	27471521	27471597	77	3712.1	5166	TRNA_Asp	chr6:27471521-27471597	CTtcctcgttagtatagtggtgagtatccccgcctgtcacgcgggagaccggggttcgattccccgacggggagAAA	5203	223461	16666.2	16	g -> t	27471563	5143	1	0
chr6	27471521	27471597	77	3712.1	5166	TRNA_Asp	chr6:27471521-27471597	CTtcctcgttagtatagtggtgagtatccccgcctgtcacgcgggagaccggggttcgattccccgacggggagAAA	5203	223461	16666.2	17	g -> t	27471564	5140	5	0.1
chr6	27471521	27471597	77	3712.1	5166	TRNA_Asp	chr6:27471521-27471597	CTtcctcgttagtatagtggtgagtatccccgcctgtcacgcgggagaccggggttcgattccccgacggggagAAA	5203	223461	16666.2	18	g -> t	27471565	5137	5	0.1
chr6	27471521	27471597	77	3712.1	5166	TRNA_Asp	chr6:27471521-27471597	CTtcctcgttagtatagtggtgagtatccccgcctgtcacgcgggagaccggggttcgattccccgacggggagAAA	5203	223461	16666.2	19	g -> t	27471567	5133	25	0.5
chr6	27471521	27471597	77	3712.1	5166	TRNA_Asp	chr6:27471521-27471597	CTtcctcgttagtatagtggtgagtatccccgcctgtcacgcgggagaccggggttcgattccccgacggggagAAA	5203	223461	16666.2	20	g -> t	27471572	5109	8	0.2
chr6	27471521	27471597	77	3712.1	5166	TRNA_Asp	chr6:27471521-27471597	CTtcctcgttagtatagtggtgagtatccccgcctgtcacgcgggagaccggggttcgattccccgacggggagAAA	5203	223461	16666.2	21	g -> t	27471573	5106	3	0.1
chr6	27471521	27471597	77	3712.1	5166	TRNA_Asp	chr6:27471521-27471597	CTtcctcgttagtatagtggtgagtatccccgcctgtcacgcgggagaccggggttcgattccccgacggggagAAA	5203	223461	16666.2	22	g -> t	27471574	5101	5	0.1
chr6	27471521	27471597	77	3712.1	5166	TRNA_Asp	chr6:27471521-27471597	CTtcctcgttagtatagtggtgagtatccccgcctgtcacgcgggagaccggggttcgattccccgacggggagAAA	5203	223461	16666.2	23	g -> t	27471578	5074	1	0
chr6	27471521	27471597	77	3712.1	5166	TRNA_Asp	chr6:27471521-27471597	CTtcctcgttagtatagtggtgagtatccccgcctgtcacgcgggagaccggggttcgattccccgacggggagAAA	5203	223461	16666.2	24	g -> t	27471586	453	3	0.7
chr6	27471521	27471597	77	3712.1	5166	TRNA_Asp	chr6:27471521-27471597	CTtcctcgttagtatagtggtgagtatccccgcctgtcacgcgggagaccggggttcgattccccgacggggagAAA	5203	223461	16666.2	25	g -> t	27471590	428	1	0.2
chr6	27471521	27471597	77	3712.1	5166	TRNA_Asp	chr6:27471521-27471597	CTtcctcgttagtatagtggtgagtatccccgcctgtcacgcgggagaccggggttcgattccccgacggggagAAA	5203	223461	16666.2	26	g -> t	27471591	425	1	0.2
chr6	27471521	27471597	77	3712.1	5166	TRNA_Asp	chr6:27471521-27471597	CTtcctcgttagtatagtggtgagtatccccgcctgtcacgcgggagaccggggttcgattccccgacggggagAAA	5203	223461	16666.2	27	g -> t	27471592	417	1	0.2
chr6	27551219	27551313	95	360.4	849	TRNA_Asp	chr6:27551219-27551313	AAAAGCAACTGCTTCGTctccccgtcggggaatcgaaccccggtctcccgcgtgacagacggggacactcaccactatactaacgaggaAGACTT	853	29693.7	2214.6	1	c -> a	27551265	849	1	0.1
chr6	27551219	27551313	95	360.4	849	TRNA_Asp	chr6:27551219-27551313	AAAAGCAACTGCTTCGTctccccgtcggggaatcgaaccccggtctcccgcgtgacagacggggacactcaccactatactaacgaggaAGACTT	853	29693.7	2214.6	2	c -> a	27551274	50	47	94
chr6	28949975	28950032	58	24.3	27	TRNA_Glu	chr6:28949975-28950032	Ttccctggtggtctagtggttaggattcggcgctctcaccgccgcggcccgggttcga	27	1539.5	114.8	0
chr6	86387033	86387086	54	20.2	22	SNORD50A	chr6:86387033-86387086	AAAGTTTTTTTTTTTCAACAGAAGTTCAGGTTCGGGATAAGATCATCACAGATA	22	1347.3	100.5	1	c -> a	86387076	20	2	10
chr6	86387033	86387086	54	20.2	22	SNORD50A	chr6:86387033-86387086	AAAGTTTTTTTTTTTCAACAGAAGTTCAGGTTCGGGATAAGATCATCACAGATA	22	1347.3	100.5	2	c -> a	86387081	19	4	21.1
chr8	67025655	67025711	57	54.6	58	TRNA_Tyr	chr8:67025655-67025711	agacatccttaggtcgctggttcgattccggctcgaaggaGACAAGTGCGGTTTTTT	58	3365	251	1	g -> t	67025678	58	1	1.7
chr8	70602375	70602478	104	14.8	21		chr8:70602375-70602478	tttccccgctgattccgccaagcccgttcccttggctgtggtttcgctggatagtaggtagggacagtgggaatctcgttcatccattcatgcgcgtcactaat	38	1208.3	90.1	1	c -> a	70602439	16	1	6.2
chr8	70602375	70602478	104	14.8	21		chr8:70602375-70602478	tttccccgctgattccgccaagcccgttcccttggctgtggtttcgctggatagtaggtagggacagtgggaatctcgttcatccattcatgcgcgtcactaat	38	1208.3	90.1	2	g -> t	70602444	17	1	5.9
chr8	70602375	70602478	104	14.8	21		chr8:70602375-70602478	tttccccgctgattccgccaagcccgttcccttggctgtggtttcgctggatagtaggtagggacagtgggaatctcgttcatccattcatgcgcgtcactaat	38	1208.3	90.1	3	c -> a	70602455	18	4	22.2
chr9	14433976	14434010	35	27.2	29	TRNA, TRNA_His	chr9:14433976-14434010	caacgcagagtactaaccactatacgatcacggcA	29	2740.1	204.4	0
chr9	77517986	77518060	75	40.9	72	TRNA_Asp	chr9:77517986-77518060	tagcctccccgttggggaatcgaaccccggtctcccgcgtgacaggcagggatactcaccaccatactaacgagg	72	3174.8	236.8	1	c -> a	77518028	11	11	100
chr9	79186823	79186879	57	19.2	23		chr9:79186823-79186879	cacgttcgtggggaacctggcgctaaaccattcgtagacgacctgcttctgggtcgg	23	1334.4	99.5	0
chrM	11298	11320	23	10.3	12	STRF6	chrM:11298-11320	ACTCTCACTGCCCAAGAACTATC	11	1581.6	118	0
chrM	12137	12226	90	12831.8	29163	DQ584698, STRF6	chrM:12137-12226	TTGTAAATATAGTTTAACCAAAACATCAGATTGTGAATCTGACAACAGAGGCTTACGACCCCTTATTTACCGAGAAAGCTCACAAGAACT	29171	1.07188e+06	79943.4	1	g -> t	12148	36	1	2.8
chrM	12137	12226	90	12831.8	29163	DQ584698, STRF6	chrM:12137-12226	TTGTAAATATAGTTTAACCAAAACATCAGATTGTGAATCTGACAACAGAGGCTTACGACCCCTTATTTACCGAGAAAGCTCACAAGAACT	29171	1.07188e+06	79943.4	2	g -> t	12169	451	337	74.7
chrM	12137	12226	90	12831.8	29163	DQ584698, STRF6	chrM:12137-12226	TTGTAAATATAGTTTAACCAAAACATCAGATTGTGAATCTGACAACAGAGGCTTACGACCCCTTATTTACCGAGAAAGCTCACAAGAACT	29171	1.07188e+06	79943.4	3	g -> t	12171	7925	4	0.1
chrM	12137	12226	90	12831.8	29163	DQ584698, STRF6	chrM:12137-12226	TTGTAAATATAGTTTAACCAAAACATCAGATTGTGAATCTGACAACAGAGGCTTACGACCCCTTATTTACCGAGAAAGCTCACAAGAACT	29171	1.07188e+06	79943.4	4	c -> a	12175	8004	1	0
chrM	12137	12226	90	12831.8	29163	DQ584698, STRF6	chrM:12137-12226	TTGTAAATATAGTTTAACCAAAACATCAGATTGTGAATCTGACAACAGAGGCTTACGACCCCTTATTTACCGAGAAAGCTCACAAGAACT	29171	1.07188e+06	79943.4	5	g -> t	12177	8006	4	0
chrM	12137	12226	90	12831.8	29163	DQ584698, STRF6	chrM:12137-12226	TTGTAAATATAGTTTAACCAAAACATCAGATTGTGAATCTGACAACAGAGGCTTACGACCCCTTATTTACCGAGAAAGCTCACAAGAACT	29171	1.07188e+06	79943.4	6	c -> a	12182	8008	1	0
chrM	12137	12226	90	12831.8	29163	DQ584698, STRF6	chrM:12137-12226	TTGTAAATATAGTTTAACCAAAACATCAGATTGTGAATCTGACAACAGAGGCTTACGACCCCTTATTTACCGAGAAAGCTCACAAGAACT	29171	1.07188e+06	79943.4	7	g -> t	12184	8008	5	0.1
chrM	12137	12226	90	12831.8	29163	DQ584698, STRF6	chrM:12137-12226	TTGTAAATATAGTTTAACCAAAACATCAGATTGTGAATCTGACAACAGAGGCTTACGACCCCTTATTTACCGAGAAAGCTCACAAGAACT	29171	1.07188e+06	79943.4	8	c -> a	12192	7998	3	0
chrM	12137	12226	90	12831.8	29163	DQ584698, STRF6	chrM:12137-12226	TTGTAAATATAGTTTAACCAAAACATCAGATTGTGAATCTGACAACAGAGGCTTACGACCCCTTATTTACCGAGAAAGCTCACAAGAACT	29171	1.07188e+06	79943.4	9	g -> t	12193	7998	8	0.1
chrM	12137	12226	90	12831.8	29163	DQ584698, STRF6	chrM:12137-12226	TTGTAAATATAGTTTAACCAAAACATCAGATTGTGAATCTGACAACAGAGGCTTACGACCCCTTATTTACCGAGAAAGCTCACAAGAACT	29171	1.07188e+06	79943.4	10	c -> a	12195	7969	10	0.1
chrM	12137	12226	90	12831.8	29163	DQ584698, STRF6	chrM:12137-12226	TTGTAAATATAGTTTAACCAAAACATCAGATTGTGAATCTGACAACAGAGGCTTACGACCCCTTATTTACCGAGAAAGCTCACAAGAACT	29171	1.07188e+06	79943.4	11	c -> a	12196	7963	60	0.8
chrM	12137	12226	90	12831.8	29163	DQ584698, STRF6	chrM:12137-12226	TTGTAAATATAGTTTAACCAAAACATCAGATTGTGAATCTGACAACAGAGGCTTACGACCCCTTATTTACCGAGAAAGCTCACAAGAACT	29171	1.07188e+06	79943.4	12	c -> a	12197	7963	2	0
chrM	1672	1732	61	35	41		chrM:1672-1732	AGCTAAACCTAGCCCCAAACCCACTCCACCTTACTACCAGACAACCTTAGCCAAACCATTT	48	2602.3	194.1	0
chrM	1857	1913	57	12.6	15	TVAS5	chrM:1857-1913	AATGAATTAACTAGAAATAACTTTGCAAGGAGAGCCAAAGCTAAGACCCCCGAAACC	18	1044.3	77.9	1	g -> t	1860	11	1	9.1
chrM	1958	2015	58	17	21	TVAS5	chrM:1958-2015	TAGCAAAATAGTGGGAAGATTTATAGGTAGAGGCGACAAACCTACCGAGCCTGGTGAT	26	1482.5	110.6	0
chrM	2169	2464	296	43.6	101	TVAS5	chrM:2169-2464	ATAGTAGGCCTAAAAGCAGCCACCAATTAAGAAAGCGTTCAAGCTCAACACCCACTACCTAAAAAATCCCAAACATATAACTGAACTCCTCACACCCAATTGGACCAATCTATCACCCTATAGAAGAACTAATGTTAGTATAAGTAACATGAAAACATTCTCCTCCGCATAAGCCTGCGTCAGATCAAAACACTGAACTGACAATTAACAGCCCAATATCTACAATCAACCAACAAGTCATTATTACCCTCACTGTCAACCCAACACAGGCATGCTCATAAGGAAAGGTTAAAAAA	242	2703.7	201.6	1	g -> t	2251	88	1	1.1
chrM	2169	2464	296	43.6	101	TVAS5	chrM:2169-2464	ATAGTAGGCCTAAAAGCAGCCACCAATTAAGAAAGCGTTCAAGCTCAACACCCACTACCTAAAAAATCCCAAACATATAACTGAACTCCTCACACCCAATTGGACCAATCTATCACCCTATAGAAGAACTAATGTTAGTATAAGTAACATGAAAACATTCTCCTCCGCATAAGCCTGCGTCAGATCAAAACACTGAACTGACAATTAACAGCCCAATATCTACAATCAACCAACAAGTCATTATTACCCTCACTGTCAACCCAACACAGGCATGCTCATAAGGAAAGGTTAAAAAA	242	2703.7	201.6	2	g -> t	2294	73	1	1.4
chrM	2169	2464	296	43.6	101	TVAS5	chrM:2169-2464	ATAGTAGGCCTAAAAGCAGCCACCAATTAAGAAAGCGTTCAAGCTCAACACCCACTACCTAAAAAATCCCAAACATATAACTGAACTCCTCACACCCAATTGGACCAATCTATCACCCTATAGAAGAACTAATGTTAGTATAAGTAACATGAAAACATTCTCCTCCGCATAAGCCTGCGTCAGATCAAAACACTGAACTGACAATTAACAGCCCAATATCTACAATCAACCAACAAGTCATTATTACCCTCACTGTCAACCCAACACAGGCATGCTCATAAGGAAAGGTTAAAAAA	242	2703.7	201.6	3	g -> t	2437	22	1	4.5
chrM	2973	3231	259	18.9	42	TVAS5	chrM:2973-3231	AATAGGGTTTACGACCTCGATGTTGGATCAGGACATCCCGATGGTGCAGCCGCTATTAAAGGTTCGTTTGTTCAACGATTAAAGTCCTACGTGATCTGAGTTCAGACCGGAGTAATCCAGGTCGGTTTCTATCTACTTCAAATTCCTCCCTGTACGAAAGGACAAGAGAAATAAGGCCTACTTCACAAAGCGCCTTCCCCCGTAAATGATATCATCTCAACTTAGTATTATACCCACACCCACCCAAGAACAGGGTTTg	94	1200.2	89.5	1	g -> t	3042	11	2	18.2
chrM	2973	3231	259	18.9	42	TVAS5	chrM:2973-3231	AATAGGGTTTACGACCTCGATGTTGGATCAGGACATCCCGATGGTGCAGCCGCTATTAAAGGTTCGTTTGTTCAACGATTAAAGTCCTACGTGATCTGAGTTCAGACCGGAGTAATCCAGGTCGGTTTCTATCTACTTCAAATTCCTCCCTGTACGAAAGGACAAGAGAAATAAGGCCTACTTCACAAAGCGCCTTCCCCCGTAAATGATATCATCTCAACTTAGTATTATACCCACACCCACCCAAGAACAGGGTTTg	94	1200.2	89.5	2	g -> t	3124	35	2	5.7
chrM	5654	5730	77	1211.4	2191	JB137814	chrM:5654-5730	CTTACTAGACCAATGGGACTTAAACCCACAAACACTTAGTTAACAGCTAAGCACCCTAATCAACTGGCTTCAATCTA	2196	94314.8	7034.2	1	g -> t	5661	2071	1	0
chrM	5654	5730	77	1211.4	2191	JB137814	chrM:5654-5730	CTTACTAGACCAATGGGACTTAAACCCACAAACACTTAGTTAACAGCTAAGCACCCTAATCAACTGGCTTCAATCTA	2196	94314.8	7034.2	2	c -> a	5663	2073	1	0
chrM	5654	5730	77	1211.4	2191	JB137814	chrM:5654-5730	CTTACTAGACCAATGGGACTTAAACCCACAAACACTTAGTTAACAGCTAAGCACCCTAATCAACTGGCTTCAATCTA	2196	94314.8	7034.2	3	c -> a	5686	2191	2	0.1
chrM	5654	5730	77	1211.4	2191	JB137814	chrM:5654-5730	CTTACTAGACCAATGGGACTTAAACCCACAAACACTTAGTTAACAGCTAAGCACCCTAATCAACTGGCTTCAATCTA	2196	94314.8	7034.2	4	c -> a	5697	131	120	91.6
chrM	5654	5730	77	1211.4	2191	JB137814	chrM:5654-5730	CTTACTAGACCAATGGGACTTAAACCCACAAACACTTAGTTAACAGCTAAGCACCCTAATCAACTGGCTTCAATCTA	2196	94314.8	7034.2	5	c -> a	5708	139	1	0.7
chrM	5823	5876	54	1283.1	1807		chrM:5823-5876	GAGCTGGTAAAAAGAGGCCTAACCCCTGTCTTTAGATTTACAGTCCAATGCTTC	1807	110663	8253.5	1	c -> a	5840	1807	1	0.1
chrM	5823	5876	54	1283.1	1807		chrM:5823-5876	GAGCTGGTAAAAAGAGGCCTAACCCCTGTCTTTAGATTTACAGTCCAATGCTTC	1807	110663	8253.5	2	c -> a	5852	1807	1	0.1
chrM	5823	5876	54	1283.1	1807		chrM:5823-5876	GAGCTGGTAAAAAGAGGCCTAACCCCTGTCTTTAGATTTACAGTCCAATGCTTC	1807	110663	8253.5	3	c -> a	5863	17	12	70.6
chrM	5823	5876	54	1283.1	1807		chrM:5823-5876	GAGCTGGTAAAAAGAGGCCTAACCCCTGTCTTTAGATTTACAGTCCAATGCTTC	1807	110663	8253.5	4	c -> a	5867	14	1	7.1
chrM	5901	5938	38	10.5	11	BC018860	chrM:5901-5938	ACTGATGTTCGCCGACCGTTGACTATTCTCTACAAACC	11	957.3	71.4	1	g -> t	5907	11	1	9.1
chrM	7518	7588	71	291.1	393	JA760602, OK/SW-cl.16	chrM:7518-7588	AAAGGTATTAGAAAAACCATTTCATAACTTTGTCAAAGTTAAATTATAGGCTAAATCCTATATATCTTAAT	396	18444.9	1375.7	1	g -> t	7549	313	268	85.6

## Sheet: regions covered (compiled)
Edited based on following criteria: 1. region covered >16 bases, 2. presence of transversion (columnN,) 3. transversion frequency (ratio - columnR) > 30 %, 4. read coverage (total coverage - columnP) > 10
chromosome	start	end	length	average coverage	maximum coverage	genes covered	UCSC link	sequence	read count	RPKM	TPM	SNP count	transversion	position	total coverage	alternative coverage	percentage
chr1	566203	566279	77	1265.4	2294	JB137814	chr1:566203-566279	CTTACTAGACCAATGGGACTTAAACCCACAAACACTTAGTTAACAGCTAAGCACCCTAATCAACTGGCTTCAATCTA	2298	98695.6	7360.9	4	c -> a	566246	136	113	83.1
chr1	568068	568138	71	58.2	98		chr1:568068-568138	AAAGATATTAGAAAAACCATTTCATAACTTTGTCAAAGTTAAATTATAGGCTAAATCCTATATATCTTAAT	99	4611.2	343.9	1	g -> t	568099	28	11	39.3
chr1	17216167	17216251	85	17.2	30	TRNA_Asn	chr1:17216167-17216251	CGCTTgtctctgtggcgcaatcggttagcgcgttcggctgttaaccgaaagattggtggttcgagcccacccagggacgcTTATT	30	1167.2	87.1	1	g -> t	17216206	15	14	93.3
chr1	76253573	76253630	58	18.6	19	SNORD45A	chr1:76253573-76253630	AGGTCAATGATGTGTTGGCATGTATTATCTGAATCTATTGCTGATGTGTAATAACACT	19	1083.3	80.8	2	g -> t	76253594	19	16	84.2
chr1	143879833	143879907	75	22.5	33	TRNA_Asn	chr1:143879833-143879907	gcctctgggtgggttcgaaccgccaaccttttagttaacagccaaacgcgctagccgattgcgccacagagacAT	34	1499.2	111.8	1	c -> a	143879871	24	23	95.8
chr1	145396876	145396970	95	12.8	19	TRNA_His	chr1:145396876-145396970	CCACCtgccgtgactcggattcgaaccgaggttgctgcggccacaacgcagagtactaaccactatacgatcacggcGAGCCACTAACCAGGCGG	26	905.1	67.5	1	c -> a	145396919	11	11	100
chr1	148000797	148000893	97	63.4	114	TRNA_Asn	chr1:148000797-148000893	CAGTACCTgtctctgtggcgtagtcggttagcgcgttcggctgttaaccgaaaagttggtggttcgagcccacccaggaacgcTTGTTCGAGCTTTT	116	3954.8	295	1	g -> t	148000839	77	74	96.1
chr1	148248107	148248203	97	1263.4	2730	TRNA_Asn	chr1:148248107-148248203	CAGTACCTgtctctgtggcgcaatcggttagcgcgttcggctgttaaccgaaaggttggtggttcgagcccacccagggacgccTCTTTGAGCTTTT	2737	93312.8	6959.5	2	g -> t	148248149	508	492	96.9
chr1	148598297	148598405	109	208.7	411	TRNA_Asn	chr1:148598297-148598405	TTAAAAGCTCAAACAAgcgtccctgggtgggctcgaaccaccaacctttcggttaacagccgaatgcgctaaccgattgcgccacagagacAGGTACTGTCAGTTCTAC	414	12560.7	936.8	6	c -> a	148598353	268	247	92.2
chr1	148760340	148760448	109	203.1	399	TRNA_Asn	chr1:148760340-148760448	TAAAAGCTCAAACAAgcgtccctgggtgggctcgaaccaccaacctttcggttaacagccgaatgcgctaaccgattgcgccacagagacAGGTACTGTCAGTTCTACT	405	12287.6	916.4	5	c -> a	148760395	250	228	91.2
chr1	149230593	149230646	54	13.1	16	TRNA_Asn	chr1:149230593-149230646	ccaacctttcggttaacagccgaacgcgctaacccattgcgccacagagacAAG	16	979.9	73.1	1	c -> a	149230609	13	13	100
chr1	149326290	149326347	58	20.7	23	TRNA_Asn	chr1:149326290-149326347	aaccaccaactttttagttaacagccaaacgcgctagccgattgcgccacagagacAT	23	1311.4	97.8	1	c -> a	149326311	20	17	85
chr1	149711784	149711873	90	141.7	230	TRNA_Asn	chr1:149711784-149711873	TAAAAGACCAGCgacgcctctgggtgggttcgaaccaccaaccttttagttaacagccaaacgcgctagccgattgcgccacagagacAT	230	8451.3	630.3	3	c -> a	149711837	173	168	97.1
chr1	161410602	161410686	85	7750.3	15983	TRNA_Asp	chr1:161410602-161410686	AAAGCACGGCtgcctccccgtcggggaatcgaaccccggtctcccgcgtgacaggcggggatactcaccactatactaacgagga	16008	622811	46450.7	2	c -> a	161410653	16	12	75
chr1	161418028	161418104	77	8414.7	15718	TRNA_Asp	chr1:161418028-161418104	GCtgcctccccgtcggggaatcgaaccccggtctcccgcgtgacaggcggggatactcaccactatactaacgagga	15734	675751	50399.1	2	c -> a	161418071	18	16	88.9
chr1	161425408	161425485	78	8485.6	16046	TRNA_Asp	chr1:161425408-161425485	GGCtgcctccccgtcggggaatcgaaccccggtctcccgcgtgacaggcggggatactcaccactatactaacgagga	16071	681376	50818.6	2	c -> a	161425452	21	16	76.2
chr1	161432809	161432895	87	7440.2	15702	TRNA_Asp	chr1:161432809-161432895	AAAAAGCACGGCtgcctccccgtcggggaatcgaaccccggtctcccgcgtgacaggcggggatactcaccactatactaacgagga	15715	597356	44552.2	1	g -> t	161432814	12	4	33.3
chr1	161432809	161432895	87	7440.2	15702	TRNA_Asp	chr1:161432809-161432895	AAAAAGCACGGCtgcctccccgtcggggaatcgaaccccggtctcccgcgtgacaggcggggatactcaccactatactaacgagga	15715	597356	44552.2	3	c -> a	161432862	18	17	94.4
chr1	161440200	161440276	77	8452.1	15784	TRNA_Asp	chr1:161440200-161440276	GCtgcctccccgtcggggaatcgaaccccggtctcccgcgtgacaggcggggatactcaccactatactaacgagga	15805	678800	50626.5	2	c -> a	161440243	19	17	89.5
chr1	161510023	161510118	96	585.7	1216	TRNA_Asn	chr1:161510023-161510118	CAACGCCCgtctctgtggcgcaatcggttagcgcgttcggctgttaaccgaaaggttggtggttcgatcccacccagggacgGAAGTCGCATTTTG	1224	42164.7	3144.7	6	g -> t	161510065	329	311	94.5
chr1	161591460	161591517	58	41.3	44	TRNA_Asn	chr1:161591460-161591517	CGCCCgtttctgtagcgcgatcggttagcgccttcggctgttaaacgaaaggttggtg	44	2508.8	187.1	1	g -> t	161591499	42	42	100
chr10	22518426	22518519	94	74.9	131	TRNA_Asn	chr10:22518426-22518519	AAAAGGAGAGCgcgtccctgggtgggctcgaaccaccaacctttcggttaacagccgaacgcgctaaccgattgcgccacagagacTTCGGTGT	131	4608.7	343.7	2	c -> a	22518477	96	92	95.8
chr11	122930055	122930130	76	116.7	163	HSPA8	chr11:122930055-122930130	ccaaggaaggtgttgccatcattagccaagcttttggtggaaactacgaatgtttaacaatcactcatcacagcga	163	7092.7	529	3	c -> a	122930112	108	98	90.7
chr12	96429791	96429887	97	35346.4	83325	TRNA_Asp	chr12:96429791-96429887	CGTGCGGTtcctcgttagtatagtggtgagtatccccgcctgtcacgcgggagaccggggttcgattccccgacggggaggcaCAGTAATTGTTTTT	83390	2.84302e+06	212039	13	g -> t	96429832	4817	4687	97.3
chr12	98897273	98897371	99	2126.2	3948	TRNA_Asp	chr12:98897273-98897371	CTAACGACtcctcgttagtatagtggttagtatccccgcctgtcacgcgggagaccggggttcaattccccgacggggagGTGTGTAGCTGCACTTTTT	3983	133050	9923.1	10	g -> t	98897314	3003	2936	97.8
chr12	125411875	125411970	96	953.5	1681	TRNA_Asp	chr12:125411875-125411970	TAAAAACGTACTTGGCctccccgtcggggaatcgaaccccggtctcccgcgtgacaggcggggatactcaccactatactaacgaggaCCGCCCAT	1694	58355.3	4352.3	2	c -> a	125411929	1446	1432	99
chr12	125424176	125424272	97	671.1	1196	TRNA_Asp	chr12:125424176-125424272	ATACGAAAGTACCCGGCctccccgtcggggaatcgaaccccggtctcccgcgtgacaggcggggatactcaccactatactaacgaggaCAAGCCGT	1223	41695.9	3109.8	4	c -> a	125424231	1008	1000	99.2
chr13	31248082	31248180	99	129.1	237	TRNA_Asn	chr13:31248082-31248180	CGGGAAAAGAAGCACTGACcgtccctgggtgggctcgaaccaccaacctttcggttaacagccgaacgcgctaaccgattgcgccacagagacCCAGTT	237	7916.8	590.5	4	c -> a	31248140	87	81	93.1
chr15	45490766	45490891	126	18.8	30	TRNA, TRNA_His	chr15:45490766-45490891	AAAATACCGAGCCCCTTGCCGTGCCATTGTTCCCACAAtgccgtgactcggattcgaaccgaggttgctgcggccacaacgcagagtactaaccactatacgatcacggcGAGCTACCGGGGACCC	49	1286.1	95.9	3	c -> a	45490842	10	10	100
chr15	45493330	45493439	110	44.9	82	SHF	chr15:45493330-45493439	CGTGGCGTCCCGGTAGCTCgccgtgatcgtatagtggttagtactctgcgttgtggccgcagcaacctcggttcgaatccgagtcacggcaTTGTGGAAACAATGGTACG	92	2765.9	206.3	3	g -> t	45493382	21	20	95.2
chr15	66795582	66795651	70	148	197	SNORD18A	chr15:66795582-66795651	GCATCAGAACATCCGAGAAAATCATGTGGTTCAGAAACACGGACCAATGAAGTGGAATTTCATCACTACT	197	9306.9	694.1	1	c -> a	66795619	179	163	91.1
chr17	8125540	8125636	97	871.3	1555	LINC00324	chr17:8125540-8125636	CAAAACTGCTAGTACTctccccgtcggggaatcgaaccccggtctcccgcgtgacaggcggggatactcaccactatactaacgaggaGGGACCTGT	1580	53867.1	4017.5	8	c -> a	8125594	1232	1221	99.1
chr17	36908020	36908124	105	4617.1	8984	TRNA_Asn	chr17:36908020-36908124	aaaaaaGGTCAtagcgtccctgggtgggctcgaaccaccaacctttcggttaacagccgaacgcgctaaccgattgcgccacagagacCGAGTCGACTACCGGCG	9031	284436	21213.9	9	c -> a	36908073	6277	5913	94.2
chr19	1383555	1383649	95	349.8	601	NDUFS7	chr19:1383555-1383649	CAGTGTCgtctctgtggcgcaatcggttagcgcgttcggctgttaaccgaaaggttggtggttcgagcccacccagggacgcGTGGTGACTTTTG	604	21025.8	1568.1	5	g -> t	1383596	510	476	93.3
chr20	2634856	2634932	77	238	325	SNORD110	chr20:2634856-2634932	CTTTGCAGTGATGACTTGCGAATCAAATCTGTCAATCCCCTGAGTGCAATCACTGATGTCTCCATGTCTCTGAGCAA	325	13958.2	1041	7	g -> t	2634921	11	8	72.7
chr5	134262276	134262318	43	55466.1	59627		chr5:134262276-134262318	TCTCGGTAAATAAGGGGTCGTGAGCCTCTGTTGTCAGATTCAC	59627	4.58578e+06	342018	2	c -> a	134262318	13	4	30.8
chr6	27125887	27125995	109	32.1	58	TRNA_His	chr6:27125887-27125995	CAGCGGCCTCTGGTGGCGTgccgtgatcgtatagtggttagtactctgcgttgtggccgcagcaacctcggttcgaatccgagtcacggcaGTACCTTGATGTCGCCTC	86	2609.2	194.6	1	g -> t	27125939	10	9	90
chr6	27447444	27447538	95	2949.1	5024	TRNA_Asp	chr6:27447444-27447538	CACGTCAATtcctcgttagtatagtggtgagtatccccgcctgtcacgcgggagaccggggttcgattccccgacggggagGAGGCTTAAACTTT	5059	176108	13134.5	11	g -> t	27447486	4576	4460	97.5
chr6	27471521	27471597	77	3712.1	5166	TRNA_Asp	chr6:27471521-27471597	CTtcctcgttagtatagtggtgagtatccccgcctgtcacgcgggagaccggggttcgattccccgacggggagAAA	5203	223461	16666.2	12	g -> t	27471556	4553	4451	97.8
chr6	27551219	27551313	95	360.4	849	TRNA_Asp	chr6:27551219-27551313	AAAAGCAACTGCTTCGTctccccgtcggggaatcgaaccccggtctcccgcgtgacagacggggacactcaccactatactaacgaggaAGACTT	853	29693.7	2214.6	2	c -> a	27551274	50	47	94
chr9	77517986	77518060	75	40.9	72	TRNA_Asp	chr9:77517986-77518060	tagcctccccgttggggaatcgaaccccggtctcccgcgtgacaggcagggatactcaccaccatactaacgagg	72	3174.8	236.8	1	c -> a	77518028	11	11	100
chrM	5654	5730	77	1211.4	2191	JB137814	chrM:5654-5730	CTTACTAGACCAATGGGACTTAAACCCACAAACACTTAGTTAACAGCTAAGCACCCTAATCAACTGGCTTCAATCTA	2196	94314.8	7034.2	4	c -> a	5697	131	120	91.6
chrM	5823	5876	54	1283.1	1807		chrM:5823-5876	GAGCTGGTAAAAAGAGGCCTAACCCCTGTCTTTAGATTTACAGTCCAATGCTTC	1807	110663	8253.5	3	c -> a	5863	17	12	70.6
chrM	7518	7588	71	291.1	393	JA760602, OK/SW-cl.16	chrM:7518-7588	AAAGGTATTAGAAAAACCATTTCATAACTTTGTCAAAGTTAAATTATAGGCTAAATCCTATATATCTTAAT	396	18444.9	1375.7	1	g -> t	7549	313	268	85.6
chrM	12137	12226	90	12831.8	29163	DQ584698, STRF6	chrM:12137-12226	TTGTAAATATAGTTTAACCAAAACATCAGATTGTGAATCTGACAACAGAGGCTTACGACCCCTTATTTACCGAGAAAGCTCACAAGAACT	29171	1.07188e+06	79943.4	2	g -> t	12169	451	337	74.7

## Sheet: tRNA
Edited based on following criteria: 1. region covered >16 bases, 2. presence of transversion (columnN,) 3. transversion frequency (ratio - columnR) > 30 %, 4. read coverage (total coverage - columnP) > 10
chromosome	start	end	length	average coverage	maximum coverage	genes covered	UCSC link	sequence	read count	RPKM	TPM	SNP count	transversion	position	total coverage	alternative coverage	percentage
chr1	17216167	17216251	85	17.2	30	TRNA_Asn	chr1:17216167-17216251	CGCTTgtctctgtggcgcaatcggttagcgcgttcggctgttaaccgaaagattggtggttcgagcccacccagggacgcTTATT	30	1167.2	87.1	1	g -> t	17216206	15	14	93.3
chr1	143879833	143879907	75	22.5	33	TRNA_Asn	chr1:143879833-143879907	gcctctgggtgggttcgaaccgccaaccttttagttaacagccaaacgcgctagccgattgcgccacagagacAT	34	1499.2	111.8	1	c -> a	143879871	24	23	95.8
chr1	148000797	148000893	97	63.4	114	TRNA_Asn	chr1:148000797-148000893	CAGTACCTgtctctgtggcgtagtcggttagcgcgttcggctgttaaccgaaaagttggtggttcgagcccacccaggaacgcTTGTTCGAGCTTTT	116	3954.8	295	1	g -> t	148000839	77	74	96.1
chr1	148248107	148248203	97	1263.4	2730	TRNA_Asn	chr1:148248107-148248203	CAGTACCTgtctctgtggcgcaatcggttagcgcgttcggctgttaaccgaaaggttggtggttcgagcccacccagggacgccTCTTTGAGCTTTT	2737	93312.8	6959.5	2	g -> t	148248149	508	492	96.9
chr1	148598297	148598405	109	208.7	411	TRNA_Asn	chr1:148598297-148598405	TTAAAAGCTCAAACAAgcgtccctgggtgggctcgaaccaccaacctttcggttaacagccgaatgcgctaaccgattgcgccacagagacAGGTACTGTCAGTTCTAC	414	12560.7	936.8	6	c -> a	148598353	268	247	92.2
chr1	148760340	148760448	109	203.1	399	TRNA_Asn	chr1:148760340-148760448	TAAAAGCTCAAACAAgcgtccctgggtgggctcgaaccaccaacctttcggttaacagccgaatgcgctaaccgattgcgccacagagacAGGTACTGTCAGTTCTACT	405	12287.6	916.4	5	c -> a	148760395	250	228	91.2
chr1	149230593	149230646	54	13.1	16	TRNA_Asn	chr1:149230593-149230646	ccaacctttcggttaacagccgaacgcgctaacccattgcgccacagagacAAG	16	979.9	73.1	1	c -> a	149230609	13	13	100
chr1	149326290	149326347	58	20.7	23	TRNA_Asn	chr1:149326290-149326347	aaccaccaactttttagttaacagccaaacgcgctagccgattgcgccacagagacAT	23	1311.4	97.8	1	c -> a	149326311	20	17	85
chr1	149711784	149711873	90	141.7	230	TRNA_Asn	chr1:149711784-149711873	TAAAAGACCAGCgacgcctctgggtgggttcgaaccaccaaccttttagttaacagccaaacgcgctagccgattgcgccacagagacAT	230	8451.3	630.3	3	c -> a	149711837	173	168	97.1
chr1	161510023	161510118	96	585.7	1216	TRNA_Asn	chr1:161510023-161510118	CAACGCCCgtctctgtggcgcaatcggttagcgcgttcggctgttaaccgaaaggttggtggttcgatcccacccagggacgGAAGTCGCATTTTG	1224	42164.7	3144.7	6	g -> t	161510065	329	311	94.5
chr1	161591460	161591517	58	41.3	44	TRNA_Asn	chr1:161591460-161591517	CGCCCgtttctgtagcgcgatcggttagcgccttcggctgttaaacgaaaggttggtg	44	2508.8	187.1	1	g -> t	161591499	42	42	100
chr10	22518426	22518519	94	74.9	131	TRNA_Asn	chr10:22518426-22518519	AAAAGGAGAGCgcgtccctgggtgggctcgaaccaccaacctttcggttaacagccgaacgcgctaaccgattgcgccacagagacTTCGGTGT	131	4608.7	343.7	2	c -> a	22518477	96	92	95.8
chr13	31248082	31248180	99	129.1	237	TRNA_Asn	chr13:31248082-31248180	CGGGAAAAGAAGCACTGACcgtccctgggtgggctcgaaccaccaacctttcggttaacagccgaacgcgctaaccgattgcgccacagagacCCAGTT	237	7916.8	590.5	4	c -> a	31248140	87	81	93.1
chr17	36908020	36908124	105	4617.1	8984	TRNA_Asn	chr17:36908020-36908124	aaaaaaGGTCAtagcgtccctgggtgggctcgaaccaccaacctttcggttaacagccgaacgcgctaaccgattgcgccacagagacCGAGTCGACTACCGGCG	9031	284436	21213.9	9	c -> a	36908073	6277	5913	94.2
chr19	1383555	1383649	95	349.8	601	TRNA_Asn	chr19:1383555-1383649	CAGTGTCgtctctgtggcgcaatcggttagcgcgttcggctgttaaccgaaaggttggtggttcgagcccacccagggacgcGTGGTGACTTTTG	604	21025.8	1568.1	5	g -> t	1383596	510	476	93.3
chr1	161410602	161410686	85	7750.3	15983	TRNA_Asp	chr1:161410602-161410686	AAAGCACGGCtgcctccccgtcggggaatcgaaccccggtctcccgcgtgacaggcggggatactcaccactatactaacgagga	16008	622811	46450.7	2	c -> a	161410653	16	12	75
chr1	161418028	161418104	77	8414.7	15718	TRNA_Asp	chr1:161418028-161418104	GCtgcctccccgtcggggaatcgaaccccggtctcccgcgtgacaggcggggatactcaccactatactaacgagga	15734	675751	50399.1	2	c -> a	161418071	18	16	88.9
chr1	161425408	161425485	78	8485.6	16046	TRNA_Asp	chr1:161425408-161425485	GGCtgcctccccgtcggggaatcgaaccccggtctcccgcgtgacaggcggggatactcaccactatactaacgagga	16071	681376	50818.6	2	c -> a	161425452	21	16	76.2
chr1	161432809	161432895	87	7440.2	15702	TRNA_Asp	chr1:161432809-161432895	AAAAAGCACGGCtgcctccccgtcggggaatcgaaccccggtctcccgcgtgacaggcggggatactcaccactatactaacgagga	15715	597356	44552.2	1	g -> t	161432814	12	4	33.3
chr1	161432809	161432895	87	7440.2	15702	TRNA_Asp	chr1:161432809-161432895	AAAAAGCACGGCtgcctccccgtcggggaatcgaaccccggtctcccgcgtgacaggcggggatactcaccactatactaacgagga	15715	597356	44552.2	3	c -> a	161432862	18	17	94.4
chr1	161440200	161440276	77	8452.1	15784	TRNA_Asp	chr1:161440200-161440276	GCtgcctccccgtcggggaatcgaaccccggtctcccgcgtgacaggcggggatactcaccactatactaacgagga	15805	678800	50626.5	2	c -> a	161440243	19	17	89.5
chr12	96429791	96429887	97	35346.4	83325	TRNA_Asp	chr12:96429791-96429887	CGTGCGGTtcctcgttagtatagtggtgagtatccccgcctgtcacgcgggagaccggggttcgattccccgacggggaggcaCAGTAATTGTTTTT	83390	2.84302e+06	212039	13	g -> t	96429832	4817	4687	97.3
chr12	98897273	98897371	99	2126.2	3948	TRNA_Asp	chr12:98897273-98897371	CTAACGACtcctcgttagtatagtggttagtatccccgcctgtcacgcgggagaccggggttcaattccccgacggggagGTGTGTAGCTGCACTTTTT	3983	133050	9923.1	10	g -> t	98897314	3003	2936	97.8
chr12	125411875	125411970	96	953.5	1681	TRNA_Asp	chr12:125411875-125411970	TAAAAACGTACTTGGCctccccgtcggggaatcgaaccccggtctcccgcgtgacaggcggggatactcaccactatactaacgaggaCCGCCCAT	1694	58355.3	4352.3	2	c -> a	125411929	1446	1432	99
chr12	125424176	125424272	97	671.1	1196	TRNA_Asp	chr12:125424176-125424272	ATACGAAAGTACCCGGCctccccgtcggggaatcgaaccccggtctcccgcgtgacaggcggggatactcaccactatactaacgaggaCAAGCCGT	1223	41695.9	3109.8	4	c -> a	125424231	1008	1000	99.2
chr17	8125540	8125636	97	871.3	1555	TRNA_Asp	chr17:8125540-8125636	CAAAACTGCTAGTACTctccccgtcggggaatcgaaccccggtctcccgcgtgacaggcggggatactcaccactatactaacgaggaGGGACCTGT	1580	53867.1	4017.5	8	c -> a	8125594	1232	1221	99.1
chr6	27447444	27447538	95	2949.1	5024	TRNA_Asp	chr6:27447444-27447538	CACGTCAATtcctcgttagtatagtggtgagtatccccgcctgtcacgcgggagaccggggttcgattccccgacggggagGAGGCTTAAACTTT	5059	176108	13134.5	11	g -> t	27447486	4576	4460	97.5
chr6	27471521	27471597	77	3712.1	5166	TRNA_Asp	chr6:27471521-27471597	CTtcctcgttagtatagtggtgagtatccccgcctgtcacgcgggagaccggggttcgattccccgacggggagAAA	5203	223461	16666.2	12	g -> t	27471556	4553	4451	97.8
chr6	27551219	27551313	95	360.4	849	TRNA_Asp	chr6:27551219-27551313	AAAAGCAACTGCTTCGTctccccgtcggggaatcgaaccccggtctcccgcgtgacagacggggacactcaccactatactaacgaggaAGACTT	853	29693.7	2214.6	2	c -> a	27551274	50	47	94
chr9	77517986	77518060	75	40.9	72	TRNA_Asp	chr9:77517986-77518060	tagcctccccgttggggaatcgaaccccggtctcccgcgtgacaggcagggatactcaccaccatactaacgagg	72	3174.8	236.8	1	c -> a	77518028	11	11	100
chr1	145396876	145396970	95	12.8	19	TRNA_His	chr1:145396876-145396970	CCACCtgccgtgactcggattcgaaccgaggttgctgcggccacaacgcagagtactaaccactatacgatcacggcGAGCCACTAACCAGGCGG	26	905.1	67.5	1	c -> a	145396919	11	11	100
chr6	27125887	27125995	109	32.1	58	TRNA_His	chr6:27125887-27125995	CAGCGGCCTCTGGTGGCGTgccgtgatcgtatagtggttagtactctgcgttgtggccgcagcaacctcggttcgaatccgagtcacggcaGTACCTTGATGTCGCCTC	86	2609.2	194.6	1	g -> t	27125939	10	9	90
chr15	45490766	45490891	126	18.8	30	TRNA_His	chr15:45490766-45490891	AAAATACCGAGCCCCTTGCCGTGCCATTGTTCCCACAAtgccgtgactcggattcgaaccgaggttgctgcggccacaacgcagagtactaaccactatacgatcacggcGAGCTACCGGGGACCC	49	1286.1	95.9	3	c -> a	45490842	10	10	100
chr15	45493330	45493439	110	44.9	82	TRNA_His, SHF	chr15:45493330-45493439	CGTGGCGTCCCGGTAGCTCgccgtgatcgtatagtggttagtactctgcgttgtggccgcagcaacctcggttcgaatccgagtcacggcaTTGTGGAAACAATGGTACG	92	2765.9	206.3	3	g -> t	45493382	21	20	95.2
chrM	12137	12226	90	12831.8	29163	mTRNA_His, DQ584698, STRF6	chrM:12137-12226	TTGTAAATATAGTTTAACCAAAACATCAGATTGTGAATCTGACAACAGAGGCTTACGACCCCTTATTTACCGAGAAAGCTCACAAGAACT	29171	1.07188e+06	79943.4	2	g -> t	12169	451	337	74.7
chr5	134262276	134262318	43	55466.1	59627	mTRNA_His	chr5:134262276-134262318	TCTCGGTAAATAAGGGGTCGTGAGCCTCTGTTGTCAGATTCAC	59627	4.58578e+06	342018	2	c -> a	134262318	13	4	30.8
chrM	7518	7588	71	291.1	393	mTRNA_Asp, JA760602, OK/SW-cl.16	chrM:7518-7588	AAAGGTATTAGAAAAACCATTTCATAACTTTGTCAAAGTTAAATTATAGGCTAAATCCTATATATCTTAAT	396	18444.9	1375.7	1	g -> t	7549	313	268	85.6
chr1	568068	568138	71	58.2	98	mTRNA_Asp, JA760602, OK/SW-cl.16	chr1:568068-568138	AAAGATATTAGAAAAACCATTTCATAACTTTGTCAAAGTTAAATTATAGGCTAAATCCTATATATCTTAAT	99	4611.2	343.9	1	g -> t	568099	28	11	39.3
chr1	566203	566279	77	1265.4	2294	mTRNA_Asn, JB137814	chr1:566203-566279	CTTACTAGACCAATGGGACTTAAACCCACAAACACTTAGTTAACAGCTAAGCACCCTAATCAACTGGCTTCAATCTA	2298	98695.6	7360.9	4	c -> a	566246	136	113	83.1
chrM	5654	5730	77	1211.4	2191	mTRNA_Asn, JB137814	chrM:5654-5730	CTTACTAGACCAATGGGACTTAAACCCACAAACACTTAGTTAACAGCTAAGCACCCTAATCAACTGGCTTCAATCTA	2196	94314.8	7034.2	4	c -> a	5697	131	120	91.6
chrM	5823	5876	54	1283.1	1807	mTRNA_Tyr	chrM:5823-5876	GAGCTGGTAAAAAGAGGCCTAACCCCTGTCTTTAGATTTACAGTCCAATGCTTC	1807	110663	8253.5	3	c -> a	5863	17	12	70.6
							Q-tRNA	Total Q-tRNA read count:	309228	99.7729
							other tRNA	Total other tRNA read count:	-
							snoRNA	Total snoRNA read count:	704	0.227147
							rRNA	Total rRNA read count:	-
							other	Total other RNA read count:	-
								TOTAL	309932

## Sheet: snoRNA&rRNA
Edited based on following criteria: 1. region covered >16 bases, 2. presence of transversion (columnN,) 3. transversion frequency (ratio - columnR) > 30 %, 4. read coverage (total coverage - columnP) > 10
chromosome	start	end	length	average coverage	maximum coverage	genes covered	UCSC link	sequence	read count	RPKM	TPM	SNP count	transversion	position	total coverage	alternative coverage	percentage
chr20	2634856	2634932	77	238	325	SNORD110	chr20:2634856-2634932	CTTTGCAGTGATGACTTGCGAATCAAATCTGTCAATCCCCTGAGTGCAATCACTGATGTCTCCATGTCTCTGAGCAA	325	13958.2	1041	7	g -> t	2634921	11	8	72.7
chr15	66795582	66795651	70	148	197	SNORD18A	chr15:66795582-66795651	GCATCAGAACATCCGAGAAAATCATGTGGTTCAGAAACACGGACCAATGAAGTGGAATTTCATCACTACT	197	9306.9	694.1	1	c -> a	66795619	179	163	91.1
chr1	76253573	76253630	58	18.6	19	SNORD45A	chr1:76253573-76253630	AGGTCAATGATGTGTTGGCATGTATTATCTGAATCTATTGCTGATGTGTAATAACACT	19	1083.3	80.8	2	g -> t	76253594	19	16	84.2
chr11	122930055	122930130	76	116.7	163	SNORD14C, HSPA8	chr11:122930055-122930130	ccaaggaaggtgttgccatcattagccaagcttttggtggaaactacgaatgtttaacaatcactcatcacagcga	163	7092.7	529	3	c -> a	122930112	108	98	90.7
								Total snoRNA read count:	704
								Total rRNA read count:

## Sheet: other
302386 reads mapped, 295609 overlapping with annotated features
Using 302386 as library size
Edited based on following criteria: 1. region covered >16 bases, 2. presence of transversion (columnN,) 3. transversion frequency (ratio - columnR) > 30 %, 4. read coverage (total coverage - columnP) > 10
chromosome	start	end	length	average coverage	maximum coverage	genes covered	UCSC link	sequence	read count	RPKM	TPM	SNP count	transversion	position	total coverage	alternative coverage	percentage
