# Supplementary material for: The human tRNA-guanine transglycosylase displays promiscuous nucleobase preference but strict tRNA specificity
Source: Nucleic Acids Res. 2021 May 1;49(9):4877–90. doi: 10.1093/nar/gkab289 (PMC8136771; doi:10.1093/nar/gkab289)
Supplement: gkab289_Supplemental_Files [file gkab289_supplemental_files.zip › 2f. Supplementary Table S3.xlsx]

## Sheet: regions covered
Table S3. Enzyme-RNA capture and release data from MDA-MB-231 cells (Experiment 3) Chromosomal alignment of sequencing reads (library size 38018, 38018 reads mapped) from MDA-MB-231 RNA, following the covalent capture release method, to the human (hg19) genome assembly. Tab 1 (‘regions covered’) shows the raw outputs from the perl script containing the chromosomal alignment start and end position…
chromosome	start	end	length	average coverage	maximum coverage	genes covered	UCSC link	sequence	read count	RPKM	TPM	SNP count	transversion	position	total coverage	alternative coverage	percentage
chr1	148248150	148248191	42	32.4	36	TRNA_Asn	chr1:148248150-148248191	ttaaccgaaaggttggtggttcgagcccacccagggacgccT	39	24424.5	1665.6	0
chr1	161410611	161410685	75	1392.7	2617	TRNA_Asp	chr1:161410611-161410685	Ctgcctccccgtcggggaatcgaaccccggtctcccgcgtgacaggcggggatactcaccactatactaacgagg	2618	918162	62611.9	1	c -> a	161410653	96	93	96.9
chr1	161418029	161418103	75	1358.7	2560	TRNA_Asp	chr1:161418029-161418103	Ctgcctccccgtcggggaatcgaaccccggtctcccgcgtgacaggcggggatactcaccactatactaacgagg	2562	898522	61272.6	1	c -> a	161418032	2445	3	0.1
chr1	161418029	161418103	75	1358.7	2560	TRNA_Asp	chr1:161418029-161418103	Ctgcctccccgtcggggaatcgaaccccggtctcccgcgtgacaggcggggatactcaccactatactaacgagg	2562	898522	61272.6	2	c -> a	161418071	87	84	96.6
chr1	161425410	161425484	75	1348.1	2540	TRNA_Asp	chr1:161425410-161425484	Ctgcctccccgtcggggaatcgaaccccggtctcccgcgtgacaggcggggatactcaccactatactaacgagg	2544	892209	60842.1	1	c -> a	161425413	2424	2	0.1
chr1	161425410	161425484	75	1348.1	2540	TRNA_Asp	chr1:161425410-161425484	Ctgcctccccgtcggggaatcgaaccccggtctcccgcgtgacaggcggggatactcaccactatactaacgagg	2544	892209	60842.1	2	c -> a	161425452	94	90	95.7
chr1	161432820	161432894	75	1354.5	2545	TRNA_Asp	chr1:161432820-161432894	Ctgcctccccgtcggggaatcgaaccccggtctcccgcgtgacaggcggggatactcaccactatactaacgagg	2548	893612	60937.8	1	c -> a	161432862	104	102	98.1
chr1	161440201	161440275	75	1373.7	2571	TRNA_Asp	chr1:161440201-161440275	Ctgcctccccgtcggggaatcgaaccccggtctcccgcgtgacaggcggggatactcaccactatactaacgagg	2573	902380	61535.7	1	c -> a	161440204	2422	2	0.1
chr1	161440201	161440275	75	1373.7	2571	TRNA_Asp	chr1:161440201-161440275	Ctgcctccccgtcggggaatcgaaccccggtctcccgcgtgacaggcggggatactcaccactatactaacgagg	2573	902380	61535.7	2	c -> a	161440243	122	119	97.5
chr1	161510067	161510114	48	14.9	19	TRNA_Asn	chr1:161510067-161510114	taaccgaaaggttggtggttcgatcccacccagggacgGAAGTCGCAT	20	10959.7	747.4	0
chr1	227087052	227087072	21	105.7	111	ADCK3, CABC1	chr1:227087052-227087072	ctcgctggtctgtagaactct	111	139032	9481	0
chr1	91852793	91852821	29	12	13		chr1:91852793-91852821	ttccctattagtgggtgaacaatccaacg	14	12698.2	865.9	0
chr1	91852848	91852875	28	14.6	19		chr1:91852848-91852875	aggaagagccgacatcgaaggatcaaaa	17	15969.9	1089	0
chr11	122017276	122017296	21	26.6	28	DM119500, MIRLET7A2	chr11:122017276-122017296	AACTATACAACCTACTACCTC	28	35071.1	2391.6	0
chr11	97637026	97637046	21	19	21		chr11:97637026-97637046	actcctagccacaagtcatcc	21	26303.3	1793.7	0
chr11	97840938	97840958	21	11.4	12		chr11:97840938-97840958	ttcatccccaaatttttcagc	12	15030.5	1025	0
chr12	103244032	103244053	22	221.7	235		chr12:103244032-103244053	AAGTCCAACGATCTTTGAACTC	235	280967	19159.9	0
chr12	125411888	125411968	81	94.9	147	TRNA_Asp	chr12:125411888-125411968	GGCctccccgtcggggaatcgaaccccggtctcccgcgtgacaggcggggatactcaccactatactaacgaggaCCGCCC	151	49034.6	3343.8	1	c -> a	125411929	113	112	99.1
chr12	125424190	125424263	74	96.3	140	TRNA_Asp	chr12:125424190-125424263	GGCctccccgtcggggaatcgaaccccggtctcccgcgtgacaggcggggatactcaccactatactaacgagg	143	50829.4	3466.2	1	c -> a	125424231	105	102	97.1
chr12	17098266	17098288	23	19.2	21		chr12:17098266-17098288	AATGTTGAAAAATTTGGGGGTGA	21	24016.1	1637.7	0
chr12	62997471	62997491	21	11.4	12	MIRLET7I	chr12:62997471-62997491	TGAGGTAGTAGTTTGTGCTGT	12	15030.5	1025	0
chr12	96429799	96429884	86	6525.3	13924	TRNA_Asp	chr12:96429799-96429884	tcctcgttagtatagtggtgagtatccccgcctgtcacgcgggagaccggggttcgattccccgacggggaggcaCAGTAATTGTT	13949	4266339	290933	1	g -> t	96429832	870	828	95.2
chr12	96429799	96429884	86	6525.3	13924	TRNA_Asp	chr12:96429799-96429884	tcctcgttagtatagtggtgagtatccccgcctgtcacgcgggagaccggggttcgattccccgacggggaggcaCAGTAATTGTT	13949	4266339	290933	2	g -> t	96429840	7996	3	0
chr12	96429799	96429884	86	6525.3	13924	TRNA_Asp	chr12:96429799-96429884	tcctcgttagtatagtggtgagtatccccgcctgtcacgcgggagaccggggttcgattccccgacggggaggcaCAGTAATTGTT	13949	4266339	290933	3	g -> t	96429841	7995	2	0
chr12	96429799	96429884	86	6525.3	13924	TRNA_Asp	chr12:96429799-96429884	tcctcgttagtatagtggtgagtatccccgcctgtcacgcgggagaccggggttcgattccccgacggggaggcaCAGTAATTGTT	13949	4266339	290933	4	g -> t	96429843	8003	1	0
chr12	96429799	96429884	86	6525.3	13924	TRNA_Asp	chr12:96429799-96429884	tcctcgttagtatagtggtgagtatccccgcctgtcacgcgggagaccggggttcgattccccgacggggaggcaCAGTAATTGTT	13949	4266339	290933	5	c -> a	96429845	8004	2	0
chr12	96429799	96429884	86	6525.3	13924	TRNA_Asp	chr12:96429799-96429884	tcctcgttagtatagtggtgagtatccccgcctgtcacgcgggagaccggggttcgattccccgacggggaggcaCAGTAATTGTT	13949	4266339	290933	6	g -> t	96429847	8006	2	0
chr12	96429799	96429884	86	6525.3	13924	TRNA_Asp	chr12:96429799-96429884	tcctcgttagtatagtggtgagtatccccgcctgtcacgcgggagaccggggttcgattccccgacggggaggcaCAGTAATTGTT	13949	4266339	290933	7	g -> t	96429848	8004	3	0
chr12	96429799	96429884	86	6525.3	13924	TRNA_Asp	chr12:96429799-96429884	tcctcgttagtatagtggtgagtatccccgcctgtcacgcgggagaccggggttcgattccccgacggggaggcaCAGTAATTGTT	13949	4266339	290933	8	g -> t	96429850	8000	1	0
chr12	96429799	96429884	86	6525.3	13924	TRNA_Asp	chr12:96429799-96429884	tcctcgttagtatagtggtgagtatccccgcctgtcacgcgggagaccggggttcgattccccgacggggaggcaCAGTAATTGTT	13949	4266339	290933	9	c -> a	96429859	7481	3	0
chr12	96429799	96429884	86	6525.3	13924	TRNA_Asp	chr12:96429799-96429884	tcctcgttagtatagtggtgagtatccccgcctgtcacgcgggagaccggggttcgattccccgacggggaggcaCAGTAATTGTT	13949	4266339	290933	10	c -> a	96429861	7479	2	0
chr12	96429799	96429884	86	6525.3	13924	TRNA_Asp	chr12:96429799-96429884	tcctcgttagtatagtggtgagtatccccgcctgtcacgcgggagaccggggttcgattccccgacggggaggcaCAGTAATTGTT	13949	4266339	290933	11	c -> a	96429864	7481	5	0.1
chr12	96429799	96429884	86	6525.3	13924	TRNA_Asp	chr12:96429799-96429884	tcctcgttagtatagtggtgagtatccccgcctgtcacgcgggagaccggggttcgattccccgacggggaggcaCAGTAATTGTT	13949	4266339	290933	12	g -> t	96429865	7477	1	0
chr12	96429799	96429884	86	6525.3	13924	TRNA_Asp	chr12:96429799-96429884	tcctcgttagtatagtggtgagtatccccgcctgtcacgcgggagaccggggttcgattccccgacggggaggcaCAGTAATTGTT	13949	4266339	290933	13	g -> t	96429866	7462	1	0
chr12	96429799	96429884	86	6525.3	13924	TRNA_Asp	chr12:96429799-96429884	tcctcgttagtatagtggtgagtatccccgcctgtcacgcgggagaccggggttcgattccccgacggggaggcaCAGTAATTGTT	13949	4266339	290933	14	g -> t	96429870	7411	1	0
chr12	96429799	96429884	86	6525.3	13924	TRNA_Asp	chr12:96429799-96429884	tcctcgttagtatagtggtgagtatccccgcctgtcacgcgggagaccggggttcgattccccgacggggaggcaCAGTAATTGTT	13949	4266339	290933	15	g -> t	96429871	7345	2	0
chr12	98897274	98897355	82	155.8	245	TRNA_Asp	chr12:98897274-98897355	TAACGACtcctcgttagtatagtggttagtatccccgcctgtcacgcgggagaccggggttcaattccccgacggggagGTG	256	82117.7	5599.8	1	g -> t	98897314	177	167	94.4
chr13	108828597	108828617	21	12.4	13		chr13:108828597-108828617	GCCTGGGGCTGGATCACCTCC	13	16283	1110.4	0
chr13	31248120	31248138	19	10.4	11	TRNA_Asn	chr13:31248120-31248138	accaccaacctttcggtta	11	15228.2	1038.5	0
chr13	38007192	38007212	21	41	43		chr13:38007192-38007212	CAGAGTTCTGCAGTCCATGAT	43	53859.2	3672.8	0
chr14	55827902	55827925	24	18.7	21		chr14:55827902-55827925	aaattactccttgagctattggct	21	23015.4	1569.5	0
chr15	45492664	45492682	19	11.4	12	TRNA, TRNA_His	chr15:45492664-45492682	accactatacgatcacggc	12	16612.6	1132.9	0
chr15	74161153	74161173	21	12.4	13		chr15:74161153-74161173	GTGGGGGAGGGAGTTGGATTT	13	16283	1110.4	0
chr17	33478199	33478222	24	15.2	17		chr17:33478199-33478222	atcctggttagtttcttttcctcc	17	18631.5	1270.5	1	g -> t	33478204	14	1	7.1
chr17	36908030	36908117	88	52.4	85	TRNA_Asn	chr17:36908030-36908117	AtagcgtccctgggtgggctcgaaccaccaacctttcggttaacagccgaacgcgctaaccgattgcgccacagagacCGAGTCGACT	92	27498.9	1875.2	1	c -> a	36908073	68	58	85.3
chr17	68898396	68898416	21	30.5	32		chr17:68898396-68898416	aagagttctagagtccaggat	32	40081.3	2733.2	0
chr17	8125543	8125635	93	88.6	155	LINC00324	chr17:8125543-8125635	AACTGCTAGTACTctccccgtcggggaatcgaaccccggtctcccgcgtgacaggcggggatactcaccactatactaacgaggaGGGACCTG	159	44970.2	3066.6	1	c -> a	8125594	122	120	98.4
chr18	75374803	75374824	22	26.4	29		chr18:75374803-75374824	tgtcctacgatcagtgaactct	29	34672.6	2364.4	0
chr19	52196046	52196066	21	17.1	18	MIRLET7E	chr19:52196046-52196066	TGAGGTAGGAGGTTGTATAGT	18	22545.7	1537.5	0
chr2	123294054	123294073	20	11.4	12		chr2:123294054-123294073	CTAAGTGGAAAAGGATTTGG	12	15782	1076.2	0
chr2	132275112	132275131	20	10.4	11		chr2:132275112-132275131	CTTACCTGCCTCTGTCCTGC	11	14466.8	986.5	0
chr2	134513230	134513250	21	22.9	24		chr2:134513230-134513250	GAAGAATTCCAATTCAGAGTT	24	30060.9	2049.9	0
chr20	36065454	36065476	23	21.7	24		chr20:36065454-36065476	CCCTGAGCCAGGATCAAACTCTC	24	27447	1871.7	0
chr21	9827044	9827095	52	12.2	17		chr21:9827044-9827095	agattaagccatgcatgtctaagtacgcacggccggtacagtgaaactgcga	22	11128.3	758.9	0
chr21	9827427	9827444	18	9.6	11		chr21:9827427-9827444	tcgattccggagagggag	11	16074.3	1096.1	0
chr22	46508632	46508652	21	21.9	23	DM119500, MIRLET7A3, MIRLET7BHG	chr22:46508632-46508652	TGAGGTAGTAGGTTGTATAGT	23	28808.4	1964.5	0
chr22	46509571	46509591	21	29.3	31	MIRLET7B, MIRLET7BHG	chr22:46509571-46509591	TGAGGTAGTAGGTTGTGTGGT	31	38828.7	2647.8	0
chr3	113804606	113804638	33	10.7	11	QTRTD1	chr3:113804606-113804638	TGGTGACCAATGAGCTGCTGGCCGGAGTCCTGC	11	8767.8	597.9	0
chr4	47342491	47342511	21	16.2	17		chr4:47342491-47342511	tacagttctacagtccaagat	17	21293.2	1452	0
chr4	70296678	70296716	39	23.7	31		chr4:70296678-70296716	attttcagggctagttgattcggcaggtgagttgttaca	34	22931.1	1563.7	0
chr6	118270391	118270411	21	49.5	52		chr6:118270391-118270411	AAGAAATGCCAGTTCAGAGTT	52	65132.1	4441.5	1	g -> t	118270398	52	52	100
chr6	137969113	137969132	20	11.4	12		chr6:137969113-137969132	ggcaggacagtgggaggtaa	12	15782	1076.2	0
chr6	146493321	146493341	21	14.3	15		chr6:146493321-146493341	ttccttGGATTGTAGAACTct	15	18788.1	1281.2	0
chr6	27125940	27125980	41	17.6	20	TRNA_His	chr6:27125940-27125980	tggccgcagcaacctcggttcgaatccgagtcacggcaGTA	22	14114	962.5	0
chr6	27447453	27447525	73	437.6	584	TRNA_Asp	chr6:27447453-27447525	tcctcgttagtatagtggtgagtatccccgcctgtcacgcgggagaccggggttcgattccccgacggggagG	587	211508	14423.3	1	g -> t	27447486	501	475	94.8
chr6	27447453	27447525	73	437.6	584	TRNA_Asp	chr6:27447453-27447525	tcctcgttagtatagtggtgagtatccccgcctgtcacgcgggagaccggggttcgattccccgacggggagG	587	211508	14423.3	2	g -> t	27447494	579	4	0.7
chr6	27471523	27471597	75	445	625	TRNA_Asp	chr6:27471523-27471597	tcctcgttagtatagtggtgagtatccccgcctgtcacgcgggagaccggggttcgattccccgacggggagAAA	631	221299	15091	1	g -> t	27471544	532	2	0.4
chr6	27471523	27471597	75	445	625	TRNA_Asp	chr6:27471523-27471597	tcctcgttagtatagtggtgagtatccccgcctgtcacgcgggagaccggggttcgattccccgacggggagAAA	631	221299	15091	2	c -> a	27471549	551	1	0.2
chr6	27471523	27471597	75	445	625	TRNA_Asp	chr6:27471523-27471597	tcctcgttagtatagtggtgagtatccccgcctgtcacgcgggagaccggggttcgattccccgacggggagAAA	631	221299	15091	3	c -> a	27471551	552	1	0.2
chr6	27471523	27471597	75	445	625	TRNA_Asp	chr6:27471523-27471597	tcctcgttagtatagtggtgagtatccccgcctgtcacgcgggagaccggggttcgattccccgacggggagAAA	631	221299	15091	4	g -> t	27471556	503	458	91.1
chr6	27471523	27471597	75	445	625	TRNA_Asp	chr6:27471523-27471597	tcctcgttagtatagtggtgagtatccccgcctgtcacgcgggagaccggggttcgattccccgacggggagAAA	631	221299	15091	5	g -> t	27471591	141	1	0.7
chr6	27551232	27551272	41	126.1	135	TRNA_Asp	chr6:27551232-27551272	TCGTctccccgtcggggaatcgaaccccggtctcccgcgtg	135	86608.5	5906.1	1	g -> t	27551245	134	1	0.7
chr6	76871017	76871037	21	12.4	13		chr6:76871017-76871037	AGGGATGACTTGTGGCCAGGG	13	16283	1110.4	0
chr8	114078484	114078504	21	14.3	15		chr8:114078484-114078504	TTCTGAGGACTTTAGAACTCT	15	18788.1	1281.2	0
chr8	142973855	142973875	21	16.2	17		chr8:142973855-142973875	ttggtggtgggagaaggattg	17	21293.2	1452	0
chr8	70602348	70602373	26	20.2	24		chr8:70602348-70602373	actagagtcaagctcaacagggtctt	26	26303.3	1793.7	0
chr8	70602378	70602412	35	13.7	19		chr8:70602378-70602412	ccccgctgattccgccaagcccgttcccttggctg	19	14279	973.7	1	c -> a	70602405	13	2	15.4
chr9	138258789	138258809	21	15.2	16		chr9:138258789-138258809	GTGGTGCCCAGCAGAGGACTC	16	20040.6	1366.6	1	c -> a	138258800	16	16	100
chr9	96938244	96938264	21	19	20	DM119500, JB153432, MIRLET7A1	chr9:96938244-96938264	TGAGGTAGTAGGTTGTATAGT	20	25050.8	1708.3	0
chr9	96938635	96938655	21	12.4	13	DM119504, JB153432, MIRLET7F1	chr9:96938635-96938655	TGAGGTAGTAGATTGTATAGT	13	16283	1110.4	0
chr9	96941122	96941142	21	10.5	11	MIRLET7D	chr9:96941122-96941142	AAGAGGTAGTAGGTTGCATAG	11	13777.9	939.6	0
chrM	12168	12209	42	642.4	694	DQ584698	chrM:12168-12209	TGTGAATCTGACAACAGAGGCTTACGACCCCTTATTTACCGA	694	434631	29638.7	1	g -> t	12169	11	9	81.8
chrM	12168	12209	42	642.4	694	DQ584698	chrM:12168-12209	TGTGAATCTGACAACAGAGGCTTACGACCCCTTATTTACCGA	694	434631	29638.7	2	c -> a	12198	694	1	0.1
chrM	1687	1723	37	10.7	11		chrM:1687-1723	CAAACCCACTCCACCTTACTACCAGACAACCTTAGCC	11	7819.9	533.3	0
chrM	2214	2271	58	13.1	18	TVAS5	chrM:2214-2271	CAACACCCACTACCTAAAAAATCCCAAACATATAACTGAACTCCTCACACCCAATTGG	21	9523.6	649.4	0
chrM	4402	4459	58	14.6	15		chrM:4402-4459	AAGTAAGGTCAGCTAAATAAGCTATCGGGCCCATACCCCGAAAATGTTGGTTATACCC	15	6802.6	463.9	1	g -> t	4413	15	1	6.7
chrM	4402	4459	58	14.6	15		chrM:4402-4459	AAGTAAGGTCAGCTAAATAAGCTATCGGGCCCATACCCCGAAAATGTTGGTTATACCC	15	6802.6	463.9	2	c -> a	4439	15	1	6.7
chrX	127665610	127665630	21	16.2	17		chrX:127665610-127665630	ctggcacccgagaagtccata	17	21293.2	1452	1	g -> t	127665624	17	16	94.1
chrX	150204322	150204343	22	261	285		chrX:150204322-150204343	AGGTGGTGGGGGAAGGATTGGA	285	340748	23236.5	0
chrX	34853847	34853867	21	17.1	18		chrX:34853847-34853867	caagtattccagttcagagtt	18	22545.7	1537.5	0
chrX	53584207	53584227	21	11.4	12	DM119504, MIRLET7F2	chrX:53584207-53584227	AACTATACAATCTACTACCTC	12	15030.5	1025	0
chrX	88080639	88080660	22	2129.4	2266		chrX:88080639-88080660	ttggtggtgggggaaggattct	2266	2709243	184751	1	g -> t	88080647	2266	1	0
chrY	15754926	15754946	21	60	63		chrY:15754926-15754946	atctgctgactgtagaactct	63	78910	5381.1	0

## Sheet: regions covered (compiled)
Edited based on following criteria: 1. region covered >16 bases, 2. presence of transversion (columnN,) 3. transversion frequency (ratio - columnR) > 30 %, 4. read coverage (total coverage - columnP) > 10
chromosome	start	end	length	average coverage	maximum coverage	genes covered	UCSC link	sequence	read count	RPKM	TPM	SNP count	transversion	position	total coverage	alternative coverage	percentage
chrM	12168	12209	42	642.4	694	DQ584698	chrM:12168-12209	TGTGAATCTGACAACAGAGGCTTACGACCCCTTATTTACCGA	694	434631	29638.7	1	g -> t	12169	11	9	81.8
chr17	36908030	36908117	88	52.4	85	TRNA_Asn	chr17:36908030-36908117	AtagcgtccctgggtgggctcgaaccaccaacctttcggttaacagccgaacgcgctaaccgattgcgccacagagacCGAGTCGACT	92	27498.9	1875.2	1	c -> a	36908073	68	58	85.3
chr6	27471523	27471597	75	445	625	TRNA_Asp	chr6:27471523-27471597	tcctcgttagtatagtggtgagtatccccgcctgtcacgcgggagaccggggttcgattccccgacggggagAAA	631	221299	15091	4	g -> t	27471556	503	458	91.1
chrX	127665610	127665630	21	16.2	17		chrX:127665610-127665630	ctggcacccgagaagtccata	17	21293.2	1452	1	g -> t	127665624	17	16	94.1
chr12	98897274	98897355	82	155.8	245	TRNA_Asp	chr12:98897274-98897355	TAACGACtcctcgttagtatagtggttagtatccccgcctgtcacgcgggagaccggggttcaattccccgacggggagGTG	256	82117.7	5599.8	1	g -> t	98897314	177	167	94.4
chr6	27447453	27447525	73	437.6	584	TRNA_Asp	chr6:27447453-27447525	tcctcgttagtatagtggtgagtatccccgcctgtcacgcgggagaccggggttcgattccccgacggggagG	587	211508	14423.3	1	g -> t	27447486	501	475	94.8
chr12	96429799	96429884	86	6525.3	13924	TRNA_Asp	chr12:96429799-96429884	tcctcgttagtatagtggtgagtatccccgcctgtcacgcgggagaccggggttcgattccccgacggggaggcaCAGTAATTGTT	13949	4266339	290933	1	g -> t	96429832	870	828	95.2
chr1	161425410	161425484	75	1348.1	2540	TRNA_Asp	chr1:161425410-161425484	Ctgcctccccgtcggggaatcgaaccccggtctcccgcgtgacaggcggggatactcaccactatactaacgagg	2544	892209	60842.1	2	c -> a	161425452	94	90	95.7
chr1	161418029	161418103	75	1358.7	2560	TRNA_Asp	chr1:161418029-161418103	Ctgcctccccgtcggggaatcgaaccccggtctcccgcgtgacaggcggggatactcaccactatactaacgagg	2562	898522	61272.6	2	c -> a	161418071	87	84	96.6
chr1	161410611	161410685	75	1392.7	2617	TRNA_Asp	chr1:161410611-161410685	Ctgcctccccgtcggggaatcgaaccccggtctcccgcgtgacaggcggggatactcaccactatactaacgagg	2618	918162	62611.9	1	c -> a	161410653	96	93	96.9
chr12	125424190	125424263	74	96.3	140	TRNA_Asp	chr12:125424190-125424263	GGCctccccgtcggggaatcgaaccccggtctcccgcgtgacaggcggggatactcaccactatactaacgagg	143	50829.4	3466.2	1	c -> a	125424231	105	102	97.1
chr1	161440201	161440275	75	1373.7	2571	TRNA_Asp	chr1:161440201-161440275	Ctgcctccccgtcggggaatcgaaccccggtctcccgcgtgacaggcggggatactcaccactatactaacgagg	2573	902380	61535.7	2	c -> a	161440243	122	119	97.5
chr1	161432820	161432894	75	1354.5	2545	TRNA_Asp	chr1:161432820-161432894	Ctgcctccccgtcggggaatcgaaccccggtctcccgcgtgacaggcggggatactcaccactatactaacgagg	2548	893612	60937.8	1	c -> a	161432862	104	102	98.1
chr17	8125543	8125635	93	88.6	155	LINC00324	chr17:8125543-8125635	AACTGCTAGTACTctccccgtcggggaatcgaaccccggtctcccgcgtgacaggcggggatactcaccactatactaacgaggaGGGACCTG	159	44970.2	3066.6	1	c -> a	8125594	122	120	98.4
chr12	125411888	125411968	81	94.9	147	TRNA_Asp	chr12:125411888-125411968	GGCctccccgtcggggaatcgaaccccggtctcccgcgtgacaggcggggatactcaccactatactaacgaggaCCGCCC	151	49034.6	3343.8	1	c -> a	125411929	113	112	99.1
chr6	118270391	118270411	21	49.5	52		chr6:118270391-118270411	AAGAAATGCCAGTTCAGAGTT	52	65132.1	4441.5	1	g -> t	118270398	52	52	100
chr9	138258789	138258809	21	15.2	16		chr9:138258789-138258809	GTGGTGCCCAGCAGAGGACTC	16	20040.6	1366.6	1	c -> a	138258800	16	16	100

## Sheet: tRNA
Edited based on following criteria: 1. region covered >16 bases, 2. presence of transversion (columnN,) 3. transversion frequency (ratio - columnR) > 30 %, 4. read coverage (total coverage - columnP) > 10
chromosome	start	end	length	average coverage	maximum coverage	genes covered	UCSC link	sequence	read count	RPKM	TPM	SNP count	transversion	position	total coverage	alternative coverage	percentage
chr17	36908030	36908117	88	52.4	85	TRNA_Asn	chr17:36908030-36908117	AtagcgtccctgggtgggctcgaaccaccaacctttcggttaacagccgaacgcgctaaccgattgcgccacagagacCGAGTCGACT	92	27498.9	1875.2	1	c -> a	36908073	68	58	85.3
chr6	27471523	27471597	75	445	625	TRNA_Asp	chr6:27471523-27471597	tcctcgttagtatagtggtgagtatccccgcctgtcacgcgggagaccggggttcgattccccgacggggagAAA	631	221299	15091	4	g -> t	27471556	503	458	91.1
chr12	98897274	98897355	82	155.8	245	TRNA_Asp	chr12:98897274-98897355	TAACGACtcctcgttagtatagtggttagtatccccgcctgtcacgcgggagaccggggttcaattccccgacggggagGTG	256	82117.7	5599.8	1	g -> t	98897314	177	167	94.4
chr6	27447453	27447525	73	437.6	584	TRNA_Asp	chr6:27447453-27447525	tcctcgttagtatagtggtgagtatccccgcctgtcacgcgggagaccggggttcgattccccgacggggagG	587	211508	14423.3	1	g -> t	27447486	501	475	94.8
chr12	96429799	96429884	86	6525.3	13924	TRNA_Asp	chr12:96429799-96429884	tcctcgttagtatagtggtgagtatccccgcctgtcacgcgggagaccggggttcgattccccgacggggaggcaCAGTAATTGTT	13949	4266339	290933	1	g -> t	96429832	870	828	95.2
chr1	161425410	161425484	75	1348.1	2540	TRNA_Asp	chr1:161425410-161425484	Ctgcctccccgtcggggaatcgaaccccggtctcccgcgtgacaggcggggatactcaccactatactaacgagg	2544	892209	60842.1	2	c -> a	161425452	94	90	95.7
chr1	161418029	161418103	75	1358.7	2560	TRNA_Asp	chr1:161418029-161418103	Ctgcctccccgtcggggaatcgaaccccggtctcccgcgtgacaggcggggatactcaccactatactaacgagg	2562	898522	61272.6	2	c -> a	161418071	87	84	96.6
chr1	161410611	161410685	75	1392.7	2617	TRNA_Asp	chr1:161410611-161410685	Ctgcctccccgtcggggaatcgaaccccggtctcccgcgtgacaggcggggatactcaccactatactaacgagg	2618	918162	62611.9	1	c -> a	161410653	96	93	96.9
chr12	125424190	125424263	74	96.3	140	TRNA_Asp	chr12:125424190-125424263	GGCctccccgtcggggaatcgaaccccggtctcccgcgtgacaggcggggatactcaccactatactaacgagg	143	50829.4	3466.2	1	c -> a	125424231	105	102	97.1
chr1	161440201	161440275	75	1373.7	2571	TRNA_Asp	chr1:161440201-161440275	Ctgcctccccgtcggggaatcgaaccccggtctcccgcgtgacaggcggggatactcaccactatactaacgagg	2573	902380	61535.7	2	c -> a	161440243	122	119	97.5
chr1	161432820	161432894	75	1354.5	2545	TRNA_Asp	chr1:161432820-161432894	Ctgcctccccgtcggggaatcgaaccccggtctcccgcgtgacaggcggggatactcaccactatactaacgagg	2548	893612	60937.8	1	c -> a	161432862	104	102	98.1
chr17	8125543	8125635	93	88.6	155	TRNA_Asp	chr17:8125543-8125635	AACTGCTAGTACTctccccgtcggggaatcgaaccccggtctcccgcgtgacaggcggggatactcaccactatactaacgaggaGGGACCTG	159	44970.2	3066.6	1	c -> a	8125594	122	120	98.4
chr12	125411888	125411968	81	94.9	147	TRNA_Asp	chr12:125411888-125411968	GGCctccccgtcggggaatcgaaccccggtctcccgcgtgacaggcggggatactcaccactatactaacgaggaCCGCCC	151	49034.6	3343.8	1	c -> a	125411929	113	112	99.1
chrM	12168	12209	42	642.4	694	mTRNA_His, DQ584698	chrM:12168-12209	TGTGAATCTGACAACAGAGGCTTACGACCCCTTATTTACCGA	694	434631	29638.7	1	g -> t	12169	11	9	81.8
							Q-tRNA	Total Q-tRNA read count:	29507	99.7128
							other	Total other RNA read count:	85	0.28724
								Total:	29592

## Sheet: snoRNA&rRNA
Edited based on following criteria: 1. region covered >16 bases, 2. presence of transversion (columnN,) 3. transversion frequency (ratio - columnR) > 30 %, 4. read coverage (total coverage - columnP) > 10
chromosome	start	end	length	average coverage	maximum coverage	genes covered	UCSC link	sequence	read count	RPKM	TPM	SNP count	transversion	position	total coverage	alternative coverage	percentage

## Sheet: other
Edited based on following criteria: 1. region covered >16 bases, 2. presence of transversion (columnN,) 3. transversion frequency (ratio - columnR) > 30 %, 4. read coverage (total coverage - columnP) > 10
chromosome	start	end	length	average coverage	maximum coverage	genes covered	UCSC link	sequence	read count	RPKM	TPM	SNP count	transversion	position	total coverage	alternative coverage	percentage
chrX	127665610	127665630	21	16.2	17		chrX:127665610-127665630	ctggcacccgagaagtccata	17	21293.2	1452	1	g -> t	127665624	17	16	94.1
chr6	118270391	118270411	21	49.5	52		chr6:118270391-118270411	AAGAAATGCCAGTTCAGAGTT	52	65132.1	4441.5	1	g -> t	118270398	52	52	100
chr9	138258789	138258809	21	15.2	16		chr9:138258789-138258809	GTGGTGCCCAGCAGAGGACTC	16	20040.6	1366.6	1	c -> a	138258800	16	16	100
								Total other RNA read count:	85
