# Supplementary material for: The human tRNA-guanine transglycosylase displays promiscuous nucleobase preference but strict tRNA specificity
Source: Nucleic Acids Res. 2021 May 1;49(9):4877–90. doi: 10.1093/nar/gkab289 (PMC8136771; doi:10.1093/nar/gkab289)
Supplement: gkab289_Supplemental_Files [file gkab289_supplemental_files.zip › 2g. Supplementary Table S4.xlsx]

## Sheet: regions covered
Table S4. Enzyme-RNA capture and release data from neonatal mouse liver (Experiment 1) Chromosomal alignment of sequencing reads (library size 233981, 233981 reads mapped) from neo-natal mouse liver (P0.5 pups) RNA, following the covalent capture release method, to the mouse (mm10) genome assembly. Tab 1 (‘regions covered’) shows the raw outputs from the perl script containing the chromosomal ali…
chromosome	start	end	length	average coverage	maximum coverage	genes covered	UCSC link	sequence	read count	RPKM	TPM	SNP count	transversion	position	total coverage	alternative coverage	percentage
chr1	161038081	161038138	58	23.5	25	Snord47	chr1:161038081-161038138	TAACCAGTGATGTGATGATTCTGCCAAATGATACAAAGTGATATCACCTTTAAACCGT	25	1842.2	134.6	1	g -> t	161038087	24	1	4.2
chr1	161038081	161038138	58	23.5	25	Snord47	chr1:161038081-161038138	TAACCAGTGATGTGATGATTCTGCCAAATGATACAAAGTGATATCACCTTTAAACCGT	25	1842.2	134.6	2	g -> t	161038092	24	15	62.5
chr1	167340295	167340330	36	10.8	12		chr1:167340295-167340330	ctacgaatggtttagcgccaggttccacacgaacgt	12	1424.6	104.1	1	c -> a	167340322	12	1	8.3
chr1	171033928	171034024	97	83.8	160	TRNA_Asn	chr1:171033928-171034024	CAAAACATTCCCACcgtccctgggtgggctcgaaccaccaacctttcggttaacagccgaacgcgctaaccgattgcgccacagagacCGGTGATGC	164	7225.9	527.9	1	g -> t	171033943	148	1	0.7
chr1	171033928	171034024	97	83.8	160	TRNA_Asn	chr1:171033928-171034024	CAAAACATTCCCACcgtccctgggtgggctcgaaccaccaacctttcggttaacagccgaacgcgctaaccgattgcgccacagagacCGGTGATGC	164	7225.9	527.9	2	c -> a	171033946	150	1	0.7
chr1	171033928	171034024	97	83.8	160	TRNA_Asn	chr1:171033928-171034024	CAAAACATTCCCACcgtccctgggtgggctcgaaccaccaacctttcggttaacagccgaacgcgctaaccgattgcgccacagagacCGGTGATGC	164	7225.9	527.9	3	c -> a	171033958	150	1	0.7
chr1	171033928	171034024	97	83.8	160	TRNA_Asn	chr1:171033928-171034024	CAAAACATTCCCACcgtccctgggtgggctcgaaccaccaacctttcggttaacagccgaacgcgctaaccgattgcgccacagagacCGGTGATGC	164	7225.9	527.9	4	c -> a	171033970	152	1	0.7
chr1	171033928	171034024	97	83.8	160	TRNA_Asn	chr1:171033928-171034024	CAAAACATTCCCACcgtccctgggtgggctcgaaccaccaacctttcggttaacagccgaacgcgctaaccgattgcgccacagagacCGGTGATGC	164	7225.9	527.9	5	c -> a	171033981	13	12	92.3
chr1	171033928	171034024	97	83.8	160	TRNA_Asn	chr1:171033928-171034024	CAAAACATTCCCACcgtccctgggtgggctcgaaccaccaacctttcggttaacagccgaacgcgctaaccgattgcgccacagagacCGGTGATGC	164	7225.9	527.9	6	c -> a	171033989	15	1	6.7
chr1	171037014	171037107	94	129.6	227	TRNA_Asp	chr1:171037014-171037107	TAAAAACTCACTAGTctccccgtcggggaatcgaaccccggtctcccgcgtgacaggcggggatactcaccactatactaacgaggaCAACCAT	229	10411.8	760.7	1	c -> a	171037037	74	1	1.4
chr1	171037014	171037107	94	129.6	227	TRNA_Asp	chr1:171037014-171037107	TAAAAACTCACTAGTctccccgtcggggaatcgaaccccggtctcccgcgtgacaggcggggatactcaccactatactaacgaggaCAACCAT	229	10411.8	760.7	2	c -> a	171037062	225	1	0.4
chr1	171037014	171037107	94	129.6	227	TRNA_Asp	chr1:171037014-171037107	TAAAAACTCACTAGTctccccgtcggggaatcgaaccccggtctcccgcgtgacaggcggggatactcaccactatactaacgaggaCAACCAT	229	10411.8	760.7	3	c -> a	171037067	143	136	95.1
chr1	171045017	171045058	42	46	52	TRNA_Gly	chr1:171045017-171045058	gccacgcgggaggcccgggttcgattcccggccaatgcacGA	52	5291.4	386.6	0
chr1	171064178	171064235	58	89	98	TRNA_Glu	chr1:171064178-171064235	atcgaacccgggccgcggcggtgagagcgccgaatcctaaccactagaccaccaggga	98	7221.3	527.6	1	c -> a	171064214	98	1	1
chr1	171065355	171065436	82	51.1	81	TRNA_Asp	chr1:171065355-171065436	CGCctccccgtcggggaatcgaaccccggtctcccgcgtgacaggcggggatactcaccactatactaacgaggaCAACGCC	81	4221.7	308.4	1	c -> a	171065396	61	58	95.1
chr1	171071806	171071863	58	93.6	105	TRNA_Glu	chr1:171071806-171071863	atcgaacccgggccgcggcggtgagagcgccgaatcctaaccactagaccaccaggga	105	7737.1	565.3	1	c -> a	171071824	85	1	1.2
chr1	171071806	171071863	58	93.6	105	TRNA_Glu	chr1:171071806-171071863	atcgaacccgggccgcggcggtgagagcgccgaatcctaaccactagaccaccaggga	105	7737.1	565.3	2	c -> a	171071835	105	1	1
chr1	171071806	171071863	58	93.6	105	TRNA_Glu	chr1:171071806-171071863	atcgaacccgggccgcggcggtgagagcgccgaatcctaaccactagaccaccaggga	105	7737.1	565.3	3	c -> a	171071842	105	1	1
chr1	171072990	171073071	82	45.4	70	TRNA_Asp	chr1:171072990-171073071	CGTctccccgtcggggaatcgaaccccggtctcccgcgtgacaggcggggatactcaccactatactaacgaggaCAACGCC	71	3700.5	270.4	1	c -> a	171073031	56	52	92.9
chr1	171079420	171079477	58	92.2	103	TRNA_Glu	chr1:171079420-171079477	atcgaacccgggccgcggcggtgagagcgccgaatcctaaccactagaccaccaggga	103	7589.8	554.5	1	c -> a	171079427	83	1	1.2
chr1	171079420	171079477	58	92.2	103	TRNA_Glu	chr1:171079420-171079477	atcgaacccgggccgcggcggtgagagcgccgaatcctaaccactagaccaccaggga	103	7589.8	554.5	2	c -> a	171079433	83	1	1.2
chr1	171079420	171079477	58	92.2	103	TRNA_Glu	chr1:171079420-171079477	atcgaacccgggccgcggcggtgagagcgccgaatcctaaccactagaccaccaggga	103	7589.8	554.5	3	c -> a	171079455	103	2	1.9
chr1	171080620	171080682	63	52.5	64	TRNA_Asp	chr1:171080620-171080682	aatcgaaccccggtctcccgcgtgacaggcggggatactcaccactatactaacgaggaCAAC	65	4409.5	322.2	1	c -> a	171080645	56	51	91.1
chr1	171102366	171102456	91	364.6	754	TRNA_Asp	chr1:171102366-171102456	TGTCGtcctcgttagtatagtggtgagtatccccgcctgtcacgcgggagaccggggttcgattccccgacggggagATACAGTAGCtttt	758	35599.8	2601	1	c -> a	171102397	157	1	0.6
chr1	171102366	171102456	91	364.6	754	TRNA_Asp	chr1:171102366-171102456	TGTCGtcctcgttagtatagtggtgagtatccccgcctgtcacgcgggagaccggggttcgattccccgacggggagATACAGTAGCtttt	758	35599.8	2601	2	g -> t	171102400	157	1	0.6
chr1	171102366	171102456	91	364.6	754	TRNA_Asp	chr1:171102366-171102456	TGTCGtcctcgttagtatagtggtgagtatccccgcctgtcacgcgggagaccggggttcgattccccgacggggagATACAGTAGCtttt	758	35599.8	2601	3	g -> t	171102404	147	134	91.2
chr1	171102366	171102456	91	364.6	754	TRNA_Asp	chr1:171102366-171102456	TGTCGtcctcgttagtatagtggtgagtatccccgcctgtcacgcgggagaccggggttcgattccccgacggggagATACAGTAGCtttt	758	35599.8	2601	4	g -> t	171102409	751	1	0.1
chr1	171103042	171103099	58	101.8	114	TRNA_Glu	chr1:171103042-171103099	Ctccctggtggtctagtggttaggattcggcgctctcaccgccgcggcccgggttcga	114	8400.3	613.7	1	g -> t	171103051	112	1	0.9
chr1	171103042	171103099	58	101.8	114	TRNA_Glu	chr1:171103042-171103099	Ctccctggtggtctagtggttaggattcggcgctctcaccgccgcggcccgggttcga	114	8400.3	613.7	2	g -> t	171103065	114	1	0.9
chr1	171103042	171103099	58	101.8	114	TRNA_Glu	chr1:171103042-171103099	Ctccctggtggtctagtggttaggattcggcgctctcaccgccgcggcccgggttcga	114	8400.3	613.7	3	g -> t	171103071	114	2	1.8
chr1	171103042	171103099	58	101.8	114	TRNA_Glu	chr1:171103042-171103099	Ctccctggtggtctagtggttaggattcggcgctctcaccgccgcggcccgggttcga	114	8400.3	613.7	4	g -> t	171103073	114	1	0.9
chr1	171103042	171103099	58	101.8	114	TRNA_Glu	chr1:171103042-171103099	Ctccctggtggtctagtggttaggattcggcgctctcaccgccgcggcccgggttcga	114	8400.3	613.7	5	g -> t	171103087	92	1	1.1
chr1	171111443	171111475	33	10.6	11	TRNA_Val	chr1:171111443-171111475	gtttccgtagtgtagtggttatcacgttcgcct	11	1424.6	104.1	0
chr1	24615567	24615636	70	121	200		chr1:24615567-24615636	TAAGATATATAGATTATTGATCTATAATTTAACTTTGACAAAGTTATGTAATTGATTTTACTAATATCTT	200	12211	892.2	1	c -> a	24615605	178	163	91.6
chr1	56782310	56782358	49	11.2	13		chr1:56782310-56782358	tgcaccaccacccacggaatcgagaaagagctatcaatctgtcaatcct	14	1221.1	89.2	0
chr1	86356272	86356327	56	16.1	17	Snord82	chr1:86356272-86356327	TATTTCATTTCAACCCCATGGTTCAGTATTAAGTCCCTTTGTCACTCATCACTTGT	17	1297.4	94.8	0
chr10	111481491	111481549	59	52.2	56		chr10:111481491-111481549	CCACCCCCTGGCAATGGGCAGAGAGACACCTTGTTAATGGTGTTGTTCTTATATCAGCC	56	4056.5	296.4	1	g -> t	111481501	53	1	1.9
chr10	111481491	111481549	59	52.2	56		chr10:111481491-111481549	CCACCCCCTGGCAATGGGCAGAGAGACACCTTGTTAATGGTGTTGTTCTTATATCAGCC	56	4056.5	296.4	2	g -> t	111481523	53	49	92.5
chr10	30811139	30811197	59	115.8	132	TRNA_Glu	chr10:30811139-30811197	Ctccctggtggtctagtggttaggattcggcgctctcaccgccgcggcccgggttcgat	136	9851.6	719.8	1	c -> a	30811141	123	1	0.8
chr10	30811139	30811197	59	115.8	132	TRNA_Glu	chr10:30811139-30811197	Ctccctggtggtctagtggttaggattcggcgctctcaccgccgcggcccgggttcgat	136	9851.6	719.8	2	g -> t	30811145	117	1	0.9
chr10	30811139	30811197	59	115.8	132	TRNA_Glu	chr10:30811139-30811197	Ctccctggtggtctagtggttaggattcggcgctctcaccgccgcggcccgggttcgat	136	9851.6	719.8	3	g -> t	30811148	128	2	1.6
chr10	30811139	30811197	59	115.8	132	TRNA_Glu	chr10:30811139-30811197	Ctccctggtggtctagtggttaggattcggcgctctcaccgccgcggcccgggttcgat	136	9851.6	719.8	4	g -> t	30811161	131	2	1.5
chr10	30811139	30811197	59	115.8	132	TRNA_Glu	chr10:30811139-30811197	Ctccctggtggtctagtggttaggattcggcgctctcaccgccgcggcccgggttcgat	136	9851.6	719.8	5	g -> t	30811168	131	1	0.8
chr10	30811139	30811197	59	115.8	132	TRNA_Glu	chr10:30811139-30811197	Ctccctggtggtctagtggttaggattcggcgctctcaccgccgcggcccgggttcgat	136	9851.6	719.8	6	g -> t	30811184	108	1	0.9
chr10	80249152	80249247	96	80.5	145	TRNA_Asn	chr10:80249152-80249247	TAATGTCgtctctgtggcgcaatcggttagcgcgttcggctgttaaccgaaaggttggtggttcgagcccacccagggacgACCACAGCGACTTTT	145	6455.3	471.6	1	g -> t	80249177	102	1	1
chr10	80249152	80249247	96	80.5	145	TRNA_Asn	chr10:80249152-80249247	TAATGTCgtctctgtggcgcaatcggttagcgcgttcggctgttaaccgaaaggttggtggttcgagcccacccagggacgACCACAGCGACTTTT	145	6455.3	471.6	2	g -> t	80249193	99	95	96
chr10	80249152	80249247	96	80.5	145	TRNA_Asn	chr10:80249152-80249247	TAATGTCgtctctgtggcgcaatcggttagcgcgttcggctgttaaccgaaaggttggtggttcgagcccacccagggacgACCACAGCGACTTTT	145	6455.3	471.6	3	g -> t	80249204	143	1	0.7
chr10	80249152	80249247	96	80.5	145	TRNA_Asn	chr10:80249152-80249247	TAATGTCgtctctgtggcgcaatcggttagcgcgttcggctgttaaccgaaaggttggtggttcgagcccacccagggacgACCACAGCGACTTTT	145	6455.3	471.6	4	c -> a	80249215	43	1	2.3
chr10	80249152	80249247	96	80.5	145	TRNA_Asn	chr10:80249152-80249247	TAATGTCgtctctgtggcgcaatcggttagcgcgttcggctgttaaccgaaaggttggtggttcgagcccacccagggacgACCACAGCGACTTTT	145	6455.3	471.6	5	g -> t	80249216	43	1	2.3
chr10	91116840	91116886	47	13.4	17	Slc25a3	chr10:91116840-91116886	AGCAAGGGTACTACAGTAATTATATCAGGAACAGACATTTCCTACAC	17	1545.9	112.9	1	c -> a	91116875	13	13	100
chr10	91182082	91182175	94	173.8	307	TRNA_Asp	chr10:91182082-91182175	GCAAAAATTCACAACctccccgtcggggaattgaaccccggtctcccgcgtgacaggcggggatactaaccactatactaacgaggaGCTGTGG	315	14321.9	1046.4	1	c -> a	91182100	152	1	0.7
chr10	91182082	91182175	94	173.8	307	TRNA_Asp	chr10:91182082-91182175	GCAAAAATTCACAACctccccgtcggggaattgaaccccggtctcccgcgtgacaggcggggatactaaccactatactaacgaggaGCTGTGG	315	14321.9	1046.4	2	g -> t	91182103	152	1	0.7
chr10	91182082	91182175	94	173.8	307	TRNA_Asp	chr10:91182082-91182175	GCAAAAATTCACAACctccccgtcggggaattgaaccccggtctcccgcgtgacaggcggggatactaaccactatactaacgaggaGCTGTGG	315	14321.9	1046.4	3	c -> a	91182124	306	1	0.3
chr10	91182082	91182175	94	173.8	307	TRNA_Asp	chr10:91182082-91182175	GCAAAAATTCACAACctccccgtcggggaattgaaccccggtctcccgcgtgacaggcggggatactaaccactatactaacgaggaGCTGTGG	315	14321.9	1046.4	4	c -> a	91182127	305	1	0.3
chr10	91182082	91182175	94	173.8	307	TRNA_Asp	chr10:91182082-91182175	GCAAAAATTCACAACctccccgtcggggaattgaaccccggtctcccgcgtgacaggcggggatactaaccactatactaacgaggaGCTGTGG	315	14321.9	1046.4	5	c -> a	91182135	155	137	88.4
chr10	93452960	93453058	99	102.4	181	TRNA_Asp	chr10:93452960-93453058	AAAAAATGATCATTGTACctccccgtcggggaatcgaaccccggtctcccgcgtgacaggcggggatactcaccactatactaacgaggaATTGCACAG	188	8116	593	1	c -> a	93452980	67	1	1.5
chr10	93452960	93453058	99	102.4	181	TRNA_Asp	chr10:93452960-93453058	AAAAAATGATCATTGTACctccccgtcggggaatcgaaccccggtctcccgcgtgacaggcggggatactcaccactatactaacgaggaATTGCACAG	188	8116	593	2	c -> a	93452994	109	1	0.9
chr10	93452960	93453058	99	102.4	181	TRNA_Asp	chr10:93452960-93453058	AAAAAATGATCATTGTACctccccgtcggggaatcgaaccccggtctcccgcgtgacaggcggggatactcaccactatactaacgaggaATTGCACAG	188	8116	593	3	c -> a	93453016	117	112	95.7
chr11	48818542	48818575	34	10.7	11	TRNA_Val	chr11:48818542-48818575	gtttccgtagtgtagtggttatcacgttcgcctc	11	1382.7	101	0
chr11	58302191	58302248	58	91.3	101	TRNA_Glu	chr11:58302191-58302248	atcgaacccgggccgcggcggtgagagcgccgaatcctaaccactagaccaccaggga	101	7442.4	543.8	0
chr11	62603449	62603505	57	18.3	19	Snord49a	chr11:62603449-62603505	CTGCTGTGATGAGATGACTAAGTAGGAAGTGCCGTCAGAGTCGATAACTGACGATAA	19	1424.6	104.1	1	g -> t	62603454	16	5	31.2
chr11	62603449	62603505	57	18.3	19	Snord49a	chr11:62603449-62603505	CTGCTGTGATGAGATGACTAAGTAGGAAGTGCCGTCAGAGTCGATAACTGACGATAA	19	1424.6	104.1	2	g -> t	62603461	19	1	5.3
chr11	69040976	69041066	91	116.7	195	TRNA_Asp	chr11:69040976-69041066	CAGCTTACtcctcgttagtatagtggtgagtatccccgcctgtcacgcgggagaccggggttcgattccccgacggggagAAGTGCTTTTT	197	9252.2	676	1	g -> t	69041013	152	2	1.3
chr11	69040976	69041066	91	116.7	195	TRNA_Asp	chr11:69040976-69041066	CAGCTTACtcctcgttagtatagtggtgagtatccccgcctgtcacgcgggagaccggggttcgattccccgacggggagAAGTGCTTTTT	197	9252.2	676	2	g -> t	69041017	142	138	97.2
chr11	69040976	69041066	91	116.7	195	TRNA_Asp	chr11:69040976-69041066	CAGCTTACtcctcgttagtatagtggtgagtatccccgcctgtcacgcgggagaccggggttcgattccccgacggggagAAGTGCTTTTT	197	9252.2	676	3	g -> t	69041033	172	1	0.6
chr11	69040976	69041066	91	116.7	195	TRNA_Asp	chr11:69040976-69041066	CAGCTTACtcctcgttagtatagtggtgagtatccccgcctgtcacgcgggagaccggggttcgattccccgacggggagAAGTGCTTTTT	197	9252.2	676	4	g -> t	69041047	45	1	2.2
chr11	69040976	69041066	91	116.7	195	TRNA_Asp	chr11:69040976-69041066	CAGCTTACtcctcgttagtatagtggtgagtatccccgcctgtcacgcgggagaccggggttcgattccccgacggggagAAGTGCTTTTT	197	9252.2	676	5	g -> t	69041052	45	2	4.4
chr11	69669691	69669747	57	17.8	24		chr11:69669691-69669747	TGAACAAAGGACTGCCATTTGCTCTGCCCCTGACTGATATAAGAACAACACCACAAA	24	1799.5	131.5	0
chr11	78183055	78183123	69	1869.4	2353	Snord42b	chr11:78183055-78183123	TGTGCATCAGTGGTTCCTTTGAAGACATCACAGGTCTCAGGAGACTTCAGATTTTTTCCATCATATGCA	2355	145868	10657.5	1	c -> a	78183070	2334	1	0
chr11	78183055	78183123	69	1869.4	2353	Snord42b	chr11:78183055-78183123	TGTGCATCAGTGGTTCCTTTGAAGACATCACAGGTCTCAGGAGACTTCAGATTTTTTCCATCATATGCA	2355	145868	10657.5	2	c -> a	78183071	2334	1	0
chr11	78183055	78183123	69	1869.4	2353	Snord42b	chr11:78183055-78183123	TGTGCATCAGTGGTTCCTTTGAAGACATCACAGGTCTCAGGAGACTTCAGATTTTTTCCATCATATGCA	2355	145868	10657.5	3	c -> a	78183080	2349	1	0
chr11	78183055	78183123	69	1869.4	2353	Snord42b	chr11:78183055-78183123	TGTGCATCAGTGGTTCCTTTGAAGACATCACAGGTCTCAGGAGACTTCAGATTTTTTCCATCATATGCA	2355	145868	10657.5	4	c -> a	78183085	2194	1926	87.8
chr11	78183055	78183123	69	1869.4	2353	Snord42b	chr11:78183055-78183123	TGTGCATCAGTGGTTCCTTTGAAGACATCACAGGTCTCAGGAGACTTCAGATTTTTTCCATCATATGCA	2355	145868	10657.5	5	g -> t	78183087	2327	1	0
chr11	78183055	78183123	69	1869.4	2353	Snord42b	chr11:78183055-78183123	TGTGCATCAGTGGTTCCTTTGAAGACATCACAGGTCTCAGGAGACTTCAGATTTTTTCCATCATATGCA	2355	145868	10657.5	6	c -> a	78183090	2351	4	0.2
chr11	78183055	78183123	69	1869.4	2353	Snord42b	chr11:78183055-78183123	TGTGCATCAGTGGTTCCTTTGAAGACATCACAGGTCTCAGGAGACTTCAGATTTTTTCCATCATATGCA	2355	145868	10657.5	7	c -> a	78183092	2351	2	0.1
chr11	78183055	78183123	69	1869.4	2353	Snord42b	chr11:78183055-78183123	TGTGCATCAGTGGTTCCTTTGAAGACATCACAGGTCTCAGGAGACTTCAGATTTTTTCCATCATATGCA	2355	145868	10657.5	8	g -> t	78183097	2340	1	0
chr11	78183055	78183123	69	1869.4	2353	Snord42b	chr11:78183055-78183123	TGTGCATCAGTGGTTCCTTTGAAGACATCACAGGTCTCAGGAGACTTCAGATTTTTTCCATCATATGCA	2355	145868	10657.5	9	c -> a	78183099	2320	1	0
chr11	78183055	78183123	69	1869.4	2353	Snord42b	chr11:78183055-78183123	TGTGCATCAGTGGTTCCTTTGAAGACATCACAGGTCTCAGGAGACTTCAGATTTTTTCCATCATATGCA	2355	145868	10657.5	10	c -> a	78183102	2298	1	0
chr11	78183055	78183123	69	1869.4	2353	Snord42b	chr11:78183055-78183123	TGTGCATCAGTGGTTCCTTTGAAGACATCACAGGTCTCAGGAGACTTCAGATTTTTTCCATCATATGCA	2355	145868	10657.5	11	c -> a	78183112	2270	5	0.2
chr11	78183055	78183123	69	1869.4	2353	Snord42b	chr11:78183055-78183123	TGTGCATCAGTGGTTCCTTTGAAGACATCACAGGTCTCAGGAGACTTCAGATTTTTTCCATCATATGCA	2355	145868	10657.5	12	c -> a	78183113	2266	13	0.6
chr11	78183055	78183123	69	1869.4	2353	Snord42b	chr11:78183055-78183123	TGTGCATCAGTGGTTCCTTTGAAGACATCACAGGTCTCAGGAGACTTCAGATTTTTTCCATCATATGCA	2355	145868	10657.5	13	c -> a	78183122	1840	1	0.1
chr11	7869769	7869835	67	146.5	176	TRNA_Asp	chr11:7869769-7869835	AGGCGTTGtcctcgttagtatagtggtgagtatccccgcctgtcacgcgggagaccggggttcgatt	177	11290.6	824.9	1	g -> t	7869798	174	2	1.1
chr11	7869769	7869835	67	146.5	176	TRNA_Asp	chr11:7869769-7869835	AGGCGTTGtcctcgttagtatagtggtgagtatccccgcctgtcacgcgggagaccggggttcgatt	177	11290.6	824.9	2	g -> t	7869806	174	1	0.6
chr11	7869769	7869835	67	146.5	176	TRNA_Asp	chr11:7869769-7869835	AGGCGTTGtcctcgttagtatagtggtgagtatccccgcctgtcacgcgggagaccggggttcgatt	177	11290.6	824.9	3	g -> t	7869810	165	154	93.3
chr11	7869769	7869835	67	146.5	176	TRNA_Asp	chr11:7869769-7869835	AGGCGTTGtcctcgttagtatagtggtgagtatccccgcctgtcacgcgggagaccggggttcgatt	177	11290.6	824.9	4	g -> t	7869818	176	1	0.6
chr11	7869769	7869835	67	146.5	176	TRNA_Asp	chr11:7869769-7869835	AGGCGTTGtcctcgttagtatagtggtgagtatccccgcctgtcacgcgggagaccggggttcgatt	177	11290.6	824.9	5	g -> t	7869821	174	1	0.6
chr11	97702434	97702528	95	38.1	72	TRNA_Asn	chr11:97702434-97702528	AAAAAAGGCCGAGACcgtccctgggtgggctcgaaccaccaacctttcggttaacagccgaacgcgctaaccgattgcgccacagagacGGTGAC	73	3284.1	239.9	1	c -> a	97702477	68	1	1.5
chr11	97702434	97702528	95	38.1	72	TRNA_Asn	chr11:97702434-97702528	AAAAAAGGCCGAGACcgtccctgggtgggctcgaaccaccaacctttcggttaacagccgaacgcgctaaccgattgcgccacagagacGGTGAC	73	3284.1	239.9	2	c -> a	97702488	10	9	90
chr11	97781638	97781709	72	141.8	267	Snora21	chr11:97781638-97781709	GTCTTGTCACAACACCGATTGAAGTTAAACAACACAACACGTTGCCACTTCACCCAAAAGTGGTGTTTTTCA	268	15908.2	1162.3	1	c -> a	97781640	231	2	0.9
chr11	97781638	97781709	72	141.8	267	Snora21	chr11:97781638-97781709	GTCTTGTCACAACACCGATTGAAGTTAAACAACACAACACGTTGCCACTTCACCCAAAAGTGGTGTTTTTCA	268	15908.2	1162.3	2	c -> a	97781645	245	1	0.4
chr11	97781638	97781709	72	141.8	267	Snora21	chr11:97781638-97781709	GTCTTGTCACAACACCGATTGAAGTTAAACAACACAACACGTTGCCACTTCACCCAAAAGTGGTGTTTTTCA	268	15908.2	1162.3	3	c -> a	97781670	266	2	0.8
chr11	97781638	97781709	72	141.8	267	Snora21	chr11:97781638-97781709	GTCTTGTCACAACACCGATTGAAGTTAAACAACACAACACGTTGCCACTTCACCCAAAAGTGGTGTTTTTCA	268	15908.2	1162.3	4	c -> a	97781675	44	44	100
chr11	97781720	97781778	59	63.8	68	Snora21	chr11:97781720-97781778	TCTTGACGGCTCAGTGGGTCACTAGCAAAAGGCTCACTGAGTGCTTTTAAAAGGGGACG	70	5070.7	370.5	0
chr12	109654628	109654684	57	30.8	33	AF357355	chr12:109654628-109654684	GGATCTGTGATGACAAAGGGTGGCGTATGAGTTGTGGATCATGAGTACATGTCTGGA	33	2474.3	180.8	1	g -> t	109654650	31	1	3.2
chr12	109654628	109654684	57	30.8	33	AF357355	chr12:109654628-109654684	GGATCTGTGATGACAAAGGGTGGCGTATGAGTTGTGGATCATGAGTACATGTCTGGA	33	2474.3	180.8	2	g -> t	109654652	31	1	3.2
chr12	109654628	109654684	57	30.8	33	AF357355	chr12:109654628-109654684	GGATCTGTGATGACAAAGGGTGGCGTATGAGTTGTGGATCATGAGTACATGTCTGGA	33	2474.3	180.8	3	g -> t	109654661	30	16	53.3
chr12	109654628	109654684	57	30.8	33	AF357355	chr12:109654628-109654684	GGATCTGTGATGACAAAGGGTGGCGTATGAGTTGTGGATCATGAGTACATGTCTGGA	33	2474.3	180.8	4	g -> t	109654672	33	1	3
chr12	109654628	109654684	57	30.8	33	AF357355	chr12:109654628-109654684	GGATCTGTGATGACAAAGGGTGGCGTATGAGTTGTGGATCATGAGTACATGTCTGGA	33	2474.3	180.8	5	g -> t	109654678	33	1	3
chr12	109679979	109680011	33	10.6	11		chr12:109679979-109680011	TTTCTCGATGACATGAACAGATATCTGAGGTCA	11	1424.6	104.1	1	g -> t	109680008	11	1	9.1
chr12	109681521	109681591	71	28.6	47		chr12:109681521-109681591	GACCTATGATGAGATCTGGTGGCATCTGACTGTATCTCGATGACAGCCATGAGAACAGATGTCTGAGGTCA	48	2889.4	211.1	1	g -> t	109681552	14	12	85.7
chr12	109681521	109681591	71	28.6	47		chr12:109681521-109681591	GACCTATGATGAGATCTGGTGGCATCTGACTGTATCTCGATGACAGCCATGAGAACAGATGTCTGAGGTCA	48	2889.4	211.1	2	c -> a	109681564	47	1	2.1
chr12	109681521	109681591	71	28.6	47		chr12:109681521-109681591	GACCTATGATGAGATCTGGTGGCATCTGACTGTATCTCGATGACAGCCATGAGAACAGATGTCTGAGGTCA	48	2889.4	211.1	3	g -> t	109681566	47	1	2.1
chr13	18215264	18215298	35	21.2	22		chr13:18215264-18215298	gagagcgccgaatcctaaccactagaccaccaggg	22	2686.4	196.3	0
chr13	21160799	21160856	58	92.3	106	TRNA_Glu	chr13:21160799-21160856	atcgaacccgggccgcggcggtgagagcgccgaatcctaaccactagaccaccaggga	106	7810.8	570.7	0
chr13	21911312	21911387	76	347.8	617	TRNA_Asp	chr13:21911312-21911387	CtcctcgttagtatagtggtgagtatccccgcctgtcacgcgggagaccggggttcgattccccgacggggagtcT	618	34753.2	2539.1	1	g -> t	21911334	103	1	1
chr13	21911312	21911387	76	347.8	617	TRNA_Asp	chr13:21911312-21911387	CtcctcgttagtatagtggtgagtatccccgcctgtcacgcgggagaccggggttcgattccccgacggggagtcT	618	34753.2	2539.1	2	g -> t	21911342	103	1	1
chr13	21911312	21911387	76	347.8	617	TRNA_Asp	chr13:21911312-21911387	CtcctcgttagtatagtggtgagtatccccgcctgtcacgcgggagaccggggttcgattccccgacggggagtcT	618	34753.2	2539.1	3	g -> t	21911346	97	91	93.8
chr13	21911312	21911387	76	347.8	617	TRNA_Asp	chr13:21911312-21911387	CtcctcgttagtatagtggtgagtatccccgcctgtcacgcgggagaccggggttcgattccccgacggggagtcT	618	34753.2	2539.1	4	g -> t	21911357	617	1	0.2
chr13	21911312	21911387	76	347.8	617	TRNA_Asp	chr13:21911312-21911387	CtcctcgttagtatagtggtgagtatccccgcctgtcacgcgggagaccggggttcgattccccgacggggagtcT	618	34753.2	2539.1	5	g -> t	21911362	617	1	0.2
chr13	21935497	21935568	72	41.6	56	TRNA_Asp	chr13:21935497-21935568	ctccccgtcggggaatcgaaccccggtctcccgcgtgacaggcggggatactcaccactatactaacgagga	58	3442.8	251.5	1	c -> a	21935535	47	43	91.5
chr13	21940333	21940399	67	49	63	TRNA_Asp	chr13:21940333-21940399	atcgaaccccggtctcccgcgtgacaggcggggatactcaccactatactaacgaggaTGAGGCAGT	64	4082.5	298.3	1	c -> a	21940357	54	48	88.9
chr13	22026547	22026581	35	12.6	13	TRNA_Val	chr13:22026547-22026581	Tgtttccgtagtgtagtggttatcacgttcgcctc	13	1587.4	116	1	g -> t	22026562	13	1	7.7
chr13	23446179	23446214	36	20.9	22	TRNA_Val	chr13:23446179-23446214	gtgaggcgaacgtgataaccactacactacggaaac	22	2611.8	190.8	1	c -> a	23446185	22	1	4.5
chr13	23463534	23463591	58	19.6	21	TRNA_Glu	chr13:23463534-23463591	Ttcccacatggtctagcggttaggattcctggttttcacccaggcggcccgggttcga	21	1547.4	113.1	0
chr13	23517203	23517234	32	10.7	11	TRNA_Gly	chr13:23517203-23517234	gcattggtggttcagtggtagaattctcgcct	11	1469.1	107.3	0
chr13	97190546	97190626	81	48.2	77		chr13:97190546-97190626	atctctcaggaccgactgacccatgttcaactgctgttcacatggaacccttctccacttcggccttcaaagttctcattt	79	4168.3	304.5	0
chr13	9834315	9834350	36	11	12		chr13:9834315-9834350	gtgtcgagggctgactttcaatagatcgcagcgagg	12	1424.6	104.1	0
chr13	9834386	9834441	56	14	18		chr13:9834386-9834441	gcaggtcgtctacgaatggtttagcgccaggttccacacgaacgtgcgttcaacgt	18	1373.7	100.4	0
chr14	76152773	76152830	58	28.1	29	TRNA_Glu	chr14:76152773-76152830	Ctcccacatggtctagcggttaggattcctggttttcacccaggcggcccgggttcga	29	2136.9	156.1	1	g -> t	76152795	29	1	3.4
chr14	79481703	79481724	22	10.3	11	TRNA_Glu	chr14:79481703-79481724	cacccaggcggcccgggttcga	11	2136.9	156.1	0
chr15	34440865	34440922	58	21.4	22		chr15:34440865-34440922	AGCGAATGTCTAGCCTGTCCTGATTATCACAGAATCAGAACAGCGAGAATATTCGCAG	23	1694.8	123.8	1	c -> a	34440892	22	1	4.5
chr15	34440865	34440922	58	21.4	22		chr15:34440865-34440922	AGCGAATGTCTAGCCTGTCCTGATTATCACAGAATCAGAACAGCGAGAATATTCGCAG	23	1694.8	123.8	2	c -> a	34440894	22	18	81.8
chr16	11144189	11144296	108	18.8	27		chr16:11144189-11144296	gggccgccctctcgcccgtcacgttgaacgcacgttcgtgtggaacctggcgctaaaccattcgtagacgacctgcttctgggtcggggtttcgtacgtagcagagca	41	1622.5	118.5	0
chr16	18533224	18533264	41	12	16		chr16:18533224-18533264	tgatttaatgagccattcgcagtttcactgtaccggccgtg	16	1667.8	121.9	0
chr16	18533273	18533330	58	25	27		chr16:18533273-18533330	gacatgcatggcttaatctttgagacaagcatatgctactggcaggatcaaccaggta	33	2431.7	177.7	0
chr16	35981722	35981761	40	16	19	AK144265	chr16:35981722-35981761	aacctgtctcacgacggtctaaacccagctcacgttccct	21	2243.8	163.9	0
chr16	57391619	57391669	51	15.1	17		chr16:57391619-57391669	ccacggcggctttcggacgagcccctgactcgcgcacgcgttagactcctt	21	1759.8	128.6	0
chr17	35247175	35247234	60	23.6	28		chr17:35247175-35247234	GCCAAATGATGTATGTTTGACATAGGAGCACTTGTGTGCAAGGACGACCCTTATCTATCA	28	1994.5	145.7	1	g -> t	35247185	19	1	5.3
chr17	35247175	35247234	60	23.6	28		chr17:35247175-35247234	GCCAAATGATGTATGTTTGACATAGGAGCACTTGTGTGCAAGGACGACCCTTATCTATCA	28	1994.5	145.7	2	g -> t	35247189	19	18	94.7
chr17	39846352	39846409	58	36.7	42	Rn45s	chr17:39846352-39846409	Ttacctggttgatcctgccagtagcatatgcttgtctcaaagattaagccatgcatgt	45	3315.9	242.3	1	g -> t	39846404	33	1	3
chr17	39846352	39846409	58	36.7	42	Rn45s	chr17:39846352-39846409	Ttacctggttgatcctgccagtagcatatgcttgtctcaaagattaagccatgcatgt	45	3315.9	242.3	2	g -> t	39846408	31	1	3.2
chr17	39846451	39846548	98	27.7	43	Rn45s	chr17:39846451-39846548	attaaatcagttatggttcctttggtcgctcgctcctctcctacttggataactgtggtaattctagagctaatacatgcccacgggcgctgaccccc	55	2398.6	175.2	1	g -> t	39846505	36	5	13.9
chr17	39846760	39846797	38	10.3	12	Rn45s	chr17:39846760-39846797	acgggtgacggggaatcagggttcgattccggagaggg	13	1462.1	106.8	0
chr17	39847004	39847055	52	12.3	15	Rn45s	chr17:39847004-39847055	cgtatattaaagttgctgcagttaaaaagctcgtagttggatcttgggagcg	15	1232.8	90.1	0
chr17	39847209	39847306	98	15.2	20	Rn45s	chr17:39847209-39847306	ccgcagctaggaataatggaataggaccgcggttctattttgttggttttcggaactgaggccatgattaagagggacggccgggggcattcgtattg	34	1482.8	108.3	1	g -> t	39847219	18	1	5.6
chr17	39847209	39847306	98	15.2	20	Rn45s	chr17:39847209-39847306	ccgcagctaggaataatggaataggaccgcggttctattttgttggttttcggaactgaggccatgattaagagggacggccgggggcattcgtattg	34	1482.8	108.3	2	g -> t	39847250	19	2	10.5
chr17	39847209	39847306	98	15.2	20	Rn45s	chr17:39847209-39847306	ccgcagctaggaataatggaataggaccgcggttctattttgttggttttcggaactgaggccatgattaagagggacggccgggggcattcgtattg	34	1482.8	108.3	3	g -> t	39847261	19	1	5.3
chr17	39847209	39847306	98	15.2	20	Rn45s	chr17:39847209-39847306	ccgcagctaggaataatggaataggaccgcggttctattttgttggttttcggaactgaggccatgattaagagggacggccgggggcattcgtattg	34	1482.8	108.3	4	g -> t	39847301	10	1	10
chr17	39847476	39847550	75	22.1	32	Rn45s	chr17:39847476-39847550	ccatgacccgccgggcagcttccgggaaaccaaagtctttgggttccggggggagtatggttgcaaagctgaaac	42	2393.4	174.9	1	g -> t	39847510	26	3	11.5
chr17	39847551	39847587	37	14.1	18	Rn45s	chr17:39847551-39847587	ttaaaggaattgacggaagggcaccaccaggagtgga	19	2194.7	160.3	0
chr17	39847643	39847927	285	69.5	189	Rn45s	chr17:39847643-39847927	aggattgacagattgatagctctttctcgattccgtgggtggtggtgcatggccgttcttagttggtggagcgatttgtctggttaattccgataacgaacgagactctggcatgctaactagttacgcgacccccgagcggtcggcgtcccccaacttcttagagggacaagtggcgttcagccacccgagattgagcaataacaggtctgtgatgcccttagatgtccggggctgcacgcgcgctacactgactggctcagcgtgtgcctaccctacgccggc	392	5878.4	429.5	1	g -> t	39847680	32	1	3.1
chr17	39847643	39847927	285	69.5	189	Rn45s	chr17:39847643-39847927	aggattgacagattgatagctctttctcgattccgtgggtggtggtgcatggccgttcttagttggtggagcgatttgtctggttaattccgataacgaacgagactctggcatgctaactagttacgcgacccccgagcggtcggcgtcccccaacttcttagagggacaagtggcgttcagccacccgagattgagcaataacaggtctgtgatgcccttagatgtccggggctgcacgcgcgctacactgactggctcagcgtgtgcctaccctacgccggc	392	5878.4	429.5	2	g -> t	39847707	71	1	1.4
chr17	39847643	39847927	285	69.5	189	Rn45s	chr17:39847643-39847927	aggattgacagattgatagctctttctcgattccgtgggtggtggtgcatggccgttcttagttggtggagcgatttgtctggttaattccgataacgaacgagactctggcatgctaactagttacgcgacccccgagcggtcggcgtcccccaacttcttagagggacaagtggcgttcagccacccgagattgagcaataacaggtctgtgatgcccttagatgtccggggctgcacgcgcgctacactgactggctcagcgtgtgcctaccctacgccggc	392	5878.4	429.5	3	g -> t	39847720	64	29	45.3
chr17	39847643	39847927	285	69.5	189	Rn45s	chr17:39847643-39847927	aggattgacagattgatagctctttctcgattccgtgggtggtggtgcatggccgttcttagttggtggagcgatttgtctggttaattccgataacgaacgagactctggcatgctaactagttacgcgacccccgagcggtcggcgtcccccaacttcttagagggacaagtggcgttcagccacccgagattgagcaataacaggtctgtgatgcccttagatgtccggggctgcacgcgcgctacactgactggctcagcgtgtgcctaccctacgccggc	392	5878.4	429.5	4	g -> t	39847765	43	1	2.3
chr17	39847643	39847927	285	69.5	189	Rn45s	chr17:39847643-39847927	aggattgacagattgatagctctttctcgattccgtgggtggtggtgcatggccgttcttagttggtggagcgatttgtctggttaattccgataacgaacgagactctggcatgctaactagttacgcgacccccgagcggtcggcgtcccccaacttcttagagggacaagtggcgttcagccacccgagattgagcaataacaggtctgtgatgcccttagatgtccggggctgcacgcgcgctacactgactggctcagcgtgtgcctaccctacgccggc	392	5878.4	429.5	5	c -> a	39847792	32	1	3.1
chr17	39847643	39847927	285	69.5	189	Rn45s	chr17:39847643-39847927	aggattgacagattgatagctctttctcgattccgtgggtggtggtgcatggccgttcttagttggtggagcgatttgtctggttaattccgataacgaacgagactctggcatgctaactagttacgcgacccccgagcggtcggcgtcccccaacttcttagagggacaagtggcgttcagccacccgagattgagcaataacaggtctgtgatgcccttagatgtccggggctgcacgcgcgctacactgactggctcagcgtgtgcctaccctacgccggc	392	5878.4	429.5	6	g -> t	39847854	102	80	78.4
chr17	39847643	39847927	285	69.5	189	Rn45s	chr17:39847643-39847927	aggattgacagattgatagctctttctcgattccgtgggtggtggtgcatggccgttcttagttggtggagcgatttgtctggttaattccgataacgaacgagactctggcatgctaactagttacgcgacccccgagcggtcggcgtcccccaacttcttagagggacaagtggcgttcagccacccgagattgagcaataacaggtctgtgatgcccttagatgtccggggctgcacgcgcgctacactgactggctcagcgtgtgcctaccctacgccggc	392	5878.4	429.5	7	g -> t	39847856	183	1	0.5
chr17	39847643	39847927	285	69.5	189	Rn45s	chr17:39847643-39847927	aggattgacagattgatagctctttctcgattccgtgggtggtggtgcatggccgttcttagttggtggagcgatttgtctggttaattccgataacgaacgagactctggcatgctaactagttacgcgacccccgagcggtcggcgtcccccaacttcttagagggacaagtggcgttcagccacccgagattgagcaataacaggtctgtgatgcccttagatgtccggggctgcacgcgcgctacactgactggctcagcgtgtgcctaccctacgccggc	392	5878.4	429.5	8	g -> t	39847866	185	1	0.5
chr17	39847643	39847927	285	69.5	189	Rn45s	chr17:39847643-39847927	aggattgacagattgatagctctttctcgattccgtgggtggtggtgcatggccgttcttagttggtggagcgatttgtctggttaattccgataacgaacgagactctggcatgctaactagttacgcgacccccgagcggtcggcgtcccccaacttcttagagggacaagtggcgttcagccacccgagattgagcaataacaggtctgtgatgcccttagatgtccggggctgcacgcgcgctacactgactggctcagcgtgtgcctaccctacgccggc	392	5878.4	429.5	9	g -> t	39847873	187	1	0.5
chr17	39847928	39847948	21	10.5	13	Rn45s	chr17:39847928-39847948	aggcgcgggtaacccgttgaa	13	2645.7	193.3	0
chr17	39847959	39847984	26	10.7	12	Rn45s	chr17:39847959-39847984	gatggggatcggggattgcaattatt	14	2301.3	168.1	0
chr17	39848004	39848080	77	35.4	61	Rn45s	chr17:39848004-39848080	ccagtaagtgcgggccataagcttgcgttgattaagtccctgccctttgtacacaccgcccgtcgctactaccgatt	68	3774.3	275.8	1	g -> t	39848024	46	1	2.2
chr17	39848004	39848080	77	35.4	61	Rn45s	chr17:39848004-39848080	ccagtaagtgcgggccataagcttgcgttgattaagtccctgccctttgtacacaccgcccgtcgctactaccgatt	68	3774.3	275.8	2	g -> t	39848028	46	1	2.2
chr17	39848004	39848080	77	35.4	61	Rn45s	chr17:39848004-39848080	ccagtaagtgcgggccataagcttgcgttgattaagtccctgccctttgtacacaccgcccgtcgctactaccgatt	68	3774.3	275.8	3	c -> a	39848046	60	1	1.7
chr17	39848004	39848080	77	35.4	61	Rn45s	chr17:39848004-39848080	ccagtaagtgcgggccataagcttgcgttgattaagtccctgccctttgtacacaccgcccgtcgctactaccgatt	68	3774.3	275.8	4	g -> t	39848052	60	1	1.7
chr17	39848099	39848156	58	41.6	45	Rn45s	chr17:39848099-39848156	cacggccctggtggagcgctgagaagacggtcgaacttgactatctagaggaagtaaa	46	3389.6	247.7	0
chr18	68692110	68692143	34	13.4	15		chr18:68692110-68692143	caggatagctggcgctctcgctcccgacgtacgc	15	1885.5	137.8	1	g -> t	68692117	14	1	7.1
chr18	75001879	75001936	58	41.3	43		chr18:75001879-75001936	GTTGCTGTGATGACTATCTTAGGACACCTTTGGATTAACCGTGAAATCAAACAAGTGC	43	3168.5	231.5	1	g -> t	75001885	40	13	32.5
chr2	122375454	122375511	58	26.9	34	TRNA_His	chr2:122375454-122375511	aaaaagactggatcCCCTTGCCGTGCCATTGTTGCCACAAtgccgtgactcggattcg	34	2505.4	183	0
chr2	122375547	122375581	35	16.3	18	TRNA_His	chr2:122375547-122375581	accactatacgatcacggcGAGCTACCAGGGACCT	18	2198	160.6	0
chr2	122377325	122377377	53	15.4	19	TRNA_His	chr2:122377325-122377377	TAAAATACAGCTCCCTTGCCGTGCCATTGTTGCCACAAtgccgtgactcggat	20	1612.8	117.8	0
chr2	122377950	122377985	36	10.2	11	TRNA_His	chr2:122377950-122377985	GTGGCGTTCCGGTAGCTCgccgtgatcgtatagtgg	11	1305.9	95.4	1	g -> t	122377971	11	1	9.1
chr2	122378001	122378058	58	17.4	21	TRNA_His	chr2:122378001-122378058	gtggccgcagcaacctcggttcgaatccgagtcacggcaTTGTGGCAACAATGGTACG	23	1694.8	123.8	1	g -> t	122378031	18	1	5.6
chr2	130275505	130275562	58	23.7	25	Snord110	chr2:130275505-130275562	TTTGCAATGATGACTTATATATCTGTCAATCCCCTGAGAGATCACTGACGACTCCATG	25	1842.2	134.6	0
chr2	167065003	167065060	58	25.9	27		chr2:167065003-167065060	CATGTGTGATGACACAACTTTTTTCCCCATCAGATCGACCATGTTGATCACATTCTTT	27	1989.6	145.4	0
chr2	18587033	18587123	91	1855.4	4077	TRNA_Asn	chr2:18587033-18587123	AAAAGGAAAggcgtccctgggtgggctcgaaccaccaacctttcggttaacagccgaacgcgctaaccgattgcgccacagagacTTTGGC	4078	191525	13993.3	1	g -> t	18587042	4005	1	0
chr2	18587033	18587123	91	1855.4	4077	TRNA_Asn	chr2:18587033-18587123	AAAAGGAAAggcgtccctgggtgggctcgaaccaccaacctttcggttaacagccgaacgcgctaaccgattgcgccacagagacTTTGGC	4078	191525	13993.3	2	c -> a	18587048	4062	2	0
chr2	18587033	18587123	91	1855.4	4077	TRNA_Asn	chr2:18587033-18587123	AAAAGGAAAggcgtccctgggtgggctcgaaccaccaacctttcggttaacagccgaacgcgctaaccgattgcgccacagagacTTTGGC	4078	191525	13993.3	3	c -> a	18587049	4062	2	0
chr2	18587033	18587123	91	1855.4	4077	TRNA_Asn	chr2:18587033-18587123	AAAAGGAAAggcgtccctgggtgggctcgaaccaccaacctttcggttaacagccgaacgcgctaaccgattgcgccacagagacTTTGGC	4078	191525	13993.3	4	g -> t	18587056	4062	4	0.1
chr2	18587033	18587123	91	1855.4	4077	TRNA_Asn	chr2:18587033-18587123	AAAAGGAAAggcgtccctgggtgggctcgaaccaccaacctttcggttaacagccgaacgcgctaaccgattgcgccacagagacTTTGGC	4078	191525	13993.3	5	c -> a	18587064	4063	1	0
chr2	18587033	18587123	91	1855.4	4077	TRNA_Asn	chr2:18587033-18587123	AAAAGGAAAggcgtccctgggtgggctcgaaccaccaacctttcggttaacagccgaacgcgctaaccgattgcgccacagagacTTTGGC	4078	191525	13993.3	6	c -> a	18587068	4077	3	0.1
chr2	18587033	18587123	91	1855.4	4077	TRNA_Asn	chr2:18587033-18587123	AAAAGGAAAggcgtccctgggtgggctcgaaccaccaacctttcggttaacagccgaacgcgctaaccgattgcgccacagagacTTTGGC	4078	191525	13993.3	7	c -> a	18587071	4054	9	0.2
chr2	18587033	18587123	91	1855.4	4077	TRNA_Asn	chr2:18587033-18587123	AAAAGGAAAggcgtccctgggtgggctcgaaccaccaacctttcggttaacagccgaacgcgctaaccgattgcgccacagagacTTTGGC	4078	191525	13993.3	8	c -> a	18587072	4054	120	3
chr2	18587033	18587123	91	1855.4	4077	TRNA_Asn	chr2:18587033-18587123	AAAAGGAAAggcgtccctgggtgggctcgaaccaccaacctttcggttaacagccgaacgcgctaaccgattgcgccacagagacTTTGGC	4078	191525	13993.3	9	c -> a	18587076	4025	3	0.1
chr2	18587033	18587123	91	1855.4	4077	TRNA_Asn	chr2:18587033-18587123	AAAAGGAAAggcgtccctgggtgggctcgaaccaccaacctttcggttaacagccgaacgcgctaaccgattgcgccacagagacTTTGGC	4078	191525	13993.3	10	g -> t	18587078	4022	1	0
chr2	18587033	18587123	91	1855.4	4077	TRNA_Asn	chr2:18587033-18587123	AAAAGGAAAggcgtccctgggtgggctcgaaccaccaacctttcggttaacagccgaacgcgctaaccgattgcgccacagagacTTTGGC	4078	191525	13993.3	11	c -> a	18587083	17	16	94.1
chr2	22587964	22588033	70	124.8	211		chr2:22587964-22588033	TAAGATATATAGATTATTGATCTATAATTTAACTTTGACAAAGTTATGTAATTGATTTTACTAATATCTT	211	12882.6	941.2	1	c -> a	22588002	197	185	93.9
chr2	22589677	22589717	41	20.3	22		chr2:22589677-22589717	GTAAATCTAAACACAGAGGTTTAAATCCTCTTTTTACCAGA	22	2293.3	167.6	0
chr2	22589815	22589889	75	176.3	308		chr2:22589815-22589889	GTAGATTGAAGCCAGTAATAGGGTATTTAGCTGTTAACTAAATTTTCGTAGGTTTAATTCCTGCCAATCTAGTTG	308	17551.3	1282.3	1	g -> t	22589825	49	1	2
chr2	22589815	22589889	75	176.3	308		chr2:22589815-22589889	GTAGATTGAAGCCAGTAATAGGGTATTTAGCTGTTAACTAAATTTTCGTAGGTTTAATTCCTGCCAATCTAGTTG	308	17551.3	1282.3	2	g -> t	22589835	71	1	1.4
chr2	22589815	22589889	75	176.3	308		chr2:22589815-22589889	GTAGATTGAAGCCAGTAATAGGGTATTTAGCTGTTAACTAAATTTTCGTAGGTTTAATTCCTGCCAATCTAGTTG	308	17551.3	1282.3	3	g -> t	22589837	71	1	1.4
chr2	22589815	22589889	75	176.3	308		chr2:22589815-22589889	GTAGATTGAAGCCAGTAATAGGGTATTTAGCTGTTAACTAAATTTTCGTAGGTTTAATTCCTGCCAATCTAGTTG	308	17551.3	1282.3	4	g -> t	22589847	65	62	95.4
chr2	69355563	69355635	73	58914.1	110367		chr2:69355563-69355635	ttcttggtgaataaggaggtttatttcctgttgtcagattcacagtctaatgttttttgtaaactatattcac	110368	6.46159e+06	472099	1	g -> t	69355578	8011	2	0
chr2	69355563	69355635	73	58914.1	110367		chr2:69355563-69355635	ttcttggtgaataaggaggtttatttcctgttgtcagattcacagtctaatgttttttgtaaactatattcac	110368	6.46159e+06	472099	2	g -> t	69355580	8012	1	0
chr2	69355563	69355635	73	58914.1	110367		chr2:69355563-69355635	ttcttggtgaataaggaggtttatttcctgttgtcagattcacagtctaatgttttttgtaaactatattcac	110368	6.46159e+06	472099	3	g -> t	69355581	8013	1	0
chr2	69355563	69355635	73	58914.1	110367		chr2:69355563-69355635	ttcttggtgaataaggaggtttatttcctgttgtcagattcacagtctaatgttttttgtaaactatattcac	110368	6.46159e+06	472099	4	c -> a	69355605	55	54	98.2
chr2	73867951	73867988	38	12.4	13		chr2:73867951-73867988	ttctgggtcggggtttcgtacgtagcagagcagctccc	14	1574.6	115	1	g -> t	73867955	13	1	7.7
chr2	98662265	98662297	33	10.6	11		chr2:98662265-98662297	gttttttagtgatttcgtcatttttcaagtcgt	11	1424.6	104.1	0
chr3	153911633	153911690	58	13.7	15		chr3:153911633-153911690	CTAAAGTGTTATGACACATCAGCGAATTCAGATAATACATGCCAACACATCATTGACC	15	1105.3	80.8	1	c -> a	153911670	14	3	21.4
chr3	153911633	153911690	58	13.7	15		chr3:153911633-153911690	CTAAAGTGTTATGACACATCAGCGAATTCAGATAATACATGCCAACACATCATTGACC	15	1105.3	80.8	2	c -> a	153911678	14	1	7.1
chr3	153911633	153911690	58	13.7	15		chr3:153911633-153911690	CTAAAGTGTTATGACACATCAGCGAATTCAGATAATACATGCCAACACATCATTGACC	15	1105.3	80.8	3	c -> a	153911680	14	6	42.9
chr3	19628420	19628460	41	12.2	13	TRNA_Tyr	chr3:19628420-19628460	gtcgctggttcgactccggctcgaaggaGACAGTAATGTTT	13	1355.1	99	0
chr3	5860618	5860675	58	20.3	27		chr3:5860618-5860675	acggtgaagagacatgagaggtgtagaataagtgggaggcccccggcgcccggctccg	29	2136.9	156.1	1	g -> t	5860656	24	1	4.2
chr3	96322108	96322150	43	30.5	32	TRNA_Asn	chr3:96322108-96322150	gttaaccgaaaggttggtggttcaagcccacccagggacgtcG	32	3180.5	232.4	0
chr3	96332739	96332773	35	16.4	17	TRNA_Val	chr3:96332739-96332773	Ggtttccgtagtgtagtggttatcacgttcgcctc	17	2075.9	151.7	0
chr3	96402252	96402290	39	14.5	15	TRNA_Asn	chr3:96402252-96402290	gttaaccgaaaggttggtggttcgagcccacccagggac	15	1643.8	120.1	0
chr3	96410102	96410143	42	80.5	83	TRNA_His	chr3:96410102-96410143	gtggccgcagcaacctcggttcgaatccgagtcacggcaGTA	84	8547.7	624.5	0
chr3	96436005	96436046	42	86	89	TRNA_His	chr3:96436005-96436046	gtggccgcagcaacctcggttcgaatccgagtcacggcaTTA	89	9056.5	661.7	0
chr3	96451458	96451501	44	3999.1	4241	TRNA_Asn	chr3:96451458-96451501	tgttaaccgaaaggttggtggttcgagcccacccagggacgaca	4241	411941	30097.4	1	c -> a	96451481	4241	2	0
chr3	96451458	96451501	44	3999.1	4241	TRNA_Asn	chr3:96451458-96451501	tgttaaccgaaaggttggtggttcgagcccacccagggacgaca	4241	411941	30097.4	2	g -> t	96451482	4241	7	0.2
chr3	96451458	96451501	44	3999.1	4241	TRNA_Asn	chr3:96451458-96451501	tgttaaccgaaaggttggtggttcgagcccacccagggacgaca	4241	411941	30097.4	3	g -> t	96451484	4241	2	0
chr3	96451458	96451501	44	3999.1	4241	TRNA_Asn	chr3:96451458-96451501	tgttaaccgaaaggttggtggttcgagcccacccagggacgaca	4241	411941	30097.4	4	c -> a	96451485	4240	1	0
chr3	96451458	96451501	44	3999.1	4241	TRNA_Asn	chr3:96451458-96451501	tgttaaccgaaaggttggtggttcgagcccacccagggacgaca	4241	411941	30097.4	5	c -> a	96451486	4240	3	0.1
chr3	96451458	96451501	44	3999.1	4241	TRNA_Asn	chr3:96451458-96451501	tgttaaccgaaaggttggtggttcgagcccacccagggacgaca	4241	411941	30097.4	6	c -> a	96451490	4240	1	0
chr3	96451458	96451501	44	3999.1	4241	TRNA_Asn	chr3:96451458-96451501	tgttaaccgaaaggttggtggttcgagcccacccagggacgaca	4241	411941	30097.4	7	g -> t	96451493	4238	6	0.1
chr3	96451458	96451501	44	3999.1	4241	TRNA_Asn	chr3:96451458-96451501	tgttaaccgaaaggttggtggttcgagcccacccagggacgaca	4241	411941	30097.4	8	g -> t	96451494	4238	7	0.2
chr3	96451458	96451501	44	3999.1	4241	TRNA_Asn	chr3:96451458-96451501	tgttaaccgaaaggttggtggttcgagcccacccagggacgaca	4241	411941	30097.4	9	g -> t	96451495	4238	3	0.1
chr3	96451458	96451501	44	3999.1	4241	TRNA_Asn	chr3:96451458-96451501	tgttaaccgaaaggttggtggttcgagcccacccagggacgaca	4241	411941	30097.4	10	g -> t	96451498	4235	2	0
chr3	96459134	96459176	43	2867.4	2977	TRNA_Asn	chr3:96459134-96459176	Ctgtcgtccctgggtgggctcgaaccaccaacctttcggttaa	2977	295890	21618.4	0
chr3	96463968	96464009	42	19.8	21	TRNA_His	chr3:96463968-96464009	Atagtgccgagactcggattcgaaccgaggttgctgcagcca	21	2136.9	156.1	1	c -> a	96463980	21	1	4.8
chr3	96497778	96497863	86	44.6	81	TRNA_Asn	chr3:96497778-96497863	CATgtctctgtggcgcaatcggttagcgcgttcggctgttaaccgaaaggttggtggttcgagcccacccagggacgGTGCCTTTT	81	4025.4	294.1	1	g -> t	96497815	13	13	100
chr3	96497778	96497863	86	44.6	81	TRNA_Asn	chr3:96497778-96497863	CATgtctctgtggcgcaatcggttagcgcgttcggctgttaaccgaaaggttggtggttcgagcccacccagggacgGTGCCTTTT	81	4025.4	294.1	2	g -> t	96497826	80	1	1.2
chr3	96497778	96497863	86	44.6	81	TRNA_Asn	chr3:96497778-96497863	CATgtctctgtggcgcaatcggttagcgcgttcggctgttaaccgaaaggttggtggttcgagcccacccagggacgGTGCCTTTT	81	4025.4	294.1	3	c -> a	96497847	68	1	1.5
chr3	96501461	96501518	58	89.2	98	TRNA_Glu	chr3:96501461-96501518	atcgaacccgggccgcggcggtgagagcgccgaatcctaaccactagaccaccaggga	98	7221.3	527.6	1	c -> a	96501497	98	3	3.1
chr3	97158084	97158141	58	108.8	121	TRNA_Glu	chr3:97158084-97158141	Ttccctggtggtctagtggttaggattcggcgctctcaccgccgcggcccgggttcga	121	8916.1	651.4	1	g -> t	97158093	121	2	1.7
chr3	97158084	97158141	58	108.8	121	TRNA_Glu	chr3:97158084-97158141	Ttccctggtggtctagtggttaggattcggcgctctcaccgccgcggcccgggttcga	121	8916.1	651.4	2	g -> t	97158106	121	2	1.7
chr3	97158084	97158141	58	108.8	121	TRNA_Glu	chr3:97158084-97158141	Ttccctggtggtctagtggttaggattcggcgctctcaccgccgcggcccgggttcga	121	8916.1	651.4	3	g -> t	97158107	121	1	0.8
chr3	97158084	97158141	58	108.8	121	TRNA_Glu	chr3:97158084-97158141	Ttccctggtggtctagtggttaggattcggcgctctcaccgccgcggcccgggttcga	121	8916.1	651.4	4	g -> t	97158113	121	1	0.8
chr3	97158084	97158141	58	108.8	121	TRNA_Glu	chr3:97158084-97158141	Ttccctggtggtctagtggttaggattcggcgctctcaccgccgcggcccgggttcga	121	8916.1	651.4	5	g -> t	97158129	98	1	1
chr3	97158084	97158141	58	108.8	121	TRNA_Glu	chr3:97158084-97158141	Ttccctggtggtctagtggttaggattcggcgctctcaccgccgcggcccgggttcga	121	8916.1	651.4	6	g -> t	97158130	98	1	1
chr3	97158084	97158141	58	108.8	121	TRNA_Glu	chr3:97158084-97158141	Ttccctggtggtctagtggttaggattcggcgctctcaccgccgcggcccgggttcga	121	8916.1	651.4	7	g -> t	97158135	97	1	1
chr4	117154525	117154583	59	45	49	Snord38a	chr4:117154525-117154583	CTAAAGTGTTCATCTCATTCCTTCAGTAGCAGAACTGGACAGTATTTTCATCACAAGAA	49	3549.5	259.3	1	c -> a	117154578	38	25	65.8
chr4	132310694	132310749	56	22.8	24	Snhg12, Snord99	chr4:132310694-132310749	GGTCCATGATGAAACCCATTATCAGTGGACATCTATGGATGAGAAATGCGGATATG	24	1831.7	133.8	0
chr5	107904553	107904646	94	128.5	167		chr5:107904553-107904646	CTGCCAATGATGACACCACACTAACTGAGCAGTTAGTAGTTGGTCCTTTGATTGCATGTGATGTAATCATTGTTTCAAGACGGGACTGAAGGCG	253	11503	840.4	1	g -> t	107904584	165	1	0.6
chr5	107904553	107904646	94	128.5	167		chr5:107904553-107904646	CTGCCAATGATGACACCACACTAACTGAGCAGTTAGTAGTTGGTCCTTTGATTGCATGTGATGTAATCATTGTTTCAAGACGGGACTGAAGGCG	253	11503	840.4	2	g -> t	107904588	166	1	0.6
chr5	107904553	107904646	94	128.5	167		chr5:107904553-107904646	CTGCCAATGATGACACCACACTAACTGAGCAGTTAGTAGTTGGTCCTTTGATTGCATGTGATGTAATCATTGTTTCAAGACGGGACTGAAGGCG	253	11503	840.4	3	g -> t	107904610	10	10	100
chr5	107904553	107904646	94	128.5	167		chr5:107904553-107904646	CTGCCAATGATGACACCACACTAACTGAGCAGTTAGTAGTTGGTCCTTTGATTGCATGTGATGTAATCATTGTTTCAAGACGGGACTGAAGGCG	253	11503	840.4	4	g -> t	107904615	94	1	1.1
chr5	107904553	107904646	94	128.5	167		chr5:107904553-107904646	CTGCCAATGATGACACCACACTAACTGAGCAGTTAGTAGTTGGTCCTTTGATTGCATGTGATGTAATCATTGTTTCAAGACGGGACTGAAGGCG	253	11503	840.4	5	g -> t	107904631	90	1	1.1
chr5	125405591	125405686	96	51.5	91	TRNA_Asp	chr5:125405591-125405686	AAAAATTCTTAACAATctccccgtcggggaatcgaaccccggtctcccgcgtgacaggcggggatactcaccactatactaacgaggaAGAGAGCT	93	4140.3	302.5	1	c -> a	125405645	55	52	94.5
chr5	125408999	125409095	97	130.2	232	TRNA_Asp	chr5:125408999-125409095	CAAAAACCACTGTTAGCctccccgtcggggaatcgaaccccggtctcccgcgtgacaggcggggatactcaccactatactaacgaggaCAAGCTGT	237	10442.3	762.9	1	c -> a	125409046	232	1	0.4
chr5	125408999	125409095	97	130.2	232	TRNA_Asp	chr5:125408999-125409095	CAAAAACCACTGTTAGCctccccgtcggggaatcgaaccccggtctcccgcgtgacaggcggggatactcaccactatactaacgaggaCAAGCTGT	237	10442.3	762.9	2	c -> a	125409054	176	170	96.6
chr5	146261245	146261282	38	10.4	12		chr5:146261245-146261282	gggcgtgaaaccgttaagaggtaaactggtggggtccg	12	1349.6	98.6	0
chr5	149228988	149229080	93	1377.8	3082	TRNA_Asn	chr5:149228988-149229080	AAAGGAACGCtgccgtccctgggtgggctcgaaccaccaacctttcggttaacagccgaacgcgctaaccgattgcgccacagagacACAGCT	3082	141634	10348.1	1	c -> a	149229000	3055	1	0
chr5	149228988	149229080	93	1377.8	3082	TRNA_Asn	chr5:149228988-149229080	AAAGGAACGCtgccgtccctgggtgggctcgaaccaccaacctttcggttaacagccgaacgcgctaaccgattgcgccacagagacACAGCT	3082	141634	10348.1	2	c -> a	149229028	3080	1	0
chr5	149228988	149229080	93	1377.8	3082	TRNA_Asn	chr5:149228988-149229080	AAAGGAACGCtgccgtccctgggtgggctcgaaccaccaacctttcggttaacagccgaacgcgctaaccgattgcgccacagagacACAGCT	3082	141634	10348.1	3	c -> a	149229029	3080	4	0.1
chr5	149228988	149229080	93	1377.8	3082	TRNA_Asn	chr5:149228988-149229080	AAAGGAACGCtgccgtccctgggtgggctcgaaccaccaacctttcggttaacagccgaacgcgctaaccgattgcgccacagagacACAGCT	3082	141634	10348.1	4	c -> a	149229040	21	18	85.7
chr5	30888144	30888187	44	18.4	21	TRNA_Tyr	chr5:30888144-30888187	gtcgctggttcgattccggctcgaaggacTTCGTGCACTACTTT	21	2039.8	149	0
chr5	60042955	60042995	41	32.2	38		chr5:60042955-60042995	AACTAGATTGGCAGGAATTAAACCTACGAAAATTTAGTTAA	38	3961.1	289.4	0
chr5	90468631	90468684	54	13	14	Alb	chr5:90468631-90468684	GATTTTGTTGAGGACCAGGAAGTGTGCAAGAACTATGCTGAGGCCAAGGATGTC	14	1108	81	0
chr6	3201363	3201383	21	10.2	11		chr6:3201363-3201383	gattaagagggacggccgggg	11	2238.7	163.6	1	g -> t	3201369	11	1	9.1
chr6	3201455	3201562	108	23.8	40		chr6:3201455-3201562	caagaatgttttcattaatcaagaacgaaagtcggaggttcgaagacgatcagataccgtcgtagttccgaccataaacgatgccgactggtgatgcagcggcgttat	48	1899.5	138.8	1	g -> t	3201462	17	11	64.7
chr6	3201455	3201562	108	23.8	40		chr6:3201455-3201562	caagaatgttttcattaatcaagaacgaaagtcggaggttcgaagacgatcagataccgtcgtagttccgaccataaacgatgccgactggtgatgcagcggcgttat	48	1899.5	138.8	2	g -> t	3201496	35	1	2.9
chr6	47781681	47781723	43	17.1	19		chr6:47781681-47781723	ctttgttccttctccgctcccactgcttcacttgaccagcctt	19	1888.4	138	1	g -> t	47781685	12	3	25
chr6	71199892	71199948	57	31	33	Fabp1	chr6:71199892-71199948	GTGGTCAGCTGTGGAAAGGAAGCCTCGTTGCCACCATGAACTTCTCCGGCAAGTACC	33	2474.3	180.8	1	c -> a	71199915	33	1	3
chr7	103826596	103826631	36	11.5	14	Hbb-bs	chr7:103826596-103826631	CCAACAACTGACAGATGCTCTCTTGGGAACAATTAA	16	1899.5	138.8	0
chr7	103827807	103827841	35	13.9	18	Hbb-bs	chr7:103827807-103827841	TTCATCGGCGTTCACCTTTCCCCACAGGCCAGAGA	18	2198	160.6	1	c -> a	103827829	18	1	5.6
chr7	103827844	103827874	31	10.2	12	Hbb-bs	chr7:103827844-103827874	GCAGCCTTCTCAGCATCAGTCAGGTGCACCA	14	1930.1	141	0
chr7	130834535	130834571	37	12	14		chr7:130834535-130834571	aaacggtaacacaggtgtcctaaggcgagctcaggga	14	1617.1	118.2	0
chr7	58399314	58399371	58	25.2	27	TRNA_Glu	chr7:58399314-58399371	Ttcccacatggtctagcggttaggattcctggttttcacccaggcggcccgggttcga	27	1989.6	145.4	0
chr9	104408663	104408738	76	32.1	48	TRNA_Glu	chr9:104408663-104408738	TGTgttcccacaccgggagtcgaacccgggccgcctgggtgaaaaccaggaatcctaaccgctagaccatgtggga	49	2755.5	201.3	0
chr9	110281284	110281341	58	22.4	26	Mir6236	chr9:110281284-110281341	gtaacaactcacctgccgaatcaactagccctgaaaatggatggcgctggagcgtggg	26	1915.9	140	0
chr9	118674952	118675003	52	48.8	54		chr9:118674952-118675003	tacaaacccttgtgtcgagggctgactttcaatagatcgcagcgagggagct	54	4438.2	324.3	0
chr9	123461976	123462048	73	13.6	18	Lars2	chr9:123461976-123462048	tggcggccaagcgttcatagcgacgtcgctttttgatccttcgatgtcggctcttcctatcattgtgaagcag	26	1522.2	111.2	0
chr9	40803583	40803639	57	12.8	17	Hspa8	chr9:40803583-40803639	tcgctgtgatgatggattccaaaaccattcgtagtttccaccagaagtactgtgttg	18	1349.6	98.6	1	g -> t	40803636	13	11	84.6
chr9	56223632	56223687	56	16.8	20		chr9:56223632-56223687	gcaggtcgtctacgaatggtttagcgccaggttccacacgaacgtgcgttcaacgt	23	1755.3	128.2	0
chr9	64175047	64175113	67	128.1	168		chr9:64175047-64175113	CAGTAAATGATGAGATTCCATTGGTCCGTGTTTCTGAACTACATGATTTTCCTTGGCTATTCTGATA	168	10716.5	783	1	g -> t	64175058	123	1	0.8
chr9	64175047	64175113	67	128.1	168		chr9:64175047-64175113	CAGTAAATGATGAGATTCCATTGGTCCGTGTTTCTGAACTACATGATTTTCCTTGGCTATTCTGATA	168	10716.5	783	2	g -> t	64175070	128	1	0.8
chr9	64175047	64175113	67	128.1	168		chr9:64175047-64175113	CAGTAAATGATGAGATTCCATTGGTCCGTGTTTCTGAACTACATGATTTTCCTTGGCTATTCTGATA	168	10716.5	783	3	g -> t	64175076	127	111	87.4
chrM	1093	1149	57	16.1	20	AK018753, GU332589	chrM:1093-1149	AACTAATCCTAGCCCTAGCCCTACACAAATATAATTATACTATTATATAAATCAAAA	22	1649.6	120.5	0
chrM	11543	11616	74	48786.1	92641		chrM:11543-11616	ATGTGAATATAGTTTACAAAAAACATTAGACTGTGAATCTGACAACAGGAAATAAACCTCCTTATTCACCAAGA	92648	5.35086e+06	390946	1	g -> t	11554	98	1	1
chrM	11543	11616	74	48786.1	92641		chrM:11543-11616	ATGTGAATATAGTTTACAAAAAACATTAGACTGTGAATCTGACAACAGGAAATAAACCTCCTTATTCACCAAGA	92648	5.35086e+06	390946	2	g -> t	11571	1242	1	0.1
chrM	11543	11616	74	48786.1	92641		chrM:11543-11616	ATGTGAATATAGTTTACAAAAAACATTAGACTGTGAATCTGACAACAGGAAATAAACCTCCTTATTCACCAAGA	92648	5.35086e+06	390946	3	g -> t	11575	1615	1259	78
chrM	11543	11616	74	48786.1	92641		chrM:11543-11616	ATGTGAATATAGTTTACAAAAAACATTAGACTGTGAATCTGACAACAGGAAATAAACCTCCTTATTCACCAAGA	92648	5.35086e+06	390946	4	g -> t	11577	7852	1	0
chrM	11543	11616	74	48786.1	92641		chrM:11543-11616	ATGTGAATATAGTTTACAAAAAACATTAGACTGTGAATCTGACAACAGGAAATAAACCTCCTTATTCACCAAGA	92648	5.35086e+06	390946	5	g -> t	11583	8005	1	0
chrM	11543	11616	74	48786.1	92641		chrM:11543-11616	ATGTGAATATAGTTTACAAAAAACATTAGACTGTGAATCTGACAACAGGAAATAAACCTCCTTATTCACCAAGA	92648	5.35086e+06	390946	6	g -> t	11591	7999	1	0
chrM	11543	11616	74	48786.1	92641		chrM:11543-11616	ATGTGAATATAGTTTACAAAAAACATTAGACTGTGAATCTGACAACAGGAAATAAACCTCCTTATTCACCAAGA	92648	5.35086e+06	390946	7	c -> a	11600	7938	1	0
chrM	15320	15358	39	236	243		chrM:15320-15358	GTAAACCTGAAATGAAGATCTTCTCTTCTCAAGACATCA	243	26629.4	1945.6	0
chrM	1768	1813	46	13.2	15	AK018753, GU332589	chrM:1768-1813	CATACGCGTATAACAACTCGGATAACCATTGTTAGTTAATCAGACT	19	1765.3	129	1	g -> t	1798	15	1	6.7
chrM	1839	1885	47	11.4	13	AK018753, GU332589	chrM:1839-1885	ATCCACCTATAACTTCTCTGTTAACCCAACACCGGAATGCCTAAAGG	17	1545.9	112.9	1	g -> t	1858	12	1	8.3
chrM	3736	3761	26	10.5	11		chrM:3736-3761	ATAGAGTAAATTATAGAGGTTCAAGC	11	1808.2	132.1	0
chrM	5087	5140	54	29.5	43		chrM:5087-5140	AACTAGATTGGCAGGAATTAAACCTACGAAAATTTAGTTAACAGCTAAATACCC	43	3403.3	248.6	1	c -> a	5128	10	10	100
chrM	5257	5297	41	17	18		chrM:5257-5297	CTCTGGTAAAAAGAGGATTTAAACCTCTGTGTTTAGATTTA	18	1876.3	137.1	0
chrM	5494	5531	38	11.2	12	DQ539915	chrM:5494-5531	TTATCGTAACTGCCCATGCTTTTGTTATAATTTTCTTC	12	1349.6	98.6	0
chrM	638	666	29	9.9	11	AK140265	chrM:638-666	TAAACCCCGCTCTACCTCACCATCTCTTG	12	1768.5	129.2	0
chrM	6941	7013	73	1125.2	1674	AK131586	chrM:6941-7013	TAAGATATTAGTAAAATCAATTACATAACTTTGTCAAAGTTAAATTATAGATCAATAATCTATATATCTTATA	1674	98005.9	7160.5	1	g -> t	6951	1230	2	0.2
chrM	6941	7013	73	1125.2	1674	AK131586	chrM:6941-7013	TAAGATATTAGTAAAATCAATTACATAACTTTGTCAAAGTTAAATTATAGATCAATAATCTATATATCTTATA	1674	98005.9	7160.5	2	g -> t	6973	1483	1243	83.8
chrM	6941	7013	73	1125.2	1674	AK131586	chrM:6941-7013	TAAGATATTAGTAAAATCAATTACATAACTTTGTCAAAGTTAAATTATAGATCAATAATCTATATATCTTATA	1674	98005.9	7160.5	3	g -> t	6990	1671	1	0.1

## Sheet: regions covered (compiled)
Compiled based on following criteria: 1. region covered >16 bases, 2. presence of transversion (columnN,) 3. transversion frequency (ratio - columnR) > 30 %, 4. read coverage (total coverage - columnP) > 10
chromosome	start	end	length	average coverage	maximum coverage	genes covered	UCSC link	sequence	read count	RPKM	TPM	SNP count	transversion	position	total coverage	alternative coverage	percentage
chr12	109654628	109654684	57	30.8	33	snoRNA, AF357355	chr12:109654628-109654684	GGATCTGTGATGACAAAGGGTGGCGTATGAGTTGTGGATCATGAGTACATGTCTGGA	33	2474.3	180.8	3	g -> t	109654661	30	16	53.3
chrM	6941	7013	73	1125.2	1674	mTRNA_Asp, AK131586	chrM:6941-7013	TAAGATATTAGTAAAATCAATTACATAACTTTGTCAAAGTTAAATTATAGATCAATAATCTATATATCTTATA	1674	98005.9	7160.5	2	g -> t	6973	1483	1243	83.8
chr9	40803583	40803639	57	12.8	17	Snord14c, Hspa8	chr9:40803583-40803639	tcgctgtgatgatggattccaaaaccattcgtagtttccaccagaagtactgtgttg	18	1349.6	98.6	1	g -> t	40803636	13	11	84.6
chr17	39847643	39847927	285	69.5	189	Rn45s	chr17:39847643-39847927	aggattgacagattgatagctctttctcgattccgtgggtggtggtgcatggccgttcttagttggtggagcgatttgtctggttaattccgataacgaacgagactctggcatgctaactagttacgcgacccccgagcggtcggcgtcccccaacttcttagagggacaagtggcgttcagccacccgagattgagcaataacaggtctgtgatgcccttagatgtccggggctgcacgcgcgctacactgactggctcagcgtgtgcctaccctacgccggc	392	5878.4	429.5	6	g -> t	39847854	102	80	78.4
chr17	39847643	39847927	285	69.5	189	Rn45s	chr17:39847643-39847927	aggattgacagattgatagctctttctcgattccgtgggtggtggtgcatggccgttcttagttggtggagcgatttgtctggttaattccgataacgaacgagactctggcatgctaactagttacgcgacccccgagcggtcggcgtcccccaacttcttagagggacaagtggcgttcagccacccgagattgagcaataacaggtctgtgatgcccttagatgtccggggctgcacgcgcgctacactgactggctcagcgtgtgcctaccctacgccggc	392	5878.4	429.5	3	g -> t	39847720	64	29	45.3
chr10	91116840	91116886	47	13.4	17	Slc25a3	chr10:91116840-91116886	AGCAAGGGTACTACAGTAATTATATCAGGAACAGACATTTCCTACAC	17	1545.9	112.9	1	c -> a	91116875	13	13	100
chr11	97781638	97781709	72	141.8	267	Snora21	chr11:97781638-97781709	GTCTTGTCACAACACCGATTGAAGTTAAACAACACAACACGTTGCCACTTCACCCAAAAGTGGTGTTTTTCA	268	15908.2	1162.3	4	c -> a	97781675	44	44	100
chr4	117154525	117154583	59	45	49	Snord38a	chr4:117154525-117154583	CTAAAGTGTTCATCTCATTCCTTCAGTAGCAGAACTGGACAGTATTTTCATCACAAGAA	49	3549.5	259.3	1	c -> a	117154578	38	25	65.8
chr11	78183055	78183123	69	1869.4	2353	Snord42b	chr11:78183055-78183123	TGTGCATCAGTGGTTCCTTTGAAGACATCACAGGTCTCAGGAGACTTCAGATTTTTTCCATCATATGCA	2355	145868	10657.5	4	c -> a	78183085	2194	1926	87.8
chr1	161038081	161038138	58	23.5	25	Snord47	chr1:161038081-161038138	TAACCAGTGATGTGATGATTCTGCCAAATGATACAAAGTGATATCACCTTTAAACCGT	25	1842.2	134.6	2	g -> t	161038092	24	15	62.5
chr11	62603449	62603505	57	18.3	19	Snord49a	chr11:62603449-62603505	CTGCTGTGATGAGATGACTAAGTAGGAAGTGCCGTCAGAGTCGATAACTGACGATAA	19	1424.6	104.1	1	g -> t	62603454	16	5	31.2
chr10	80249152	80249247	96	80.5	145	TRNA_Asn	chr10:80249152-80249247	TAATGTCgtctctgtggcgcaatcggttagcgcgttcggctgttaaccgaaaggttggtggttcgagcccacccagggacgACCACAGCGACTTTT	145	6455.3	471.6	2	g -> t	80249193	99	95	96
chr5	149228988	149229080	93	1377.8	3082	TRNA_Asn	chr5:149228988-149229080	AAAGGAACGCtgccgtccctgggtgggctcgaaccaccaacctttcggttaacagccgaacgcgctaaccgattgcgccacagagacACAGCT	3082	141634	10348.1	4	c -> a	149229040	21	18	85.7
chr2	18587033	18587123	91	1855.4	4077	TRNA_Asn	chr2:18587033-18587123	AAAAGGAAAggcgtccctgggtgggctcgaaccaccaacctttcggttaacagccgaacgcgctaaccgattgcgccacagagacTTTGGC	4078	191525	13993.3	11	c -> a	18587083	17	16	94.1
chr1	171033928	171034024	97	83.8	160	TRNA_Asn	chr1:171033928-171034024	CAAAACATTCCCACcgtccctgggtgggctcgaaccaccaacctttcggttaacagccgaacgcgctaaccgattgcgccacagagacCGGTGATGC	164	7225.9	527.9	5	c -> a	171033981	13	12	92.3
chr3	96497778	96497863	86	44.6	81	TRNA_Asn	chr3:96497778-96497863	CATgtctctgtggcgcaatcggttagcgcgttcggctgttaaccgaaaggttggtggttcgagcccacccagggacgGTGCCTTTT	81	4025.4	294.1	1	g -> t	96497815	13	13	100
chr11	97702434	97702528	95	38.1	72	TRNA_Asn	chr11:97702434-97702528	AAAAAAGGCCGAGACcgtccctgggtgggctcgaaccaccaacctttcggttaacagccgaacgcgctaaccgattgcgccacagagacGGTGAC	73	3284.1	239.9	2	c -> a	97702488	10	9	90
chr5	125408999	125409095	97	130.2	232	TRNA_Asp	chr5:125408999-125409095	CAAAAACCACTGTTAGCctccccgtcggggaatcgaaccccggtctcccgcgtgacaggcggggatactcaccactatactaacgaggaCAAGCTGT	237	10442.3	762.9	2	c -> a	125409054	176	170	96.6
chr11	7869769	7869835	67	146.5	176	TRNA_Asp	chr11:7869769-7869835	AGGCGTTGtcctcgttagtatagtggtgagtatccccgcctgtcacgcgggagaccggggttcgatt	177	11290.6	824.9	3	g -> t	7869810	165	154	93.3
chr10	91182082	91182175	94	173.8	307	TRNA_Asp	chr10:91182082-91182175	GCAAAAATTCACAACctccccgtcggggaattgaaccccggtctcccgcgtgacaggcggggatactaaccactatactaacgaggaGCTGTGG	315	14321.9	1046.4	5	c -> a	91182135	155	137	88.4
chr1	171102366	171102456	91	364.6	754	TRNA_Asp	chr1:171102366-171102456	TGTCGtcctcgttagtatagtggtgagtatccccgcctgtcacgcgggagaccggggttcgattccccgacggggagATACAGTAGCtttt	758	35599.8	2601	3	g -> t	171102404	147	134	91.2
chr1	171037014	171037107	94	129.6	227	TRNA_Asp	chr1:171037014-171037107	TAAAAACTCACTAGTctccccgtcggggaatcgaaccccggtctcccgcgtgacaggcggggatactcaccactatactaacgaggaCAACCAT	229	10411.8	760.7	3	c -> a	171037067	143	136	95.1
chr11	69040976	69041066	91	116.7	195	TRNA_Asp	chr11:69040976-69041066	CAGCTTACtcctcgttagtatagtggtgagtatccccgcctgtcacgcgggagaccggggttcgattccccgacggggagAAGTGCTTTTT	197	9252.2	676	2	g -> t	69041017	142	138	97.2
chr10	93452960	93453058	99	102.4	181	TRNA_Asp	chr10:93452960-93453058	AAAAAATGATCATTGTACctccccgtcggggaatcgaaccccggtctcccgcgtgacaggcggggatactcaccactatactaacgaggaATTGCACAG	188	8116	593	3	c -> a	93453016	117	112	95.7
chr13	21911312	21911387	76	347.8	617	TRNA_Asp	chr13:21911312-21911387	CtcctcgttagtatagtggtgagtatccccgcctgtcacgcgggagaccggggttcgattccccgacggggagtcT	618	34753.2	2539.1	3	g -> t	21911346	97	91	93.8
chr1	171065355	171065436	82	51.1	81	TRNA_Asp	chr1:171065355-171065436	CGCctccccgtcggggaatcgaaccccggtctcccgcgtgacaggcggggatactcaccactatactaacgaggaCAACGCC	81	4221.7	308.4	1	c -> a	171065396	61	58	95.1
chr1	171080620	171080682	63	52.5	64	TRNA_Asp	chr1:171080620-171080682	aatcgaaccccggtctcccgcgtgacaggcggggatactcaccactatactaacgaggaCAAC	65	4409.5	322.2	1	c -> a	171080645	56	51	91.1
chr1	171072990	171073071	82	45.4	70	TRNA_Asp	chr1:171072990-171073071	CGTctccccgtcggggaatcgaaccccggtctcccgcgtgacaggcggggatactcaccactatactaacgaggaCAACGCC	71	3700.5	270.4	1	c -> a	171073031	56	52	92.9
chr5	125405591	125405686	96	51.5	91	TRNA_Asp	chr5:125405591-125405686	AAAAATTCTTAACAATctccccgtcggggaatcgaaccccggtctcccgcgtgacaggcggggatactcaccactatactaacgaggaAGAGAGCT	93	4140.3	302.5	1	c -> a	125405645	55	52	94.5
chr13	21940333	21940399	67	49	63	TRNA_Asp	chr13:21940333-21940399	atcgaaccccggtctcccgcgtgacaggcggggatactcaccactatactaacgaggaTGAGGCAGT	64	4082.5	298.3	1	c -> a	21940357	54	48	88.9
chr13	21935497	21935568	72	41.6	56	TRNA_Asp	chr13:21935497-21935568	ctccccgtcggggaatcgaaccccggtctcccgcgtgacaggcggggatactcaccactatactaacgagga	58	3442.8	251.5	1	c -> a	21935535	47	43	91.5
chrM	11543	11616	74	48786.1	92641	mTRNA_His	chrM:11543-11616	ATGTGAATATAGTTTACAAAAAACATTAGACTGTGAATCTGACAACAGGAAATAAACCTCCTTATTCACCAAGA	92648	5.35086e+06	390946	3	g -> t	11575	1615	1259	78
chr2	22587964	22588033	70	124.8	211	mTRNA_Asp pseudogene	chr2:22587964-22588033	TAAGATATATAGATTATTGATCTATAATTTAACTTTGACAAAGTTATGTAATTGATTTTACTAATATCTT	211	12882.6	941.2	1	c -> a	22588002	197	185	93.9
chr1	24615567	24615636	70	121	200	mTRNA_Asp pseudogene	chr1:24615567-24615636	TAAGATATATAGATTATTGATCTATAATTTAACTTTGACAAAGTTATGTAATTGATTTTACTAATATCTT	200	12211	892.2	1	c -> a	24615605	178	163	91.6
chr9	64175047	64175113	67	128.1	168	Rpl4, snoRNA, Gm23344	chr9:64175047-64175113	CAGTAAATGATGAGATTCCATTGGTCCGTGTTTCTGAACTACATGATTTTCCTTGGCTATTCTGATA	168	10716.5	783	3	g -> t	64175076	127	111	87.4
chr2	22589815	22589889	75	176.3	308	mTRNA_Asn pseudogene	chr2:22589815-22589889	GTAGATTGAAGCCAGTAATAGGGTATTTAGCTGTTAACTAAATTTTCGTAGGTTTAATTCCTGCCAATCTAGTTG	308	17551.3	1282.3	4	g -> t	22589847	65	62	95.4
chr2	69355563	69355635	73	58914.1	110367	mTRNA_His pseudogene	chr2:69355563-69355635	ttcttggtgaataaggaggtttatttcctgttgtcagattcacagtctaatgttttttgtaaactatattcac	110368	6.46159e+06	472099	4	c -> a	69355605	55	54	98.2
chr10	111481491	111481549	59	52.2	56	snoRNA, ENSMUSG00000087819, Gm25117	chr10:111481491-111481549	CCACCCCCTGGCAATGGGCAGAGAGACACCTTGTTAATGGTGTTGTTCTTATATCAGCC	56	4056.5	296.4	2	g -> t	111481523	53	49	92.5
chr18	75001879	75001936	58	41.3	43	snoRNA, ENSMUST00000082910.1, Gm26202	chr18:75001879-75001936	GTTGCTGTGATGACTATCTTAGGACACCTTTGGATTAACCGTGAAATCAAACAAGTGC	43	3168.5	231.5	1	g -> t	75001885	40	13	32.5
chr15	34440865	34440922	58	21.4	22	snoRNA, ENSMUST00000083965.1, Gm24523	chr15:34440865-34440922	AGCGAATGTCTAGCCTGTCCTGATTATCACAGAATCAGAACAGCGAGAATATTCGCAG	23	1694.8	123.8	2	c -> a	34440894	22	18	81.8
chr17	35247175	35247234	60	23.6	28	snoRNA, ENSMUST00000083339.1, Gm25128	chr17:35247175-35247234	GCCAAATGATGTATGTTTGACATAGGAGCACTTGTGTGCAAGGACGACCCTTATCTATCA	28	1994.5	145.7	2	g -> t	35247189	19	18	94.7
chr6	3201455	3201562	108	23.8	40		chr6:3201455-3201562	caagaatgttttcattaatcaagaacgaaagtcggaggttcgaagacgatcagataccgtcgtagttccgaccataaacgatgccgactggtgatgcagcggcgttat	48	1899.5	138.8	1	g -> t	3201462	17	11	64.7
chr3	153911633	153911690	58	13.7	15	snoRNA, ENSMUST00000083804.1, Gm24494	chr3:153911633-153911690	CTAAAGTGTTATGACACATCAGCGAATTCAGATAATACATGCCAACACATCATTGACC	15	1105.3	80.8	3	c -> a	153911680	14	6	42.9
chr12	109681521	109681591	71	28.6	47	snoRNA, ENSMUST00000083088.1, AF357341	chr12:109681521-109681591	GACCTATGATGAGATCTGGTGGCATCTGACTGTATCTCGATGACAGCCATGAGAACAGATGTCTGAGGTCA	48	2889.4	211.1	1	g -> t	109681552	14	12	85.7
chrM	5087	5140	54	29.5	43	mTRNA_Asn	chrM:5087-5140	AACTAGATTGGCAGGAATTAAACCTACGAAAATTTAGTTAACAGCTAAATACCC	43	3403.3	248.6	1	c -> a	5128	10	10	100
chr5	107904553	107904646	94	128.5	167	Snord21	chr5:107904553-107904646	CTGCCAATGATGACACCACACTAACTGAGCAGTTAGTAGTTGGTCCTTTGATTGCATGTGATGTAATCATTGTTTCAAGACGGGACTGAAGGCG	253	11503	840.4	3	g -> t	107904610	10	10	100

## Sheet: tRNA
Compiled based on following criteria: 1. region covered >16 bases, 2. presence of transversion (columnN,) 3. transversion frequency (ratio - columnR) > 30 %, 4. read coverage (total coverage - columnP) > 10
chromosome	start	end	length	average coverage	maximum coverage	genes covered	UCSC link	sequence	read count	RPKM	TPM	SNP count	transversion	position	total coverage	alternative coverage	percentage
chr10	80249152	80249247	96	80.5	145	TRNA_Asn	chr10:80249152-80249247	TAATGTCgtctctgtggcgcaatcggttagcgcgttcggctgttaaccgaaaggttggtggttcgagcccacccagggacgACCACAGCGACTTTT	145	6455.3	471.6	2	g -> t	80249193	99	95	96
chr5	149228988	149229080	93	1377.8	3082	TRNA_Asn	chr5:149228988-149229080	AAAGGAACGCtgccgtccctgggtgggctcgaaccaccaacctttcggttaacagccgaacgcgctaaccgattgcgccacagagacACAGCT	3082	141634	10348.1	4	c -> a	149229040	21	18	85.7
chr2	18587033	18587123	91	1855.4	4077	TRNA_Asn	chr2:18587033-18587123	AAAAGGAAAggcgtccctgggtgggctcgaaccaccaacctttcggttaacagccgaacgcgctaaccgattgcgccacagagacTTTGGC	4078	191525	13993.3	11	c -> a	18587083	17	16	94.1
chr1	171033928	171034024	97	83.8	160	TRNA_Asn	chr1:171033928-171034024	CAAAACATTCCCACcgtccctgggtgggctcgaaccaccaacctttcggttaacagccgaacgcgctaaccgattgcgccacagagacCGGTGATGC	164	7225.9	527.9	5	c -> a	171033981	13	12	92.3
chr3	96497778	96497863	86	44.6	81	TRNA_Asn	chr3:96497778-96497863	CATgtctctgtggcgcaatcggttagcgcgttcggctgttaaccgaaaggttggtggttcgagcccacccagggacgGTGCCTTTT	81	4025.4	294.1	1	g -> t	96497815	13	13	100
chr11	97702434	97702528	95	38.1	72	TRNA_Asn	chr11:97702434-97702528	AAAAAAGGCCGAGACcgtccctgggtgggctcgaaccaccaacctttcggttaacagccgaacgcgctaaccgattgcgccacagagacGGTGAC	73	3284.1	239.9	2	c -> a	97702488	10	9	90
chr5	125408999	125409095	97	130.2	232	TRNA_Asp	chr5:125408999-125409095	CAAAAACCACTGTTAGCctccccgtcggggaatcgaaccccggtctcccgcgtgacaggcggggatactcaccactatactaacgaggaCAAGCTGT	237	10442.3	762.9	2	c -> a	125409054	176	170	96.6
chr11	7869769	7869835	67	146.5	176	TRNA_Asp	chr11:7869769-7869835	AGGCGTTGtcctcgttagtatagtggtgagtatccccgcctgtcacgcgggagaccggggttcgatt	177	11290.6	824.9	3	g -> t	7869810	165	154	93.3
chr10	91182082	91182175	94	173.8	307	TRNA_Asp	chr10:91182082-91182175	GCAAAAATTCACAACctccccgtcggggaattgaaccccggtctcccgcgtgacaggcggggatactaaccactatactaacgaggaGCTGTGG	315	14321.9	1046.4	5	c -> a	91182135	155	137	88.4
chr1	171102366	171102456	91	364.6	754	TRNA_Asp	chr1:171102366-171102456	TGTCGtcctcgttagtatagtggtgagtatccccgcctgtcacgcgggagaccggggttcgattccccgacggggagATACAGTAGCtttt	758	35599.8	2601	3	g -> t	171102404	147	134	91.2
chr1	171037014	171037107	94	129.6	227	TRNA_Asp	chr1:171037014-171037107	TAAAAACTCACTAGTctccccgtcggggaatcgaaccccggtctcccgcgtgacaggcggggatactcaccactatactaacgaggaCAACCAT	229	10411.8	760.7	3	c -> a	171037067	143	136	95.1
chr11	69040976	69041066	91	116.7	195	TRNA_Asp	chr11:69040976-69041066	CAGCTTACtcctcgttagtatagtggtgagtatccccgcctgtcacgcgggagaccggggttcgattccccgacggggagAAGTGCTTTTT	197	9252.2	676	2	g -> t	69041017	142	138	97.2
chr10	93452960	93453058	99	102.4	181	TRNA_Asp	chr10:93452960-93453058	AAAAAATGATCATTGTACctccccgtcggggaatcgaaccccggtctcccgcgtgacaggcggggatactcaccactatactaacgaggaATTGCACAG	188	8116	593	3	c -> a	93453016	117	112	95.7
chr13	21911312	21911387	76	347.8	617	TRNA_Asp	chr13:21911312-21911387	CtcctcgttagtatagtggtgagtatccccgcctgtcacgcgggagaccggggttcgattccccgacggggagtcT	618	34753.2	2539.1	3	g -> t	21911346	97	91	93.8
chr1	171065355	171065436	82	51.1	81	TRNA_Asp	chr1:171065355-171065436	CGCctccccgtcggggaatcgaaccccggtctcccgcgtgacaggcggggatactcaccactatactaacgaggaCAACGCC	81	4221.7	308.4	1	c -> a	171065396	61	58	95.1
chr1	171080620	171080682	63	52.5	64	TRNA_Asp	chr1:171080620-171080682	aatcgaaccccggtctcccgcgtgacaggcggggatactcaccactatactaacgaggaCAAC	65	4409.5	322.2	1	c -> a	171080645	56	51	91.1
chr1	171072990	171073071	82	45.4	70	TRNA_Asp	chr1:171072990-171073071	CGTctccccgtcggggaatcgaaccccggtctcccgcgtgacaggcggggatactcaccactatactaacgaggaCAACGCC	71	3700.5	270.4	1	c -> a	171073031	56	52	92.9
chr5	125405591	125405686	96	51.5	91	TRNA_Asp	chr5:125405591-125405686	AAAAATTCTTAACAATctccccgtcggggaatcgaaccccggtctcccgcgtgacaggcggggatactcaccactatactaacgaggaAGAGAGCT	93	4140.3	302.5	1	c -> a	125405645	55	52	94.5
chr13	21940333	21940399	67	49	63	TRNA_Asp	chr13:21940333-21940399	atcgaaccccggtctcccgcgtgacaggcggggatactcaccactatactaacgaggaTGAGGCAGT	64	4082.5	298.3	1	c -> a	21940357	54	48	88.9
chr13	21935497	21935568	72	41.6	56	TRNA_Asp	chr13:21935497-21935568	ctccccgtcggggaatcgaaccccggtctcccgcgtgacaggcggggatactcaccactatactaacgagga	58	3442.8	251.5	1	c -> a	21935535	47	43	91.5
chrM	5087	5140	54	29.5	43	mTRNA_Asn	chrM:5087-5140	AACTAGATTGGCAGGAATTAAACCTACGAAAATTTAGTTAACAGCTAAATACCC	43	3403.3	248.6	1	c -> a	5128	10	10	100
chr2	22589815	22589889	75	176.3	308	mTRNA_Asn pseudogene	chr2:22589815-22589889	GTAGATTGAAGCCAGTAATAGGGTATTTAGCTGTTAACTAAATTTTCGTAGGTTTAATTCCTGCCAATCTAGTTG	308	17551.3	1282.3	4	g -> t	22589847	65	62	95.4
chr2	22587964	22588033	70	124.8	211	mTRNA_Asp pseudogene	chr2:22587964-22588033	TAAGATATATAGATTATTGATCTATAATTTAACTTTGACAAAGTTATGTAATTGATTTTACTAATATCTT	211	12882.6	941.2	1	c -> a	22588002	197	185	93.9
chr1	24615567	24615636	70	121	200	mTRNA_Asp pseudogene	chr1:24615567-24615636	TAAGATATATAGATTATTGATCTATAATTTAACTTTGACAAAGTTATGTAATTGATTTTACTAATATCTT	200	12211	892.2	1	c -> a	24615605	178	163	91.6
chrM	6941	7013	73	1125.2	1674	mTRNA_Asp, AK131586	chrM:6941-7013	TAAGATATTAGTAAAATCAATTACATAACTTTGTCAAAGTTAAATTATAGATCAATAATCTATATATCTTATA	1674	98005.9	7160.5	2	g -> t	6973	1483	1243	83.8
chrM	11543	11616	74	48786.1	92641	mTRNA_His	chrM:11543-11616	ATGTGAATATAGTTTACAAAAAACATTAGACTGTGAATCTGACAACAGGAAATAAACCTCCTTATTCACCAAGA	92648	5.35086e+06	390946	3	g -> t	11575	1615	1259	78
chr2	69355563	69355635	73	58914.1	110367	mTRNA_His pseudogene	chr2:69355563-69355635	ttcttggtgaataaggaggtttatttcctgttgtcagattcacagtctaatgttttttgtaaactatattcac	110368	6.46159e+06	472099	4	c -> a	69355605	55	54	98.2
										%
							Q-tRNA	Total Q-tRNA read count:	216226	98.247
							snoRNA	Total snoRNA read count:	3401	1.54532
							rRNA	Total rRNA read count:	392	0.178114
							other	Total other RNA read count:	65	0.0295342
								TOTAL	220084

## Sheet: snoRNA
Compiled based on following criteria: 1. region covered >16 bases, 2. presence of transversion (columnN,) 3. transversion frequency (ratio - columnR) > 30 %, 4. read coverage (total coverage - columnP) > 10
chromosome	start	end	length	average coverage	maximum coverage	genes covered	UCSC link	sequence	read count	RPKM	TPM	SNP count	transversion	position	total coverage	alternative coverage	percentage
chr12	109654628	109654684	57	30.8	33	snoRNA, AF357355	chr12:109654628-109654684	GGATCTGTGATGACAAAGGGTGGCGTATGAGTTGTGGATCATGAGTACATGTCTGGA	33	2474.3	180.8	3	g -> t	109654661	30	16	53.3
chr9	40803583	40803639	57	12.8	17	Snord14c, Hspa8	chr9:40803583-40803639	tcgctgtgatgatggattccaaaaccattcgtagtttccaccagaagtactgtgttg	18	1349.6	98.6	1	g -> t	40803636	13	11	84.6
chr11	97781638	97781709	72	141.8	267	Snora21	chr11:97781638-97781709	GTCTTGTCACAACACCGATTGAAGTTAAACAACACAACACGTTGCCACTTCACCCAAAAGTGGTGTTTTTCA	268	15908.2	1162.3	4	c -> a	97781675	44	44	100
chr4	117154525	117154583	59	45	49	Snord38a	chr4:117154525-117154583	CTAAAGTGTTCATCTCATTCCTTCAGTAGCAGAACTGGACAGTATTTTCATCACAAGAA	49	3549.5	259.3	1	c -> a	117154578	38	25	65.8
chr11	78183055	78183123	69	1869.4	2353	Snord42b	chr11:78183055-78183123	TGTGCATCAGTGGTTCCTTTGAAGACATCACAGGTCTCAGGAGACTTCAGATTTTTTCCATCATATGCA	2355	145868	10657.5	4	c -> a	78183085	2194	1926	87.8
chr1	161038081	161038138	58	23.5	25	Snord47	chr1:161038081-161038138	TAACCAGTGATGTGATGATTCTGCCAAATGATACAAAGTGATATCACCTTTAAACCGT	25	1842.2	134.6	2	g -> t	161038092	24	15	62.5
chr11	62603449	62603505	57	18.3	19	Snord49a	chr11:62603449-62603505	CTGCTGTGATGAGATGACTAAGTAGGAAGTGCCGTCAGAGTCGATAACTGACGATAA	19	1424.6	104.1	1	g -> t	62603454	16	5	31.2
chr9	64175047	64175113	67	128.1	168	Rpl4, snoRNA, Gm23344	chr9:64175047-64175113	CAGTAAATGATGAGATTCCATTGGTCCGTGTTTCTGAACTACATGATTTTCCTTGGCTATTCTGATA	168	10716.5	783	3	g -> t	64175076	127	111	87.4
chr10	111481491	111481549	59	52.2	56	snoRNA, ENSMUSG00000087819, Gm25117	chr10:111481491-111481549	CCACCCCCTGGCAATGGGCAGAGAGACACCTTGTTAATGGTGTTGTTCTTATATCAGCC	56	4056.5	296.4	2	g -> t	111481523	53	49	92.5
chr18	75001879	75001936	58	41.3	43	snoRNA, ENSMUST00000082910.1, Gm26202	chr18:75001879-75001936	GTTGCTGTGATGACTATCTTAGGACACCTTTGGATTAACCGTGAAATCAAACAAGTGC	43	3168.5	231.5	1	g -> t	75001885	40	13	32.5
chr15	34440865	34440922	58	21.4	22	snoRNA, ENSMUST00000083965.1, Gm24523	chr15:34440865-34440922	AGCGAATGTCTAGCCTGTCCTGATTATCACAGAATCAGAACAGCGAGAATATTCGCAG	23	1694.8	123.8	2	c -> a	34440894	22	18	81.8
chr17	35247175	35247234	60	23.6	28	snoRNA, ENSMUST00000083339.1, Gm25128	chr17:35247175-35247234	GCCAAATGATGTATGTTTGACATAGGAGCACTTGTGTGCAAGGACGACCCTTATCTATCA	28	1994.5	145.7	2	g -> t	35247189	19	18	94.7
chr3	153911633	153911690	58	13.7	15	snoRNA, ENSMUST00000083804.1, Gm24494	chr3:153911633-153911690	CTAAAGTGTTATGACACATCAGCGAATTCAGATAATACATGCCAACACATCATTGACC	15	1105.3	80.8	3	c -> a	153911680	14	6	42.9
chr12	109681521	109681591	71	28.6	47	snoRNA, ENSMUST00000083088.1, AF357341	chr12:109681521-109681591	GACCTATGATGAGATCTGGTGGCATCTGACTGTATCTCGATGACAGCCATGAGAACAGATGTCTGAGGTCA	48	2889.4	211.1	1	g -> t	109681552	14	12	85.7
chr5	107904553	107904646	94	128.5	167	Snord21	chr5:107904553-107904646	CTGCCAATGATGACACCACACTAACTGAGCAGTTAGTAGTTGGTCCTTTGATTGCATGTGATGTAATCATTGTTTCAAGACGGGACTGAAGGCG	253	11503	840.4	3	g -> t	107904610	10	10	100

## Sheet: rRNA
Compiled based on following criteria: 1. region covered >16 bases, 2. presence of transversion (columnN,) 3. transversion frequency (ratio - columnR) > 30 %, 4. read coverage (total coverage - columnP) > 10
chromosome	start	end	length	average coverage	maximum coverage	genes covered	UCSC link	sequence	read count	RPKM	TPM	SNP count	transversion	position	total coverage	alternative coverage	percentage
chr17	39847643	39847927	285	69.5	189	Rn45s	chr17:39847643-39847927	aggattgacagattgatagctctttctcgattccgtgggtggtggtgcatggccgttcttagttggtggagcgatttgtctggttaattccgataacgaacgagactctggcatgctaactagttacgcgacccccgagcggtcggcgtcccccaacttcttagagggacaagtggcgttcagccacccgagattgagcaataacaggtctgtgatgcccttagatgtccggggctgcacgcgcgctacactgactggctcagcgtgtgcctaccctacgccggc	392	5878.4	429.5	6	g -> t	39847854	102	80	78.4
chr17	39847643	39847927	285	69.5	189	Rn45s	chr17:39847643-39847927	aggattgacagattgatagctctttctcgattccgtgggtggtggtgcatggccgttcttagttggtggagcgatttgtctggttaattccgataacgaacgagactctggcatgctaactagttacgcgacccccgagcggtcggcgtcccccaacttcttagagggacaagtggcgttcagccacccgagattgagcaataacaggtctgtgatgcccttagatgtccggggctgcacgcgcgctacactgactggctcagcgtgtgcctaccctacgccggc	392	5878.4	429.5	3	g -> t	39847720	64	29	45.3

## Sheet: other
Compiled based on following criteria: 1. region covered >16 bases, 2. presence of transversion (columnN,) 3. transversion frequency (ratio - columnR) > 30 %, 4. read coverage (total coverage - columnP) > 10
chromosome	start	end	length	average coverage	maximum coverage	genes covered	UCSC link	sequence	read count	RPKM	TPM	SNP count	transversion	position	total coverage	alternative coverage	percentage
chr10	91116840	91116886	47	13.4	17	Slc25a3	chr10:91116840-91116886	AGCAAGGGTACTACAGTAATTATATCAGGAACAGACATTTCCTACAC	17	1545.9	112.9	1	c -> a	91116875	13	13	100
chr6	3201455	3201562	108	23.8	40		chr6:3201455-3201562	caagaatgttttcattaatcaagaacgaaagtcggaggttcgaagacgatcagataccgtcgtagttccgaccataaacgatgccgactggtgatgcagcggcgttat	48	1899.5	138.8	1	g -> t	3201462	17	11	64.7
