# Supplementary material for: The human tRNA-guanine transglycosylase displays promiscuous nucleobase preference but strict tRNA specificity
Source: Nucleic Acids Res. 2021 May 1;49(9):4877–90. doi: 10.1093/nar/gkab289 (PMC8136771; doi:10.1093/nar/gkab289)
Supplement: gkab289_Supplemental_Files [file gkab289_supplemental_files.zip › 2h. Supplementary Table S5.xlsx]

## Sheet: regions covered
Table S5. Enzyme-RNA capture and release data from neonatal mouse liver (Experiment 2) Chromosomal alignment of sequencing reads (library size 331456, 319213 reads mapped) from neo-natal mouse liver (P0.5 pups) RNA, following the covalent capture release method, to the mouse (mm10) genome assembly. Tab 1 (‘regions covered’) shows the raw outputs from the perl script containing the chromosomal ali…
chromosome	start	end	length	average coverage	maximum coverage	genes covered	UCSC link	sequence	read count	RPKM	TPM	SNP count	transversion	position	total coverage	alternative coverage	percentage
chr1	136364892	136364947	56	15.4	18		chr1:136364892-136364947	agacatttggtgtatgtgcttggctgaggagccaatggggcgaagctaccatctgt	18	969.7	89.9	0
chr1	161036058	161036115	58	13.6	14	Gas5	chr1:161036058-161036115	GCCACAATGATGACATCATATTTGCTACTCTTGACAGCTGGGGTGACGATAGCTTTAA	14	728.2	67.5	0
chr1	161038081	161038138	58	31.6	34	Snord47	chr1:161038081-161038138	TAACCAGTGATGTGATGATTCTGCCAAATGATACAAAGTGATATCACCTTTAAACCGT	34	1768.6	164	1	g -> t	161038092	31	18	58.1
chr1	167340272	167340384	113	115.7	218		chr1:167340272-167340384	accccgacccagaagcaggtcgtctacgaatggtttagcgccaggttccacacgaacgtgcgttcaacgtgacgggcgagagggcggccccctttccggccgcaccccgtttc	237	6327.7	586.9	1	c -> a	167340360	76	2	2.6
chr1	171033927	171034026	100	234.1	453	TRNA_Asn	chr1:171033927-171034026	ACAAAACATTCCCACcgtccctgggtgggctcgaaccaccaacctttcggttaacagccgaacgcgctaaccgattgcgccacagagacCGGTGATGCTT	460	13878.2	1287.1	1	c -> a	171033945	352	1	0.3
chr1	171033927	171034026	100	234.1	453	TRNA_Asn	chr1:171033927-171034026	ACAAAACATTCCCACcgtccctgggtgggctcgaaccaccaacctttcggttaacagccgaacgcgctaaccgattgcgccacagagacCGGTGATGCTT	460	13878.2	1287.1	2	c -> a	171033946	352	1	0.3
chr1	171033927	171034026	100	234.1	453	TRNA_Asn	chr1:171033927-171034026	ACAAAACATTCCCACcgtccctgggtgggctcgaaccaccaacctttcggttaacagccgaacgcgctaaccgattgcgccacagagacCGGTGATGCTT	460	13878.2	1287.1	3	c -> a	171033947	352	3	0.9
chr1	171033927	171034026	100	234.1	453	TRNA_Asn	chr1:171033927-171034026	ACAAAACATTCCCACcgtccctgggtgggctcgaaccaccaacctttcggttaacagccgaacgcgctaaccgattgcgccacagagacCGGTGATGCTT	460	13878.2	1287.1	4	g -> t	171033954	352	1	0.3
chr1	171033927	171034026	100	234.1	453	TRNA_Asn	chr1:171033927-171034026	ACAAAACATTCCCACcgtccctgggtgggctcgaaccaccaacctttcggttaacagccgaacgcgctaaccgattgcgccacagagacCGGTGATGCTT	460	13878.2	1287.1	5	c -> a	171033958	352	4	1.1
chr1	171033927	171034026	100	234.1	453	TRNA_Asn	chr1:171033927-171034026	ACAAAACATTCCCACcgtccctgggtgggctcgaaccaccaacctttcggttaacagccgaacgcgctaaccgattgcgccacagagacCGGTGATGCTT	460	13878.2	1287.1	6	c -> a	171033969	396	2	0.5
chr1	171033927	171034026	100	234.1	453	TRNA_Asn	chr1:171033927-171034026	ACAAAACATTCCCACcgtccctgggtgggctcgaaccaccaacctttcggttaacagccgaacgcgctaaccgattgcgccacagagacCGGTGATGCTT	460	13878.2	1287.1	7	c -> a	171033970	395	6	1.5
chr1	171033927	171034026	100	234.1	453	TRNA_Asn	chr1:171033927-171034026	ACAAAACATTCCCACcgtccctgggtgggctcgaaccaccaacctttcggttaacagccgaacgcgctaaccgattgcgccacagagacCGGTGATGCTT	460	13878.2	1287.1	8	c -> a	171033981	101	96	95
chr1	171033927	171034026	100	234.1	453	TRNA_Asn	chr1:171033927-171034026	ACAAAACATTCCCACcgtccctgggtgggctcgaaccaccaacctttcggttaacagccgaacgcgctaaccgattgcgccacagagacCGGTGATGCTT	460	13878.2	1287.1	9	c -> a	171034004	108	1	0.9
chr1	171033927	171034026	100	234.1	453	TRNA_Asn	chr1:171033927-171034026	ACAAAACATTCCCACcgtccctgggtgggctcgaaccaccaacctttcggttaacagccgaacgcgctaaccgattgcgccacagagacCGGTGATGCTT	460	13878.2	1287.1	10	c -> a	171034015	108	1	0.9
chr1	171033927	171034026	100	234.1	453	TRNA_Asn	chr1:171033927-171034026	ACAAAACATTCCCACcgtccctgggtgggctcgaaccaccaacctttcggttaacagccgaacgcgctaaccgattgcgccacagagacCGGTGATGCTT	460	13878.2	1287.1	11	c -> a	171034016	108	1	0.9
chr1	171037013	171037118	106	320.4	616	TRNA_Asp	chr1:171037013-171037118	TTAAAAACTCACTAGTctccccgtcggggaatcgaaccccggtctcccgcgtgacaggcggggatactcaccactatactaacgaggaCAACCATGATGGGCTCCC	621	17675	1639.3	1	c -> a	171037033	103	1	1
chr1	171037013	171037118	106	320.4	616	TRNA_Asp	chr1:171037013-171037118	TTAAAAACTCACTAGTctccccgtcggggaatcgaaccccggtctcccgcgtgacaggcggggatactcaccactatactaacgaggaCAACCATGATGGGCTCCC	621	17675	1639.3	2	c -> a	171037037	103	3	2.9
chr1	171037013	171037118	106	320.4	616	TRNA_Asp	chr1:171037013-171037118	TTAAAAACTCACTAGTctccccgtcggggaatcgaaccccggtctcccgcgtgacaggcggggatactcaccactatactaacgaggaCAACCATGATGGGCTCCC	621	17675	1639.3	3	g -> t	171037040	103	1	1
chr1	171037013	171037118	106	320.4	616	TRNA_Asp	chr1:171037013-171037118	TTAAAAACTCACTAGTctccccgtcggggaatcgaaccccggtctcccgcgtgacaggcggggatactcaccactatactaacgaggaCAACCATGATGGGCTCCC	621	17675	1639.3	4	c -> a	171037056	600	1	0.2
chr1	171037013	171037118	106	320.4	616	TRNA_Asp	chr1:171037013-171037118	TTAAAAACTCACTAGTctccccgtcggggaatcgaaccccggtctcccgcgtgacaggcggggatactcaccactatactaacgaggaCAACCATGATGGGCTCCC	621	17675	1639.3	5	c -> a	171037058	602	1	0.2
chr1	171037013	171037118	106	320.4	616	TRNA_Asp	chr1:171037013-171037118	TTAAAAACTCACTAGTctccccgtcggggaatcgaaccccggtctcccgcgtgacaggcggggatactcaccactatactaacgaggaCAACCATGATGGGCTCCC	621	17675	1639.3	6	c -> a	171037059	605	3	0.5
chr1	171037013	171037118	106	320.4	616	TRNA_Asp	chr1:171037013-171037118	TTAAAAACTCACTAGTctccccgtcggggaatcgaaccccggtctcccgcgtgacaggcggggatactcaccactatactaacgaggaCAACCATGATGGGCTCCC	621	17675	1639.3	7	c -> a	171037067	492	473	96.1
chr1	171037013	171037118	106	320.4	616	TRNA_Asp	chr1:171037013-171037118	TTAAAAACTCACTAGTctccccgtcggggaatcgaaccccggtctcccgcgtgacaggcggggatactcaccactatactaacgaggaCAACCATGATGGGCTCCC	621	17675	1639.3	8	c -> a	171037086	518	1	0.2
chr1	171045017	171045058	42	28.5	31	TRNA_Gly	chr1:171045017-171045058	gccacgcgggaggcccgggttcgattcccggccaatgcacGA	33	2370.5	219.9	0
chr1	171064178	171064235	58	75	94	TRNA_Glu	chr1:171064178-171064235	atcgaacccgggccgcggcggtgagagcgccgaatcctaaccactagaccaccaggga	94	4889.6	453.5	1	c -> a	171064184	51	1	2
chr1	171064178	171064235	58	75	94	TRNA_Glu	chr1:171064178-171064235	atcgaacccgggccgcggcggtgagagcgccgaatcctaaccactagaccaccaggga	94	4889.6	453.5	2	c -> a	171064214	94	1	1.1
chr1	171064178	171064235	58	75	94	TRNA_Glu	chr1:171064178-171064235	atcgaacccgggccgcggcggtgagagcgccgaatcctaaccactagaccaccaggga	94	4889.6	453.5	3	c -> a	171064226	93	1	1.1
chr1	171065342	171065440	99	157.8	284	TRNA_Asp	chr1:171065342-171065440	AAAAAGGACGCTACGCctccccgtcggggaatcgaaccccggtctcccgcgtgacaggcggggatactcaccactatactaacgaggaCAACGCCGACT	285	8685.3	805.5	1	c -> a	171065396	231	224	97
chr1	171071806	171071863	58	90.3	108	TRNA_Glu	chr1:171071806-171071863	atcgaacccgggccgcggcggtgagagcgccgaatcctaaccactagaccaccaggga	108	5617.8	521	1	c -> a	171071819	69	1	1.4
chr1	171071806	171071863	58	90.3	108	TRNA_Glu	chr1:171071806-171071863	atcgaacccgggccgcggcggtgagagcgccgaatcctaaccactagaccaccaggga	108	5617.8	521	2	c -> a	171071833	108	1	0.9
chr1	171071806	171071863	58	90.3	108	TRNA_Glu	chr1:171071806-171071863	atcgaacccgggccgcggcggtgagagcgccgaatcctaaccactagaccaccaggga	108	5617.8	521	3	c -> a	171071835	108	1	0.9
chr1	171072990	171073077	88	164.1	257	TRNA_Asp	chr1:171072990-171073077	CGTctccccgtcggggaatcgaaccccggtctcccgcgtgacaggcggggatactcaccactatactaacgaggaCAACGCCGACTAC	263	9016.7	836.3	1	c -> a	171073031	245	238	97.1
chr1	171079420	171079477	58	74.3	87	TRNA_Glu	chr1:171079420-171079477	atcgaacccgggccgcggcggtgagagcgccgaatcctaaccactagaccaccaggga	87	4525.5	419.7	1	c -> a	171079469	86	1	1.2
chr1	171080604	171080689	86	161.8	250	TRNA_Asp	chr1:171080604-171080689	CGTctccccgtcggggaatcgaaccccggtctcccgcgtgacaggcggggatactcaccactatactaacgaggaCAACGCCGACT	252	8840.5	819.9	1	c -> a	171080645	237	232	97.9
chr1	171102330	171102457	128	328.1	852	TRNA_Asp	chr1:171102330-171102457	ATCGGACAGTGGCTGGCGACAAGGTGCTGGCACTGGTGTCGtcctcgttagtatagtggtgagtatccccgcctgtcacgcgggagaccggggttcgattccccgacggggagATACAGTAGCttttt	869	20482.5	1899.6	1	g -> t	171102352	15	1	6.7
chr1	171102330	171102457	128	328.1	852	TRNA_Asp	chr1:171102330-171102457	ATCGGACAGTGGCTGGCGACAAGGTGCTGGCACTGGTGTCGtcctcgttagtatagtggtgagtatccccgcctgtcacgcgggagaccggggttcgattccccgacggggagATACAGTAGCttttt	869	20482.5	1899.6	2	g -> t	171102364	28	1	3.6
chr1	171102330	171102457	128	328.1	852	TRNA_Asp	chr1:171102330-171102457	ATCGGACAGTGGCTGGCGACAAGGTGCTGGCACTGGTGTCGtcctcgttagtatagtggtgagtatccccgcctgtcacgcgggagaccggggttcgattccccgacggggagATACAGTAGCttttt	869	20482.5	1899.6	3	g -> t	171102376	390	2	0.5
chr1	171102330	171102457	128	328.1	852	TRNA_Asp	chr1:171102330-171102457	ATCGGACAGTGGCTGGCGACAAGGTGCTGGCACTGGTGTCGtcctcgttagtatagtggtgagtatccccgcctgtcacgcgggagaccggggttcgattccccgacggggagATACAGTAGCttttt	869	20482.5	1899.6	4	g -> t	171102380	390	1	0.3
chr1	171102330	171102457	128	328.1	852	TRNA_Asp	chr1:171102330-171102457	ATCGGACAGTGGCTGGCGACAAGGTGCTGGCACTGGTGTCGtcctcgttagtatagtggtgagtatccccgcctgtcacgcgggagaccggggttcgattccccgacggggagATACAGTAGCttttt	869	20482.5	1899.6	5	c -> a	171102397	376	1	0.3
chr1	171102330	171102457	128	328.1	852	TRNA_Asp	chr1:171102330-171102457	ATCGGACAGTGGCTGGCGACAAGGTGCTGGCACTGGTGTCGtcctcgttagtatagtggtgagtatccccgcctgtcacgcgggagaccggggttcgattccccgacggggagATACAGTAGCttttt	869	20482.5	1899.6	6	g -> t	171102400	378	4	1.1
chr1	171102330	171102457	128	328.1	852	TRNA_Asp	chr1:171102330-171102457	ATCGGACAGTGGCTGGCGACAAGGTGCTGGCACTGGTGTCGtcctcgttagtatagtggtgagtatccccgcctgtcacgcgggagaccggggttcgattccccgacggggagATACAGTAGCttttt	869	20482.5	1899.6	7	g -> t	171102404	359	342	95.3
chr1	171102330	171102457	128	328.1	852	TRNA_Asp	chr1:171102330-171102457	ATCGGACAGTGGCTGGCGACAAGGTGCTGGCACTGGTGTCGtcctcgttagtatagtggtgagtatccccgcctgtcacgcgggagaccggggttcgattccccgacggggagATACAGTAGCttttt	869	20482.5	1899.6	8	g -> t	171102409	840	3	0.4
chr1	171102330	171102457	128	328.1	852	TRNA_Asp	chr1:171102330-171102457	ATCGGACAGTGGCTGGCGACAAGGTGCTGGCACTGGTGTCGtcctcgttagtatagtggtgagtatccccgcctgtcacgcgggagaccggggttcgattccccgacggggagATACAGTAGCttttt	869	20482.5	1899.6	9	g -> t	171102411	850	2	0.2
chr1	171102330	171102457	128	328.1	852	TRNA_Asp	chr1:171102330-171102457	ATCGGACAGTGGCTGGCGACAAGGTGCTGGCACTGGTGTCGtcctcgttagtatagtggtgagtatccccgcctgtcacgcgggagaccggggttcgattccccgacggggagATACAGTAGCttttt	869	20482.5	1899.6	10	g -> t	171102412	850	1	0.1
chr1	171102330	171102457	128	328.1	852	TRNA_Asp	chr1:171102330-171102457	ATCGGACAGTGGCTGGCGACAAGGTGCTGGCACTGGTGTCGtcctcgttagtatagtggtgagtatccccgcctgtcacgcgggagaccggggttcgattccccgacggggagATACAGTAGCttttt	869	20482.5	1899.6	11	g -> t	171102415	852	1	0.1
chr1	171102330	171102457	128	328.1	852	TRNA_Asp	chr1:171102330-171102457	ATCGGACAGTGGCTGGCGACAAGGTGCTGGCACTGGTGTCGtcctcgttagtatagtggtgagtatccccgcctgtcacgcgggagaccggggttcgattccccgacggggagATACAGTAGCttttt	869	20482.5	1899.6	12	c -> a	171102431	479	1	0.2
chr1	171103042	171103099	58	91	110	TRNA_Glu	chr1:171103042-171103099	Ctccctggtggtctagtggttaggattcggcgctctcaccgccgcggcccgggttcga	110	5721.9	530.7	1	g -> t	171103052	110	1	0.9
chr1	171103042	171103099	58	91	110	TRNA_Glu	chr1:171103042-171103099	Ctccctggtggtctagtggttaggattcggcgctctcaccgccgcggcccgggttcga	110	5721.9	530.7	2	g -> t	171103064	110	2	1.8
chr1	171103042	171103099	58	91	110	TRNA_Glu	chr1:171103042-171103099	Ctccctggtggtctagtggttaggattcggcgctctcaccgccgcggcccgggttcga	110	5721.9	530.7	3	g -> t	171103065	110	1	0.9
chr1	171103042	171103099	58	91	110	TRNA_Glu	chr1:171103042-171103099	Ctccctggtggtctagtggttaggattcggcgctctcaccgccgcggcccgggttcga	110	5721.9	530.7	4	g -> t	171103071	110	3	2.7
chr1	171103042	171103099	58	91	110	TRNA_Glu	chr1:171103042-171103099	Ctccctggtggtctagtggttaggattcggcgctctcaccgccgcggcccgggttcga	110	5721.9	530.7	5	g -> t	171103073	110	1	0.9
chr1	171103042	171103099	58	91	110	TRNA_Glu	chr1:171103042-171103099	Ctccctggtggtctagtggttaggattcggcgctctcaccgccgcggcccgggttcga	110	5721.9	530.7	6	g -> t	171103087	67	1	1.5
chr1	171111442	171111476	35	19.3	20	TRNA_Val	chr1:171111442-171111476	Agtttccgtagtgtagtggttatcacgttcgcctc	20	1724	159.9	1	g -> t	171111472	20	1	5
chr1	191120951	191121007	57	14.9	19		chr1:191120951-191121007	aaagtgaagaaattcaatgaagcgcgggtaaacggcgggagtaactatgactctctt	21	1111.5	103.1	0
chr1	24612355	24612411	57	22.1	25		chr1:24612355-24612411	CTTGATAGTCAGGTTAGTGGTAGTAGCATTAGTGAGGGAAGAATAATTTTTAGCATT	28	1482	137.5	0
chr1	24612643	24612700	58	22.2	24		chr1:24612643-24612700	GTGTCCCTAGAAGTGATAGTGAGAAGGCTATGGTGAGGTTGAAGAAGGTAGATGGCAT	24	1248.4	115.8	0
chr1	24614429	24614485	57	12.5	15	BC069931	chr1:24614429-24614485	GGGAAACAATTATTAGGGTTCATGTTCGTCCTTTTGGTGTGTGGATTAGCATTATTT	17	899.8	83.5	1	c -> a	24614458	14	1	7.1
chr1	24614511	24614598	88	17	24	BC069931	chr1:24614511-24614598	GTGTTGGAAAGAATGGAGACGGTTGTTGATTAGGCGTTTTGAGGATGGGAATAGGATTGAAGGAAATATAATGATGGCTACAACGATT	33	1131.4	104.9	0
chr1	24614726	24614754	29	9.9	11	BC069931	chr1:24614726-24614754	TGAGACTTTTAGTTGAAATAAGATAAATA	11	1144.4	106.1	0
chr1	24614756	24614783	28	15.3	17	BC069931	chr1:24614756-24614783	GGTAATTATTGATGAGATAATTGTGATA	17	1831.7	169.9	0
chr1	24615074	24615101	28	13.5	15		chr1:24615074-24615101	TGCTCATGAGTGGAGGACGTCTTCAGAT	15	1616.2	149.9	0
chr1	24615509	24615551	43	11.1	12		chr1:24615509-24615551	CTCTTCTATAATAGGGGATGTGGCGTCTTGTAGACCAAGTTGG	13	912.1	84.6	0
chr1	24615566	24615636	71	238.8	349		chr1:24615566-24615636	ATAAGATATATAGATTATTGATCTATAATTTAACTTTGACAAAGTTATGTAATTGATTTTACTAATATCTT	352	14957.5	1387.2	1	c -> a	24615605	330	307	93
chr1	24615922	24615979	58	12.7	15		chr1:24615922-24615979	GTAGTCTGAGTAGCGTCGTGGTATTCCTGAAAGGCCCAGGAAATGTTGAGGGAAGAAT	16	832.3	77.2	0
chr1	34434826	34434883	58	15.4	20	TRNA_Glu	chr1:34434826-34434883	gtcgaacccgggccgcctgggtgaaaaccaggaatcctaaccgctagaccatatggga	20	1040.3	96.5	0
chr1	56782307	56782367	61	33.1	43		chr1:56782307-56782367	ccatgcaccaccacccacggaatcgagaaagagctatcaatctgtcaatcctgtccgtgtc	46	2275.1	211	0
chr1	86356272	86356328	57	48.6	51	Snord82	chr1:86356272-86356328	TATTTCATTTCAACCCCATGGTTCAGTATTAAGTCCCTTTGTCACTCATCACTTGTG	51	2699.4	250.4	1	c -> a	86356307	51	1	2
chr1	86356580	86356613	34	11.8	14	Ncl	chr1:86356580-86356613	catcttcgtcatcctcttcctcatcatcctcatc	14	1242.3	115.2	0
chr10	111481491	111481579	89	289.2	455		chr10:111481491-111481579	CCACCCCCTGGCAATGGGCAGAGAGACACCTTGTTAATGGTGTTGTTCTTATATCAGCCAGGGGCAGAGTAGATGGTAGTCCTTTGTTC	456	15457.8	1433.6	1	g -> t	111481501	443	2	0.5
chr10	111481491	111481579	89	289.2	455		chr10:111481491-111481579	CCACCCCCTGGCAATGGGCAGAGAGACACCTTGTTAATGGTGTTGTTCTTATATCAGCCAGGGGCAGAGTAGATGGTAGTCCTTTGTTC	456	15457.8	1433.6	2	g -> t	111481513	445	2	0.4
chr10	111481491	111481579	89	289.2	455		chr10:111481491-111481579	CCACCCCCTGGCAATGGGCAGAGAGACACCTTGTTAATGGTGTTGTTCTTATATCAGCCAGGGGCAGAGTAGATGGTAGTCCTTTGTTC	456	15457.8	1433.6	3	g -> t	111481523	437	394	90.2
chr10	30811139	30811214	76	104.6	153	TRNA_Glu	chr10:30811139-30811214	Ctccctggtggtctagtggttaggattcggcgctctcaccgccgcggcccgggttcgattcccggtcagggaagca	174	6907.3	640.6	1	g -> t	30811148	149	1	0.7
chr10	30811139	30811214	76	104.6	153	TRNA_Glu	chr10:30811139-30811214	Ctccctggtggtctagtggttaggattcggcgctctcaccgccgcggcccgggttcgattcccggtcagggaagca	174	6907.3	640.6	2	g -> t	30811149	149	2	1.3
chr10	30811139	30811214	76	104.6	153	TRNA_Glu	chr10:30811139-30811214	Ctccctggtggtctagtggttaggattcggcgctctcaccgccgcggcccgggttcgattcccggtcagggaagca	174	6907.3	640.6	3	g -> t	30811161	152	2	1.3
chr10	30811139	30811214	76	104.6	153	TRNA_Glu	chr10:30811139-30811214	Ctccctggtggtctagtggttaggattcggcgctctcaccgccgcggcccgggttcgattcccggtcagggaagca	174	6907.3	640.6	4	g -> t	30811162	152	3	2
chr10	30811139	30811214	76	104.6	153	TRNA_Glu	chr10:30811139-30811214	Ctccctggtggtctagtggttaggattcggcgctctcaccgccgcggcccgggttcgattcccggtcagggaagca	174	6907.3	640.6	5	g -> t	30811168	152	2	1.3
chr10	80249152	80249248	97	424	743	TRNA_Asn	chr10:80249152-80249248	TAATGTCgtctctgtggcgcaatcggttagcgcgttcggctgttaaccgaaaggttggtggttcgagcccacccagggacgACCACAGCGACTTTTT	746	23202.8	2151.9	1	g -> t	80249159	652	1	0.2
chr10	80249152	80249248	97	424	743	TRNA_Asn	chr10:80249152-80249248	TAATGTCgtctctgtggcgcaatcggttagcgcgttcggctgttaaccgaaaggttggtggttcgagcccacccagggacgACCACAGCGACTTTTT	746	23202.8	2151.9	2	c -> a	80249175	654	2	0.3
chr10	80249152	80249248	97	424	743	TRNA_Asn	chr10:80249152-80249248	TAATGTCgtctctgtggcgcaatcggttagcgcgttcggctgttaaccgaaaggttggtggttcgagcccacccagggacgACCACAGCGACTTTTT	746	23202.8	2151.9	3	g -> t	80249181	657	3	0.5
chr10	80249152	80249248	97	424	743	TRNA_Asn	chr10:80249152-80249248	TAATGTCgtctctgtggcgcaatcggttagcgcgttcggctgttaaccgaaaggttggtggttcgagcccacccagggacgACCACAGCGACTTTTT	746	23202.8	2151.9	4	g -> t	80249183	660	1	0.2
chr10	80249152	80249248	97	424	743	TRNA_Asn	chr10:80249152-80249248	TAATGTCgtctctgtggcgcaatcggttagcgcgttcggctgttaaccgaaaggttggtggttcgagcccacccagggacgACCACAGCGACTTTTT	746	23202.8	2151.9	5	g -> t	80249185	660	2	0.3
chr10	80249152	80249248	97	424	743	TRNA_Asn	chr10:80249152-80249248	TAATGTCgtctctgtggcgcaatcggttagcgcgttcggctgttaaccgaaaggttggtggttcgagcccacccagggacgACCACAGCGACTTTTT	746	23202.8	2151.9	6	g -> t	80249189	660	1	0.2
chr10	80249152	80249248	97	424	743	TRNA_Asn	chr10:80249152-80249248	TAATGTCgtctctgtggcgcaatcggttagcgcgttcggctgttaaccgaaaggttggtggttcgagcccacccagggacgACCACAGCGACTTTTT	746	23202.8	2151.9	7	g -> t	80249193	637	614	96.4
chr10	80249152	80249248	97	424	743	TRNA_Asn	chr10:80249152-80249248	TAATGTCgtctctgtggcgcaatcggttagcgcgttcggctgttaaccgaaaggttggtggttcgagcccacccagggacgACCACAGCGACTTTTT	746	23202.8	2151.9	8	c -> a	80249198	742	1	0.1
chr10	80249152	80249248	97	424	743	TRNA_Asn	chr10:80249152-80249248	TAATGTCgtctctgtggcgcaatcggttagcgcgttcggctgttaaccgaaaggttggtggttcgagcccacccagggacgACCACAGCGACTTTTT	746	23202.8	2151.9	9	g -> t	80249216	94	1	1.1
chr10	91116838	91116874	37	13	14	Slc25a3	chr10:91116838-91116874	TAAGCAAGGGTACTACAGTAATTATATCAGGAACAGA	14	1141.6	105.9	0
chr10	91182082	91182175	94	605.8	1030	TRNA_Asp	chr10:91182082-91182175	GCAAAAATTCACAACctccccgtcggggaattgaaccccggtctcccgcgtgacaggcggggatactaaccactatactaacgaggaGCTGTGG	1041	33411.6	3098.7	1	c -> a	91182100	212	1	0.5
chr10	91182082	91182175	94	605.8	1030	TRNA_Asp	chr10:91182082-91182175	GCAAAAATTCACAACctccccgtcggggaattgaaccccggtctcccgcgtgacaggcggggatactaaccactatactaacgaggaGCTGTGG	1041	33411.6	3098.7	2	c -> a	91182105	213	1	0.5
chr10	91182082	91182175	94	605.8	1030	TRNA_Asp	chr10:91182082-91182175	GCAAAAATTCACAACctccccgtcggggaattgaaccccggtctcccgcgtgacaggcggggatactaaccactatactaacgaggaGCTGTGG	1041	33411.6	3098.7	3	c -> a	91182117	979	1	0.1
chr10	91182082	91182175	94	605.8	1030	TRNA_Asp	chr10:91182082-91182175	GCAAAAATTCACAACctccccgtcggggaattgaaccccggtctcccgcgtgacaggcggggatactaaccactatactaacgaggaGCTGTGG	1041	33411.6	3098.7	4	c -> a	91182118	985	1	0.1
chr10	91182082	91182175	94	605.8	1030	TRNA_Asp	chr10:91182082-91182175	GCAAAAATTCACAACctccccgtcggggaattgaaccccggtctcccgcgtgacaggcggggatactaaccactatactaacgaggaGCTGTGG	1041	33411.6	3098.7	5	c -> a	91182119	987	1	0.1
chr10	91182082	91182175	94	605.8	1030	TRNA_Asp	chr10:91182082-91182175	GCAAAAATTCACAACctccccgtcggggaattgaaccccggtctcccgcgtgacaggcggggatactaaccactatactaacgaggaGCTGTGG	1041	33411.6	3098.7	6	c -> a	91182124	1028	5	0.5
chr10	91182082	91182175	94	605.8	1030	TRNA_Asp	chr10:91182082-91182175	GCAAAAATTCACAACctccccgtcggggaattgaaccccggtctcccgcgtgacaggcggggatactaaccactatactaacgaggaGCTGTGG	1041	33411.6	3098.7	7	c -> a	91182126	1023	2	0.2
chr10	91182082	91182175	94	605.8	1030	TRNA_Asp	chr10:91182082-91182175	GCAAAAATTCACAACctccccgtcggggaattgaaccccggtctcccgcgtgacaggcggggatactaaccactatactaacgaggaGCTGTGG	1041	33411.6	3098.7	8	c -> a	91182128	1023	1	0.1
chr10	91182082	91182175	94	605.8	1030	TRNA_Asp	chr10:91182082-91182175	GCAAAAATTCACAACctccccgtcggggaattgaaccccggtctcccgcgtgacaggcggggatactaaccactatactaacgaggaGCTGTGG	1041	33411.6	3098.7	9	c -> a	91182135	791	747	94.4
chr10	91182082	91182175	94	605.8	1030	TRNA_Asp	chr10:91182082-91182175	GCAAAAATTCACAACctccccgtcggggaattgaaccccggtctcccgcgtgacaggcggggatactaaccactatactaacgaggaGCTGTGG	1041	33411.6	3098.7	10	c -> a	91182139	835	2	0.2
chr10	91182082	91182175	94	605.8	1030	TRNA_Asp	chr10:91182082-91182175	GCAAAAATTCACAACctccccgtcggggaattgaaccccggtctcccgcgtgacaggcggggatactaaccactatactaacgaggaGCTGTGG	1041	33411.6	3098.7	11	c -> a	91182147	834	1	0.1
chr10	91182082	91182175	94	605.8	1030	TRNA_Asp	chr10:91182082-91182175	GCAAAAATTCACAACctccccgtcggggaattgaaccccggtctcccgcgtgacaggcggggatactaaccactatactaacgaggaGCTGTGG	1041	33411.6	3098.7	12	c -> a	91182159	827	2	0.2
chr10	93452960	93453059	100	315.1	566	TRNA_Asp	chr10:93452960-93453059	AAAAAATGATCATTGTACctccccgtcggggaatcgaaccccggtctcccgcgtgacaggcggggatactcaccactatactaacgaggaATTGCACAGT	570	17196.9	1594.9	1	c -> a	93452986	123	2	1.6
chr10	93452960	93453059	100	315.1	566	TRNA_Asp	chr10:93452960-93453059	AAAAAATGATCATTGTACctccccgtcggggaatcgaaccccggtctcccgcgtgacaggcggggatactcaccactatactaacgaggaATTGCACAGT	570	17196.9	1594.9	2	c -> a	93453005	565	2	0.4
chr10	93452960	93453059	100	315.1	566	TRNA_Asp	chr10:93452960-93453059	AAAAAATGATCATTGTACctccccgtcggggaatcgaaccccggtctcccgcgtgacaggcggggatactcaccactatactaacgaggaATTGCACAGT	570	17196.9	1594.9	3	c -> a	93453007	566	2	0.4
chr10	93452960	93453059	100	315.1	566	TRNA_Asp	chr10:93452960-93453059	AAAAAATGATCATTGTACctccccgtcggggaatcgaaccccggtctcccgcgtgacaggcggggatactcaccactatactaacgaggaATTGCACAGT	570	17196.9	1594.9	4	c -> a	93453009	566	1	0.2
chr10	93452960	93453059	100	315.1	566	TRNA_Asp	chr10:93452960-93453059	AAAAAATGATCATTGTACctccccgtcggggaatcgaaccccggtctcccgcgtgacaggcggggatactcaccactatactaacgaggaATTGCACAGT	570	17196.9	1594.9	5	c -> a	93453011	565	2	0.4
chr10	93452960	93453059	100	315.1	566	TRNA_Asp	chr10:93452960-93453059	AAAAAATGATCATTGTACctccccgtcggggaatcgaaccccggtctcccgcgtgacaggcggggatactcaccactatactaacgaggaATTGCACAGT	570	17196.9	1594.9	6	c -> a	93453016	441	434	98.4
chr10	93452960	93453059	100	315.1	566	TRNA_Asp	chr10:93452960-93453059	AAAAAATGATCATTGTACctccccgtcggggaatcgaaccccggtctcccgcgtgacaggcggggatactcaccactatactaacgaggaATTGCACAGT	570	17196.9	1594.9	7	c -> a	93453030	452	2	0.4
chr10	93452960	93453059	100	315.1	566	TRNA_Asp	chr10:93452960-93453059	AAAAAATGATCATTGTACctccccgtcggggaatcgaaccccggtctcccgcgtgacaggcggggatactcaccactatactaacgaggaATTGCACAGT	570	17196.9	1594.9	8	c -> a	93453033	451	2	0.4
chr10	93452960	93453059	100	315.1	566	TRNA_Asp	chr10:93452960-93453059	AAAAAATGATCATTGTACctccccgtcggggaatcgaaccccggtctcccgcgtgacaggcggggatactcaccactatactaacgaggaATTGCACAGT	570	17196.9	1594.9	9	c -> a	93453035	451	1	0.2
chr10	96077654	96077710	57	11.2	18		chr10:96077654-96077710	TTCTTGTTACTCATACTAACAGTGTTGCATCTATAAAGTTATAGATTAACCCAATTT	18	952.7	88.4	0
chr11	106500991	106501047	57	11.5	14	Snord104	chr11:106500991-106501047	CGGCGATGATGACACTCCATACATAGCACGCGTTAGACTGCTGATCCGGGTGATGCG	14	741	68.7	1	g -> t	106501022	10	6	60
chr11	109011647	109011704	58	30.7	34		chr11:109011647-109011704	tacctacattgttccaacatgccagaggctgttcaccttggagacctgctgcggatat	34	1768.6	164	0
chr11	109011805	109011848	44	11.4	13		chr11:109011805-109011848	cccctctctcagggcgaacccattccagggcgccctgcccttca	14	960	89	0
chr11	109011893	109011950	58	25.1	30		chr11:109011893-109011950	cgttaccgcactggacgcctcgcggcgcccatctccgccactctggatttggggatct	33	1716.6	159.2	1	c -> a	109011922	30	1	3.3
chr11	109011973	109011992	20	10.2	11		chr11:109011973-109011992	gccgagggcaacggaggcca	11	1659.3	153.9	0
chr11	33754968	33755008	41	11	13		chr11:33754968-33755008	ggaaccagctactagatggttcgattagtctttcgccccta	14	1030.2	95.5	0
chr11	48818541	48818575	35	19.3	20	TRNA_Val	chr11:48818541-48818575	Agtttccgtagtgtagtggttatcacgttcgcctc	20	1724	159.9	0
chr11	51737864	51737891	28	14.1	15		chr11:51737864-51737891	CTGACTGATATAAGATCAACACCACAAA	15	1616.2	149.9	0
chr11	58302191	58302248	58	72.6	91	TRNA_Glu	chr11:58302191-58302248	atcgaacccgggccgcggcggtgagagcgccgaatcctaaccactagaccaccaggga	91	4733.6	439	1	c -> a	58302239	87	1	1.1
chr11	62603077	62603110	34	11.2	12	Snord49b	chr11:62603077-62603110	AATGATGATGAAACTAGAAAAAAAAGGAAGTGCC	12	1064.8	98.8	1	g -> t	62603086	12	1	8.3
chr11	62603077	62603110	34	11.2	12	Snord49b	chr11:62603077-62603110	AATGATGATGAAACTAGAAAAAAAAGGAAGTGCC	12	1064.8	98.8	2	g -> t	62603103	12	1	8.3
chr11	62603077	62603110	34	11.2	12	Snord49b	chr11:62603077-62603110	AATGATGATGAAACTAGAAAAAAAAGGAAGTGCC	12	1064.8	98.8	3	g -> t	62603108	12	1	8.3
chr11	62603449	62603505	57	18.7	21	Snord49a	chr11:62603449-62603505	CTGCTGTGATGAGATGACTAAGTAGGAAGTGCCGTCAGAGTCGATAACTGACGATAA	21	1111.5	103.1	1	g -> t	62603454	14	6	42.9
chr11	69040966	69041066	101	290.8	521	TRNA_Asp	chr11:69040966-69041066	GAACGTTCTTCAGCTTACtcctcgttagtatagtggtgagtatccccgcctgtcacgcgggagaccggggttcgattccccgacggggagAAGTGCTTTTT	537	16040.8	1487.7	1	g -> t	69040993	471	1	0.2
chr11	69040966	69041066	101	290.8	521	TRNA_Asp	chr11:69040966-69041066	GAACGTTCTTCAGCTTACtcctcgttagtatagtggtgagtatccccgcctgtcacgcgggagaccggggttcgattccccgacggggagAAGTGCTTTTT	537	16040.8	1487.7	2	g -> t	69041005	469	2	0.4
chr11	69040966	69041066	101	290.8	521	TRNA_Asp	chr11:69040966-69041066	GAACGTTCTTCAGCTTACtcctcgttagtatagtggtgagtatccccgcctgtcacgcgggagaccggggttcgattccccgacggggagAAGTGCTTTTT	537	16040.8	1487.7	3	g -> t	69041013	469	3	0.6
chr11	69040966	69041066	101	290.8	521	TRNA_Asp	chr11:69040966-69041066	GAACGTTCTTCAGCTTACtcctcgttagtatagtggtgagtatccccgcctgtcacgcgggagaccggggttcgattccccgacggggagAAGTGCTTTTT	537	16040.8	1487.7	4	g -> t	69041017	443	432	97.5
chr11	69040966	69041066	101	290.8	521	TRNA_Asp	chr11:69040966-69041066	GAACGTTCTTCAGCTTACtcctcgttagtatagtggtgagtatccccgcctgtcacgcgggagaccggggttcgattccccgacggggagAAGTGCTTTTT	537	16040.8	1487.7	5	g -> t	69041033	399	2	0.5
chr11	69040966	69041066	101	290.8	521	TRNA_Asp	chr11:69040966-69041066	GAACGTTCTTCAGCTTACtcctcgttagtatagtggtgagtatccccgcctgtcacgcgggagaccggggttcgattccccgacggggagAAGTGCTTTTT	537	16040.8	1487.7	6	c -> a	69041044	67	1	1.5
chr11	69040966	69041066	101	290.8	521	TRNA_Asp	chr11:69040966-69041066	GAACGTTCTTCAGCTTACtcctcgttagtatagtggtgagtatccccgcctgtcacgcgggagaccggggttcgattccccgacggggagAAGTGCTTTTT	537	16040.8	1487.7	7	g -> t	69041052	66	1	1.5
chr11	69669691	69669779	89	65.1	103		chr11:69669691-69669779	TGAACAAAGGACTGCCATTTGCTCTGCCCCTGACTGATATAAGAACAACACCACAAACAAGGTGCCTCTTTGCCCATTGCCAGGGGTGT	105	3559.4	330.1	1	c -> a	69669739	103	2	1.9
chr11	69669691	69669779	89	65.1	103		chr11:69669691-69669779	TGAACAAAGGACTGCCATTTGCTCTGCCCCTGACTGATATAAGAACAACACCACAAACAAGGTGCCTCTTTGCCCATTGCCAGGGGTGT	105	3559.4	330.1	2	c -> a	69669748	51	48	94.1
chr11	78183055	78183124	70	4184.5	5306	Snord42b	chr11:78183055-78183124	TGTGCATCAGTGGTTCCTTTGAAGACATCACAGGTCTCAGGAGACTTCAGATTTTTTCCATCATATGCAC	5311	228904	21229.6	1	c -> a	78183062	156	1	0.6
chr11	78183055	78183124	70	4184.5	5306	Snord42b	chr11:78183055-78183124	TGTGCATCAGTGGTTCCTTTGAAGACATCACAGGTCTCAGGAGACTTCAGATTTTTTCCATCATATGCAC	5311	228904	21229.6	2	c -> a	78183071	5254	1	0
chr11	78183055	78183124	70	4184.5	5306	Snord42b	chr11:78183055-78183124	TGTGCATCAGTGGTTCCTTTGAAGACATCACAGGTCTCAGGAGACTTCAGATTTTTTCCATCATATGCAC	5311	228904	21229.6	3	c -> a	78183080	5303	1	0
chr11	78183055	78183124	70	4184.5	5306	Snord42b	chr11:78183055-78183124	TGTGCATCAGTGGTTCCTTTGAAGACATCACAGGTCTCAGGAGACTTCAGATTTTTTCCATCATATGCAC	5311	228904	21229.6	4	c -> a	78183085	4916	4432	90.2
chr11	78183055	78183124	70	4184.5	5306	Snord42b	chr11:78183055-78183124	TGTGCATCAGTGGTTCCTTTGAAGACATCACAGGTCTCAGGAGACTTCAGATTTTTTCCATCATATGCAC	5311	228904	21229.6	5	g -> t	78183088	5240	2	0
chr11	78183055	78183124	70	4184.5	5306	Snord42b	chr11:78183055-78183124	TGTGCATCAGTGGTTCCTTTGAAGACATCACAGGTCTCAGGAGACTTCAGATTTTTTCCATCATATGCAC	5311	228904	21229.6	6	c -> a	78183090	5305	5	0.1
chr11	78183055	78183124	70	4184.5	5306	Snord42b	chr11:78183055-78183124	TGTGCATCAGTGGTTCCTTTGAAGACATCACAGGTCTCAGGAGACTTCAGATTTTTTCCATCATATGCAC	5311	228904	21229.6	7	c -> a	78183092	5300	3	0.1
chr11	78183055	78183124	70	4184.5	5306	Snord42b	chr11:78183055-78183124	TGTGCATCAGTGGTTCCTTTGAAGACATCACAGGTCTCAGGAGACTTCAGATTTTTTCCATCATATGCAC	5311	228904	21229.6	8	g -> t	78183097	5292	1	0
chr11	78183055	78183124	70	4184.5	5306	Snord42b	chr11:78183055-78183124	TGTGCATCAGTGGTTCCTTTGAAGACATCACAGGTCTCAGGAGACTTCAGATTTTTTCCATCATATGCAC	5311	228904	21229.6	9	c -> a	78183099	5276	3	0.1
chr11	78183055	78183124	70	4184.5	5306	Snord42b	chr11:78183055-78183124	TGTGCATCAGTGGTTCCTTTGAAGACATCACAGGTCTCAGGAGACTTCAGATTTTTTCCATCATATGCAC	5311	228904	21229.6	10	c -> a	78183102	5263	3	0.1
chr11	78183055	78183124	70	4184.5	5306	Snord42b	chr11:78183055-78183124	TGTGCATCAGTGGTTCCTTTGAAGACATCACAGGTCTCAGGAGACTTCAGATTTTTTCCATCATATGCAC	5311	228904	21229.6	11	c -> a	78183112	5213	7	0.1
chr11	78183055	78183124	70	4184.5	5306	Snord42b	chr11:78183055-78183124	TGTGCATCAGTGGTTCCTTTGAAGACATCACAGGTCTCAGGAGACTTCAGATTTTTTCCATCATATGCAC	5311	228904	21229.6	12	c -> a	78183113	5207	33	0.6
chr11	78183055	78183124	70	4184.5	5306	Snord42b	chr11:78183055-78183124	TGTGCATCAGTGGTTCCTTTGAAGACATCACAGGTCTCAGGAGACTTCAGATTTTTTCCATCATATGCAC	5311	228904	21229.6	13	c -> a	78183116	5188	1	0
chr11	78183055	78183124	70	4184.5	5306	Snord42b	chr11:78183055-78183124	TGTGCATCAGTGGTTCCTTTGAAGACATCACAGGTCTCAGGAGACTTCAGATTTTTTCCATCATATGCAC	5311	228904	21229.6	14	c -> a	78183122	4538	2	0
chr11	7869769	7869835	67	548	655	TRNA_Asp	chr11:7869769-7869835	AGGCGTTGtcctcgttagtatagtggtgagtatccccgcctgtcacgcgggagaccggggttcgatt	655	29494.5	2735.5	1	g -> t	7869782	648	1	0.2
chr11	7869769	7869835	67	548	655	TRNA_Asp	chr11:7869769-7869835	AGGCGTTGtcctcgttagtatagtggtgagtatccccgcctgtcacgcgggagaccggggttcgatt	655	29494.5	2735.5	2	g -> t	7869791	651	3	0.5
chr11	7869769	7869835	67	548	655	TRNA_Asp	chr11:7869769-7869835	AGGCGTTGtcctcgttagtatagtggtgagtatccccgcctgtcacgcgggagaccggggttcgatt	655	29494.5	2735.5	3	g -> t	7869796	649	1	0.2
chr11	7869769	7869835	67	548	655	TRNA_Asp	chr11:7869769-7869835	AGGCGTTGtcctcgttagtatagtggtgagtatccccgcctgtcacgcgggagaccggggttcgatt	655	29494.5	2735.5	4	g -> t	7869798	652	3	0.5
chr11	7869769	7869835	67	548	655	TRNA_Asp	chr11:7869769-7869835	AGGCGTTGtcctcgttagtatagtggtgagtatccccgcctgtcacgcgggagaccggggttcgatt	655	29494.5	2735.5	5	g -> t	7869806	652	4	0.6
chr11	7869769	7869835	67	548	655	TRNA_Asp	chr11:7869769-7869835	AGGCGTTGtcctcgttagtatagtggtgagtatccccgcctgtcacgcgggagaccggggttcgatt	655	29494.5	2735.5	6	g -> t	7869810	612	590	96.4
chr11	7869769	7869835	67	548	655	TRNA_Asp	chr11:7869769-7869835	AGGCGTTGtcctcgttagtatagtggtgagtatccccgcctgtcacgcgggagaccggggttcgatt	655	29494.5	2735.5	7	g -> t	7869819	651	2	0.3
chr11	7869769	7869835	67	548	655	TRNA_Asp	chr11:7869769-7869835	AGGCGTTGtcctcgttagtatagtggtgagtatccccgcctgtcacgcgggagaccggggttcgatt	655	29494.5	2735.5	8	g -> t	7869821	653	1	0.2
chr11	7869769	7869835	67	548	655	TRNA_Asp	chr11:7869769-7869835	AGGCGTTGtcctcgttagtatagtggtgagtatccccgcctgtcacgcgggagaccggggttcgatt	655	29494.5	2735.5	9	c -> a	7869824	652	1	0.2
chr11	7869769	7869835	67	548	655	TRNA_Asp	chr11:7869769-7869835	AGGCGTTGtcctcgttagtatagtggtgagtatccccgcctgtcacgcgggagaccggggttcgatt	655	29494.5	2735.5	10	g -> t	7869826	424	1	0.2
chr11	7869769	7869835	67	548	655	TRNA_Asp	chr11:7869769-7869835	AGGCGTTGtcctcgttagtatagtggtgagtatccccgcctgtcacgcgggagaccggggttcgatt	655	29494.5	2735.5	11	g -> t	7869832	346	1	0.3
chr11	96081152	96081196	45	11.5	13		chr11:96081152-96081196	tgatccttcgatgtcggctcttcctatcattgtgaagcagaattc	13	871.6	80.8	0
chr11	97702433	97702532	100	100.6	187	TRNA_Asn	chr11:97702433-97702532	AAAAAAAGGCCGAGACcgtccctgggtgggctcgaaccaccaacctttcggttaacagccgaacgcgctaaccgattgcgccacagagacGGTGACAGTT	191	5762.5	534.4	1	c -> a	97702443	75	1	1.3
chr11	97702433	97702532	100	100.6	187	TRNA_Asn	chr11:97702433-97702532	AAAAAAAGGCCGAGACcgtccctgggtgggctcgaaccaccaacctttcggttaacagccgaacgcgctaaccgattgcgccacagagacGGTGACAGTT	191	5762.5	534.4	2	c -> a	97702449	78	2	2.6
chr11	97702433	97702532	100	100.6	187	TRNA_Asn	chr11:97702433-97702532	AAAAAAAGGCCGAGACcgtccctgggtgggctcgaaccaccaacctttcggttaacagccgaacgcgctaaccgattgcgccacagagacGGTGACAGTT	191	5762.5	534.4	3	c -> a	97702477	153	2	1.3
chr11	97702433	97702532	100	100.6	187	TRNA_Asn	chr11:97702433-97702532	AAAAAAAGGCCGAGACcgtccctgggtgggctcgaaccaccaacctttcggttaacagccgaacgcgctaaccgattgcgccacagagacGGTGACAGTT	191	5762.5	534.4	4	c -> a	97702488	102	97	95.1
chr11	97702433	97702532	100	100.6	187	TRNA_Asn	chr11:97702433-97702532	AAAAAAAGGCCGAGACcgtccctgggtgggctcgaaccaccaacctttcggttaacagccgaacgcgctaaccgattgcgccacagagacGGTGACAGTT	191	5762.5	534.4	5	c -> a	97702522	106	1	0.9
chr11	97781638	97781778	141	385.2	691	Snora21	chr11:97781638-97781778	GTCTTGTCACAACACCGATTGAAGTTAAACAACACAACACGTTGCCACTTCACCCAAAAGTGGTGTTTTTCACTCTGCCCCTTCTTGACGGCTCAGTGGGTCACTAGCAAAAGGCTCACTGAGTGCTTTTAAAAGGGGACG	1099	23515.4	2180.9	1	c -> a	97781645	379	2	0.5
chr11	97781638	97781778	141	385.2	691	Snora21	chr11:97781638-97781778	GTCTTGTCACAACACCGATTGAAGTTAAACAACACAACACGTTGCCACTTCACCCAAAAGTGGTGTTTTTCACTCTGCCCCTTCTTGACGGCTCAGTGGGTCACTAGCAAAAGGCTCACTGAGTGCTTTTAAAAGGGGACG	1099	23515.4	2180.9	2	c -> a	97781647	379	1	0.3
chr11	97781638	97781778	141	385.2	691	Snora21	chr11:97781638-97781778	GTCTTGTCACAACACCGATTGAAGTTAAACAACACAACACGTTGCCACTTCACCCAAAAGTGGTGTTTTTCACTCTGCCCCTTCTTGACGGCTCAGTGGGTCACTAGCAAAAGGCTCACTGAGTGCTTTTAAAAGGGGACG	1099	23515.4	2180.9	3	c -> a	97781652	381	6	1.6
chr11	97781638	97781778	141	385.2	691	Snora21	chr11:97781638-97781778	GTCTTGTCACAACACCGATTGAAGTTAAACAACACAACACGTTGCCACTTCACCCAAAAGTGGTGTTTTTCACTCTGCCCCTTCTTGACGGCTCAGTGGGTCACTAGCAAAAGGCTCACTGAGTGCTTTTAAAAGGGGACG	1099	23515.4	2180.9	4	c -> a	97781653	381	1	0.3
chr11	97781638	97781778	141	385.2	691	Snora21	chr11:97781638-97781778	GTCTTGTCACAACACCGATTGAAGTTAAACAACACAACACGTTGCCACTTCACCCAAAAGTGGTGTTTTTCACTCTGCCCCTTCTTGACGGCTCAGTGGGTCACTAGCAAAAGGCTCACTGAGTGCTTTTAAAAGGGGACG	1099	23515.4	2180.9	5	c -> a	97781670	404	2	0.5
chr11	97781638	97781778	141	385.2	691	Snora21	chr11:97781638-97781778	GTCTTGTCACAACACCGATTGAAGTTAAACAACACAACACGTTGCCACTTCACCCAAAAGTGGTGTTTTTCACTCTGCCCCTTCTTGACGGCTCAGTGGGTCACTAGCAAAAGGCTCACTGAGTGCTTTTAAAAGGGGACG	1099	23515.4	2180.9	6	c -> a	97781675	43	42	97.7
chr11	97781638	97781778	141	385.2	691	Snora21	chr11:97781638-97781778	GTCTTGTCACAACACCGATTGAAGTTAAACAACACAACACGTTGCCACTTCACCCAAAAGTGGTGTTTTTCACTCTGCCCCTTCTTGACGGCTCAGTGGGTCACTAGCAAAAGGCTCACTGAGTGCTTTTAAAAGGGGACG	1099	23515.4	2180.9	7	c -> a	97781682	42	1	2.4
chr11	97781638	97781778	141	385.2	691	Snora21	chr11:97781638-97781778	GTCTTGTCACAACACCGATTGAAGTTAAACAACACAACACGTTGCCACTTCACCCAAAAGTGGTGTTTTTCACTCTGCCCCTTCTTGACGGCTCAGTGGGTCACTAGCAAAAGGCTCACTGAGTGCTTTTAAAAGGGGACG	1099	23515.4	2180.9	8	c -> a	97781718	27	1	3.7
chr11	97781638	97781778	141	385.2	691	Snora21	chr11:97781638-97781778	GTCTTGTCACAACACCGATTGAAGTTAAACAACACAACACGTTGCCACTTCACCCAAAAGTGGTGTTTTTCACTCTGCCCCTTCTTGACGGCTCAGTGGGTCACTAGCAAAAGGCTCACTGAGTGCTTTTAAAAGGGGACG	1099	23515.4	2180.9	9	g -> t	97781728	687	1	0.1
chr11	97781638	97781778	141	385.2	691	Snora21	chr11:97781638-97781778	GTCTTGTCACAACACCGATTGAAGTTAAACAACACAACACGTTGCCACTTCACCCAAAAGTGGTGTTTTTCACTCTGCCCCTTCTTGACGGCTCAGTGGGTCACTAGCAAAAGGCTCACTGAGTGCTTTTAAAAGGGGACG	1099	23515.4	2180.9	10	g -> t	97781737	686	1	0.1
chr11	97781638	97781778	141	385.2	691	Snora21	chr11:97781638-97781778	GTCTTGTCACAACACCGATTGAAGTTAAACAACACAACACGTTGCCACTTCACCCAAAAGTGGTGTTTTTCACTCTGCCCCTTCTTGACGGCTCAGTGGGTCACTAGCAAAAGGCTCACTGAGTGCTTTTAAAAGGGGACG	1099	23515.4	2180.9	11	c -> a	97781741	685	1	0.1
chr11	97781638	97781778	141	385.2	691	Snora21	chr11:97781638-97781778	GTCTTGTCACAACACCGATTGAAGTTAAACAACACAACACGTTGCCACTTCACCCAAAAGTGGTGTTTTTCACTCTGCCCCTTCTTGACGGCTCAGTGGGTCACTAGCAAAAGGCTCACTGAGTGCTTTTAAAAGGGGACG	1099	23515.4	2180.9	12	c -> a	97781756	681	1	0.1
chr12	109654628	109654684	57	42.6	46	AF357355	chr12:109654628-109654684	GGATCTGTGATGACAAAGGGTGGCGTATGAGTTGTGGATCATGAGTACATGTCTGGA	46	2434.8	225.8	1	g -> t	109654658	43	1	2.3
chr12	109654628	109654684	57	42.6	46	AF357355	chr12:109654628-109654684	GGATCTGTGATGACAAAGGGTGGCGTATGAGTTGTGGATCATGAGTACATGTCTGGA	46	2434.8	225.8	2	g -> t	109654661	43	27	62.8
chr12	109654628	109654684	57	42.6	46	AF357355	chr12:109654628-109654684	GGATCTGTGATGACAAAGGGTGGCGTATGAGTTGTGGATCATGAGTACATGTCTGGA	46	2434.8	225.8	3	g -> t	109654664	46	1	2.2
chr12	109681521	109681591	71	33	56		chr12:109681521-109681591	GACCTATGATGAGATCTGGTGGCATCTGACTGTATCTCGATGACAGCCATGAGAACAGATGTCTGAGGTCA	56	2379.6	220.7	1	g -> t	109681533	12	2	16.7
chr12	109681521	109681591	71	33	56		chr12:109681521-109681591	GACCTATGATGAGATCTGGTGGCATCTGACTGTATCTCGATGACAGCCATGAGAACAGATGTCTGAGGTCA	56	2379.6	220.7	2	g -> t	109681552	12	12	100
chr12	109681521	109681591	71	33	56		chr12:109681521-109681591	GACCTATGATGAGATCTGGTGGCATCTGACTGTATCTCGATGACAGCCATGAGAACAGATGTCTGAGGTCA	56	2379.6	220.7	3	g -> t	109681562	56	1	1.8
chr12	69361213	69361230	18	11.8	14		chr12:69361213-69361230	tggagtgcagtggctatt	14	2346.5	217.6	0
chr12	78350938	78351032	95	27.3	46		chr12:78350938-78351032	cctaaggcgagctcagggaggacagaaacctcccgtggagcagaagggcaaaagctcgcttgatcttgattttcagtacgaatacagaccgtgaa	49	1556.1	144.3	0
chr12	78351065	78351126	62	27.1	31		chr12:78351065-78351126	gttttaagcaggaggtgtcagaaaagttaccacagggataactggcttgtggcggccaagtg	32	1557.2	144.4	0
chr13	112578182	112578276	95	49.9	89		chr13:112578182-112578276	catgtctcttcaccgtgccagactagagtcaagctcaacagggtcttctttccccgctgattccgccaagcccgttcccttggctgtggtttcgc	94	2985.2	276.9	1	c -> a	112578220	66	1	1.5
chr13	18215263	18215299	37	45.2	48		chr13:18215263-18215299	agagagcgccgaatcctaaccactagaccaccaggga	48	3913.9	363	0
chr13	21160799	21160856	58	89.8	111	TRNA_Glu	chr13:21160799-21160856	atcgaacccgggccgcggcggtgagagcgccgaatcctaaccactagaccaccaggga	111	5773.9	535.5	1	c -> a	21160848	109	1	0.9
chr13	21911308	21911387	80	465.4	773	TRNA_Asp	chr13:21911308-21911387	CGTTCtcctcgttagtatagtggtgagtatccccgcctgtcacgcgggagaccggggttcgattccccgacggggagtcT	776	29264.8	2714.2	1	g -> t	21911322	376	3	0.8
chr13	21911308	21911387	80	465.4	773	TRNA_Asp	chr13:21911308-21911387	CGTTCtcctcgttagtatagtggtgagtatccccgcctgtcacgcgggagaccggggttcgattccccgacggggagtcT	776	29264.8	2714.2	2	c -> a	21911339	380	1	0.3
chr13	21911308	21911387	80	465.4	773	TRNA_Asp	chr13:21911308-21911387	CGTTCtcctcgttagtatagtggtgagtatccccgcctgtcacgcgggagaccggggttcgattccccgacggggagtcT	776	29264.8	2714.2	3	g -> t	21911342	380	5	1.3
chr13	21911308	21911387	80	465.4	773	TRNA_Asp	chr13:21911308-21911387	CGTTCtcctcgttagtatagtggtgagtatccccgcctgtcacgcgggagaccggggttcgattccccgacggggagtcT	776	29264.8	2714.2	4	g -> t	21911346	366	356	97.3
chr13	21911308	21911387	80	465.4	773	TRNA_Asp	chr13:21911308-21911387	CGTTCtcctcgttagtatagtggtgagtatccccgcctgtcacgcgggagaccggggttcgattccccgacggggagtcT	776	29264.8	2714.2	5	g -> t	21911353	772	1	0.1
chr13	21911308	21911387	80	465.4	773	TRNA_Asp	chr13:21911308-21911387	CGTTCtcctcgttagtatagtggtgagtatccccgcctgtcacgcgggagaccggggttcgattccccgacggggagtcT	776	29264.8	2714.2	6	g -> t	21911354	773	1	0.1
chr13	21911308	21911387	80	465.4	773	TRNA_Asp	chr13:21911308-21911387	CGTTCtcctcgttagtatagtggtgagtatccccgcctgtcacgcgggagaccggggttcgattccccgacggggagtcT	776	29264.8	2714.2	7	g -> t	21911355	773	1	0.1
chr13	21911308	21911387	80	465.4	773	TRNA_Asp	chr13:21911308-21911387	CGTTCtcctcgttagtatagtggtgagtatccccgcctgtcacgcgggagaccggggttcgattccccgacggggagtcT	776	29264.8	2714.2	8	g -> t	21911357	773	7	0.9
chr13	21911308	21911387	80	465.4	773	TRNA_Asp	chr13:21911308-21911387	CGTTCtcctcgttagtatagtggtgagtatccccgcctgtcacgcgggagaccggggttcgattccccgacggggagtcT	776	29264.8	2714.2	9	c -> a	21911373	400	1	0.2
chr13	21911308	21911387	80	465.4	773	TRNA_Asp	chr13:21911308-21911387	CGTTCtcctcgttagtatagtggtgagtatccccgcctgtcacgcgggagaccggggttcgattccccgacggggagtcT	776	29264.8	2714.2	10	g -> t	21911376	400	1	0.2
chr13	21935509	21935574	66	109.7	133	TRNA_Asp	chr13:21935509-21935574	gaatcgaaccccggtctcccgcgtgacaggcggggatactcaccactatactaacgaggaAGTAAG	133	6079.7	563.9	1	c -> a	21935528	133	1	0.8
chr13	21935509	21935574	66	109.7	133	TRNA_Asp	chr13:21935509-21935574	gaatcgaaccccggtctcccgcgtgacaggcggggatactcaccactatactaacgaggaAGTAAG	133	6079.7	563.9	2	c -> a	21935535	125	119	95.2
chr13	21940317	21940413	97	117.5	195	TRNA_Asp	chr13:21940317-21940413	CTctccccgtcggggaatcgaaccccggtctcccgcgtgacaggcggggatactcaccactatactaacgaggaTGAGGCAGTGCAAGTAGTTCAGG	207	6438.3	597.1	1	c -> a	21940357	181	167	92.3
chr13	22026547	22026581	35	24.3	25	TRNA_Val	chr13:22026547-22026581	Tgtttccgtagtgtagtggttatcacgttcgcctc	25	2155	199.9	1	g -> t	22026577	25	2	8
chr13	23432979	23433028	50	11.7	12	TRNA_Tyr	chr13:23432979-23433028	AAAACAAGGGTtccttcgagccggattcgaaccagcgacctaaggatttc	12	724.1	67.2	0
chr13	23446180	23446214	35	23.1	24	TRNA_Val	chr13:23446180-23446214	tgaggcgaacgtgataaccactacactacggaaac	24	2068.8	191.9	1	c -> a	23446185	24	2	8.3
chr13	23463534	23463591	58	49.2	52	TRNA_Glu	chr13:23463534-23463591	Ttcccacatggtctagcggttaggattcctggttttcacccaggcggcccgggttcga	52	2704.9	250.9	1	g -> t	23463579	48	1	2.1
chr13	44869591	44869680	90	28.7	45		chr13:44869591-44869680	tttctggggtctgatgagcgtcgacatcgggcgccttaacccggcgttcggttcatcccgcagcgccagttctgcttaccaaaagtggcc	51	1709.6	158.6	1	g -> t	44869653	35	1	2.9
chr13	44869934	44870018	85	19.1	30		chr13:44869934-44870018	caggaccgctacggacctccaccagagtttcctctggcttcgccctgcccaggcatagttcaccatctttcgggtcctaacgcgt	34	1206.8	111.9	0
chr13	97190543	97190630	88	154.9	252		chr13:97190543-97190630	Gctatctctcaggaccgactgacccatgttcaactgctgttcacatggaacccttctccacttcggccttcaaagttctcatttgaat	264	9051	839.4	1	c -> a	97190565	81	1	1.2
chr13	97190543	97190630	88	154.9	252		chr13:97190543-97190630	Gctatctctcaggaccgactgacccatgttcaactgctgttcacatggaacccttctccacttcggccttcaaagttctcatttgaat	264	9051	839.4	2	c -> a	97190593	251	2	0.8
chr13	9834306	9834367	62	26.1	32		chr13:9834306-9834367	caaacccttgtgtcgagggctgactttcaatagatcgcagcgagggagctgctctgctacgt	32	1557.2	144.4	1	c -> a	9834343	31	1	3.2
chr13	9834374	9834502	129	103.9	212		chr13:9834374-9834502	cccgacccagaagcaggtcgtctacgaatggtttagcgccaggttccacacgaacgtgcgttcaacgtgacgggcgagagggcggccccctttccggccgcaccccgtttcccaagacgaacggctctc	245	5729.9	531.4	1	c -> a	9834410	182	1	0.5
chr13	9834374	9834502	129	103.9	212		chr13:9834374-9834502	cccgacccagaagcaggtcgtctacgaatggtttagcgccaggttccacacgaacgtgcgttcaacgtgacgggcgagagggcggccccctttccggccgcaccccgtttcccaagacgaacggctctc	245	5729.9	531.4	2	c -> a	9834413	185	1	0.5
chr13	9834374	9834502	129	103.9	212		chr13:9834374-9834502	cccgacccagaagcaggtcgtctacgaatggtttagcgccaggttccacacgaacgtgcgttcaacgtgacgggcgagagggcggccccctttccggccgcaccccgtttcccaagacgaacggctctc	245	5729.9	531.4	3	c -> a	9834422	189	1	0.5
chr13	9834374	9834502	129	103.9	212		chr13:9834374-9834502	cccgacccagaagcaggtcgtctacgaatggtttagcgccaggttccacacgaacgtgcgttcaacgtgacgggcgagagggcggccccctttccggccgcaccccgtttcccaagacgaacggctctc	245	5729.9	531.4	4	c -> a	9834432	180	1	0.6
chr13	9834374	9834502	129	103.9	212		chr13:9834374-9834502	cccgacccagaagcaggtcgtctacgaatggtttagcgccaggttccacacgaacgtgcgttcaacgtgacgggcgagagggcggccccctttccggccgcaccccgtttcccaagacgaacggctctc	245	5729.9	531.4	5	c -> a	9834436	177	1	0.6
chr13	9834374	9834502	129	103.9	212		chr13:9834374-9834502	cccgacccagaagcaggtcgtctacgaatggtttagcgccaggttccacacgaacgtgcgttcaacgtgacgggcgagagggcggccccctttccggccgcaccccgtttcccaagacgaacggctctc	245	5729.9	531.4	6	c -> a	9834460	84	1	1.2
chr13	9834374	9834502	129	103.9	212		chr13:9834374-9834502	cccgacccagaagcaggtcgtctacgaatggtttagcgccaggttccacacgaacgtgcgttcaacgtgacgggcgagagggcggccccctttccggccgcaccccgtttcccaagacgaacggctctc	245	5729.9	531.4	7	c -> a	9834461	76	1	1.3
chr14	104715830	104715911	82	12.4	16		chr14:104715830-104715911	taccaaaagtggcccactaggcactcgcattccacgcccggctccacgccagcgagccgggcttcttacccatttaaagttt	28	1030.2	95.5	0
chr14	19278151	19278208	58	17.4	20		chr14:19278151-19278208	catcagaccccagaaaaggtgttggttgatatagacagcaggatgttggccatggaag	20	1040.3	96.5	0
chr14	19417815	19417845	31	11	12		chr14:19417815-19417845	agaaatgtccactgtaggacttggaatatgg	11	1070.5	99.3	1	g -> t	19417832	12	2	16.7
chr14	51065164	51065204	41	12.7	13	TRNA_Thr	chr14:51065164-51065204	Ctgaaggccccagcgagatttgaactcgcgacccctggttt	13	956.6	88.7	0
chr14	51089557	51089591	35	11.5	12	TRNA_Tyr	chr14:51089557-51089591	ggttcgattccggctcgaaggaGTAGCCTGTCTTT	12	1034.4	95.9	0
chr14	56693999	56694072	74	45.6	67		chr14:56693999-56694072	tagagtcaagctcaacagggtcttctttccccgctgattccgccaagcccgttcccttggctgtggtttcgctg	67	2731.6	253.3	1	c -> a	56694009	36	1	2.8
chr14	56693999	56694072	74	45.6	67		chr14:56693999-56694072	tagagtcaagctcaacagggtcttctttccccgctgattccgccaagcccgttcccttggctgtggtttcgctg	67	2731.6	253.3	2	c -> a	56694039	66	1	1.5
chr14	56693999	56694072	74	45.6	67		chr14:56693999-56694072	tagagtcaagctcaacagggtcttctttccccgctgattccgccaagcccgttcccttggctgtggtttcgctg	67	2731.6	253.3	3	c -> a	56694041	66	1	1.5
chr14	56693999	56694072	74	45.6	67		chr14:56693999-56694072	tagagtcaagctcaacagggtcttctttccccgctgattccgccaagcccgttcccttggctgtggtttcgctg	67	2731.6	253.3	4	c -> a	56694047	66	1	1.5
chr14	76152773	76152830	58	46.8	49	TRNA_Glu	chr14:76152773-76152830	Ctcccacatggtctagcggttaggattcctggttttcacccaggcggcccgggttcga	49	2548.8	236.4	1	g -> t	76152783	48	1	2.1
chr14	79481668	79481724	57	12.4	14	TRNA_Glu	chr14:79481668-79481724	tcccatatggtctagcggttaggattcctggttttcacccaggcggcccgggttcga	16	846.9	78.5	0
chr15	34440864	34440922	59	110.1	117		chr15:34440864-34440922	TAGCGAATGTCTAGCCTGTCCTGATTATCACAGAATCAGAACAGCGAGAATATTCGCAG	117	5982.8	554.9	1	c -> a	34440894	112	103	92
chr15	47540011	47540121	111	14.1	20		chr15:47540011-47540121	ggtgaactatgcctgggcagggcgaagccagaggaaactctggtggaggtccgtagcggtcctgacgtgcaaatcggtcgtccgacctgggtataggggcgaaagactaat	32	869.8	80.7	1	g -> t	47540031	20	1	5
chr15	47540011	47540121	111	14.1	20		chr15:47540011-47540121	ggtgaactatgcctgggcagggcgaagccagaggaaactctggtggaggtccgtagcggtcctgacgtgcaaatcggtcgtccgacctgggtataggggcgaaagactaat	32	869.8	80.7	2	g -> t	47540069	13	1	7.7
chr15	5118407	5118445	39	12.3	13	Snord72	chr15:5118407-5118445	TTATCAATGATGTCCTAAAAAATAAATGTCTGAACATAT	13	1005.7	93.3	1	g -> t	5118418	13	9	69.2
chr15	80078532	80078588	57	11.7	12	Snord83b	chr15:80078532-80078588	CCTCAGTCTCTCTCGGGCGCTGTGCCCAGCGCACATTCCAGAGCCTCATCACAGAAC	12	635.2	58.9	1	c -> a	80078541	12	2	16.7
chr15	83149709	83149766	58	16.4	20	Rnu12	chr15:83149709-83149766	GTGAGAAGAATTTTTGAGCGGGTATAGGTTGCAATCTGAGGCGACCCGCCTACTTTGC	20	1040.3	96.5	0
chr15	86194779	86194836	58	14.6	16	AK155692	chr15:86194779-86194836	caatgaaggtgaagggccccgcccgggggcccgaggtgggatcccgaggcctctccag	16	832.3	77.2	0
chr15	86194880	86194933	54	17.8	21	AK155692	chr15:86194880-86194933	gggaggtggagcacgagcgtacgcgttaggacccgaaagatggtgaactatgcc	21	1173.3	108.8	1	g -> t	86194890	15	1	6.7
chr15	86194991	86195047	57	14.8	19	AK155692	chr15:86194991-86195047	aaatcggtcgtccgacctgggtataggggcgaaagactaatcgaaccatctagtagc	20	1058.6	98.2	0
chr15	86195186	86195214	29	11.4	13	AK155692	chr15:86195186-86195214	aagaagcccggctcgctggcgtggagccg	13	1352.4	125.4	0
chr16	11143912	11143986	75	12.5	18		chr16:11143912-11143986	ggtgtatgtgcttggctgaggagccaatggggcgaagctaccatctgtgggattatgactgaacgcctctaagtc	23	925.2	85.8	0
chr16	11144062	11144310	249	132.9	381		chr16:11144062-11144310	cgtccccgctcggcggggtccccgcgtcgtccccgcggcggcgcggggtctccccccgccgggcgtcgggaccggggtccggtgcggagagccgttcgtcttgggaaacggggtgcggccggaaagggggccgccctctcgcccgtcacgttgaacgcacgttcgtgtggaacctggcgctaaaccattcgtagacgacctgcttctgggtcggggtttcgtacgtagcagagcagctccctcgctgcg	599	7257.7	673.1	1	g -> t	11144172	83	1	1.2
chr16	11144062	11144310	249	132.9	381		chr16:11144062-11144310	cgtccccgctcggcggggtccccgcgtcgtccccgcggcggcgcggggtctccccccgccgggcgtcgggaccggggtccggtgcggagagccgttcgtcttgggaaacggggtgcggccggaaagggggccgccctctcgcccgtcacgttgaacgcacgttcgtgtggaacctggcgctaaaccattcgtagacgacctgcttctgggtcggggtttcgtacgtagcagagcagctccctcgctgcg	599	7257.7	673.1	2	g -> t	11144182	85	1	1.2
chr16	11144062	11144310	249	132.9	381		chr16:11144062-11144310	cgtccccgctcggcggggtccccgcgtcgtccccgcggcggcgcggggtctccccccgccgggcgtcgggaccggggtccggtgcggagagccgttcgtcttgggaaacggggtgcggccggaaagggggccgccctctcgcccgtcacgttgaacgcacgttcgtgtggaacctggcgctaaaccattcgtagacgacctgcttctgggtcggggtttcgtacgtagcagagcagctccctcgctgcg	599	7257.7	673.1	3	g -> t	11144189	112	1	0.9
chr16	11144062	11144310	249	132.9	381		chr16:11144062-11144310	cgtccccgctcggcggggtccccgcgtcgtccccgcggcggcgcggggtctccccccgccgggcgtcgggaccggggtccggtgcggagagccgttcgtcttgggaaacggggtgcggccggaaagggggccgccctctcgcccgtcacgttgaacgcacgttcgtgtggaacctggcgctaaaccattcgtagacgacctgcttctgggtcggggtttcgtacgtagcagagcagctccctcgctgcg	599	7257.7	673.1	4	g -> t	11144191	130	1	0.8
chr16	11144062	11144310	249	132.9	381		chr16:11144062-11144310	cgtccccgctcggcggggtccccgcgtcgtccccgcggcggcgcggggtctccccccgccgggcgtcgggaccggggtccggtgcggagagccgttcgtcttgggaaacggggtgcggccggaaagggggccgccctctcgcccgtcacgttgaacgcacgttcgtgtggaacctggcgctaaaccattcgtagacgacctgcttctgggtcggggtttcgtacgtagcagagcagctccctcgctgcg	599	7257.7	673.1	5	g -> t	11144214	232	1	0.4
chr16	11144062	11144310	249	132.9	381		chr16:11144062-11144310	cgtccccgctcggcggggtccccgcgtcgtccccgcggcggcgcggggtctccccccgccgggcgtcgggaccggggtccggtgcggagagccgttcgtcttgggaaacggggtgcggccggaaagggggccgccctctcgcccgtcacgttgaacgcacgttcgtgtggaacctggcgctaaaccattcgtagacgacctgcttctgggtcggggtttcgtacgtagcagagcagctccctcgctgcg	599	7257.7	673.1	6	g -> t	11144218	232	2	0.9
chr16	11144062	11144310	249	132.9	381		chr16:11144062-11144310	cgtccccgctcggcggggtccccgcgtcgtccccgcggcggcgcggggtctccccccgccgggcgtcgggaccggggtccggtgcggagagccgttcgtcttgggaaacggggtgcggccggaaagggggccgccctctcgcccgtcacgttgaacgcacgttcgtgtggaacctggcgctaaaccattcgtagacgacctgcttctgggtcggggtttcgtacgtagcagagcagctccctcgctgcg	599	7257.7	673.1	7	g -> t	11144222	266	2	0.8
chr16	11144062	11144310	249	132.9	381		chr16:11144062-11144310	cgtccccgctcggcggggtccccgcgtcgtccccgcggcggcgcggggtctccccccgccgggcgtcgggaccggggtccggtgcggagagccgttcgtcttgggaaacggggtgcggccggaaagggggccgccctctcgcccgtcacgttgaacgcacgttcgtgtggaacctggcgctaaaccattcgtagacgacctgcttctgggtcggggtttcgtacgtagcagagcagctccctcgctgcg	599	7257.7	673.1	8	g -> t	11144228	282	2	0.7
chr16	11144062	11144310	249	132.9	381		chr16:11144062-11144310	cgtccccgctcggcggggtccccgcgtcgtccccgcggcggcgcggggtctccccccgccgggcgtcgggaccggggtccggtgcggagagccgttcgtcttgggaaacggggtgcggccggaaagggggccgccctctcgcccgtcacgttgaacgcacgttcgtgtggaacctggcgctaaaccattcgtagacgacctgcttctgggtcggggtttcgtacgtagcagagcagctccctcgctgcg	599	7257.7	673.1	9	g -> t	11144230	293	1	0.3
chr16	11144062	11144310	249	132.9	381		chr16:11144062-11144310	cgtccccgctcggcggggtccccgcgtcgtccccgcggcggcgcggggtctccccccgccgggcgtcgggaccggggtccggtgcggagagccgttcgtcttgggaaacggggtgcggccggaaagggggccgccctctcgcccgtcacgttgaacgcacgttcgtgtggaacctggcgctaaaccattcgtagacgacctgcttctgggtcggggtttcgtacgtagcagagcagctccctcgctgcg	599	7257.7	673.1	10	g -> t	11144231	295	1	0.3
chr16	11144062	11144310	249	132.9	381		chr16:11144062-11144310	cgtccccgctcggcggggtccccgcgtcgtccccgcggcggcgcggggtctccccccgccgggcgtcgggaccggggtccggtgcggagagccgttcgtcttgggaaacggggtgcggccggaaagggggccgccctctcgcccgtcacgttgaacgcacgttcgtgtggaacctggcgctaaaccattcgtagacgacctgcttctgggtcggggtttcgtacgtagcagagcagctccctcgctgcg	599	7257.7	673.1	11	g -> t	11144237	297	1	0.3
chr16	11144062	11144310	249	132.9	381		chr16:11144062-11144310	cgtccccgctcggcggggtccccgcgtcgtccccgcggcggcgcggggtctccccccgccgggcgtcgggaccggggtccggtgcggagagccgttcgtcttgggaaacggggtgcggccggaaagggggccgccctctcgcccgtcacgttgaacgcacgttcgtgtggaacctggcgctaaaccattcgtagacgacctgcttctgggtcggggtttcgtacgtagcagagcagctccctcgctgcg	599	7257.7	673.1	12	g -> t	11144252	372	1	0.3
chr16	11144062	11144310	249	132.9	381		chr16:11144062-11144310	cgtccccgctcggcggggtccccgcgtcgtccccgcggcggcgcggggtctccccccgccgggcgtcgggaccggggtccggtgcggagagccgttcgtcttgggaaacggggtgcggccggaaagggggccgccctctcgcccgtcacgttgaacgcacgttcgtgtggaacctggcgctaaaccattcgtagacgacctgcttctgggtcggggtttcgtacgtagcagagcagctccctcgctgcg	599	7257.7	673.1	13	c -> a	11144264	287	1	0.3
chr16	11144062	11144310	249	132.9	381		chr16:11144062-11144310	cgtccccgctcggcggggtccccgcgtcgtccccgcggcggcgcggggtctccccccgccgggcgtcgggaccggggtccggtgcggagagccgttcgtcttgggaaacggggtgcggccggaaagggggccgccctctcgcccgtcacgttgaacgcacgttcgtgtggaacctggcgctaaaccattcgtagacgacctgcttctgggtcggggtttcgtacgtagcagagcagctccctcgctgcg	599	7257.7	673.1	14	g -> t	11144269	275	1	0.4
chr16	11144062	11144310	249	132.9	381		chr16:11144062-11144310	cgtccccgctcggcggggtccccgcgtcgtccccgcggcggcgcggggtctccccccgccgggcgtcgggaccggggtccggtgcggagagccgttcgtcttgggaaacggggtgcggccggaaagggggccgccctctcgcccgtcacgttgaacgcacgttcgtgtggaacctggcgctaaaccattcgtagacgacctgcttctgggtcggggtttcgtacgtagcagagcagctccctcgctgcg	599	7257.7	673.1	15	g -> t	11144271	265	1	0.4
chr16	11144062	11144310	249	132.9	381		chr16:11144062-11144310	cgtccccgctcggcggggtccccgcgtcgtccccgcggcggcgcggggtctccccccgccgggcgtcgggaccggggtccggtgcggagagccgttcgtcttgggaaacggggtgcggccggaaagggggccgccctctcgcccgtcacgttgaacgcacgttcgtgtggaacctggcgctaaaccattcgtagacgacctgcttctgggtcggggtttcgtacgtagcagagcagctccctcgctgcg	599	7257.7	673.1	16	g -> t	11144282	207	1	0.5
chr16	11144062	11144310	249	132.9	381		chr16:11144062-11144310	cgtccccgctcggcggggtccccgcgtcgtccccgcggcggcgcggggtctccccccgccgggcgtcgggaccggggtccggtgcggagagccgttcgtcttgggaaacggggtgcggccggaaagggggccgccctctcgcccgtcacgttgaacgcacgttcgtgtggaacctggcgctaaaccattcgtagacgacctgcttctgggtcggggtttcgtacgtagcagagcagctccctcgctgcg	599	7257.7	673.1	17	g -> t	11144289	165	1	0.6
chr16	11144062	11144310	249	132.9	381		chr16:11144062-11144310	cgtccccgctcggcggggtccccgcgtcgtccccgcggcggcgcggggtctccccccgccgggcgtcgggaccggggtccggtgcggagagccgttcgtcttgggaaacggggtgcggccggaaagggggccgccctctcgcccgtcacgttgaacgcacgttcgtgtggaacctggcgctaaaccattcgtagacgacctgcttctgggtcggggtttcgtacgtagcagagcagctccctcgctgcg	599	7257.7	673.1	18	g -> t	11144294	154	3	1.9
chr16	17222335	17222438	104	36.2	68		chr16:17222335-17222438	cggggacagtgccaggtggggagtttgactggggcggtacacctgtcaaaaggtaacgcaggtgtcctaaggcgagctcagggaggacagaaacctcccgtgga	77	2233.7	207.2	0
chr16	18533211	18533330	120	128	243		chr16:18533211-18533330	aaggaaccataactgatttaatgagccattcgcagtttcactgtaccggccgtgcgtacttagacatgcatggcttaatctttgagacaagcatatgctactggcaggatcaaccaggta	277	6964.2	645.9	1	c -> a	18533256	50	1	2
chr16	18533211	18533330	120	128	243		chr16:18533211-18533330	aaggaaccataactgatttaatgagccattcgcagtttcactgtaccggccgtgcgtacttagacatgcatggcttaatctttgagacaagcatatgctactggcaggatcaaccaggta	277	6964.2	645.9	2	c -> a	18533284	240	1	0.4
chr16	18533211	18533330	120	128	243		chr16:18533211-18533330	aaggaaccataactgatttaatgagccattcgcagtttcactgtaccggccgtgcgtacttagacatgcatggcttaatctttgagacaagcatatgctactggcaggatcaaccaggta	277	6964.2	645.9	3	c -> a	18533308	222	2	0.9
chr16	18533211	18533330	120	128	243		chr16:18533211-18533330	aaggaaccataactgatttaatgagccattcgcagtttcactgtaccggccgtgcgtacttagacatgcatggcttaatctttgagacaagcatatgctactggcaggatcaaccaggta	277	6964.2	645.9	4	c -> a	18533321	219	2	0.9
chr16	23067747	23067812	66	15.9	20	Kng1	chr16:23067747-23067812	CATATCGACAGATAGTCCAGACCTGGAGCCTGTTCTGAAACACTCCATCGAACATTTCAACAACAA	23	1051.4	97.5	1	g -> t	23067761	14	1	7.1
chr16	23111330	23111387	58	12.3	14		chr16:23111330-23111387	CAGTGCTGTGTTGTCGTTCCCCCTGCTCAGAATAATTGTTTCTTAACTATACCTGTCT	15	780.3	72.4	1	g -> t	23111339	14	1	7.1
chr16	23111330	23111387	58	12.3	14		chr16:23111330-23111387	CAGTGCTGTGTTGTCGTTCCCCCTGCTCAGAATAATTGTTTCTTAACTATACCTGTCT	15	780.3	72.4	2	g -> t	23111367	10	6	60
chr16	35981705	35981807	103	73.7	142	AK144265	chr16:35981705-35981807	atcagtagggtaaaactaacctgtctcacgacggtctaaacccagctcacgttccctattagtgggtgaacaatccaacgcttggtgaattctgcttcacaat	153	4481.6	415.6	1	c -> a	35981707	39	1	2.6
chr16	35981705	35981807	103	73.7	142	AK144265	chr16:35981705-35981807	atcagtagggtaaaactaacctgtctcacgacggtctaaacccagctcacgttccctattagtgggtgaacaatccaacgcttggtgaattctgcttcacaat	153	4481.6	415.6	2	c -> a	35981720	68	4	5.9
chr16	57391168	57391284	117	15.9	21		chr16:57391168-57391284	gcattccacgcccggctccacgccagcgagccgggcttcttacccatttaaagtttgagaataggttgagatcgtttcggccccaagacctctaatcattcgctttaccggataaaa	39	1005.7	93.3	0
chr16	57391348	57391403	56	14.6	17		chr16:57391348-57391403	gctactagatggttcgattagtctttcgcccctatacccaggtcggacgaccgatt	17	915.9	84.9	0
chr16	57391465	57391676	212	52.4	94		chr16:57391465-57391676	atagttcaccatctttcgggtcctaacgcgtacgctcgtgctccacctccccggcgcggcgggcgagacgggccggtggtgcgccctcggcggactggagaggcctcgggatcccacctcgggcccccgggcggggcccttcaccttcattgcgccacggcggctttcggacgagcccctgactcgcgcacgcgttagactccttggtccgt	207	2945.8	273.2	1	g -> t	57391529	70	1	1.4
chr16	57391465	57391676	212	52.4	94		chr16:57391465-57391676	atagttcaccatctttcgggtcctaacgcgtacgctcgtgctccacctccccggcgcggcgggcgagacgggccggtggtgcgccctcggcggactggagaggcctcgggatcccacctcgggcccccgggcggggcccttcaccttcattgcgccacggcggctttcggacgagcccctgactcgcgcacgcgttagactccttggtccgt	207	2945.8	273.2	2	c -> a	57391533	69	2	2.9
chr16	57391465	57391676	212	52.4	94		chr16:57391465-57391676	atagttcaccatctttcgggtcctaacgcgtacgctcgtgctccacctccccggcgcggcgggcgagacgggccggtggtgcgccctcggcggactggagaggcctcgggatcccacctcgggcccccgggcggggcccttcaccttcattgcgccacggcggctttcggacgagcccctgactcgcgcacgcgttagactccttggtccgt	207	2945.8	273.2	3	g -> t	57391535	67	1	1.5
chr16	57391465	57391676	212	52.4	94		chr16:57391465-57391676	atagttcaccatctttcgggtcctaacgcgtacgctcgtgctccacctccccggcgcggcgggcgagacgggccggtggtgcgccctcggcggactggagaggcctcgggatcccacctcgggcccccgggcggggcccttcaccttcattgcgccacggcggctttcggacgagcccctgactcgcgcacgcgttagactccttggtccgt	207	2945.8	273.2	4	c -> a	57391619	51	2	3.9
chr17	35247174	35247245	72	29.8	38		chr17:35247174-35247245	AGCCAAATGATGTATGTTTGACATAGGAGCACTTGTGTGCAAGGACGACCCTTATCTATCACCCATGACTGA	38	1592.3	147.7	1	g -> t	35247185	27	1	3.7
chr17	35247174	35247245	72	29.8	38		chr17:35247174-35247245	AGCCAAATGATGTATGTTTGACATAGGAGCACTTGTGTGCAAGGACGACCCTTATCTATCACCCATGACTGA	38	1592.3	147.7	2	g -> t	35247189	27	26	96.3
chr17	35247174	35247245	72	29.8	38		chr17:35247174-35247245	AGCCAAATGATGTATGTTTGACATAGGAGCACTTGTGTGCAAGGACGACCCTTATCTATCACCCATGACTGA	38	1592.3	147.7	3	g -> t	35247210	38	1	2.6
chr17	35247174	35247245	72	29.8	38		chr17:35247174-35247245	AGCCAAATGATGTATGTTTGACATAGGAGCACTTGTGTGCAAGGACGACCCTTATCTATCACCCATGACTGA	38	1592.3	147.7	4	g -> t	35247212	38	1	2.6
chr17	39846352	39846557	206	134.4	236	Rn45s	chr17:39846352-39846557	Ttacctggttgatcctgccagtagcatatgcttgtctcaaagattaagccatgcatgtctaagtacgcacggccggtacagtgaaactgcgaatggctcattaaatcagttatggttcctttggtcgctcgctcctctcctacttggataactgtggtaattctagagctaatacatgcccacgggcgctgaccccccttcccggg	510	7469.3	692.7	1	g -> t	39846362	225	1	0.4
chr17	39846352	39846557	206	134.4	236	Rn45s	chr17:39846352-39846557	Ttacctggttgatcctgccagtagcatatgcttgtctcaaagattaagccatgcatgtctaagtacgcacggccggtacagtgaaactgcgaatggctcattaaatcagttatggttcctttggtcgctcgctcctctcctacttggataactgtggtaattctagagctaatacatgcccacgggcgctgaccccccttcccggg	510	7469.3	692.7	2	g -> t	39846375	227	3	1.3
chr17	39846352	39846557	206	134.4	236	Rn45s	chr17:39846352-39846557	Ttacctggttgatcctgccagtagcatatgcttgtctcaaagattaagccatgcatgtctaagtacgcacggccggtacagtgaaactgcgaatggctcattaaatcagttatggttcctttggtcgctcgctcctctcctacttggataactgtggtaattctagagctaatacatgcccacgggcgctgaccccccttcccggg	510	7469.3	692.7	3	g -> t	39846381	230	1	0.4
chr17	39846352	39846557	206	134.4	236	Rn45s	chr17:39846352-39846557	Ttacctggttgatcctgccagtagcatatgcttgtctcaaagattaagccatgcatgtctaagtacgcacggccggtacagtgaaactgcgaatggctcattaaatcagttatggttcctttggtcgctcgctcctctcctacttggataactgtggtaattctagagctaatacatgcccacgggcgctgaccccccttcccggg	510	7469.3	692.7	4	g -> t	39846404	231	1	0.4
chr17	39846352	39846557	206	134.4	236	Rn45s	chr17:39846352-39846557	Ttacctggttgatcctgccagtagcatatgcttgtctcaaagattaagccatgcatgtctaagtacgcacggccggtacagtgaaactgcgaatggctcattaaatcagttatggttcctttggtcgctcgctcctctcctacttggataactgtggtaattctagagctaatacatgcccacgggcgctgaccccccttcccggg	510	7469.3	692.7	5	g -> t	39846475	171	1	0.6
chr17	39846352	39846557	206	134.4	236	Rn45s	chr17:39846352-39846557	Ttacctggttgatcctgccagtagcatatgcttgtctcaaagattaagccatgcatgtctaagtacgcacggccggtacagtgaaactgcgaatggctcattaaatcagttatggttcctttggtcgctcgctcctctcctacttggataactgtggtaattctagagctaatacatgcccacgggcgctgaccccccttcccggg	510	7469.3	692.7	6	g -> t	39846478	177	1	0.6
chr17	39846352	39846557	206	134.4	236	Rn45s	chr17:39846352-39846557	Ttacctggttgatcctgccagtagcatatgcttgtctcaaagattaagccatgcatgtctaagtacgcacggccggtacagtgaaactgcgaatggctcattaaatcagttatggttcctttggtcgctcgctcctctcctacttggataactgtggtaattctagagctaatacatgcccacgggcgctgaccccccttcccggg	510	7469.3	692.7	7	g -> t	39846505	192	6	3.1
chr17	39846352	39846557	206	134.4	236	Rn45s	chr17:39846352-39846557	Ttacctggttgatcctgccagtagcatatgcttgtctcaaagattaagccatgcatgtctaagtacgcacggccggtacagtgaaactgcgaatggctcattaaatcagttatggttcctttggtcgctcgctcctctcctacttggataactgtggtaattctagagctaatacatgcccacgggcgctgaccccccttcccggg	510	7469.3	692.7	8	g -> t	39846517	105	1	1
chr17	39846352	39846557	206	134.4	236	Rn45s	chr17:39846352-39846557	Ttacctggttgatcctgccagtagcatatgcttgtctcaaagattaagccatgcatgtctaagtacgcacggccggtacagtgaaactgcgaatggctcattaaatcagttatggttcctttggtcgctcgctcctctcctacttggataactgtggtaattctagagctaatacatgcccacgggcgctgaccccccttcccggg	510	7469.3	692.7	9	g -> t	39846519	101	2	2
chr17	39846576	39846917	342	48.7	108	Rn45s	chr17:39846576-39846917	catttatcagatcaaaaccaacccggtgagctccctcccggctccggccgggggtcgggcgccggcggctttggtgactctagataacctcgggccgatcgcacgcccccgtggcggcgacgacccattcgaacgtctgccctatcaactttcgatggtagtcgccgtgcctaccatggtgaccacgggtgacggggaatcagggttcgattccggagagggagcctgagaaacggctaccacatccaaggaaggcagcaggcgcgcaaattacccactcccgacccggggaggtagtgacgaaaaataacaatacaggactctttcgaggccctgtaattg	316	2787.6	258.5	1	c -> a	39846610	106	1	0.9
chr17	39846576	39846917	342	48.7	108	Rn45s	chr17:39846576-39846917	catttatcagatcaaaaccaacccggtgagctccctcccggctccggccgggggtcgggcgccggcggctttggtgactctagataacctcgggccgatcgcacgcccccgtggcggcgacgacccattcgaacgtctgccctatcaactttcgatggtagtcgccgtgcctaccatggtgaccacgggtgacggggaatcagggttcgattccggagagggagcctgagaaacggctaccacatccaaggaaggcagcaggcgcgcaaattacccactcccgacccggggaggtagtgacgaaaaataacaatacaggactctttcgaggccctgtaattg	316	2787.6	258.5	2	g -> t	39846628	107	3	2.8
chr17	39846576	39846917	342	48.7	108	Rn45s	chr17:39846576-39846917	catttatcagatcaaaaccaacccggtgagctccctcccggctccggccgggggtcgggcgccggcggctttggtgactctagataacctcgggccgatcgcacgcccccgtggcggcgacgacccattcgaacgtctgccctatcaactttcgatggtagtcgccgtgcctaccatggtgaccacgggtgacggggaatcagggttcgattccggagagggagcctgagaaacggctaccacatccaaggaaggcagcaggcgcgcaaattacccactcccgacccggggaggtagtgacgaaaaataacaatacaggactctttcgaggccctgtaattg	316	2787.6	258.5	3	g -> t	39846648	37	1	2.7
chr17	39846576	39846917	342	48.7	108	Rn45s	chr17:39846576-39846917	catttatcagatcaaaaccaacccggtgagctccctcccggctccggccgggggtcgggcgccggcggctttggtgactctagataacctcgggccgatcgcacgcccccgtggcggcgacgacccattcgaacgtctgccctatcaactttcgatggtagtcgccgtgcctaccatggtgaccacgggtgacggggaatcagggttcgattccggagagggagcctgagaaacggctaccacatccaaggaaggcagcaggcgcgcaaattacccactcccgacccggggaggtagtgacgaaaaataacaatacaggactctttcgaggccctgtaattg	316	2787.6	258.5	4	g -> t	39846686	28	1	3.6
chr17	39846576	39846917	342	48.7	108	Rn45s	chr17:39846576-39846917	catttatcagatcaaaaccaacccggtgagctccctcccggctccggccgggggtcgggcgccggcggctttggtgactctagataacctcgggccgatcgcacgcccccgtggcggcgacgacccattcgaacgtctgccctatcaactttcgatggtagtcgccgtgcctaccatggtgaccacgggtgacggggaatcagggttcgattccggagagggagcctgagaaacggctaccacatccaaggaaggcagcaggcgcgcaaattacccactcccgacccggggaggtagtgacgaaaaataacaatacaggactctttcgaggccctgtaattg	316	2787.6	258.5	5	c -> a	39846709	17	1	5.9
chr17	39846576	39846917	342	48.7	108	Rn45s	chr17:39846576-39846917	catttatcagatcaaaaccaacccggtgagctccctcccggctccggccgggggtcgggcgccggcggctttggtgactctagataacctcgggccgatcgcacgcccccgtggcggcgacgacccattcgaacgtctgccctatcaactttcgatggtagtcgccgtgcctaccatggtgaccacgggtgacggggaatcagggttcgattccggagagggagcctgagaaacggctaccacatccaaggaaggcagcaggcgcgcaaattacccactcccgacccggggaggtagtgacgaaaaataacaatacaggactctttcgaggccctgtaattg	316	2787.6	258.5	6	g -> t	39846732	44	1	2.3
chr17	39846576	39846917	342	48.7	108	Rn45s	chr17:39846576-39846917	catttatcagatcaaaaccaacccggtgagctccctcccggctccggccgggggtcgggcgccggcggctttggtgactctagataacctcgggccgatcgcacgcccccgtggcggcgacgacccattcgaacgtctgccctatcaactttcgatggtagtcgccgtgcctaccatggtgaccacgggtgacggggaatcagggttcgattccggagagggagcctgagaaacggctaccacatccaaggaaggcagcaggcgcgcaaattacccactcccgacccggggaggtagtgacgaaaaataacaatacaggactctttcgaggccctgtaattg	316	2787.6	258.5	7	g -> t	39846739	47	1	2.1
chr17	39846576	39846917	342	48.7	108	Rn45s	chr17:39846576-39846917	catttatcagatcaaaaccaacccggtgagctccctcccggctccggccgggggtcgggcgccggcggctttggtgactctagataacctcgggccgatcgcacgcccccgtggcggcgacgacccattcgaacgtctgccctatcaactttcgatggtagtcgccgtgcctaccatggtgaccacgggtgacggggaatcagggttcgattccggagagggagcctgagaaacggctaccacatccaaggaaggcagcaggcgcgcaaattacccactcccgacccggggaggtagtgacgaaaaataacaatacaggactctttcgaggccctgtaattg	316	2787.6	258.5	8	g -> t	39846772	85	1	1.2
chr17	39846576	39846917	342	48.7	108	Rn45s	chr17:39846576-39846917	catttatcagatcaaaaccaacccggtgagctccctcccggctccggccgggggtcgggcgccggcggctttggtgactctagataacctcgggccgatcgcacgcccccgtggcggcgacgacccattcgaacgtctgccctatcaactttcgatggtagtcgccgtgcctaccatggtgaccacgggtgacggggaatcagggttcgattccggagagggagcctgagaaacggctaccacatccaaggaaggcagcaggcgcgcaaattacccactcccgacccggggaggtagtgacgaaaaataacaatacaggactctttcgaggccctgtaattg	316	2787.6	258.5	9	c -> a	39846776	86	3	3.5
chr17	39846576	39846917	342	48.7	108	Rn45s	chr17:39846576-39846917	catttatcagatcaaaaccaacccggtgagctccctcccggctccggccgggggtcgggcgccggcggctttggtgactctagataacctcgggccgatcgcacgcccccgtggcggcgacgacccattcgaacgtctgccctatcaactttcgatggtagtcgccgtgcctaccatggtgaccacgggtgacggggaatcagggttcgattccggagagggagcctgagaaacggctaccacatccaaggaaggcagcaggcgcgcaaattacccactcccgacccggggaggtagtgacgaaaaataacaatacaggactctttcgaggccctgtaattg	316	2787.6	258.5	10	g -> t	39846780	57	1	1.8
chr17	39846576	39846917	342	48.7	108	Rn45s	chr17:39846576-39846917	catttatcagatcaaaaccaacccggtgagctccctcccggctccggccgggggtcgggcgccggcggctttggtgactctagataacctcgggccgatcgcacgcccccgtggcggcgacgacccattcgaacgtctgccctatcaactttcgatggtagtcgccgtgcctaccatggtgaccacgggtgacggggaatcagggttcgattccggagagggagcctgagaaacggctaccacatccaaggaaggcagcaggcgcgcaaattacccactcccgacccggggaggtagtgacgaaaaataacaatacaggactctttcgaggccctgtaattg	316	2787.6	258.5	11	g -> t	39846796	62	1	1.6
chr17	39846576	39846917	342	48.7	108	Rn45s	chr17:39846576-39846917	catttatcagatcaaaaccaacccggtgagctccctcccggctccggccgggggtcgggcgccggcggctttggtgactctagataacctcgggccgatcgcacgcccccgtggcggcgacgacccattcgaacgtctgccctatcaactttcgatggtagtcgccgtgcctaccatggtgaccacgggtgacggggaatcagggttcgattccggagagggagcctgagaaacggctaccacatccaaggaaggcagcaggcgcgcaaattacccactcccgacccggggaggtagtgacgaaaaataacaatacaggactctttcgaggccctgtaattg	316	2787.6	258.5	12	c -> a	39846821	35	1	2.9
chr17	39846576	39846917	342	48.7	108	Rn45s	chr17:39846576-39846917	catttatcagatcaaaaccaacccggtgagctccctcccggctccggccgggggtcgggcgccggcggctttggtgactctagataacctcgggccgatcgcacgcccccgtggcggcgacgacccattcgaacgtctgccctatcaactttcgatggtagtcgccgtgcctaccatggtgaccacgggtgacggggaatcagggttcgattccggagagggagcctgagaaacggctaccacatccaaggaaggcagcaggcgcgcaaattacccactcccgacccggggaggtagtgacgaaaaataacaatacaggactctttcgaggccctgtaattg	316	2787.6	258.5	13	g -> t	39846868	44	1	2.3
chr17	39846927	39847086	160	58.9	111	Rn45s	chr17:39846927-39847086	cactttaaatcctttaacgaggatccattggagggcaagtctggtgccagcagccgcggtaattccagctccaatagcgtatattaaagttgctgcagttaaaaagctcgtagttggatcttgggagcgggcgggcggtccgccgcgaggcgagtcaccg	187	3526.1	327	1	c -> a	39846952	15	3	20
chr17	39846927	39847086	160	58.9	111	Rn45s	chr17:39846927-39847086	cactttaaatcctttaacgaggatccattggagggcaagtctggtgccagcagccgcggtaattccagctccaatagcgtatattaaagttgctgcagttaaaaagctcgtagttggatcttgggagcgggcgggcggtccgccgcgaggcgagtcaccg	187	3526.1	327	2	g -> t	39847003	96	1	1
chr17	39847153	39847391	239	77.8	163	Rn45s	chr17:39847153-39847391	aagcgtttactttgaaaaaattagagtgttcaaagcaggcccgagccgcctggataccgcagctaggaataatggaataggaccgcggttctattttgttggttttcggaactgaggccatgattaagagggacggccgggggcattcgtattgcgccgctagaggtgaaattcttggaccggcgcaagacggaccagagcgaaagcatttgccaagaatgttttcattaatcaagaac	348	4392.9	407.4	1	g -> t	39847205	83	2	2.4
chr17	39847153	39847391	239	77.8	163	Rn45s	chr17:39847153-39847391	aagcgtttactttgaaaaaattagagtgttcaaagcaggcccgagccgcctggataccgcagctaggaataatggaataggaccgcggttctattttgttggttttcggaactgaggccatgattaagagggacggccgggggcattcgtattgcgccgctagaggtgaaattcttggaccggcgcaagacggaccagagcgaaagcatttgccaagaatgttttcattaatcaagaac	348	4392.9	407.4	2	g -> t	39847226	162	1	0.6
chr17	39847153	39847391	239	77.8	163	Rn45s	chr17:39847153-39847391	aagcgtttactttgaaaaaattagagtgttcaaagcaggcccgagccgcctggataccgcagctaggaataatggaataggaccgcggttctattttgttggttttcggaactgaggccatgattaagagggacggccgggggcattcgtattgcgccgctagaggtgaaattcttggaccggcgcaagacggaccagagcgaaagcatttgccaagaatgttttcattaatcaagaac	348	4392.9	407.4	3	g -> t	39847227	163	1	0.6
chr17	39847153	39847391	239	77.8	163	Rn45s	chr17:39847153-39847391	aagcgtttactttgaaaaaattagagtgttcaaagcaggcccgagccgcctggataccgcagctaggaataatggaataggaccgcggttctattttgttggttttcggaactgaggccatgattaagagggacggccgggggcattcgtattgcgccgctagaggtgaaattcttggaccggcgcaagacggaccagagcgaaagcatttgccaagaatgttttcattaatcaagaac	348	4392.9	407.4	4	g -> t	39847232	160	1	0.6
chr17	39847153	39847391	239	77.8	163	Rn45s	chr17:39847153-39847391	aagcgtttactttgaaaaaattagagtgttcaaagcaggcccgagccgcctggataccgcagctaggaataatggaataggaccgcggttctattttgttggttttcggaactgaggccatgattaagagggacggccgggggcattcgtattgcgccgctagaggtgaaattcttggaccggcgcaagacggaccagagcgaaagcatttgccaagaatgttttcattaatcaagaac	348	4392.9	407.4	5	g -> t	39847250	133	1	0.8
chr17	39847153	39847391	239	77.8	163	Rn45s	chr17:39847153-39847391	aagcgtttactttgaaaaaattagagtgttcaaagcaggcccgagccgcctggataccgcagctaggaataatggaataggaccgcggttctattttgttggttttcggaactgaggccatgattaagagggacggccgggggcattcgtattgcgccgctagaggtgaaattcttggaccggcgcaagacggaccagagcgaaagcatttgccaagaatgttttcattaatcaagaac	348	4392.9	407.4	6	g -> t	39847269	88	1	1.1
chr17	39847153	39847391	239	77.8	163	Rn45s	chr17:39847153-39847391	aagcgtttactttgaaaaaattagagtgttcaaagcaggcccgagccgcctggataccgcagctaggaataatggaataggaccgcggttctattttgttggttttcggaactgaggccatgattaagagggacggccgggggcattcgtattgcgccgctagaggtgaaattcttggaccggcgcaagacggaccagagcgaaagcatttgccaagaatgttttcattaatcaagaac	348	4392.9	407.4	7	g -> t	39847306	102	1	1
chr17	39847438	39847600	163	48.1	77	Rn45s	chr17:39847438-39847600	cataaacgatgccgactggcaatgcggcggcgttattcccatgacccgccgggcagcttccgggaaaccaaagtctttgggttccggggggagtatggttgcaaagctgaaacttaaaggaattgacggaagggcaccaccaggagtggagcctgcggcttaa	167	3091	286.7	1	g -> t	39847467	30	1	3.3
chr17	39847438	39847600	163	48.1	77	Rn45s	chr17:39847438-39847600	cataaacgatgccgactggcaatgcggcggcgttattcccatgacccgccgggcagcttccgggaaaccaaagtctttgggttccggggggagtatggttgcaaagctgaaacttaaaggaattgacggaagggcaccaccaggagtggagcctgcggcttaa	167	3091	286.7	2	g -> t	39847485	47	1	2.1
chr17	39847438	39847600	163	48.1	77	Rn45s	chr17:39847438-39847600	cataaacgatgccgactggcaatgcggcggcgttattcccatgacccgccgggcagcttccgggaaaccaaagtctttgggttccggggggagtatggttgcaaagctgaaacttaaaggaattgacggaagggcaccaccaggagtggagcctgcggcttaa	167	3091	286.7	3	g -> t	39847510	52	1	1.9
chr17	39847438	39847600	163	48.1	77	Rn45s	chr17:39847438-39847600	cataaacgatgccgactggcaatgcggcggcgttattcccatgacccgccgggcagcttccgggaaaccaaagtctttgggttccggggggagtatggttgcaaagctgaaacttaaaggaattgacggaagggcaccaccaggagtggagcctgcggcttaa	167	3091	286.7	4	g -> t	39847528	77	1	1.3
chr17	39847438	39847600	163	48.1	77	Rn45s	chr17:39847438-39847600	cataaacgatgccgactggcaatgcggcggcgttattcccatgacccgccgggcagcttccgggaaaccaaagtctttgggttccggggggagtatggttgcaaagctgaaacttaaaggaattgacggaagggcaccaccaggagtggagcctgcggcttaa	167	3091	286.7	5	g -> t	39847570	70	1	1.4
chr17	39847438	39847600	163	48.1	77	Rn45s	chr17:39847438-39847600	cataaacgatgccgactggcaatgcggcggcgttattcccatgacccgccgggcagcttccgggaaaccaaagtctttgggttccggggggagtatggttgcaaagctgaaacttaaaggaattgacggaagggcaccaccaggagtggagcctgcggcttaa	167	3091	286.7	6	g -> t	39847571	69	1	1.4
chr17	39847608	39848156	549	193.8	645	Rn45s	chr17:39847608-39848156	caacacgggaaacctcacccggcccggacacggacaggattgacagattgatagctctttctcgattccgtgggtggtggtgcatggccgttcttagttggtggagcgatttgtctggttaattccgataacgaacgagactctggcatgctaactagttacgcgacccccgagcggtcggcgtcccccaacttcttagagggacaagtggcgttcagccacccgagattgagcaataacaggtctgtgatgcccttagatgtccggggctgcacgcgcgctacactgactggctcagcgtgtgcctaccctacgccggcaggcgcgggtaacccgttgaaccccattcgtgatggggatcggggattgcaattattccccatgaacgaggaattccca…	2008	11034.8	1023.4	1	g -> t	39847616	47	1	2.1
chr17	39847608	39848156	549	193.8	645	Rn45s	chr17:39847608-39848156	caacacgggaaacctcacccggcccggacacggacaggattgacagattgatagctctttctcgattccgtgggtggtggtgcatggccgttcttagttggtggagcgatttgtctggttaattccgataacgaacgagactctggcatgctaactagttacgcgacccccgagcggtcggcgtcccccaacttcttagagggacaagtggcgttcagccacccgagattgagcaataacaggtctgtgatgcccttagatgtccggggctgcacgcgcgctacactgactggctcagcgtgtgcctaccctacgccggcaggcgcgggtaacccgttgaaccccattcgtgatggggatcggggattgcaattattccccatgaacgaggaattccca…	2008	11034.8	1023.4	2	g -> t	39847633	57	1	1.8
chr17	39847608	39848156	549	193.8	645	Rn45s	chr17:39847608-39848156	caacacgggaaacctcacccggcccggacacggacaggattgacagattgatagctctttctcgattccgtgggtggtggtgcatggccgttcttagttggtggagcgatttgtctggttaattccgataacgaacgagactctggcatgctaactagttacgcgacccccgagcggtcggcgtcccccaacttcttagagggacaagtggcgttcagccacccgagattgagcaataacaggtctgtgatgcccttagatgtccggggctgcacgcgcgctacactgactggctcagcgtgtgcctaccctacgccggcaggcgcgggtaacccgttgaaccccattcgtgatggggatcggggattgcaattattccccatgaacgaggaattccca…	2008	11034.8	1023.4	3	g -> t	39847671	122	1	0.8
chr17	39847608	39848156	549	193.8	645	Rn45s	chr17:39847608-39848156	caacacgggaaacctcacccggcccggacacggacaggattgacagattgatagctctttctcgattccgtgggtggtggtgcatggccgttcttagttggtggagcgatttgtctggttaattccgataacgaacgagactctggcatgctaactagttacgcgacccccgagcggtcggcgtcccccaacttcttagagggacaagtggcgttcagccacccgagattgagcaataacaggtctgtgatgcccttagatgtccggggctgcacgcgcgctacactgactggctcagcgtgtgcctaccctacgccggcaggcgcgggtaacccgttgaaccccattcgtgatggggatcggggattgcaattattccccatgaacgaggaattccca…	2008	11034.8	1023.4	4	g -> t	39847681	174	1	0.6
chr17	39847608	39848156	549	193.8	645	Rn45s	chr17:39847608-39848156	caacacgggaaacctcacccggcccggacacggacaggattgacagattgatagctctttctcgattccgtgggtggtggtgcatggccgttcttagttggtggagcgatttgtctggttaattccgataacgaacgagactctggcatgctaactagttacgcgacccccgagcggtcggcgtcccccaacttcttagagggacaagtggcgttcagccacccgagattgagcaataacaggtctgtgatgcccttagatgtccggggctgcacgcgcgctacactgactggctcagcgtgtgcctaccctacgccggcaggcgcgggtaacccgttgaaccccattcgtgatggggatcggggattgcaattattccccatgaacgaggaattccca…	2008	11034.8	1023.4	5	g -> t	39847683	180	1	0.6
chr17	39847608	39848156	549	193.8	645	Rn45s	chr17:39847608-39848156	caacacgggaaacctcacccggcccggacacggacaggattgacagattgatagctctttctcgattccgtgggtggtggtgcatggccgttcttagttggtggagcgatttgtctggttaattccgataacgaacgagactctggcatgctaactagttacgcgacccccgagcggtcggcgtcccccaacttcttagagggacaagtggcgttcagccacccgagattgagcaataacaggtctgtgatgcccttagatgtccggggctgcacgcgcgctacactgactggctcagcgtgtgcctaccctacgccggcaggcgcgggtaacccgttgaaccccattcgtgatggggatcggggattgcaattattccccatgaacgaggaattccca…	2008	11034.8	1023.4	6	g -> t	39847687	188	1	0.5
chr17	39847608	39848156	549	193.8	645	Rn45s	chr17:39847608-39848156	caacacgggaaacctcacccggcccggacacggacaggattgacagattgatagctctttctcgattccgtgggtggtggtgcatggccgttcttagttggtggagcgatttgtctggttaattccgataacgaacgagactctggcatgctaactagttacgcgacccccgagcggtcggcgtcccccaacttcttagagggacaagtggcgttcagccacccgagattgagcaataacaggtctgtgatgcccttagatgtccggggctgcacgcgcgctacactgactggctcagcgtgtgcctaccctacgccggcaggcgcgggtaacccgttgaaccccattcgtgatggggatcggggattgcaattattccccatgaacgaggaattccca…	2008	11034.8	1023.4	7	c -> a	39847696	255	1	0.4
chr17	39847608	39848156	549	193.8	645	Rn45s	chr17:39847608-39848156	caacacgggaaacctcacccggcccggacacggacaggattgacagattgatagctctttctcgattccgtgggtggtggtgcatggccgttcttagttggtggagcgatttgtctggttaattccgataacgaacgagactctggcatgctaactagttacgcgacccccgagcggtcggcgtcccccaacttcttagagggacaagtggcgttcagccacccgagattgagcaataacaggtctgtgatgcccttagatgtccggggctgcacgcgcgctacactgactggctcagcgtgtgcctaccctacgccggcaggcgcgggtaacccgttgaaccccattcgtgatggggatcggggattgcaattattccccatgaacgaggaattccca…	2008	11034.8	1023.4	8	g -> t	39847711	229	1	0.4
chr17	39847608	39848156	549	193.8	645	Rn45s	chr17:39847608-39848156	caacacgggaaacctcacccggcccggacacggacaggattgacagattgatagctctttctcgattccgtgggtggtggtgcatggccgttcttagttggtggagcgatttgtctggttaattccgataacgaacgagactctggcatgctaactagttacgcgacccccgagcggtcggcgtcccccaacttcttagagggacaagtggcgttcagccacccgagattgagcaataacaggtctgtgatgcccttagatgtccggggctgcacgcgcgctacactgactggctcagcgtgtgcctaccctacgccggcaggcgcgggtaacccgttgaaccccattcgtgatggggatcggggattgcaattattccccatgaacgaggaattccca…	2008	11034.8	1023.4	9	g -> t	39847720	195	56	28.7
chr17	39847608	39848156	549	193.8	645	Rn45s	chr17:39847608-39848156	caacacgggaaacctcacccggcccggacacggacaggattgacagattgatagctctttctcgattccgtgggtggtggtgcatggccgttcttagttggtggagcgatttgtctggttaattccgataacgaacgagactctggcatgctaactagttacgcgacccccgagcggtcggcgtcccccaacttcttagagggacaagtggcgttcagccacccgagattgagcaataacaggtctgtgatgcccttagatgtccggggctgcacgcgcgctacactgactggctcagcgtgtgcctaccctacgccggcaggcgcgggtaacccgttgaaccccattcgtgatggggatcggggattgcaattattccccatgaacgaggaattccca…	2008	11034.8	1023.4	10	g -> t	39847744	296	1	0.3
chr17	39847608	39848156	549	193.8	645	Rn45s	chr17:39847608-39848156	caacacgggaaacctcacccggcccggacacggacaggattgacagattgatagctctttctcgattccgtgggtggtggtgcatggccgttcttagttggtggagcgatttgtctggttaattccgataacgaacgagactctggcatgctaactagttacgcgacccccgagcggtcggcgtcccccaacttcttagagggacaagtggcgttcagccacccgagattgagcaataacaggtctgtgatgcccttagatgtccggggctgcacgcgcgctacactgactggctcagcgtgtgcctaccctacgccggcaggcgcgggtaacccgttgaaccccattcgtgatggggatcggggattgcaattattccccatgaacgaggaattccca…	2008	11034.8	1023.4	11	g -> t	39847746	302	1	0.3
chr17	39847608	39848156	549	193.8	645	Rn45s	chr17:39847608-39848156	caacacgggaaacctcacccggcccggacacggacaggattgacagattgatagctctttctcgattccgtgggtggtggtgcatggccgttcttagttggtggagcgatttgtctggttaattccgataacgaacgagactctggcatgctaactagttacgcgacccccgagcggtcggcgtcccccaacttcttagagggacaagtggcgttcagccacccgagattgagcaataacaggtctgtgatgcccttagatgtccggggctgcacgcgcgctacactgactggctcagcgtgtgcctaccctacgccggcaggcgcgggtaacccgttgaaccccattcgtgatggggatcggggattgcaattattccccatgaacgaggaattccca…	2008	11034.8	1023.4	12	g -> t	39847772	235	1	0.4
chr17	39847608	39848156	549	193.8	645	Rn45s	chr17:39847608-39848156	caacacgggaaacctcacccggcccggacacggacaggattgacagattgatagctctttctcgattccgtgggtggtggtgcatggccgttcttagttggtggagcgatttgtctggttaattccgataacgaacgagactctggcatgctaactagttacgcgacccccgagcggtcggcgtcccccaacttcttagagggacaagtggcgttcagccacccgagattgagcaataacaggtctgtgatgcccttagatgtccggggctgcacgcgcgctacactgactggctcagcgtgtgcctaccctacgccggcaggcgcgggtaacccgttgaaccccattcgtgatggggatcggggattgcaattattccccatgaacgaggaattccca…	2008	11034.8	1023.4	13	g -> t	39847783	228	1	0.4
chr17	39847608	39848156	549	193.8	645	Rn45s	chr17:39847608-39848156	caacacgggaaacctcacccggcccggacacggacaggattgacagattgatagctctttctcgattccgtgggtggtggtgcatggccgttcttagttggtggagcgatttgtctggttaattccgataacgaacgagactctggcatgctaactagttacgcgacccccgagcggtcggcgtcccccaacttcttagagggacaagtggcgttcagccacccgagattgagcaataacaggtctgtgatgcccttagatgtccggggctgcacgcgcgctacactgactggctcagcgtgtgcctaccctacgccggcaggcgcgggtaacccgttgaaccccattcgtgatggggatcggggattgcaattattccccatgaacgaggaattccca…	2008	11034.8	1023.4	14	g -> t	39847787	214	1	0.5
chr17	39847608	39848156	549	193.8	645	Rn45s	chr17:39847608-39848156	caacacgggaaacctcacccggcccggacacggacaggattgacagattgatagctctttctcgattccgtgggtggtggtgcatggccgttcttagttggtggagcgatttgtctggttaattccgataacgaacgagactctggcatgctaactagttacgcgacccccgagcggtcggcgtcccccaacttcttagagggacaagtggcgttcagccacccgagattgagcaataacaggtctgtgatgcccttagatgtccggggctgcacgcgcgctacactgactggctcagcgtgtgcctaccctacgccggcaggcgcgggtaacccgttgaaccccattcgtgatggggatcggggattgcaattattccccatgaacgaggaattccca…	2008	11034.8	1023.4	15	g -> t	39847788	215	1	0.5
chr17	39847608	39848156	549	193.8	645	Rn45s	chr17:39847608-39848156	caacacgggaaacctcacccggcccggacacggacaggattgacagattgatagctctttctcgattccgtgggtggtggtgcatggccgttcttagttggtggagcgatttgtctggttaattccgataacgaacgagactctggcatgctaactagttacgcgacccccgagcggtcggcgtcccccaacttcttagagggacaagtggcgttcagccacccgagattgagcaataacaggtctgtgatgcccttagatgtccggggctgcacgcgcgctacactgactggctcagcgtgtgcctaccctacgccggcaggcgcgggtaacccgttgaaccccattcgtgatggggatcggggattgcaattattccccatgaacgaggaattccca…	2008	11034.8	1023.4	16	g -> t	39847815	228	1	0.4
chr17	39847608	39848156	549	193.8	645	Rn45s	chr17:39847608-39848156	caacacgggaaacctcacccggcccggacacggacaggattgacagattgatagctctttctcgattccgtgggtggtggtgcatggccgttcttagttggtggagcgatttgtctggttaattccgataacgaacgagactctggcatgctaactagttacgcgacccccgagcggtcggcgtcccccaacttcttagagggacaagtggcgttcagccacccgagattgagcaataacaggtctgtgatgcccttagatgtccggggctgcacgcgcgctacactgactggctcagcgtgtgcctaccctacgccggcaggcgcgggtaacccgttgaaccccattcgtgatggggatcggggattgcaattattccccatgaacgaggaattccca…	2008	11034.8	1023.4	17	g -> t	39847834	393	1	0.3
chr17	39847608	39848156	549	193.8	645	Rn45s	chr17:39847608-39848156	caacacgggaaacctcacccggcccggacacggacaggattgacagattgatagctctttctcgattccgtgggtggtggtgcatggccgttcttagttggtggagcgatttgtctggttaattccgataacgaacgagactctggcatgctaactagttacgcgacccccgagcggtcggcgtcccccaacttcttagagggacaagtggcgttcagccacccgagattgagcaataacaggtctgtgatgcccttagatgtccggggctgcacgcgcgctacactgactggctcagcgtgtgcctaccctacgccggcaggcgcgggtaacccgttgaaccccattcgtgatggggatcggggattgcaattattccccatgaacgaggaattccca…	2008	11034.8	1023.4	18	g -> t	39847854	501	342	68.3
chr17	39847608	39848156	549	193.8	645	Rn45s	chr17:39847608-39848156	caacacgggaaacctcacccggcccggacacggacaggattgacagattgatagctctttctcgattccgtgggtggtggtgcatggccgttcttagttggtggagcgatttgtctggttaattccgataacgaacgagactctggcatgctaactagttacgcgacccccgagcggtcggcgtcccccaacttcttagagggacaagtggcgttcagccacccgagattgagcaataacaggtctgtgatgcccttagatgtccggggctgcacgcgcgctacactgactggctcagcgtgtgcctaccctacgccggcaggcgcgggtaacccgttgaaccccattcgtgatggggatcggggattgcaattattccccatgaacgaggaattccca…	2008	11034.8	1023.4	19	g -> t	39847859	625	1	0.2
chr17	39847608	39848156	549	193.8	645	Rn45s	chr17:39847608-39848156	caacacgggaaacctcacccggcccggacacggacaggattgacagattgatagctctttctcgattccgtgggtggtggtgcatggccgttcttagttggtggagcgatttgtctggttaattccgataacgaacgagactctggcatgctaactagttacgcgacccccgagcggtcggcgtcccccaacttcttagagggacaagtggcgttcagccacccgagattgagcaataacaggtctgtgatgcccttagatgtccggggctgcacgcgcgctacactgactggctcagcgtgtgcctaccctacgccggcaggcgcgggtaacccgttgaaccccattcgtgatggggatcggggattgcaattattccccatgaacgaggaattccca…	2008	11034.8	1023.4	20	g -> t	39847866	634	1	0.2
chr17	39847608	39848156	549	193.8	645	Rn45s	chr17:39847608-39848156	caacacgggaaacctcacccggcccggacacggacaggattgacagattgatagctctttctcgattccgtgggtggtggtgcatggccgttcttagttggtggagcgatttgtctggttaattccgataacgaacgagactctggcatgctaactagttacgcgacccccgagcggtcggcgtcccccaacttcttagagggacaagtggcgttcagccacccgagattgagcaataacaggtctgtgatgcccttagatgtccggggctgcacgcgcgctacactgactggctcagcgtgtgcctaccctacgccggcaggcgcgggtaacccgttgaaccccattcgtgatggggatcggggattgcaattattccccatgaacgaggaattccca…	2008	11034.8	1023.4	21	g -> t	39847869	645	1	0.2
chr17	39847608	39848156	549	193.8	645	Rn45s	chr17:39847608-39848156	caacacgggaaacctcacccggcccggacacggacaggattgacagattgatagctctttctcgattccgtgggtggtggtgcatggccgttcttagttggtggagcgatttgtctggttaattccgataacgaacgagactctggcatgctaactagttacgcgacccccgagcggtcggcgtcccccaacttcttagagggacaagtggcgttcagccacccgagattgagcaataacaggtctgtgatgcccttagatgtccggggctgcacgcgcgctacactgactggctcagcgtgtgcctaccctacgccggcaggcgcgggtaacccgttgaaccccattcgtgatggggatcggggattgcaattattccccatgaacgaggaattccca…	2008	11034.8	1023.4	22	g -> t	39847873	636	1	0.2
chr17	39847608	39848156	549	193.8	645	Rn45s	chr17:39847608-39848156	caacacgggaaacctcacccggcccggacacggacaggattgacagattgatagctctttctcgattccgtgggtggtggtgcatggccgttcttagttggtggagcgatttgtctggttaattccgataacgaacgagactctggcatgctaactagttacgcgacccccgagcggtcggcgtcccccaacttcttagagggacaagtggcgttcagccacccgagattgagcaataacaggtctgtgatgcccttagatgtccggggctgcacgcgcgctacactgactggctcagcgtgtgcctaccctacgccggcaggcgcgggtaacccgttgaaccccattcgtgatggggatcggggattgcaattattccccatgaacgaggaattccca…	2008	11034.8	1023.4	23	g -> t	39847876	632	1	0.2
chr17	39847608	39848156	549	193.8	645	Rn45s	chr17:39847608-39848156	caacacgggaaacctcacccggcccggacacggacaggattgacagattgatagctctttctcgattccgtgggtggtggtgcatggccgttcttagttggtggagcgatttgtctggttaattccgataacgaacgagactctggcatgctaactagttacgcgacccccgagcggtcggcgtcccccaacttcttagagggacaagtggcgttcagccacccgagattgagcaataacaggtctgtgatgcccttagatgtccggggctgcacgcgcgctacactgactggctcagcgtgtgcctaccctacgccggcaggcgcgggtaacccgttgaaccccattcgtgatggggatcggggattgcaattattccccatgaacgaggaattccca…	2008	11034.8	1023.4	24	g -> t	39847879	625	2	0.3
chr17	39847608	39848156	549	193.8	645	Rn45s	chr17:39847608-39848156	caacacgggaaacctcacccggcccggacacggacaggattgacagattgatagctctttctcgattccgtgggtggtggtgcatggccgttcttagttggtggagcgatttgtctggttaattccgataacgaacgagactctggcatgctaactagttacgcgacccccgagcggtcggcgtcccccaacttcttagagggacaagtggcgttcagccacccgagattgagcaataacaggtctgtgatgcccttagatgtccggggctgcacgcgcgctacactgactggctcagcgtgtgcctaccctacgccggcaggcgcgggtaacccgttgaaccccattcgtgatggggatcggggattgcaattattccccatgaacgaggaattccca…	2008	11034.8	1023.4	25	g -> t	39847900	287	1	0.3
chr17	39847608	39848156	549	193.8	645	Rn45s	chr17:39847608-39848156	caacacgggaaacctcacccggcccggacacggacaggattgacagattgatagctctttctcgattccgtgggtggtggtgcatggccgttcttagttggtggagcgatttgtctggttaattccgataacgaacgagactctggcatgctaactagttacgcgacccccgagcggtcggcgtcccccaacttcttagagggacaagtggcgttcagccacccgagattgagcaataacaggtctgtgatgcccttagatgtccggggctgcacgcgcgctacactgactggctcagcgtgtgcctaccctacgccggcaggcgcgggtaacccgttgaaccccattcgtgatggggatcggggattgcaattattccccatgaacgaggaattccca…	2008	11034.8	1023.4	26	c -> a	39847903	244	1	0.4
chr17	39847608	39848156	549	193.8	645	Rn45s	chr17:39847608-39848156	caacacgggaaacctcacccggcccggacacggacaggattgacagattgatagctctttctcgattccgtgggtggtggtgcatggccgttcttagttggtggagcgatttgtctggttaattccgataacgaacgagactctggcatgctaactagttacgcgacccccgagcggtcggcgtcccccaacttcttagagggacaagtggcgttcagccacccgagattgagcaataacaggtctgtgatgcccttagatgtccggggctgcacgcgcgctacactgactggctcagcgtgtgcctaccctacgccggcaggcgcgggtaacccgttgaaccccattcgtgatggggatcggggattgcaattattccccatgaacgaggaattccca…	2008	11034.8	1023.4	27	g -> t	39847964	44	1	2.3
chr17	39847608	39848156	549	193.8	645	Rn45s	chr17:39847608-39848156	caacacgggaaacctcacccggcccggacacggacaggattgacagattgatagctctttctcgattccgtgggtggtggtgcatggccgttcttagttggtggagcgatttgtctggttaattccgataacgaacgagactctggcatgctaactagttacgcgacccccgagcggtcggcgtcccccaacttcttagagggacaagtggcgttcagccacccgagattgagcaataacaggtctgtgatgcccttagatgtccggggctgcacgcgcgctacactgactggctcagcgtgtgcctaccctacgccggcaggcgcgggtaacccgttgaaccccattcgtgatggggatcggggattgcaattattccccatgaacgaggaattccca…	2008	11034.8	1023.4	28	g -> t	39847970	41	1	2.4
chr17	39847608	39848156	549	193.8	645	Rn45s	chr17:39847608-39848156	caacacgggaaacctcacccggcccggacacggacaggattgacagattgatagctctttctcgattccgtgggtggtggtgcatggccgttcttagttggtggagcgatttgtctggttaattccgataacgaacgagactctggcatgctaactagttacgcgacccccgagcggtcggcgtcccccaacttcttagagggacaagtggcgttcagccacccgagattgagcaataacaggtctgtgatgcccttagatgtccggggctgcacgcgcgctacactgactggctcagcgtgtgcctaccctacgccggcaggcgcgggtaacccgttgaaccccattcgtgatggggatcggggattgcaattattccccatgaacgaggaattccca…	2008	11034.8	1023.4	29	g -> t	39848007	87	2	2.3
chr17	39847608	39848156	549	193.8	645	Rn45s	chr17:39847608-39848156	caacacgggaaacctcacccggcccggacacggacaggattgacagattgatagctctttctcgattccgtgggtggtggtgcatggccgttcttagttggtggagcgatttgtctggttaattccgataacgaacgagactctggcatgctaactagttacgcgacccccgagcggtcggcgtcccccaacttcttagagggacaagtggcgttcagccacccgagattgagcaataacaggtctgtgatgcccttagatgtccggggctgcacgcgcgctacactgactggctcagcgtgtgcctaccctacgccggcaggcgcgggtaacccgttgaaccccattcgtgatggggatcggggattgcaattattccccatgaacgaggaattccca…	2008	11034.8	1023.4	30	g -> t	39848016	82	1	1.2
chr17	39847608	39848156	549	193.8	645	Rn45s	chr17:39847608-39848156	caacacgggaaacctcacccggcccggacacggacaggattgacagattgatagctctttctcgattccgtgggtggtggtgcatggccgttcttagttggtggagcgatttgtctggttaattccgataacgaacgagactctggcatgctaactagttacgcgacccccgagcggtcggcgtcccccaacttcttagagggacaagtggcgttcagccacccgagattgagcaataacaggtctgtgatgcccttagatgtccggggctgcacgcgcgctacactgactggctcagcgtgtgcctaccctacgccggcaggcgcgggtaacccgttgaaccccattcgtgatggggatcggggattgcaattattccccatgaacgaggaattccca…	2008	11034.8	1023.4	31	c -> a	39848046	310	2	0.6
chr17	39847608	39848156	549	193.8	645	Rn45s	chr17:39847608-39848156	caacacgggaaacctcacccggcccggacacggacaggattgacagattgatagctctttctcgattccgtgggtggtggtgcatggccgttcttagttggtggagcgatttgtctggttaattccgataacgaacgagactctggcatgctaactagttacgcgacccccgagcggtcggcgtcccccaacttcttagagggacaagtggcgttcagccacccgagattgagcaataacaggtctgtgatgcccttagatgtccggggctgcacgcgcgctacactgactggctcagcgtgtgcctaccctacgccggcaggcgcgggtaacccgttgaaccccattcgtgatggggatcggggattgcaattattccccatgaacgaggaattccca…	2008	11034.8	1023.4	32	g -> t	39848052	311	1	0.3
chr17	39847608	39848156	549	193.8	645	Rn45s	chr17:39847608-39848156	caacacgggaaacctcacccggcccggacacggacaggattgacagattgatagctctttctcgattccgtgggtggtggtgcatggccgttcttagttggtggagcgatttgtctggttaattccgataacgaacgagactctggcatgctaactagttacgcgacccccgagcggtcggcgtcccccaacttcttagagggacaagtggcgttcagccacccgagattgagcaataacaggtctgtgatgcccttagatgtccggggctgcacgcgcgctacactgactggctcagcgtgtgcctaccctacgccggcaggcgcgggtaacccgttgaaccccattcgtgatggggatcggggattgcaattattccccatgaacgaggaattccca…	2008	11034.8	1023.4	33	g -> t	39848108	99	1	1
chr17	39847608	39848156	549	193.8	645	Rn45s	chr17:39847608-39848156	caacacgggaaacctcacccggcccggacacggacaggattgacagattgatagctctttctcgattccgtgggtggtggtgcatggccgttcttagttggtggagcgatttgtctggttaattccgataacgaacgagactctggcatgctaactagttacgcgacccccgagcggtcggcgtcccccaacttcttagagggacaagtggcgttcagccacccgagattgagcaataacaggtctgtgatgcccttagatgtccggggctgcacgcgcgctacactgactggctcagcgtgtgcctaccctacgccggcaggcgcgggtaacccgttgaaccccattcgtgatggggatcggggattgcaattattccccatgaacgaggaattccca…	2008	11034.8	1023.4	34	c -> a	39848126	107	1	0.9
chr17	50420133	50420169	37	13.2	14		chr17:50420133-50420169	gtaggattcccctggtccgcaccagttctaagtcagc	14	1141.6	105.9	0
chr17	6941898	6941931	34	11.6	14		chr17:6941898-6941931	aatgaagcgcgggtaaacggcgggagtaactatg	14	1242.3	115.2	0
chr17	7952371	7952410	40	16.6	19		chr17:7952371-7952410	agtcatagttactcccgccgtttacccgcgcttcattgaa	19	1433.1	132.9	1	c -> a	7952374	14	1	7.1
chr18	35557030	35557116	87	19.9	32	Snhg4, Snora74a	chr18:35557030-35557116	GGTCCAGCAGTTGTCAGCTATCCAGGCTGTGTGGTGCCCGAGATCGTGTTACACTGTTGGAAGAGTAAACACTGCCTTACTAAGGGT	33	1144.4	106.1	1	g -> t	35557060	12	11	91.7
chr18	54699180	54699254	75	20.6	31		chr18:54699180-54699254	gctggatagtaggtagggacagtgggaatctcgttcatccattcatgcgcgtcactaattagatgacgaggcatt	31	1247	115.7	1	c -> a	54699199	22	1	4.5
chr18	54699180	54699254	75	20.6	31		chr18:54699180-54699254	gctggatagtaggtagggacagtgggaatctcgttcatccattcatgcgcgtcactaattagatgacgaggcatt	31	1247	115.7	2	c -> a	54699215	30	2	6.7
chr18	54699180	54699254	75	20.6	31		chr18:54699180-54699254	gctggatagtaggtagggacagtgggaatctcgttcatccattcatgcgcgtcactaattagatgacgaggcatt	31	1247	115.7	3	c -> a	54699227	27	1	3.7
chr18	54699315	54699350	36	11.4	13		chr18:54699315-54699350	tcactttgacattcagagcactgggcagaaatcaca	14	1173.3	108.8	0
chr18	68692077	68692172	96	35.1	59		chr18:68692077-68692172	catctagtagctggttccctccgaagtttccctcaggatagctggcgctctcgctcccgacgtacgcagttttatccggtaaagcgaatgattaga	69	2168.5	201.1	1	g -> t	68692099	31	1	3.2
chr18	68692077	68692172	96	35.1	59		chr18:68692077-68692172	catctagtagctggttccctccgaagtttccctcaggatagctggcgctctcgctcccgacgtacgcagttttatccggtaaagcgaatgattaga	69	2168.5	201.1	2	g -> t	68692112	52	1	1.9
chr18	68692077	68692172	96	35.1	59		chr18:68692077-68692172	catctagtagctggttccctccgaagtttccctcaggatagctggcgctctcgctcccgacgtacgcagttttatccggtaaagcgaatgattaga	69	2168.5	201.1	3	g -> t	68692120	58	1	1.7
chr18	68692192	68692268	77	15.2	21		chr18:68692192-68692268	tctcaacctattctcaaactttaaatgggtaagaagcccggctcgctggcgtggagccgggcgtggaatgcgagtgc	31	1214.6	112.7	0
chr18	75001879	75001936	58	62.9	65		chr18:75001879-75001936	GTTGCTGTGATGACTATCTTAGGACACCTTTGGATTAACCGTGAAATCAAACAAGTGC	65	3381.1	313.6	1	g -> t	75001885	63	9	14.3
chr18	84851438	84851511	74	18.4	27	Cyb5a	chr18:84851438-84851511	CACGGCTGTGTTGCAGGGCCCGGTAGACTCACTGTTCCGAGATGGCCGGGCAGTCAGACAAGGATGTGAAGTAC	29	1182.3	109.7	1	g -> t	84851471	18	17	94.4
chr18	84851438	84851511	74	18.4	27	Cyb5a	chr18:84851438-84851511	CACGGCTGTGTTGCAGGGCCCGGTAGACTCACTGTTCCGAGATGGCCGGGCAGTCAGACAAGGATGTGAAGTAC	29	1182.3	109.7	2	g -> t	84851481	26	1	3.8
chr18	85697924	85697977	54	28.8	32		chr18:85697924-85697977	cagcctgcaaagttctcgtTTaatatttgctactaccaccaagatctgcacctg	32	1787.8	165.8	1	g -> t	85697930	21	21	100
chr19	5801886	5801953	68	22.6	29	Malat1	chr19:5801886-5801953	GCTTTTTCTTCACCTTCCTGTATGTCTTCTTCGTCTTTCACTTCCATTTTCTAATCTTCTTTCTCCAA	32	1419.8	131.7	1	c -> a	5801893	17	1	5.9
chr19	5801886	5801953	68	22.6	29	Malat1	chr19:5801886-5801953	GCTTTTTCTTCACCTTCCTGTATGTCTTCTTCGTCTTTCACTTCCATTTTCTAATCTTCTTTCTCCAA	32	1419.8	131.7	2	c -> a	5801898	25	1	4
chr19	5801886	5801953	68	22.6	29	Malat1	chr19:5801886-5801953	GCTTTTTCTTCACCTTCCTGTATGTCTTCTTCGTCTTTCACTTCCATTTTCTAATCTTCTTTCTCCAA	32	1419.8	131.7	3	c -> a	5801926	27	1	3.7
chr19	8725864	8725921	58	25.8	31	Snhg1, Snord22	chr19:8725864-8725921	TTTCCCCATGAAGAAATGTTCACACGTCCTACTTCCTGTCCTAGCTCCAGAGCCTGAA	31	1612.5	149.6	1	g -> t	8725881	25	5	20
chr2	122375453	122375583	131	133	210	TRNA_His	chr2:122375453-122375583	aaaaaagactggatcCCCTTGCCGTGCCATTGTTGCCACAAtgccgtgactcggattcgaaccgaggttgctgcggccacaacgcagagtactaaccactatacgatcacggcGAGCTACCAGGGACCTGT	342	7876.4	730.5	1	c -> a	122375470	108	1	0.9
chr2	122375453	122375583	131	133	210	TRNA_His	chr2:122375453-122375583	aaaaaagactggatcCCCTTGCCGTGCCATTGTTGCCACAAtgccgtgactcggattcgaaccgaggttgctgcggccacaacgcagagtactaaccactatacgatcacggcGAGCTACCAGGGACCTGT	342	7876.4	730.5	2	c -> a	122375488	131	4	3.1
chr2	122375453	122375583	131	133	210	TRNA_His	chr2:122375453-122375583	aaaaaagactggatcCCCTTGCCGTGCCATTGTTGCCACAAtgccgtgactcggattcgaaccgaggttgctgcggccacaacgcagagtactaaccactatacgatcacggcGAGCTACCAGGGACCTGT	342	7876.4	730.5	3	c -> a	122375496	121	1	0.8
chr2	122375453	122375583	131	133	210	TRNA_His	chr2:122375453-122375583	aaaaaagactggatcCCCTTGCCGTGCCATTGTTGCCACAAtgccgtgactcggattcgaaccgaggttgctgcggccacaacgcagagtactaaccactatacgatcacggcGAGCTACCAGGGACCTGT	342	7876.4	730.5	4	c -> a	122375502	68	1	1.5
chr2	122375453	122375583	131	133	210	TRNA_His	chr2:122375453-122375583	aaaaaagactggatcCCCTTGCCGTGCCATTGTTGCCACAAtgccgtgactcggattcgaaccgaggttgctgcggccacaacgcagagtactaaccactatacgatcacggcGAGCTACCAGGGACCTGT	342	7876.4	730.5	5	c -> a	122375523	26	1	3.8
chr2	122375453	122375583	131	133	210	TRNA_His	chr2:122375453-122375583	aaaaaagactggatcCCCTTGCCGTGCCATTGTTGCCACAAtgccgtgactcggattcgaaccgaggttgctgcggccacaacgcagagtactaaccactatacgatcacggcGAGCTACCAGGGACCTGT	342	7876.4	730.5	6	c -> a	122375532	164	149	90.9
chr2	122375453	122375583	131	133	210	TRNA_His	chr2:122375453-122375583	aaaaaagactggatcCCCTTGCCGTGCCATTGTTGCCACAAtgccgtgactcggattcgaaccgaggttgctgcggccacaacgcagagtactaaccactatacgatcacggcGAGCTACCAGGGACCTGT	342	7876.4	730.5	7	c -> a	122375573	201	1	0.5
chr2	122375453	122375583	131	133	210	TRNA_His	chr2:122375453-122375583	aaaaaagactggatcCCCTTGCCGTGCCATTGTTGCCACAAtgccgtgactcggattcgaaccgaggttgctgcggccacaacgcagagtactaaccactatacgatcacggcGAGCTACCAGGGACCTGT	342	7876.4	730.5	8	c -> a	122375580	193	1	0.5
chr2	122377325	122377450	126	55	77	TRNA_His	chr2:122377325-122377450	TAAAATACAGCTCCCTTGCCGTGCCATTGTTGCCACAAtgccgtgactcggattcgaaccgaggttgctgcggccacaacgcagagtactaaccactatacgatcacggcGAGCTACCGGGAACTT	140	3352.2	310.9	1	c -> a	122377348	75	1	1.3
chr2	122377325	122377450	126	55	77	TRNA_His	chr2:122377325-122377450	TAAAATACAGCTCCCTTGCCGTGCCATTGTTGCCACAAtgccgtgactcggattcgaaccgaggttgctgcggccacaacgcagagtactaaccactatacgatcacggcGAGCTACCGGGAACTT	140	3352.2	310.9	2	c -> a	122377360	75	1	1.3
chr2	122377325	122377450	126	55	77	TRNA_His	chr2:122377325-122377450	TAAAATACAGCTCCCTTGCCGTGCCATTGTTGCCACAAtgccgtgactcggattcgaaccgaggttgctgcggccacaacgcagagtactaaccactatacgatcacggcGAGCTACCGGGAACTT	140	3352.2	310.9	3	c -> a	122377366	63	1	1.6
chr2	122377325	122377450	126	55	77	TRNA_His	chr2:122377325-122377450	TAAAATACAGCTCCCTTGCCGTGCCATTGTTGCCACAAtgccgtgactcggattcgaaccgaggttgctgcggccacaacgcagagtactaaccactatacgatcacggcGAGCTACCGGGAACTT	140	3352.2	310.9	4	c -> a	122377371	56	1	1.8
chr2	122377325	122377450	126	55	77	TRNA_His	chr2:122377325-122377450	TAAAATACAGCTCCCTTGCCGTGCCATTGTTGCCACAAtgccgtgactcggattcgaaccgaggttgctgcggccacaacgcagagtactaaccactatacgatcacggcGAGCTACCGGGAACTT	140	3352.2	310.9	5	c -> a	122377373	50	1	2
chr2	122377325	122377450	126	55	77	TRNA_His	chr2:122377325-122377450	TAAAATACAGCTCCCTTGCCGTGCCATTGTTGCCACAAtgccgtgactcggattcgaaccgaggttgctgcggccacaacgcagagtactaaccactatacgatcacggcGAGCTACCGGGAACTT	140	3352.2	310.9	6	c -> a	122377401	46	41	89.1
chr2	122377949	122378058	110	59.1	104	TRNA_His	chr2:122377949-122378058	TGTGGCGTTCCGGTAGCTCgccgtgatcgtatagtggttagtactctgcgttgtggccgcagcaacctcggttcgaatccgagtcacggcaTTGTGGCAACAATGGTACG	128	3510.7	325.6	1	g -> t	122377955	70	1	1.4
chr2	122377949	122378058	110	59.1	104	TRNA_His	chr2:122377949-122378058	TGTGGCGTTCCGGTAGCTCgccgtgatcgtatagtggttagtactctgcgttgtggccgcagcaacctcggttcgaatccgagtcacggcaTTGTGGCAACAATGGTACG	128	3510.7	325.6	2	g -> t	122377960	70	1	1.4
chr2	122377949	122378058	110	59.1	104	TRNA_His	chr2:122377949-122378058	TGTGGCGTTCCGGTAGCTCgccgtgatcgtatagtggttagtactctgcgttgtggccgcagcaacctcggttcgaatccgagtcacggcaTTGTGGCAACAATGGTACG	128	3510.7	325.6	3	g -> t	122378001	65	55	84.6
chr2	122377949	122378058	110	59.1	104	TRNA_His	chr2:122377949-122378058	TGTGGCGTTCCGGTAGCTCgccgtgatcgtatagtggttagtactctgcgttgtggccgcagcaacctcggttcgaatccgagtcacggcaTTGTGGCAACAATGGTACG	128	3510.7	325.6	4	g -> t	122378031	47	1	2.1
chr2	122377949	122378058	110	59.1	104	TRNA_His	chr2:122377949-122378058	TGTGGCGTTCCGGTAGCTCgccgtgatcgtatagtggttagtactctgcgttgtggccgcagcaacctcggttcgaatccgagtcacggcaTTGTGGCAACAATGGTACG	128	3510.7	325.6	5	g -> t	122378037	46	1	2.2
chr2	130275505	130275562	58	19.4	21	Snord110	chr2:130275505-130275562	TTTGCAATGATGACTTATATATCTGTCAATCCCCTGAGAGATCACTGACGACTCCATG	21	1092.4	101.3	0
chr2	167065002	167065060	59	58	61		chr2:167065002-167065060	GCATGTGTGATGACACAACTTTTTTCCCCATCAGATCGACCATGTTGATCACATTCTTT	61	3119.3	289.3	1	g -> t	167065035	61	1	1.6
chr2	167065002	167065060	59	58	61		chr2:167065002-167065060	GCATGTGTGATGACACAACTTTTTTCCCCATCAGATCGACCATGTTGATCACATTCTTT	61	3119.3	289.3	2	g -> t	167065045	61	1	1.6
chr2	167065280	167065336	57	12.3	14	Snord12	chr2:167065280-167065336	GTGAACTGATGATATCATTTCTTTCCCCGTCAGATCGACCCTGTTGATCTCAAATAC	14	741	68.7	1	g -> t	167065322	12	1	8.3
chr2	167065280	167065336	57	12.3	14	Snord12	chr2:167065280-167065336	GTGAACTGATGATATCATTTCTTTCCCCGTCAGATCGACCCTGTTGATCTCAAATAC	14	741	68.7	2	c -> a	167065330	14	1	7.1
chr2	18587033	18587123	91	1889.5	4088	TRNA_Asn	chr2:18587033-18587123	AAAAGGAAAggcgtccctgggtgggctcgaaccaccaacctttcggttaacagccgaacgcgctaaccgattgcgccacagagacTTTGGC	4098	135864	12600.7	1	c -> a	18587047	3921	1	0
chr2	18587033	18587123	91	1889.5	4088	TRNA_Asn	chr2:18587033-18587123	AAAAGGAAAggcgtccctgggtgggctcgaaccaccaacctttcggttaacagccgaacgcgctaaccgattgcgccacagagacTTTGGC	4098	135864	12600.7	2	c -> a	18587048	3921	3	0.1
chr2	18587033	18587123	91	1889.5	4088	TRNA_Asn	chr2:18587033-18587123	AAAAGGAAAggcgtccctgggtgggctcgaaccaccaacctttcggttaacagccgaacgcgctaaccgattgcgccacagagacTTTGGC	4098	135864	12600.7	3	g -> t	18587056	3922	2	0.1
chr2	18587033	18587123	91	1889.5	4088	TRNA_Asn	chr2:18587033-18587123	AAAAGGAAAggcgtccctgggtgggctcgaaccaccaacctttcggttaacagccgaacgcgctaaccgattgcgccacagagacTTTGGC	4098	135864	12600.7	4	c -> a	18587060	3922	1	0
chr2	18587033	18587123	91	1889.5	4088	TRNA_Asn	chr2:18587033-18587123	AAAAGGAAAggcgtccctgggtgggctcgaaccaccaacctttcggttaacagccgaacgcgctaaccgattgcgccacagagacTTTGGC	4098	135864	12600.7	5	c -> a	18587064	3923	2	0.1
chr2	18587033	18587123	91	1889.5	4088	TRNA_Asn	chr2:18587033-18587123	AAAAGGAAAggcgtccctgggtgggctcgaaccaccaacctttcggttaacagccgaacgcgctaaccgattgcgccacagagacTTTGGC	4098	135864	12600.7	6	c -> a	18587065	3933	1	0
chr2	18587033	18587123	91	1889.5	4088	TRNA_Asn	chr2:18587033-18587123	AAAAGGAAAggcgtccctgggtgggctcgaaccaccaacctttcggttaacagccgaacgcgctaaccgattgcgccacagagacTTTGGC	4098	135864	12600.7	7	c -> a	18587067	3945	1	0
chr2	18587033	18587123	91	1889.5	4088	TRNA_Asn	chr2:18587033-18587123	AAAAGGAAAggcgtccctgggtgggctcgaaccaccaacctttcggttaacagccgaacgcgctaaccgattgcgccacagagacTTTGGC	4098	135864	12600.7	8	c -> a	18587068	4088	3	0.1
chr2	18587033	18587123	91	1889.5	4088	TRNA_Asn	chr2:18587033-18587123	AAAAGGAAAggcgtccctgggtgggctcgaaccaccaacctttcggttaacagccgaacgcgctaaccgattgcgccacagagacTTTGGC	4098	135864	12600.7	9	c -> a	18587071	4074	3	0.1
chr2	18587033	18587123	91	1889.5	4088	TRNA_Asn	chr2:18587033-18587123	AAAAGGAAAggcgtccctgggtgggctcgaaccaccaacctttcggttaacagccgaacgcgctaaccgattgcgccacagagacTTTGGC	4098	135864	12600.7	10	c -> a	18587072	4074	106	2.6
chr2	18587033	18587123	91	1889.5	4088	TRNA_Asn	chr2:18587033-18587123	AAAAGGAAAggcgtccctgggtgggctcgaaccaccaacctttcggttaacagccgaacgcgctaaccgattgcgccacagagacTTTGGC	4098	135864	12600.7	11	c -> a	18587083	172	158	91.9
chr2	20899914	20899970	57	11.7	15		chr2:20899914-20899970	caaatcggtcgtccgacctgggtataggggcgaaagactaatcgaaccatctagtag	21	1111.5	103.1	0
chr2	20900065	20900087	23	10.2	12		chr2:20900065-20900087	cttggggccgaaacgatctcaac	12	1574.1	146	0
chr2	20900096	20900168	73	13.7	18		chr2:20900096-20900168	aaactttaaatgggtaagaagcccggctcgctggcgtggagccgggcgtggaatgcgagtgcctagtgggcca	26	1074.5	99.7	0
chr2	22587963	22588033	71	225.9	335		chr2:22587963-22588033	ATAAGATATATAGATTATTGATCTATAATTTAACTTTGACAAAGTTATGTAATTGATTTTACTAATATCTT	335	14235.1	1320.2	1	c -> a	22588002	314	289	92
chr2	22589677	22589717	41	24	26		chr2:22589677-22589717	GTAAATCTAAACACAGAGGTTTAAATCCTCTTTTTACCAGA	27	1986.8	184.3	0
chr2	22589815	22589889	75	275.2	441		chr2:22589815-22589889	GTAGATTGAAGCCAGTAATAGGGTATTTAGCTGTTAACTAAATTTTCGTAGGTTTAATTCCTGCCAATCTAGTTG	441	17739.9	1645.3	1	g -> t	22589825	183	1	0.5
chr2	22589815	22589889	75	275.2	441		chr2:22589815-22589889	GTAGATTGAAGCCAGTAATAGGGTATTTAGCTGTTAACTAAATTTTCGTAGGTTTAATTCCTGCCAATCTAGTTG	441	17739.9	1645.3	2	g -> t	22589844	199	1	0.5
chr2	22589815	22589889	75	275.2	441		chr2:22589815-22589889	GTAGATTGAAGCCAGTAATAGGGTATTTAGCTGTTAACTAAATTTTCGTAGGTTTAATTCCTGCCAATCTAGTTG	441	17739.9	1645.3	3	g -> t	22589847	173	168	97.1
chr2	22744853	22744923	71	31.9	43		chr2:22744853-22744923	tcacgccctcttgaactctctcttcaaagttcttttcaactttcccttacggtacttgttgaatatcggtc	43	1827.2	169.5	0
chr2	5379159	5379187	29	10.6	11		chr2:5379159-5379187	atctcgttcatccattcatgcgcgtcact	11	1144.4	106.1	0
chr2	5379275	5379363	89	82.3	128		chr2:5379275-5379363	attcagagcactgggcagaaatcacatcgcgtcaacacccgccgcgggccttcgcgaagctttgttttaattaaacagtcggattcccc	134	4542.4	421.3	1	c -> a	5379297	115	1	0.9
chr2	5379275	5379363	89	82.3	128		chr2:5379275-5379363	attcagagcactgggcagaaatcacatcgcgtcaacacccgccgcgggccttcgcgaagctttgttttaattaaacagtcggattcccc	134	4542.4	421.3	2	c -> a	5379307	122	2	1.6
chr2	69355547	69355636	90	61668	142097		chr2:69355547-69355636	gcagttcttgcaatctttcttggtgaataaggaggtttatttcctgttgtcagattcacagtctaatgttttttgtaaactatattcaca	142099	4.76346e+06	441786	1	g -> t	69355577	8010	2	0
chr2	69355547	69355636	90	61668	142097		chr2:69355547-69355636	gcagttcttgcaatctttcttggtgaataaggaggtttatttcctgttgtcagattcacagtctaatgttttttgtaaactatattcaca	142099	4.76346e+06	441786	2	g -> t	69355578	8011	1	0
chr2	69355547	69355636	90	61668	142097		chr2:69355547-69355636	gcagttcttgcaatctttcttggtgaataaggaggtttatttcctgttgtcagattcacagtctaatgttttttgtaaactatattcaca	142099	4.76346e+06	441786	3	g -> t	69355581	8014	1	0
chr2	69355547	69355636	90	61668	142097		chr2:69355547-69355636	gcagttcttgcaatctttcttggtgaataaggaggtttatttcctgttgtcagattcacagtctaatgttttttgtaaactatattcaca	142099	4.76346e+06	441786	4	c -> a	69355603	7961	1	0
chr2	69355547	69355636	90	61668	142097		chr2:69355547-69355636	gcagttcttgcaatctttcttggtgaataaggaggtttatttcctgttgtcagattcacagtctaatgttttttgtaaactatattcaca	142099	4.76346e+06	441786	5	c -> a	69355605	96	94	97.9
chr2	73867933	73868004	72	61.1	81		chr2:73867933-73868004	cattcgtagacgacctgcttctgggtcggggtttcgtacgtagcagagcagctccctcgctgcgatctactg	81	3394.1	314.8	1	g -> t	73867963	81	1	1.2
chr2	90395130	90395184	55	17.7	19		chr2:90395130-90395184	gcccagtcaaactccccacctggcactgtccccggagcgggtcgcgcccgcccgc	19	1042.2	96.7	1	c -> a	90395177	18	1	5.6
chr2	98662242	98662303	62	41.3	52		chr2:98662242-98662303	agtgtgcatttctcatttttcacgttttttagtgatttcgtcatttttcaagtcgtcaagta	41	1995.1	185	1	g -> t	98662243	10	1	10
chr2	98662242	98662303	62	41.3	52		chr2:98662242-98662303	agtgtgcatttctcatttttcacgttttttagtgatttcgtcatttttcaagtcgtcaagta	41	1995.1	185	2	g -> t	98662275	51	1	2
chr2	98662242	98662303	62	41.3	52		chr2:98662242-98662303	agtgtgcatttctcatttttcacgttttttagtgatttcgtcatttttcaagtcgtcaagta	41	1995.1	185	3	c -> a	98662280	51	1	2
chr2	98662242	98662303	62	41.3	52		chr2:98662242-98662303	agtgtgcatttctcatttttcacgttttttagtgatttcgtcatttttcaagtcgtcaagta	41	1995.1	185	4	c -> a	98662283	51	1	2
chr2	98662242	98662303	62	41.3	52		chr2:98662242-98662303	agtgtgcatttctcatttttcacgttttttagtgatttcgtcatttttcaagtcgtcaagta	41	1995.1	185	5	g -> t	98662293	49	1	2
chr2	98666583	98666620	38	13.9	16		chr2:98666583-98666620	ccacttgacgacttgaaaaatgacgaaatcactaaaat	11	873.3	81	1	c -> a	98666612	16	1	6.2
chr2	98667087	98667188	102	34.2	60		chr2:98667087-98667188	atgacgaaatcactaaaaaacgtgaaaaatgagaaatgcacactgaaggacctggaatatggcgagaaaactgaaaatcacggaaaatgagaaatacacact	41	1212.7	112.5	1	c -> a	98667137	59	1	1.7
chr2	98667087	98667188	102	34.2	60		chr2:98667087-98667188	atgacgaaatcactaaaaaacgtgaaaaatgagaaatgcacactgaaggacctggaatatggcgagaaaactgaaaatcacggaaaatgagaaatacacact	41	1212.7	112.5	2	c -> a	98667138	59	1	1.7
chr2	98667087	98667188	102	34.2	60		chr2:98667087-98667188	atgacgaaatcactaaaaaacgtgaaaaatgagaaatgcacactgaaggacctggaatatggcgagaaaactgaaaatcacggaaaatgagaaatacacact	41	1212.7	112.5	3	g -> t	98667140	59	1	1.7
chr2	98667087	98667188	102	34.2	60		chr2:98667087-98667188	atgacgaaatcactaaaaaacgtgaaaaatgagaaatgcacactgaaggacctggaatatggcgagaaaactgaaaatcacggaaaatgagaaatacacact	41	1212.7	112.5	4	c -> a	98667157	51	1	2
chr2	98667250	98667288	39	11	12		chr2:98667250-98667288	taggacgtgaaatatggcaagaaaactgaaaatcatgga	11	850.9	78.9	0
chr3	121249897	121249952	56	17.3	19		chr3:121249897-121249952	attcatgcgcgtcactaattagatgacgaggcatttggctaccttaagagagtcat	19	1023.6	94.9	0
chr3	19628409	19628460	52	16.8	18	TRNA_Tyr	chr3:19628409-19628460	gacatccttaggtcgctggttcgactccggctcgaaggaGACAGTAATGTTT	18	1044.3	96.9	0
chr3	5860359	5860551	193	29.1	64		chr3:5860359-5860551	tgttgacgcgatgtgatttctgcccagtgctctgaatgtcaaagtgaagaaattcaatgaagcgcgggtaaacggcgggagtaactatgactctcttaaggtagccaaatgcctcgtcatctaattagtgacgcgcatgaatggatgaacgagattcccactgtccctacctactatccagcgaaaccacagc	112	1750.8	162.4	1	g -> t	5860447	29	1	3.4
chr3	5860359	5860551	193	29.1	64		chr3:5860359-5860551	tgttgacgcgatgtgatttctgcccagtgctctgaatgtcaaagtgaagaaattcaatgaagcgcgggtaaacggcgggagtaactatgactctcttaaggtagccaaatgcctcgtcatctaattagtgacgcgcatgaatggatgaacgagattcccactgtccctacctactatccagcgaaaccacagc	112	1750.8	162.4	2	g -> t	5860505	54	7	13
chr3	5860359	5860551	193	29.1	64		chr3:5860359-5860551	tgttgacgcgatgtgatttctgcccagtgctctgaatgtcaaagtgaagaaattcaatgaagcgcgggtaaacggcgggagtaactatgactctcttaaggtagccaaatgcctcgtcatctaattagtgacgcgcatgaatggatgaacgagattcccactgtccctacctactatccagcgaaaccacagc	112	1750.8	162.4	3	g -> t	5860521	46	1	2.2
chr3	5860590	5860757	168	33.4	75		chr3:5860590-5860757	accctgttgagcttgactctagtctggcacggtgaagagacatgagaggtgtagaataagtgggaggcccccggcgcccggctccgtcctcgcgtcggggtcggggcacgccggcctcgcgggccgccggtgaaataccactactctcatcgttttttcactgacccg	111	1993.4	184.9	1	g -> t	5860620	51	1	2
chr3	5860590	5860757	168	33.4	75		chr3:5860590-5860757	accctgttgagcttgactctagtctggcacggtgaagagacatgagaggtgtagaataagtgggaggcccccggcgcccggctccgtcctcgcgtcggggtcggggcacgccggcctcgcgggccgccggtgaaataccactactctcatcgttttttcactgacccg	111	1993.4	184.9	2	g -> t	5860635	75	1	1.3
chr3	5860590	5860757	168	33.4	75		chr3:5860590-5860757	accctgttgagcttgactctagtctggcacggtgaagagacatgagaggtgtagaataagtgggaggcccccggcgcccggctccgtcctcgcgtcggggtcggggcacgccggcctcgcgggccgccggtgaaataccactactctcatcgttttttcactgacccg	111	1993.4	184.9	3	g -> t	5860637	74	1	1.4
chr3	5860590	5860757	168	33.4	75		chr3:5860590-5860757	accctgttgagcttgactctagtctggcacggtgaagagacatgagaggtgtagaataagtgggaggcccccggcgcccggctccgtcctcgcgtcggggtcggggcacgccggcctcgcgggccgccggtgaaataccactactctcatcgttttttcactgacccg	111	1993.4	184.9	4	g -> t	5860643	70	1	1.4
chr3	5860590	5860757	168	33.4	75		chr3:5860590-5860757	accctgttgagcttgactctagtctggcacggtgaagagacatgagaggtgtagaataagtgggaggcccccggcgcccggctccgtcctcgcgtcggggtcggggcacgccggcctcgcgggccgccggtgaaataccactactctcatcgttttttcactgacccg	111	1993.4	184.9	5	g -> t	5860653	69	1	1.4
chr3	96322108	96322150	43	27.3	30	TRNA_Asn	chr3:96322108-96322150	gttaaccgaaaggttggtggttcaagcccacccagggacgtcG	30	2104.9	195.2	0
chr3	96332739	96332773	35	15.5	16	TRNA_Val	chr3:96332739-96332773	Ggtttccgtagtgtagtggttatcacgttcgcctc	16	1379.2	127.9	0
chr3	96387441	96387475	35	10.7	11	TRNA_Glu	chr3:96387441-96387475	gaaagcgccgaatcctagccactagaccaccaggg	11	948.2	87.9	0
chr3	96402252	96402290	39	22.1	26	TRNA_Asn	chr3:96402252-96402290	gttaaccgaaaggttggtggttcgagcccacccagggac	26	2011.3	186.5	0
chr3	96410067	96410101	35	15.2	17	TRNA_His	chr3:96410067-96410101	TCgccgtgatcgtatagtggttagtactctgcgtt	17	1465.4	135.9	0
chr3	96410102	96410143	42	125.3	131	TRNA_His	chr3:96410102-96410143	gtggccgcagcaacctcggttcgaatccgagtcacggcaGTA	134	9625.6	892.7	0
chr3	96436005	96436046	42	137.3	144	TRNA_His	chr3:96436005-96436046	gtggccgcagcaacctcggttcgaatccgagtcacggcaTTA	146	10487.6	972.7	0
chr3	96451427	96451501	75	2160	3903	TRNA_Asn	chr3:96451427-96451501	ctctgtggcgcaatcggttagcgcgttcggctgttaaccgaaaggttggtggttcgagcccacccagggacgaca	3904	157044	14565	1	g -> t	96451436	10	1	10
chr3	96451427	96451501	75	2160	3903	TRNA_Asn	chr3:96451427-96451501	ctctgtggcgcaatcggttagcgcgttcggctgttaaccgaaaggttggtggttcgagcccacccagggacgaca	3904	157044	14565	2	g -> t	96451459	15	11	73.3
chr3	96451427	96451501	75	2160	3903	TRNA_Asn	chr3:96451427-96451501	ctctgtggcgcaatcggttagcgcgttcggctgttaaccgaaaggttggtggttcgagcccacccagggacgaca	3904	157044	14565	3	g -> t	96451466	3874	1	0
chr3	96451427	96451501	75	2160	3903	TRNA_Asn	chr3:96451427-96451501	ctctgtggcgcaatcggttagcgcgttcggctgttaaccgaaaggttggtggttcgagcccacccagggacgaca	3904	157044	14565	4	c -> a	96451481	3896	1	0
chr3	96451427	96451501	75	2160	3903	TRNA_Asn	chr3:96451427-96451501	ctctgtggcgcaatcggttagcgcgttcggctgttaaccgaaaggttggtggttcgagcccacccagggacgaca	3904	157044	14565	5	g -> t	96451482	3894	4	0.1
chr3	96451427	96451501	75	2160	3903	TRNA_Asn	chr3:96451427-96451501	ctctgtggcgcaatcggttagcgcgttcggctgttaaccgaaaggttggtggttcgagcccacccagggacgaca	3904	157044	14565	6	c -> a	96451485	3891	1	0
chr3	96451427	96451501	75	2160	3903	TRNA_Asn	chr3:96451427-96451501	ctctgtggcgcaatcggttagcgcgttcggctgttaaccgaaaggttggtggttcgagcccacccagggacgaca	3904	157044	14565	7	c -> a	96451486	3891	7	0.2
chr3	96451427	96451501	75	2160	3903	TRNA_Asn	chr3:96451427-96451501	ctctgtggcgcaatcggttagcgcgttcggctgttaaccgaaaggttggtggttcgagcccacccagggacgaca	3904	157044	14565	8	c -> a	96451491	3893	1	0
chr3	96451427	96451501	75	2160	3903	TRNA_Asn	chr3:96451427-96451501	ctctgtggcgcaatcggttagcgcgttcggctgttaaccgaaaggttggtggttcgagcccacccagggacgaca	3904	157044	14565	9	g -> t	96451493	3893	2	0.1
chr3	96451427	96451501	75	2160	3903	TRNA_Asn	chr3:96451427-96451501	ctctgtggcgcaatcggttagcgcgttcggctgttaaccgaaaggttggtggttcgagcccacccagggacgaca	3904	157044	14565	10	g -> t	96451494	3892	8	0.2
chr3	96451427	96451501	75	2160	3903	TRNA_Asn	chr3:96451427-96451501	ctctgtggcgcaatcggttagcgcgttcggctgttaaccgaaaggttggtggttcgagcccacccagggacgaca	3904	157044	14565	11	g -> t	96451495	3892	3	0.1
chr3	96452493	96452527	35	14.5	15	TRNA_His	chr3:96452493-96452527	TCgccgtgatcgtatagtggttagtactctgcgtt	15	1293	119.9	1	g -> t	96452525	15	1	6.7
chr3	96452528	96452568	41	20.1	25	TRNA_His	chr3:96452528-96452568	gtggccgcagcaacctcggttcgaatccgagtcacggcaTG	26	1913.2	177.4	1	g -> t	96452537	21	1	4.8
chr3	96458108	96458128	21	10.4	11	TRNA_His	chr3:96458108-96458128	caacgcagagtactaaccact	11	1580.3	146.6	0
chr3	96459134	96459176	43	2523.1	2620	TRNA_Asn	chr3:96459134-96459176	Ctgtcgtccctgggtgggctcgaaccaccaacctttcggttaa	2620	183826	17048.9	1	c -> a	96459154	2617	1	0
chr3	96459134	96459176	43	2523.1	2620	TRNA_Asn	chr3:96459134-96459176	Ctgtcgtccctgggtgggctcgaaccaccaacctttcggttaa	2620	183826	17048.9	2	c -> a	96459162	2620	1	0
chr3	96463968	96464009	42	26.4	28	TRNA_His	chr3:96463968-96464009	Atagtgccgagactcggattcgaaccgaggttgctgcagcca	28	2011.3	186.5	0
chr3	96497776	96497863	88	100.1	179	TRNA_Asn	chr3:96497776-96497863	CACATgtctctgtggcgcaatcggttagcgcgttcggctgttaaccgaaaggttggtggttcgagcccacccagggacgGTGCCTTTT	180	6171.1	572.3	1	g -> t	96497815	43	40	93
chr3	96497776	96497863	88	100.1	179	TRNA_Asn	chr3:96497776-96497863	CACATgtctctgtggcgcaatcggttagcgcgttcggctgttaaccgaaaggttggtggttcgagcccacccagggacgGTGCCTTTT	180	6171.1	572.3	2	g -> t	96497826	178	3	1.7
chr3	96497776	96497863	88	100.1	179	TRNA_Asn	chr3:96497776-96497863	CACATgtctctgtggcgcaatcggttagcgcgttcggctgttaaccgaaaggttggtggttcgagcccacccagggacgGTGCCTTTT	180	6171.1	572.3	3	g -> t	96497831	178	1	0.6
chr3	96500346	96500402	57	14.3	17	TRNA_His	chr3:96500346-96500402	AAAGGGACGGTACTACTAAAtgccgtgactcggattcgaaccgaggttgctgcggcc	19	1005.7	93.3	1	c -> a	96500374	16	1	6.2
chr3	96501461	96501518	58	80.2	100	TRNA_Glu	chr3:96501461-96501518	atcgaacccgggccgcggcggtgagagcgccgaatcctaaccactagaccaccaggga	100	5201.7	482.4	1	c -> a	96501473	56	1	1.8
chr3	96501461	96501518	58	80.2	100	TRNA_Glu	chr3:96501461-96501518	atcgaacccgggccgcggcggtgagagcgccgaatcctaaccactagaccaccaggga	100	5201.7	482.4	2	c -> a	96501490	100	1	1
chr3	96501461	96501518	58	80.2	100	TRNA_Glu	chr3:96501461-96501518	atcgaacccgggccgcggcggtgagagcgccgaatcctaaccactagaccaccaggga	100	5201.7	482.4	3	c -> a	96501497	100	1	1
chr3	97158084	97158141	58	105.9	124	TRNA_Glu	chr3:97158084-97158141	Ttccctggtggtctagtggttaggattcggcgctctcaccgccgcggcccgggttcga	124	6450.1	598.2	1	g -> t	97158093	122	1	0.8
chr3	97158084	97158141	58	105.9	124	TRNA_Glu	chr3:97158084-97158141	Ttccctggtggtctagtggttaggattcggcgctctcaccgccgcggcccgggttcga	124	6450.1	598.2	2	g -> t	97158106	124	2	1.6
chr3	97158084	97158141	58	105.9	124	TRNA_Glu	chr3:97158084-97158141	Ttccctggtggtctagtggttaggattcggcgctctcaccgccgcggcccgggttcga	124	6450.1	598.2	3	g -> t	97158113	124	2	1.6
chr4	117154106	117154161	56	16.9	18		chr4:117154106-117154161	CTTCATCCTCACTTAAGAGATCAGCAGCAGAACTGGACAAAGTTCTCATCACCGAG	18	969.7	89.9	1	c -> a	117154143	16	12	75
chr4	117154520	117154583	64	72.6	84	Snord38a	chr4:117154520-117154583	CAGCACTAAAGTGTTCATCTCATTCCTTCAGTAGCAGAACTGGACAGTATTTTCATCACAAGAA	84	3959.8	367.3	1	g -> t	117154561	84	1	1.2
chr4	117154520	117154583	64	72.6	84	Snord38a	chr4:117154520-117154583	CAGCACTAAAGTGTTCATCTCATTCCTTCAGTAGCAGAACTGGACAGTATTTTCATCACAAGAA	84	3959.8	367.3	2	c -> a	117154578	71	57	80.3
chr4	132310693	132310758	66	42.8	55	Snhg12, Snord99	chr4:132310693-132310758	TGGTCCATGATGAAACCCATTATCAGTGGACATCTATGGATGAGAAATGCGGATATGGGACTGAGA	55	2514.2	233.2	0
chr4	139338308	139338370	63	18.4	22		chr4:139338308-139338370	gggaccggggtccggtgcggagagccgttcgtcttgggaaacggggtgcggccggaaaggggg	22	1053.6	97.7	0
chr4	149817732	149817788	57	12.2	13		chr4:149817732-149817788	gtctacggccataccaccctgaacgcgcccgatctcgtctgatctcggaagctaagc	14	741	68.7	1	c -> a	149817746	12	1	8.3
chr4	149817732	149817788	57	12.2	13		chr4:149817732-149817788	gtctacggccataccaccctgaacgcgcccgatctcgtctgatctcggaagctaagc	14	741	68.7	2	g -> t	149817758	13	1	7.7
chr4	149817732	149817788	57	12.2	13		chr4:149817732-149817788	gtctacggccataccaccctgaacgcgcccgatctcgtctgatctcggaagctaagc	14	741	68.7	3	g -> t	149817768	13	2	15.4
chr4	149817732	149817788	57	12.2	13		chr4:149817732-149817788	gtctacggccataccaccctgaacgcgcccgatctcgtctgatctcggaagctaagc	14	741	68.7	4	g -> t	149817779	13	1	7.7
chr4	43493002	43493059	58	18.4	19	Rmrp	chr4:43493002-43493059	AAGGATAAGGAACATGTCCCTCGTATGTAGCCTAGGAAACAGGCCTTCAGAGCGAGCT	20	1040.3	96.5	1	c -> a	43493014	18	16	88.9
chr4	72028087	72028130	44	13	14		chr4:72028087-72028130	taagagagtcatagttactcccgccgtttacccgcgcttcattg	14	960	89	0
chr5	107904553	107904645	93	202.8	316		chr5:107904553-107904645	CTGCCAATGATGACACCACACTAACTGAGCAGTTAGTAGTTGGTCCTTTGATTGCATGTGATGTAATCATTGTTTCAAGACGGGACTGAAGGC	360	11678.7	1083.1	1	g -> t	107904564	309	4	1.3
chr5	107904553	107904645	93	202.8	316		chr5:107904553-107904645	CTGCCAATGATGACACCACACTAACTGAGCAGTTAGTAGTTGGTCCTTTGATTGCATGTGATGTAATCATTGTTTCAAGACGGGACTGAAGGC	360	11678.7	1083.1	2	c -> a	107904577	313	1	0.3
chr5	107904553	107904645	93	202.8	316		chr5:107904553-107904645	CTGCCAATGATGACACCACACTAACTGAGCAGTTAGTAGTTGGTCCTTTGATTGCATGTGATGTAATCATTGTTTCAAGACGGGACTGAAGGC	360	11678.7	1083.1	3	g -> t	107904588	316	1	0.3
chr5	107904553	107904645	93	202.8	316		chr5:107904553-107904645	CTGCCAATGATGACACCACACTAACTGAGCAGTTAGTAGTTGGTCCTTTGATTGCATGTGATGTAATCATTGTTTCAAGACGGGACTGAAGGC	360	11678.7	1083.1	4	g -> t	107904591	316	1	0.3
chr5	107904553	107904645	93	202.8	316		chr5:107904553-107904645	CTGCCAATGATGACACCACACTAACTGAGCAGTTAGTAGTTGGTCCTTTGATTGCATGTGATGTAATCATTGTTTCAAGACGGGACTGAAGGC	360	11678.7	1083.1	5	g -> t	107904610	11	10	90.9
chr5	107904553	107904645	93	202.8	316		chr5:107904553-107904645	CTGCCAATGATGACACCACACTAACTGAGCAGTTAGTAGTTGGTCCTTTGATTGCATGTGATGTAATCATTGTTTCAAGACGGGACTGAAGGC	360	11678.7	1083.1	6	g -> t	107904640	45	1	2.2
chr5	125405590	125405688	99	115.2	198	TRNA_Asp	chr5:125405590-125405688	AAAAAATTCTTAACAATctccccgtcggggaatcgaaccccggtctcccgcgtgacaggcggggatactcaccactatactaacgaggaAGAGAGCTGA	210	6399.7	593.5	1	c -> a	125405645	166	156	94
chr5	125405590	125405688	99	115.2	198	TRNA_Asp	chr5:125405590-125405688	AAAAAATTCTTAACAATctccccgtcggggaatcgaaccccggtctcccgcgtgacaggcggggatactcaccactatactaacgaggaAGAGAGCTGA	210	6399.7	593.5	2	c -> a	125405659	166	1	0.6
chr5	125408998	125409098	101	595.8	1084	TRNA_Asp	chr5:125408998-125409098	GCAAAAACCACTGTTAGCctccccgtcggggaatcgaaccccggtctcccgcgtgacaggcggggatactcaccactatactaacgaggaCAAGCTGTGCT	1091	32589.5	3022.5	1	g -> t	125409027	113	1	0.9
chr5	125408998	125409098	101	595.8	1084	TRNA_Asp	chr5:125408998-125409098	GCAAAAACCACTGTTAGCctccccgtcggggaatcgaaccccggtctcccgcgtgacaggcggggatactcaccactatactaacgaggaCAAGCTGTGCT	1091	32589.5	3022.5	2	c -> a	125409043	1081	2	0.2
chr5	125408998	125409098	101	595.8	1084	TRNA_Asp	chr5:125408998-125409098	GCAAAAACCACTGTTAGCctccccgtcggggaatcgaaccccggtctcccgcgtgacaggcggggatactcaccactatactaacgaggaCAAGCTGTGCT	1091	32589.5	3022.5	3	c -> a	125409049	1079	1	0.1
chr5	125408998	125409098	101	595.8	1084	TRNA_Asp	chr5:125408998-125409098	GCAAAAACCACTGTTAGCctccccgtcggggaatcgaaccccggtctcccgcgtgacaggcggggatactcaccactatactaacgaggaCAAGCTGTGCT	1091	32589.5	3022.5	4	c -> a	125409054	950	924	97.3
chr5	125408998	125409098	101	595.8	1084	TRNA_Asp	chr5:125408998-125409098	GCAAAAACCACTGTTAGCctccccgtcggggaatcgaaccccggtctcccgcgtgacaggcggggatactcaccactatactaacgaggaCAAGCTGTGCT	1091	32589.5	3022.5	5	g -> t	125409060	979	1	0.1
chr5	125408998	125409098	101	595.8	1084	TRNA_Asp	chr5:125408998-125409098	GCAAAAACCACTGTTAGCctccccgtcggggaatcgaaccccggtctcccgcgtgacaggcggggatactcaccactatactaacgaggaCAAGCTGTGCT	1091	32589.5	3022.5	6	c -> a	125409066	979	9	0.9
chr5	125408998	125409098	101	595.8	1084	TRNA_Asp	chr5:125408998-125409098	GCAAAAACCACTGTTAGCctccccgtcggggaatcgaaccccggtctcccgcgtgacaggcggggatactcaccactatactaacgaggaCAAGCTGTGCT	1091	32589.5	3022.5	7	c -> a	125409068	978	2	0.2
chr5	125408998	125409098	101	595.8	1084	TRNA_Asp	chr5:125408998-125409098	GCAAAAACCACTGTTAGCctccccgtcggggaatcgaaccccggtctcccgcgtgacaggcggggatactcaccactatactaacgaggaCAAGCTGTGCT	1091	32589.5	3022.5	8	c -> a	125409073	978	2	0.2
chr5	125408998	125409098	101	595.8	1084	TRNA_Asp	chr5:125408998-125409098	GCAAAAACCACTGTTAGCctccccgtcggggaatcgaaccccggtctcccgcgtgacaggcggggatactcaccactatactaacgaggaCAAGCTGTGCT	1091	32589.5	3022.5	9	c -> a	125409082	978	4	0.4
chr5	146261005	146261091	87	27.5	46		chr5:146261005-146261091	cactccccggcgccgctcgtggggggcccaagtccttctgatcgaggcccagcccgtggacggtgtgaggctggtcgcggcccccgg	46	1595.2	147.9	1	g -> t	146261014	16	1	6.2
chr5	146261005	146261091	87	27.5	46		chr5:146261005-146261091	cactccccggcgccgctcgtggggggcccaagtccttctgatcgaggcccagcccgtggacggtgtgaggctggtcgcggcccccgg	46	1595.2	147.9	2	c -> a	146261080	19	19	100
chr5	146261153	146261235	83	21.8	35		chr5:146261153-146261235	taaactccatctaaggctaaataccggcacgagaccgatagtcaacaagtacctaagggaaagttgaaaagaactttgaagag	38	1381.3	128.1	1	g -> t	146261167	22	1	4.5
chr5	146261153	146261235	83	21.8	35		chr5:146261153-146261235	taaactccatctaaggctaaataccggcacgagaccgatagtcaacaagtacctaagggaaagttgaaaagaactttgaagag	38	1381.3	128.1	2	g -> t	146261168	22	1	4.5
chr5	146261238	146261328	91	54.3	88		chr5:146261238-146261328	ttcaagagggcgtgaaaccgttaagaggtaaactggtggggtccgcgcagtccgcccggaggattcaacccggcggcgcgcgtccgccatg	100	3315.4	307.5	1	g -> t	146261277	88	1	1.1
chr5	149228987	149229080	94	1251.2	2800	TRNA_Asn	chr5:149228987-149229080	AAAAGGAACGCtgccgtccctgggtgggctcgaaccaccaacctttcggttaacagccgaacgcgctaaccgattgcgccacagagacACAGCT	2805	90028.3	8349.6	1	c -> a	149229000	2706	1	0
chr5	149228987	149229080	94	1251.2	2800	TRNA_Asn	chr5:149228987-149229080	AAAAGGAACGCtgccgtccctgggtgggctcgaaccaccaacctttcggttaacagccgaacgcgctaaccgattgcgccacagagacACAGCT	2805	90028.3	8349.6	2	c -> a	149229029	2798	1	0
chr5	149228987	149229080	94	1251.2	2800	TRNA_Asn	chr5:149228987-149229080	AAAAGGAACGCtgccgtccctgggtgggctcgaaccaccaacctttcggttaacagccgaacgcgctaaccgattgcgccacagagacACAGCT	2805	90028.3	8349.6	3	c -> a	149229040	89	83	93.3
chr5	149228987	149229080	94	1251.2	2800	TRNA_Asn	chr5:149228987-149229080	AAAAGGAACGCtgccgtccctgggtgggctcgaaccaccaacctttcggttaacagccgaacgcgctaaccgattgcgccacagagacACAGCT	2805	90028.3	8349.6	4	c -> a	149229048	90	3	3.3
chr5	30888141	30888188	48	41.5	49	TRNA_Tyr	chr5:30888141-30888188	taggtcgctggttcgattccggctcgaaggacTTCGTGCACTACTTTT	49	3079.8	285.6	1	g -> t	30888176	49	1	2
chr5	60042956	60043027	72	42.5	64		chr5:60042956-60043027	ACTAGATTGGCAGGAATTAAACCTACGAAAATTTAGTTAACAGCTAAATACCCTATTACTGGCTTCAATCTA	64	2681.8	248.7	1	c -> a	60042996	42	41	97.6
chr5	90468621	90468689	69	31	40	Alb	chr5:90468621-90468689	CATTGCTGCTGATTTTGTTGAGGACCAGGAAGTGTGCAAGAACTATGCTGAGGCCAAGGATGTCTTCCT	42	1836.4	170.3	1	g -> t	90468631	28	1	3.6
chr5	90468621	90468689	69	31	40	Alb	chr5:90468621-90468689	CATTGCTGCTGATTTTGTTGAGGACCAGGAAGTGTGCAAGAACTATGCTGAGGCCAAGGATGTCTTCCT	42	1836.4	170.3	2	g -> t	90468682	10	8	80
chr5	90472073	90472105	33	10.4	12	Alb	chr5:90472073-90472105	ACCTAGGAAGAGTGGGCACCAAGTGTTGTACAC	13	1188.5	110.2	0
chr5	90472591	90472646	56	12.1	16	Alb	chr5:90472591-90472646	CATATGTCCCCAAAGAGTTTAAAGCTGAGACCTTCACCTTCCACTCTGATATCTGC	17	915.9	84.9	0
chr6	109505281	109505310	30	11.8	13		chr6:109505281-109505310	taggttgagatcgtttcggccccaagacct	13	1307.4	121.3	0
chr6	125121723	125121756	34	11.7	13		chr6:125121723-125121756	CTTGTCCTGTGCCTGTAACTGCTACCCTGTGCTC	13	1153.6	107	0
chr6	128483605	128483661	57	19.1	22	Pzp	chr6:128483605-128483661	TTATGGTTTTTTAATTCCCTTCCGTTTATCTTGCTGTCTTTCTTCTTGGTTCTTCAT	23	1217.4	112.9	0
chr6	128760077	128760124	48	13.2	15		chr6:128760077-128760124	AAAAaggtggctggagagacagccgtgggtgctgggaaccgaactctt	15	942.8	87.4	0
chr6	128798861	128798908	48	12.4	13		chr6:128798861-128798908	AAAAaggtggctggagagacagccgtgggtgctgggaaccgaactctt	13	817.1	75.8	0
chr6	128839103	128839147	45	12.1	13		chr6:128839103-128839147	gagttcggttcccagcacccacggctgtctctccagccacctTTT	13	871.6	80.8	0
chr6	145932891	145932946	56	13.9	17		chr6:145932891-145932946	gctactagatggttcgattagtctttcgcccctatacccaggtcggacgaccgatt	23	1239.1	114.9	1	c -> a	145932921	16	1	6.2
chr6	145932891	145932946	56	13.9	17		chr6:145932891-145932946	gctactagatggttcgattagtctttcgcccctatacccaggtcggacgaccgatt	23	1239.1	114.9	2	c -> a	145932927	15	1	6.7
chr6	145932959	145933014	56	15.1	19		chr6:145932959-145933014	ccgctacggacctccaccagagtttcctctggcttcgccctgcccaggcatagttc	19	1023.6	94.9	0
chr6	3200865	3200983	119	30.6	52		chr6:3200865-3200983	cagggttcgattccggagagggagcctgagaaacggctaccacatccaaggaaggcagcaggcgcgcaaattacccactcccgacccggggaggtagtgacgaaaaataacaatacagg	73	1850.8	171.6	1	g -> t	3200886	20	1	5
chr6	3200865	3200983	119	30.6	52		chr6:3200865-3200983	cagggttcgattccggagagggagcctgagaaacggctaccacatccaaggaaggcagcaggcgcgcaaattacccactcccgacccggggaggtagtgacgaaaaataacaatacagg	73	1850.8	171.6	2	g -> t	3200888	20	1	5
chr6	3200865	3200983	119	30.6	52		chr6:3200865-3200983	cagggttcgattccggagagggagcctgagaaacggctaccacatccaaggaaggcagcaggcgcgcaaattacccactcccgacccggggaggtagtgacgaaaaataacaatacagg	73	1850.8	171.6	3	c -> a	3200942	48	2	4.2
chr6	3200865	3200983	119	30.6	52		chr6:3200865-3200983	cagggttcgattccggagagggagcctgagaaacggctaccacatccaaggaaggcagcaggcgcgcaaattacccactcccgacccggggaggtagtgacgaaaaataacaatacagg	73	1850.8	171.6	4	g -> t	3200963	35	1	2.9
chr6	3201021	3201124	104	30.3	55		chr6:3201021-3201124	taaatcctttaacgaggatccattggagggcaagtctggtgccagcagccgcggtaattccagctccaatagcgtatattaaagttgctgcagttaaaaagctc	67	1943.6	180.3	1	c -> a	3201041	19	6	31.6
chr6	3201021	3201124	104	30.3	55		chr6:3201021-3201124	taaatcctttaacgaggatccattggagggcaagtctggtgccagcagccgcggtaattccagctccaatagcgtatattaaagttgctgcagttaaaaagctc	67	1943.6	180.3	2	g -> t	3201071	54	1	1.9
chr6	3201021	3201124	104	30.3	55		chr6:3201021-3201124	taaatcctttaacgaggatccattggagggcaagtctggtgccagcagccgcggtaattccagctccaatagcgtatattaaagttgctgcagttaaaaagctc	67	1943.6	180.3	3	g -> t	3201073	54	1	1.9
chr6	3201021	3201124	104	30.3	55		chr6:3201021-3201124	taaatcctttaacgaggatccattggagggcaagtctggtgccagcagccgcggtaattccagctccaatagcgtatattaaagttgctgcagttaaaaagctc	67	1943.6	180.3	4	g -> t	3201104	15	1	6.7
chr6	3201339	3201421	83	43.8	67		chr6:3201339-3201421	gttggttttcggaactgaggccatgattaagagggacggccgggggcattcgtattgcgccgctagaggtgaaattcttggac	67	2435.4	225.9	1	g -> t	3201350	17	1	5.9
chr6	3201339	3201421	83	43.8	67		chr6:3201339-3201421	gttggttttcggaactgaggccatgattaagagggacggccgggggcattcgtattgcgccgctagaggtgaaattcttggac	67	2435.4	225.9	2	g -> t	3201371	67	1	1.5
chr6	3201339	3201421	83	43.8	67		chr6:3201339-3201421	gttggttttcggaactgaggccatgattaagagggacggccgggggcattcgtattgcgccgctagaggtgaaattcttggac	67	2435.4	225.9	3	g -> t	3201382	66	1	1.5
chr6	3201339	3201421	83	43.8	67		chr6:3201339-3201421	gttggttttcggaactgaggccatgattaagagggacggccgggggcattcgtattgcgccgctagaggtgaaattcttggac	67	2435.4	225.9	4	g -> t	3201395	53	1	1.9
chr6	3201436	3201562	127	195.7	387		chr6:3201436-3201562	ccagagcgaaagcatttgccaagaatgttttcattaatcaagaacgaaagtcggaggttcgaagacgatcagataccgtcgtagttccgaccataaacgatgccgactggtgatgcagcggcgttat	447	10618.9	984.8	1	g -> t	3201458	191	1	0.5
chr6	3201436	3201562	127	195.7	387		chr6:3201436-3201562	ccagagcgaaagcatttgccaagaatgttttcattaatcaagaacgaaagtcggaggttcgaagacgatcagataccgtcgtagttccgaccataaacgatgccgactggtgatgcagcggcgttat	447	10618.9	984.8	2	g -> t	3201462	192	98	51
chr6	3201436	3201562	127	195.7	387		chr6:3201436-3201562	ccagagcgaaagcatttgccaagaatgttttcattaatcaagaacgaaagtcggaggttcgaagacgatcagataccgtcgtagttccgaccataaacgatgccgactggtgatgcagcggcgttat	447	10618.9	984.8	3	g -> t	3201477	377	1	0.3
chr6	3201436	3201562	127	195.7	387		chr6:3201436-3201562	ccagagcgaaagcatttgccaagaatgttttcattaatcaagaacgaaagtcggaggttcgaagacgatcagataccgtcgtagttccgaccataaacgatgccgactggtgatgcagcggcgttat	447	10618.9	984.8	4	g -> t	3201485	378	1	0.3
chr6	3201436	3201562	127	195.7	387		chr6:3201436-3201562	ccagagcgaaagcatttgccaagaatgttttcattaatcaagaacgaaagtcggaggttcgaagacgatcagataccgtcgtagttccgaccataaacgatgccgactggtgatgcagcggcgttat	447	10618.9	984.8	5	g -> t	3201488	380	1	0.3
chr6	3201436	3201562	127	195.7	387		chr6:3201436-3201562	ccagagcgaaagcatttgccaagaatgttttcattaatcaagaacgaaagtcggaggttcgaagacgatcagataccgtcgtagttccgaccataaacgatgccgactggtgatgcagcggcgttat	447	10618.9	984.8	6	g -> t	3201496	355	1	0.3
chr6	3201436	3201562	127	195.7	387		chr6:3201436-3201562	ccagagcgaaagcatttgccaagaatgttttcattaatcaagaacgaaagtcggaggttcgaagacgatcagataccgtcgtagttccgaccataaacgatgccgactggtgatgcagcggcgttat	447	10618.9	984.8	7	c -> a	3201501	353	1	0.3
chr6	44792949	44792996	48	12.4	16		chr6:44792949-44792996	ggcagggcgaagccagaggaaactctggtggaggtccgtagcggtcct	17	1068.5	99.1	0
chr6	44793140	44793178	39	10.8	13		chr6:44793140-44793178	gaatgattagaggtcttggggccgaaacgatctcaacct	15	1160.4	107.6	0
chr6	47781661	47781723	63	27.8	37		chr6:47781661-47781723	tcacaaccagttacagatttctttgttccttctccgctcccactgcttcacttgaccagcctt	39	1867.7	173.2	1	g -> t	47781685	27	4	14.8
chr6	49236464	49236606	143	43.1	71		chr6:49236464-49236606	atccctgtggtaacttttctgacacctcctgcttaaaacccaaaaggtcagaaggatcgtgaggccccgctttcacggtctgtattcgtactgaaaatcaagatcaagcgagcttttgcccttctgctccacgggaggtttct	113	2384.1	221.1	1	c -> a	49236587	27	1	3.7
chr6	71199892	71199948	57	55.1	59	Fabp1	chr6:71199892-71199948	GTGGTCAGCTGTGGAAAGGAAGCCTCGTTGCCACCATGAACTTCTCCGGCAAGTACC	59	3122.9	289.6	0
chr7	103813794	103813862	69	14.4	23	Hbb-b2	chr7:103813794-103813862	CACCAACTTCATCGGCGTTCACCTTTCCCCACAGGCCAGAGACAGCAGCCTTCTCAGCATCAGTCAGGT	23	1005.7	93.3	1	c -> a	103813822	19	1	5.3
chr7	103813794	103813862	69	14.4	23	Hbb-b2	chr7:103813794-103813862	CACCAACTTCATCGGCGTTCACCTTTCCCCACAGGCCAGAGACAGCAGCCTTCTCAGCATCAGTCAGGT	23	1005.7	93.3	2	c -> a	103813836	12	10	83.3
chr7	103826612	103826714	103	12.8	16	Hbb-bs	chr7:103826612-103826714	GCTCTCTTGGGAACAATTAACCATTGTTCACAGGCAAGAGCAGGAAAGGGGGTTTAGTGGTACTTGTGAGCCAGGGCAGCGGCCACTCCAGCCACCACCTTCT	29	849.4	78.8	0
chr7	103827492	103827522	31	10.8	12	Hbb-bs	chr7:103827492-103827522	CACTGAGGCTGGCAAAGGTGCCCTTGAGGCT	12	1167.9	108.3	0
chr7	103827794	103827841	48	14.1	20	Hbb-bs	chr7:103827794-103827841	CCTCACCACCAACTTCATCGGCGTTCACCTTTCCCCACAGGCCAGAGA	20	1257.1	116.6	0
chr7	103827855	103827873	19	10.6	13	Hbb-bs	chr7:103827855-103827873	AGCATCAGTCAGGTGCACC	14	2223	206.2	0
chr7	118119166	118119198	33	12.2	14	Arl6ip1	chr7:118119166-118119198	CAGCATCAGTGCATGGATCCACAAACTATGTTA	14	1279.9	118.7	0
chr7	130834500	130834591	92	29.9	52		chr7:130834500-130834591	taggtggggagtttgactggggcggtacacctgtcaaacggtaacacaggtgtcctaaggcgagctcagggaggacagaaacctcccgtgga	52	1705.3	158.2	1	g -> t	130834551	51	1	2
chr7	142575878	142575957	80	17.4	24	H19	chr7:142575878-142575957	TCTCAAGCAAGGAAGGAACAAAAGGAAAGAAACAGAATTACAGGAAAGGAGGAAGAAGAAAAAGACAGGAGGGAGATGAT	34	1282.2	118.9	1	c -> a	142575910	23	1	4.3
chr7	142575985	142576027	43	12.3	14	H19	chr7:142575985-142576027	TCCAGGATGATGTGGGTGGTGGTCTCCCGGGTCAGGCAGAGTT	18	1262.9	117.1	0
chr7	142576028	142576085	58	15.7	18	H19	chr7:142576028-142576085	GGCCATGAAGATGGATTCTCAGGGGTGGGTGGGTGCTATGAGTCTGCTCTTTCAAAAT	24	1248.4	115.8	0
chr7	142577586	142577633	48	11.8	14	H19	chr7:142577586-142577633	GTCCCCCAGCCTCCTTCTGTCTCGGCTCCCCCCGAGACGATGTCTCCT	16	1005.7	93.3	0
chr7	142577920	142577977	58	13.2	16	H19	chr7:142577920-142577977	ATTCCTCTCCAACCCTAGCTCAGGCCCTTCAGCTTCACTCCGATGTTTTCCAGCCTTT	20	1040.3	96.5	0
chr7	142577998	142578038	41	10.4	13	H19	chr7:142577998-142578038	GAGCTAGCCCCTCAGTCCTTCAACATTCCTGCCAGACTCCA	16	1177.4	109.2	1	c -> a	142578006	10	1	10
chr7	142577998	142578038	41	10.4	13	H19	chr7:142577998-142578038	GAGCTAGCCCCTCAGTCCTTCAACATTCCTGCCAGACTCCA	16	1177.4	109.2	2	c -> a	142578018	10	1	10
chr7	142578042	142578086	45	10.7	12	H19	chr7:142578042-142578086	GCCGAGGTGCTCCTCGGACCCCACGACTCTCCTCCAGCTCTCCCA	17	1139.8	105.7	0
chr7	142653687	142653728	42	11.5	13	Igf2	chr7:142653687-142653728	GGGTAAGGAGAAACCTGGGGAGGGAGTGGAGCAGAGAGATCT	13	933.8	86.6	0
chr7	28351506	28351563	58	12.7	13	AF357399	chr7:28351506-28351563	GTAGCACTTGTATGGGTTTTTGTTGAACTAGTGGGCAAAAACTGGAAAACAAGTGCAA	13	676.2	62.7	1	g -> t	28351538	13	1	7.7
chr7	28821930	28821962	33	12.3	14	Hnrnpl	chr7:28821930-28821962	CATCCGAGCAGGAAAATGTTCCTTTCCTTTATG	15	1371.4	127.2	1	g -> t	28821947	12	12	100
chr7	58399314	58399371	58	48.2	51	TRNA_Glu	chr7:58399314-58399371	Ttcccacatggtctagcggttaggattcctggttttcacccaggcggcccgggttcga	51	2652.9	246	0
chr8	123103032	123103088	57	12	13	Snord68	chr8:123103032-123103088	GTGGAATGATGACATTCTCCGGAATCGCTGTACTGACTTGATGAAAGTACTTTTGAA	13	688.1	63.8	1	g -> t	123103061	13	2	15.4
chr8	123545639	123545695	57	13.6	14	Gm25212	chr8:123545639-123545695	tgcttagcttccgagatcagacgagatcgggcgcgttcagggtggtatggccgtaga	14	741	68.7	0
chr8	123555824	123555879	56	11.5	12	Gm23284	chr8:123555824-123555879	tgcttagcttccgagatcagacgagatcgggcgcgttcagggtggtatggccgtag	12	646.5	60	0
chr8	123582911	123582954	44	9.9	11		chr8:123582911-123582954	tgcttagcttccgagatcagacgagatcgggcgcgttcagggtg	12	822.8	76.3	1	c -> a	123582921	10	1	10
chr8	123613475	123613493	19	10.3	12		chr8:123613475-123613493	tgcttagcttccgagatca	12	1905.5	176.7	0
chr8	15519810	15519936	127	14.9	17		chr8:15519810-15519936	gtagcggtcctgacgtgcaaatcggtcgtccgacctgggtataggggcgaaagactaatcgaaccatctagtagctggttccctccgaagtttccctcaggatagctggcgctctcgctcttttttt	41	974	90.3	1	g -> t	15519816	11	1	9.1
chr8	15520011	15520095	85	14.7	19		chr8:15520011-15520095	caaactttaaatgggtaagaagcccggctcgctggcgtggagccgggcgtggaatgcgagtgcctagtgggccacttttggtaag	29	1029.3	95.5	0
chr8	57514071	57514111	41	10.6	12	Hmgb2	chr8:57514071-57514111	gaagaagaggaggaagaggaggaagatgacgaggaagaaga	14	1030.2	95.5	0
chr8	85053592	85053648	57	15.3	16	A230103J11Rik	chr8:85053592-85053648	TTAAGTGATGGAGACATACCCTGGGAGGCCCATGACCGGACTGGGATGTATTCGTAC	16	846.9	78.5	1	g -> t	85053639	16	16	100
chr8	85111885	85111955	71	19.4	25		chr8:85111885-85111955	actttcaatagatcccagcgagggagctgctctgctacgtacgaaaccccgacccagaagcaggtcgtcta	25	1062.3	98.5	0
chr9	104408663	104408738	76	57	81	TRNA_Glu	chr9:104408663-104408738	TGTgttcccacaccgggagtcgaacccgggccgcctgggtgaaaaccaggaatcctaaccgctagaccatgtggga	84	3334.6	309.3	1	c -> a	104408688	81	1	1.2
chr9	104408663	104408738	76	57	81	TRNA_Glu	chr9:104408663-104408738	TGTgttcccacaccgggagtcgaacccgggccgcctgggtgaaaaccaggaatcctaaccgctagaccatgtggga	84	3334.6	309.3	2	c -> a	104408716	63	1	1.6
chr9	104408663	104408738	76	57	81	TRNA_Glu	chr9:104408663-104408738	TGTgttcccacaccgggagtcgaacccgggccgcctgggtgaaaaccaggaatcctaaccgctagaccatgtggga	84	3334.6	309.3	3	c -> a	104408724	62	1	1.6
chr9	110281284	110281345	62	44	53	Mir6236	chr9:110281284-110281345	gtaacaactcacctgccgaatcaactagccctgaaaatggatggcgctggagcgtggggacc	53	2579	239.2	0
chr9	118674952	118675008	57	78.9	92		chr9:118674952-118675008	tacaaacccttgtgtcgagggctgactttcaatagatcgcagcgagggagctgctct	92	4869.5	451.6	1	c -> a	118674981	92	1	1.1
chr9	123461815	123461858	44	11.7	13	Lars2	chr9:123461815-123461858	gggaggacagaaacctcccgtggagcagaagggcaaaagctcgc	13	891.4	82.7	0
chr9	123461941	123462153	213	55.4	116	Lars2	chr9:123461941-123462153	gtgtcagaaaagttaccacagggataactggcttgtggcggccaagcgttcatagcgacgtcgctttttgatccttcgatgtcggctcttcctatcattgtgaagcagaattcaccaagcgttggattgttcacccactaatagggaacgtgagctgggattagaccgtcgtgagacaggttagttttaccctactgatgatgtgttgttgcc	222	3144.5	291.6	1	g -> t	123461970	81	1	1.2
chr9	123461941	123462153	213	55.4	116	Lars2	chr9:123461941-123462153	gtgtcagaaaagttaccacagggataactggcttgtggcggccaagcgttcatagcgacgtcgctttttgatccttcgatgtcggctcttcctatcattgtgaagcagaattcaccaagcgttggattgttcacccactaatagggaacgtgagctgggattagaccgtcgtgagacaggttagttttaccctactgatgatgtgttgttgcc	222	3144.5	291.6	2	g -> t	123461981	88	1	1.1
chr9	123461941	123462153	213	55.4	116	Lars2	chr9:123461941-123462153	gtgtcagaaaagttaccacagggataactggcttgtggcggccaagcgttcatagcgacgtcgctttttgatccttcgatgtcggctcttcctatcattgtgaagcagaattcaccaagcgttggattgttcacccactaatagggaacgtgagctgggattagaccgtcgtgagacaggttagttttaccctactgatgatgtgttgttgcc	222	3144.5	291.6	3	g -> t	123461986	99	1	1
chr9	123461941	123462153	213	55.4	116	Lars2	chr9:123461941-123462153	gtgtcagaaaagttaccacagggataactggcttgtggcggccaagcgttcatagcgacgtcgctttttgatccttcgatgtcggctcttcctatcattgtgaagcagaattcaccaagcgttggattgttcacccactaatagggaacgtgagctgggattagaccgtcgtgagacaggttagttttaccctactgatgatgtgttgttgcc	222	3144.5	291.6	4	g -> t	123462018	72	1	1.4
chr9	123461941	123462153	213	55.4	116	Lars2	chr9:123461941-123462153	gtgtcagaaaagttaccacagggataactggcttgtggcggccaagcgttcatagcgacgtcgctttttgatccttcgatgtcggctcttcctatcattgtgaagcagaattcaccaagcgttggattgttcacccactaatagggaacgtgagctgggattagaccgtcgtgagacaggttagttttaccctactgatgatgtgttgttgcc	222	3144.5	291.6	5	g -> t	123462045	78	1	1.3
chr9	123461941	123462153	213	55.4	116	Lars2	chr9:123461941-123462153	gtgtcagaaaagttaccacagggataactggcttgtggcggccaagcgttcatagcgacgtcgctttttgatccttcgatgtcggctcttcctatcattgtgaagcagaattcaccaagcgttggattgttcacccactaatagggaacgtgagctgggattagaccgtcgtgagacaggttagttttaccctactgatgatgtgttgttgcc	222	3144.5	291.6	6	g -> t	123462124	21	3	14.3
chr9	3258842	3258875	34	15.8	17		chr9:3258842-3258875	tgttacacactccttagcggattccgacttccat	17	1508.5	139.9	1	c -> a	3258847	16	3	18.8
chr9	3258842	3258875	34	15.8	17		chr9:3258842-3258875	tgttacacactccttagcggattccgacttccat	17	1508.5	139.9	2	c -> a	3258849	17	2	11.8
chr9	40803582	40803639	58	60.1	66	Hspa8	chr9:40803582-40803639	Ttcgctgtgatgatggattccaaaaccattcgtagtttccaccagaagtactgtgttg	67	3485.1	323.2	1	g -> t	40803593	60	1	1.7
chr9	40803582	40803639	58	60.1	66	Hspa8	chr9:40803582-40803639	Ttcgctgtgatgatggattccaaaaccattcgtagtttccaccagaagtactgtgttg	67	3485.1	323.2	2	g -> t	40803636	60	46	76.7
chr9	46229914	46229959	46	10.3	11	Apoa1	chr9:46229914-46229959	GATTGGGTGAGACAGGAGATGAACAAGGACCTAGAGGAAGTGAAAC	14	918.2	85.2	0
chr9	56223577	56223766	190	88.9	243		chr9:56223577-56223766	tcaatagatcgcagcgagggagctgctctgctatgtacgaaaccccgacccagaagcaggtcgtctacgaatggtttagcgccaggttccacacgaacgtgcgttcaacgtgacgggcgagagggcggccccctttccggccgcaccccgtttcccaagacgaacggctctccgcaccggaccccggtcc	304	4827.2	447.7	1	c -> a	56223658	236	2	0.8
chr9	56223577	56223766	190	88.9	243		chr9:56223577-56223766	tcaatagatcgcagcgagggagctgctctgctatgtacgaaaccccgacccagaagcaggtcgtctacgaatggtttagcgccaggttccacacgaacgtgcgttcaacgtgacgggcgagagggcggccccctttccggccgcaccccgtttcccaagacgaacggctctccgcaccggaccccggtcc	304	4827.2	447.7	2	c -> a	56223668	234	1	0.4
chr9	56223577	56223766	190	88.9	243		chr9:56223577-56223766	tcaatagatcgcagcgagggagctgctctgctatgtacgaaaccccgacccagaagcaggtcgtctacgaatggtttagcgccaggttccacacgaacgtgcgttcaacgtgacgggcgagagggcggccccctttccggccgcaccccgtttcccaagacgaacggctctccgcaccggaccccggtcc	304	4827.2	447.7	3	c -> a	56223706	85	1	1.2
chr9	56223577	56223766	190	88.9	243		chr9:56223577-56223766	tcaatagatcgcagcgagggagctgctctgctatgtacgaaaccccgacccagaagcaggtcgtctacgaatggtttagcgccaggttccacacgaacgtgcgttcaacgtgacgggcgagagggcggccccctttccggccgcaccccgtttcccaagacgaacggctctccgcaccggaccccggtcc	304	4827.2	447.7	4	c -> a	56223707	78	1	1.3
chr9	56223900	56223950	51	12.1	15		chr9:56223900-56223950	taatcccacagatggtagcttcgccccattggctcctcagccaagcacata	17	1005.7	93.3	0
chr9	64175047	64175114	68	284.7	359		chr9:64175047-64175114	CAGTAAATGATGAGATTCCATTGGTCCGTGTTTCTGAACTACATGATTTTCCTTGGCTATTCTGATAC	359	15927.9	1477.2	1	g -> t	64175070	322	2	0.6
chr9	64175047	64175114	68	284.7	359		chr9:64175047-64175114	CAGTAAATGATGAGATTCCATTGGTCCGTGTTTCTGAACTACATGATTTTCCTTGGCTATTCTGATAC	359	15927.9	1477.2	2	g -> t	64175074	324	1	0.3
chr9	64175047	64175114	68	284.7	359		chr9:64175047-64175114	CAGTAAATGATGAGATTCCATTGGTCCGTGTTTCTGAACTACATGATTTTCCTTGGCTATTCTGATAC	359	15927.9	1477.2	3	g -> t	64175076	324	295	91
chr9	64175047	64175114	68	284.7	359		chr9:64175047-64175114	CAGTAAATGATGAGATTCCATTGGTCCGTGTTTCTGAACTACATGATTTTCCTTGGCTATTCTGATAC	359	15927.9	1477.2	4	c -> a	64175085	359	1	0.3
chr9	88521813	88521867	55	10.9	12	AF357374	chr9:88521813-88521867	CCGTAATTATGGTTTTTCAACAGGAATTCAGGTTCGGGATAGGATCATCATAGAC	12	658.3	61	1	c -> a	88521833	11	9	81.8
chr9	88857709	88857728	20	9.9	11		chr9:88857709-88857728	CCGTAATTATGGTTTTTCAA	11	1659.3	153.9	0
chr9	89075336	89075369	34	10.6	11		chr9:89075336-89075369	AGTCTATGATGATCCTATCCCGAACCTGAATTCC	11	976.1	90.5	0
chr9	89075371	89075390	20	10.4	11		chr9:89075371-89075390	GTTGAAAAACCATACTTACG	11	1659.3	153.9	1	c -> a	89075385	11	3	27.3
chrM	10165	10246	82	14.6	21	AK142750	chrM:10165-10246	CAATGCTAAAAATTATTCTTCCCTCACTAATGCTACTACCACTAACCTGACTATCAAGCCCTAAAAAAACCTGAACAAACGT	25	919.8	85.3	0
chrM	1061	1448	388	73.2	196	AK018753, GU332589	chrM:1061-1448	CCCAGAAGATTTCATGACCAATGAACACTCTGAACTAATCCTAGCCCTAGCCCTACACAAATATAATTATACTATTATATAAATCAAAACATTTATCCTACTAAAAGTATTGGAGAAAGAAATTCGTACATCTAGGAGCTATAGAACTAGTACCGCAAGGGAAAGATGAAAGACTAATTAAAAGTAAGAACAAGCAAAGATTAAACCTTGTACCTTTTGCATAATGAACTAACTAGAAAACTTCTAACTAAAAGAATTACAGCTAGAAACCCCGAAACCAAACGAGCTACCTAAAAACAATTTTATGAATCAACTCGTCTATGTGGCAAAATAGTGAGAAGATTTTTAGGTAGAGGTGAAAAGCCTAACGAGCTTGGTGATAGCTGGT	531	4128.9	382.9	1	g -> t	1104	158	3	1.9
chrM	1061	1448	388	73.2	196	AK018753, GU332589	chrM:1061-1448	CCCAGAAGATTTCATGACCAATGAACACTCTGAACTAATCCTAGCCCTAGCCCTACACAAATATAATTATACTATTATATAAATCAAAACATTTATCCTACTAAAAGTATTGGAGAAAGAAATTCGTACATCTAGGAGCTATAGAACTAGTACCGCAAGGGAAAGATGAAAGACTAATTAAAAGTAAGAACAAGCAAAGATTAAACCTTGTACCTTTTGCATAATGAACTAACTAGAAAACTTCTAACTAAAAGAATTACAGCTAGAAACCCCGAAACCAAACGAGCTACCTAAAAACAATTTTATGAATCAACTCGTCTATGTGGCAAAATAGTGAGAAGATTTTTAGGTAGAGGTGAAAAGCCTAACGAGCTTGGTGATAGCTGGT	531	4128.9	382.9	2	g -> t	1172	134	1	0.7
chrM	1061	1448	388	73.2	196	AK018753, GU332589	chrM:1061-1448	CCCAGAAGATTTCATGACCAATGAACACTCTGAACTAATCCTAGCCCTAGCCCTACACAAATATAATTATACTATTATATAAATCAAAACATTTATCCTACTAAAAGTATTGGAGAAAGAAATTCGTACATCTAGGAGCTATAGAACTAGTACCGCAAGGGAAAGATGAAAGACTAATTAAAAGTAAGAACAAGCAAAGATTAAACCTTGTACCTTTTGCATAATGAACTAACTAGAAAACTTCTAACTAAAAGAATTACAGCTAGAAACCCCGAAACCAAACGAGCTACCTAAAAACAATTTTATGAATCAACTCGTCTATGTGGCAAAATAGTGAGAAGATTTTTAGGTAGAGGTGAAAAGCCTAACGAGCTTGGTGATAGCTGGT	531	4128.9	382.9	3	g -> t	1175	134	1	0.7
chrM	1061	1448	388	73.2	196	AK018753, GU332589	chrM:1061-1448	CCCAGAAGATTTCATGACCAATGAACACTCTGAACTAATCCTAGCCCTAGCCCTACACAAATATAATTATACTATTATATAAATCAAAACATTTATCCTACTAAAAGTATTGGAGAAAGAAATTCGTACATCTAGGAGCTATAGAACTAGTACCGCAAGGGAAAGATGAAAGACTAATTAAAAGTAAGAACAAGCAAAGATTAAACCTTGTACCTTTTGCATAATGAACTAACTAGAAAACTTCTAACTAAAAGAATTACAGCTAGAAACCCCGAAACCAAACGAGCTACCTAAAAACAATTTTATGAATCAACTCGTCTATGTGGCAAAATAGTGAGAAGATTTTTAGGTAGAGGTGAAAAGCCTAACGAGCTTGGTGATAGCTGGT	531	4128.9	382.9	4	g -> t	1196	169	1	0.6
chrM	1061	1448	388	73.2	196	AK018753, GU332589	chrM:1061-1448	CCCAGAAGATTTCATGACCAATGAACACTCTGAACTAATCCTAGCCCTAGCCCTACACAAATATAATTATACTATTATATAAATCAAAACATTTATCCTACTAAAAGTATTGGAGAAAGAAATTCGTACATCTAGGAGCTATAGAACTAGTACCGCAAGGGAAAGATGAAAGACTAATTAAAAGTAAGAACAAGCAAAGATTAAACCTTGTACCTTTTGCATAATGAACTAACTAGAAAACTTCTAACTAAAAGAATTACAGCTAGAAACCCCGAAACCAAACGAGCTACCTAAAAACAATTTTATGAATCAACTCGTCTATGTGGCAAAATAGTGAGAAGATTTTTAGGTAGAGGTGAAAAGCCTAACGAGCTTGGTGATAGCTGGT	531	4128.9	382.9	5	g -> t	1219	112	2	1.8
chrM	11050	11069	20	10.3	11	AK142750	chrM:11050-11069	CACTTGTTATTGCATCAATC	11	1659.3	153.9	0
chrM	11118	11191	74	18.1	25	AK142750	chrM:11118-11191	GCACATGGCCTCACATCATCACTCCTATTCTGCCTAGCAAACTCCAACTACGAACGGATCCACAGCCGTACTAT	29	1182.3	109.7	0
chrM	11386	11471	86	18.1	26	AK142750	chrM:11386-11471	CAATATACATAATTATTACCACCCAACGCGGCAAACTAACCAACCATATAATTAACCTCCAACCCTCACACACACGAGAACTAACA	33	1157.7	107.4	0
chrM	11543	11632	90	53908	123704		chrM:11543-11632	ATGTGAATATAGTTTACAAAAAACATTAGACTGTGAATCTGACAACAGGAAATAAACCTCCTTATTCACCAAGAAAGATTGCAAGAACTG	123715	4.14719e+06	384630	1	g -> t	11554	309	1	0.3
chrM	11543	11632	90	53908	123704		chrM:11543-11632	ATGTGAATATAGTTTACAAAAAACATTAGACTGTGAATCTGACAACAGGAAATAAACCTCCTTATTCACCAAGAAAGATTGCAAGAACTG	123715	4.14719e+06	384630	2	g -> t	11571	4326	1	0
chrM	11543	11632	90	53908	123704		chrM:11543-11632	ATGTGAATATAGTTTACAAAAAACATTAGACTGTGAATCTGACAACAGGAAATAAACCTCCTTATTCACCAAGAAAGATTGCAAGAACTG	123715	4.14719e+06	384630	3	g -> t	11575	4759	4247	89.2
chrM	11543	11632	90	53908	123704		chrM:11543-11632	ATGTGAATATAGTTTACAAAAAACATTAGACTGTGAATCTGACAACAGGAAATAAACCTCCTTATTCACCAAGAAAGATTGCAAGAACTG	123715	4.14719e+06	384630	4	g -> t	11577	7818	1	0
chrM	11543	11632	90	53908	123704		chrM:11543-11632	ATGTGAATATAGTTTACAAAAAACATTAGACTGTGAATCTGACAACAGGAAATAAACCTCCTTATTCACCAAGAAAGATTGCAAGAACTG	123715	4.14719e+06	384630	5	g -> t	11583	8004	4	0
chrM	11543	11632	90	53908	123704		chrM:11543-11632	ATGTGAATATAGTTTACAAAAAACATTAGACTGTGAATCTGACAACAGGAAATAAACCTCCTTATTCACCAAGAAAGATTGCAAGAACTG	123715	4.14719e+06	384630	6	g -> t	11590	7994	2	0
chrM	11543	11632	90	53908	123704		chrM:11543-11632	ATGTGAATATAGTTTACAAAAAACATTAGACTGTGAATCTGACAACAGGAAATAAACCTCCTTATTCACCAAGAAAGATTGCAAGAACTG	123715	4.14719e+06	384630	7	g -> t	11591	7992	1	0
chrM	11741	11800	60	21.9	27	BC071253	chrM:11741-11800	AATCAATATTTTCACAACCTCAATCTTATTAATCTTCATTCTTCTACTATCCCCAATCCT	26	1307.4	121.3	0
chrM	12565	12588	24	9.6	11	BC071253, X57780	chrM:12565-12588	CAACTATACTTTGCCTCGGAGCCC	11	1382.8	128.2	1	g -> t	12583	10	1	10
chrM	12846	12904	59	17.9	21	BC071253, X57780	chrM:12846-12904	ACATCATCATGCCTAGTAATCGGAAGCCTCGCCCTCACAGGAATACCATTCCTAACAGG	22	1125	104.3	0
chrM	12923	12991	69	16.3	23	BC071253, X57780	chrM:12923-12991	AATTATTGAAGCAATTAATACCTGCAACACCAACGCCTGAGCCCTACTAATTACACTAATCGCCACTTC	18	787	73	0
chrM	13019	13096	78	18.7	25	BC071253, X57780	chrM:13019-13096	CATTTACTTCGTAACAATAACAAAACCGCGTTTTCCCCCCCTAATCTCCATTAACGAAAATGACCCAGACCTCATAAA	25	967	89.7	0
chrM	13271	13424	154	16.2	22	BC071253, X57780	chrM:13271-13424	ACTATCAATAAATAAAGCAAATCCATATTCATCCTTCTCAACTTTACTGGGGTTTTTCCCATCTATTATTCACCGCATTACACCCATAAAATCTCTCAACCTAAGCCTAAAAACATCCCTAACTCTCCTAGACTTGATCTGGTTAGAAAAAACC	46	901.2	83.6	0
chrM	13620	13743	124	20.2	29	BC071253, X57780	chrM:13620-13743	TTCAAGTAGCACAACTATATATTGCCGCTACCCCAATCCCTCCTTCCAACATAACTCCAACATCATCAACCTCATACATCAACCAATCTCCCAAACCATCAAGATTAATTACTCCAACTTCATC	40	973.2	90.3	1	c -> a	13653	22	1	4.5
chrM	13620	13743	124	20.2	29	BC071253, X57780	chrM:13620-13743	TTCAAGTAGCACAACTATATATTGCCGCTACCCCAATCCCTCCTTCCAACATAACTCCAACATCATCAACCTCATACATCAACCAATCTCCCAAACCATCAAGATTAATTACTCCAACTTCATC	40	973.2	90.3	2	c -> a	13657	24	1	4.2
chrM	13620	13743	124	20.2	29	BC071253, X57780	chrM:13620-13743	TTCAAGTAGCACAACTATATATTGCCGCTACCCCAATCCCTCCTTCCAACATAACTCCAACATCATCAACCTCATACATCAACCAATCTCCCAAACCATCAAGATTAATTACTCCAACTTCATC	40	973.2	90.3	3	c -> a	13677	25	1	4
chrM	13838	13952	115	14.2	19	BC071253, X57780	chrM:13838-13952	TATTCCTCAGTAGCTATAGCAGTCGTATATCCAAACACAACCAACATCCCCCCTAAATAAATTAAAAAAACTATTAAACCTAAAAACGATCCACCAAACCCTAAAACCATTAAAC	20	524.7	48.7	0
chrM	14014	14070	57	13.2	15	BC071253, X57780	chrM:14014-14070	TAACCCAAGACAACCAACCAAAAATAATGAACTTAAAACAAAAATATAATTATTCAT	16	846.9	78.5	1	c -> a	14052	13	2	15.4
chrM	14584	14651	68	16.3	21	X57780	chrM:14584-14651	CAAACCTCCTATCAGCCATCCCATATATTGGAACAACCCTAGTCGAATGAATTTGAGGGGGCTTCTCA	24	1064.8	98.8	0
chrM	14693	14750	58	19.8	23	X57780	chrM:14693-14750	CATCTTACCATTTATTATCGCGGCCCTAGCAATCGTTCACCTCCTCTTCCTCCACGAA	24	1248.4	115.8	0
chrM	1472	1494	23	9.9	11	AK018753, GU332589	chrM:1472-1494	CAATTTTAAACTTGCTAAAAAAA	11	1442.9	133.8	0
chrM	1495	1725	231	25.9	51	AK018753, GU332589	chrM:1495-1725	CAACAAAATCAAAAAGTAAGTTTAGATTATAGCCAAAAGAGGGACAGCTCTTCTGGAACGGAAAAAACCTTTAATAGTGAATAATTAACAAAACAGCTTTTAACCATTGTAGGCCTAAAAGCAGCCACCAATAAAGAAAGCGTTCAAGCTCAACATAAAATTTCAATTAATTCCATAATTTACACCAACTTCCTAAACTTAAAATTGGGTTAATCTATAACTTTATAGATG	117	1528.1	141.7	1	g -> t	1514	29	1	3.4
chrM	1495	1725	231	25.9	51	AK018753, GU332589	chrM:1495-1725	CAACAAAATCAAAAAGTAAGTTTAGATTATAGCCAAAAGAGGGACAGCTCTTCTGGAACGGAAAAAACCTTTAATAGTGAATAATTAACAAAACAGCTTTTAACCATTGTAGGCCTAAAAGCAGCCACCAATAAAGAAAGCGTTCAAGCTCAACATAAAATTTCAATTAATTCCATAATTTACACCAACTTCCTAAACTTAAAATTGGGTTAATCTATAACTTTATAGATG	117	1528.1	141.7	2	g -> t	1536	45	1	2.2
chrM	15135	15165	31	10.4	12	X57780	chrM:15135-15165	AACCTACTTATCTTAACCTGAATTGGGGGCC	12	1167.9	108.3	0
chrM	15297	15358	62	101.9	158		chrM:15297-15358	AGTATAAACATTACTCTGGTCTTGTAAACCTGAAATGAAGATCTTCTCTTCTCAAGACATCA	143	6958.5	645.4	1	c -> a	15305	15	15	100
chrM	15297	15358	62	101.9	158		chrM:15297-15358	AGTATAAACATTACTCTGGTCTTGTAAACCTGAAATGAAGATCTTCTCTTCTCAAGACATCA	143	6958.5	645.4	2	g -> t	15352	158	1	0.6
chrM	1726	2022	297	109.5	288	AK018753, GU332589	chrM:1726-2022	CAACACTGTTAGTATGAGTAACAAGAATTCCAATTCTCCAGGCATACGCGTATAACAACTCGGATAACCATTGTTAGTTAATCAGACTATAGGCAATAATCACACTATAAATAATCCACCTATAACTTCTCTGTTAACCCAACACCGGAATGCCTAAAGGAAAGATCCAAAAAGATAAAAGGAACTCGGCAAACAAGAACCCCGCCTGTTTACCAAAAACATCACCTCTAGCATTACAAGTATTAGAGGCACTGCCTGCCCAGTGACTAAAGTTTaacggccgcggtatcctgaccg	603	6125.4	568.1	1	g -> t	1767	38	1	2.6
chrM	1726	2022	297	109.5	288	AK018753, GU332589	chrM:1726-2022	CAACACTGTTAGTATGAGTAACAAGAATTCCAATTCTCCAGGCATACGCGTATAACAACTCGGATAACCATTGTTAGTTAATCAGACTATAGGCAATAATCACACTATAAATAATCCACCTATAACTTCTCTGTTAACCCAACACCGGAATGCCTAAAGGAAAGATCCAAAAAGATAAAAGGAACTCGGCAAACAAGAACCCCGCCTGTTTACCAAAAACATCACCTCTAGCATTACAAGTATTAGAGGCACTGCCTGCCCAGTGACTAAAGTTTaacggccgcggtatcctgaccg	603	6125.4	568.1	2	g -> t	1798	80	1	1.2
chrM	1726	2022	297	109.5	288	AK018753, GU332589	chrM:1726-2022	CAACACTGTTAGTATGAGTAACAAGAATTCCAATTCTCCAGGCATACGCGTATAACAACTCGGATAACCATTGTTAGTTAATCAGACTATAGGCAATAATCACACTATAAATAATCCACCTATAACTTCTCTGTTAACCCAACACCGGAATGCCTAAAGGAAAGATCCAAAAAGATAAAAGGAACTCGGCAAACAAGAACCCCGCCTGTTTACCAAAAACATCACCTCTAGCATTACAAGTATTAGAGGCACTGCCTGCCCAGTGACTAAAGTTTaacggccgcggtatcctgaccg	603	6125.4	568.1	3	g -> t	1818	93	1	1.1
chrM	1726	2022	297	109.5	288	AK018753, GU332589	chrM:1726-2022	CAACACTGTTAGTATGAGTAACAAGAATTCCAATTCTCCAGGCATACGCGTATAACAACTCGGATAACCATTGTTAGTTAATCAGACTATAGGCAATAATCACACTATAAATAATCCACCTATAACTTCTCTGTTAACCCAACACCGGAATGCCTAAAGGAAAGATCCAAAAAGATAAAAGGAACTCGGCAAACAAGAACCCCGCCTGTTTACCAAAAACATCACCTCTAGCATTACAAGTATTAGAGGCACTGCCTGCCCAGTGACTAAAGTTTaacggccgcggtatcctgaccg	603	6125.4	568.1	4	g -> t	1858	280	2	0.7
chrM	1726	2022	297	109.5	288	AK018753, GU332589	chrM:1726-2022	CAACACTGTTAGTATGAGTAACAAGAATTCCAATTCTCCAGGCATACGCGTATAACAACTCGGATAACCATTGTTAGTTAATCAGACTATAGGCAATAATCACACTATAAATAATCCACCTATAACTTCTCTGTTAACCCAACACCGGAATGCCTAAAGGAAAGATCCAAAAAGATAAAAGGAACTCGGCAAACAAGAACCCCGCCTGTTTACCAAAAACATCACCTCTAGCATTACAAGTATTAGAGGCACTGCCTGCCCAGTGACTAAAGTTTaacggccgcggtatcctgaccg	603	6125.4	568.1	5	g -> t	1873	281	2	0.7
chrM	1726	2022	297	109.5	288	AK018753, GU332589	chrM:1726-2022	CAACACTGTTAGTATGAGTAACAAGAATTCCAATTCTCCAGGCATACGCGTATAACAACTCGGATAACCATTGTTAGTTAATCAGACTATAGGCAATAATCACACTATAAATAATCCACCTATAACTTCTCTGTTAACCCAACACCGGAATGCCTAAAGGAAAGATCCAAAAAGATAAAAGGAACTCGGCAAACAAGAACCCCGCCTGTTTACCAAAAACATCACCTCTAGCATTACAAGTATTAGAGGCACTGCCTGCCCAGTGACTAAAGTTTaacggccgcggtatcctgaccg	603	6125.4	568.1	6	g -> t	1877	273	1	0.4
chrM	1726	2022	297	109.5	288	AK018753, GU332589	chrM:1726-2022	CAACACTGTTAGTATGAGTAACAAGAATTCCAATTCTCCAGGCATACGCGTATAACAACTCGGATAACCATTGTTAGTTAATCAGACTATAGGCAATAATCACACTATAAATAATCCACCTATAACTTCTCTGTTAACCCAACACCGGAATGCCTAAAGGAAAGATCCAAAAAGATAAAAGGAACTCGGCAAACAAGAACCCCGCCTGTTTACCAAAAACATCACCTCTAGCATTACAAGTATTAGAGGCACTGCCTGCCCAGTGACTAAAGTTTaacggccgcggtatcctgaccg	603	6125.4	568.1	7	c -> a	1927	140	1	0.7
chrM	1726	2022	297	109.5	288	AK018753, GU332589	chrM:1726-2022	CAACACTGTTAGTATGAGTAACAAGAATTCCAATTCTCCAGGCATACGCGTATAACAACTCGGATAACCATTGTTAGTTAATCAGACTATAGGCAATAATCACACTATAAATAATCCACCTATAACTTCTCTGTTAACCCAACACCGGAATGCCTAAAGGAAAGATCCAAAAAGATAAAAGGAACTCGGCAAACAAGAACCCCGCCTGTTTACCAAAAACATCACCTCTAGCATTACAAGTATTAGAGGCACTGCCTGCCCAGTGACTAAAGTTTaacggccgcggtatcctgaccg	603	6125.4	568.1	8	g -> t	1933	127	1	0.8
chrM	2025	2111	87	15.3	24	AK018753, GU332589	chrM:2025-2111	caaaggtagcataatcacttgttccttaattagggactagcatgaacggctaaacgagggtccaactgtctcttatctttaatcagt	33	1144.4	106.1	1	g -> t	2072	24	1	4.2
chrM	2137	2174	38	11.8	13	AK018753, GU332589	chrM:2137-2174	tgaaatataataataagacgagaagaccctatggagct	13	1032.1	95.7	1	g -> t	2169	13	1	7.7
chrM	2137	2174	38	11.8	13	AK018753, GU332589	chrM:2137-2174	tgaaatataataataagacgagaagaccctatggagct	13	1032.1	95.7	2	g -> t	2172	11	1	9.1
chrM	2219	2515	297	32.6	78	AK018753, GU332589	chrM:2219-2515	CAAAAACTATAGTATAAGTTTGAAATTTCGGTTGGGGTGACCTCGGAGAATAAAAAATCCTCCGAATGATTATAACCTAGACTTACAAGTCAAAGTAAAATCAACATATCTTATTGACCCAGATATATTTTGATCAACGGACCAAGTTACCCTAGGGATAACAGCGCAATCCTATTTAAGAGTTCATATCGACAATTAGGGTTTACGACCTCGATGTTGGATCAGGACATCCCAATGGTGTAGAAGCTATTAATGGTTCGTTTGTTCAACGATTAAAGTCCTACGTGATCTGAGTTC	183	1859	172.4	1	g -> t	2230	15	1	6.7
chrM	2219	2515	297	32.6	78	AK018753, GU332589	chrM:2219-2515	CAAAAACTATAGTATAAGTTTGAAATTTCGGTTGGGGTGACCTCGGAGAATAAAAAATCCTCCGAATGATTATAACCTAGACTTACAAGTCAAAGTAAAATCAACATATCTTATTGACCCAGATATATTTTGATCAACGGACCAAGTTACCCTAGGGATAACAGCGCAATCCTATTTAAGAGTTCATATCGACAATTAGGGTTTACGACCTCGATGTTGGATCAGGACATCCCAATGGTGTAGAAGCTATTAATGGTTCGTTTGTTCAACGATTAAAGTCCTACGTGATCTGAGTTC	183	1859	172.4	2	g -> t	2350	66	1	1.5
chrM	2219	2515	297	32.6	78	AK018753, GU332589	chrM:2219-2515	CAAAAACTATAGTATAAGTTTGAAATTTCGGTTGGGGTGACCTCGGAGAATAAAAAATCCTCCGAATGATTATAACCTAGACTTACAAGTCAAAGTAAAATCAACATATCTTATTGACCCAGATATATTTTGATCAACGGACCAAGTTACCCTAGGGATAACAGCGCAATCCTATTTAAGAGTTCATATCGACAATTAGGGTTTACGACCTCGATGTTGGATCAGGACATCCCAATGGTGTAGAAGCTATTAATGGTTCGTTTGTTCAACGATTAAAGTCCTACGTGATCTGAGTTC	183	1859	172.4	3	g -> t	2358	78	1	1.3
chrM	2219	2515	297	32.6	78	AK018753, GU332589	chrM:2219-2515	CAAAAACTATAGTATAAGTTTGAAATTTCGGTTGGGGTGACCTCGGAGAATAAAAAATCCTCCGAATGATTATAACCTAGACTTACAAGTCAAAGTAAAATCAACATATCTTATTGACCCAGATATATTTTGATCAACGGACCAAGTTACCCTAGGGATAACAGCGCAATCCTATTTAAGAGTTCATATCGACAATTAGGGTTTACGACCTCGATGTTGGATCAGGACATCCCAATGGTGTAGAAGCTATTAATGGTTCGTTTGTTCAACGATTAAAGTCCTACGTGATCTGAGTTC	183	1859	172.4	4	g -> t	2458	35	1	2.9
chrM	2219	2515	297	32.6	78	AK018753, GU332589	chrM:2219-2515	CAAAAACTATAGTATAAGTTTGAAATTTCGGTTGGGGTGACCTCGGAGAATAAAAAATCCTCCGAATGATTATAACCTAGACTTACAAGTCAAAGTAAAATCAACATATCTTATTGACCCAGATATATTTTGATCAACGGACCAAGTTACCCTAGGGATAACAGCGCAATCCTATTTAAGAGTTCATATCGACAATTAGGGTTTACGACCTCGATGTTGGATCAGGACATCCCAATGGTGTAGAAGCTATTAATGGTTCGTTTGTTCAACGATTAAAGTCCTACGTGATCTGAGTTC	183	1859	172.4	5	g -> t	2482	24	1	4.2
chrM	2525	2659	135	32.5	65	AK018753, GU332589	chrM:2525-2659	CAATCCAGGTCGGTTTCTATCTATTTACGATTTCTCCCAGTACGAAAGGACAAGAGAAATAGAGCCACCTTACAAATAAGCGCTCTCAACTTAATTTATGAATAAAATCTAAATAAAATATATACGTACACCCTC	88	1966.6	182.4	0
chrM	2770	2807	38	11.7	13	AK018753	chrM:2770-2807	TAACACTCCTCGTCCCCATTCTAATCGCCATAGCCTTC	13	1032.1	95.7	0
chrM	3205	3248	44	11.7	13	AK018753	chrM:3205-3248	CAGTTCTATTAATAAATGGATCCTACTCTCTACAAACACTTATT	15	1028.5	95.4	0
chrM	3263	3298	36	11.8	13	AK018753	chrM:3263-3298	CATATGATTACTTCTGCCAGCCTGACCCATAGCCAT	15	1257.1	116.6	0
chrM	3323	3353	31	10.1	11	AK018753	chrM:3323-3353	AGAAACAAACCGGGCCCCCTTCGACCTGACA	11	1070.5	99.3	0
chrM	3440	3520	81	15.6	20	AK018753	chrM:3440-3520	CATTATTCTAATAAACGCCCTAACAACTATTATCTTCCTAGGACCCCTATACTATATCAATTTACCAGAACTCTACTCAAC	30	1117.4	103.6	0
chrM	3705	3761	57	23.3	27		chrM:3705-3761	TAGAAATATGTCTGATAAAAGAATTACTTTGATAGAGTAAATTATAGAGGTTCAAGC	27	1429.1	132.5	1	g -> t	3714	21	2	9.5
chrM	3705	3761	57	23.3	27		chrM:3705-3761	TAGAAATATGTCTGATAAAAGAATTACTTTGATAGAGTAAATTATAGAGGTTCAAGC	27	1429.1	132.5	2	g -> t	3735	25	1	4
chrM	3913	3982	70	16.9	23	AK163440	chrM:3913-3982	AATAAATCCTATCACCCTTGCCATCATCTACTTCACAATCTTCTTAGGTCCTGTAATCACAATATCCAGC	26	1120.6	103.9	0
chrM	4039	4164	126	25.5	41	AK163440	chrM:4039-4164	CATACTAATCAACAAAAAAAACCCACGATCAACTGAAGCAGCAACAAAATACTTCGTCACACAAGCAACAGCCTCAATAATTATCCTCCTGGCCATCGTACTCAACTATAAACAACTAGGAACATG	64	1532.4	142.1	1	g -> t	4129	37	1	2.7
chrM	4039	4164	126	25.5	41	AK163440	chrM:4039-4164	CATACTAATCAACAAAAAAAACCCACGATCAACTGAAGCAGCAACAAAATACTTCGTCACACAAGCAACAGCCTCAATAATTATCCTCCTGGCCATCGTACTCAACTATAAACAACTAGGAACATG	64	1532.4	142.1	2	g -> t	4130	36	1	2.8
chrM	4206	4263	58	15.9	18	AK163440	chrM:4206-4263	CATTAATAGCCCTATCCATAAAACTAGGCCTCGCCCCATTCCACTTCTGATTACCAGA	20	1040.3	96.5	0
chrM	4281	4364	84	15.7	23	AK163440	chrM:4281-4364	CACTGCACATAGGACTTATTCTTCTTACATGACAAAAAATTGCTCCCCTATCAATTTTAATTCAAATTTACCCGCTACTCAACT	30	1077.5	99.9	0
chrM	4373	4388	16	9.6	11	AK163440	chrM:4373-4388	ATTTTAATACTAGCAA	11	2074.2	192.4	1	g -> t	4385	10	1	10
chrM	4451	4587	137	15.6	22	AK163440	chrM:4451-4587	GCCTATTCATCAATTGCCCACATAGGATGAATATTAGCAATTCTTCCTTACAACCCATCCCTCACTCTACTCAACCTCATAATCTATATTATTCTTACAGCCCCTATATTCATAGCACTTATACTAAATAACTCTAT	44	969	89.9	0
chrM	4591	4644	54	12.8	17	AK163440	chrM:4591-4644	CATCAACTCAATCTCACTTCTATGAAATAAAACTCCAGCAATACTAACTATAAT	18	1005.7	93.3	0
chrM	4686	4806	121	15.6	24	AK163440	chrM:4686-4806	CAGGATTCTTACCAAAATGAATTATCATCACAGAACTTATAAAAAACAACTGTCTAATTATAGCAACACTCATAGCAATAATAGCTCTACTAAACCTATTCTTTTATACTCGCCTAATTTA	38	947.5	87.9	0
chrM	495	971	477	58.2	151	AK140265	chrM:495-971	TAGATACCCCACTATGCTTAGCCATAAACCTAAATAATTAAATTTAACAAAACTATTTGCCAGAGAACTACTAGCCATAGCTTAAAACTCAAAGGACTTGGCGGTACTTTATATCCATCTAGAGGAGCCTGTTCTATAATCGATAAACCCCGCTCTACCTCACCATCTCTTGCTAATTCAGCCTATATACCGCCATCTTCAGCAAACCCTAAAAAGGTATTAAAGTAAGCAAAAGAATCAAACATAAAAACGTTAGGTCAAGGTGTAGCCAATGAAATGGGAAGAAATGGGCTACATTTTCTTATAAAAGAACATTACTATACCCTTTATGAAACTAAAGGACTAAGGAGGATTTAGTAGTAAATTAAGAATAGAGAGCTTAATTGAATTGAGCAATGA…	516	3263.7	302.7	1	g -> t	574	84	1	1.2
chrM	495	971	477	58.2	151	AK140265	chrM:495-971	TAGATACCCCACTATGCTTAGCCATAAACCTAAATAATTAAATTTAACAAAACTATTTGCCAGAGAACTACTAGCCATAGCTTAAAACTCAAAGGACTTGGCGGTACTTTATATCCATCTAGAGGAGCCTGTTCTATAATCGATAAACCCCGCTCTACCTCACCATCTCTTGCTAATTCAGCCTATATACCGCCATCTTCAGCAAACCCTAAAAAGGTATTAAAGTAAGCAAAAGAATCAAACATAAAAACGTTAGGTCAAGGTGTAGCCAATGAAATGGGAAGAAATGGGCTACATTTTCTTATAAAAGAACATTACTATACCCTTTATGAAACTAAAGGACTAAGGAGGATTTAGTAGTAAATTAAGAATAGAGAGCTTAATTGAATTGAGCAATGA…	516	3263.7	302.7	2	g -> t	594	114	1	0.9
chrM	495	971	477	58.2	151	AK140265	chrM:495-971	TAGATACCCCACTATGCTTAGCCATAAACCTAAATAATTAAATTTAACAAAACTATTTGCCAGAGAACTACTAGCCATAGCTTAAAACTCAAAGGACTTGGCGGTACTTTATATCCATCTAGAGGAGCCTGTTCTATAATCGATAAACCCCGCTCTACCTCACCATCTCTTGCTAATTCAGCCTATATACCGCCATCTTCAGCAAACCCTAAAAAGGTATTAAAGTAAGCAAAAGAATCAAACATAAAAACGTTAGGTCAAGGTGTAGCCAATGAAATGGGAAGAAATGGGCTACATTTTCTTATAAAAGAACATTACTATACCCTTTATGAAACTAAAGGACTAAGGAGGATTTAGTAGTAAATTAAGAATAGAGAGCTTAATTGAATTGAGCAATGA…	516	3263.7	302.7	3	g -> t	719	35	1	2.9
chrM	495	971	477	58.2	151	AK140265	chrM:495-971	TAGATACCCCACTATGCTTAGCCATAAACCTAAATAATTAAATTTAACAAAACTATTTGCCAGAGAACTACTAGCCATAGCTTAAAACTCAAAGGACTTGGCGGTACTTTATATCCATCTAGAGGAGCCTGTTCTATAATCGATAAACCCCGCTCTACCTCACCATCTCTTGCTAATTCAGCCTATATACCGCCATCTTCAGCAAACCCTAAAAAGGTATTAAAGTAAGCAAAAGAATCAAACATAAAAACGTTAGGTCAAGGTGTAGCCAATGAAATGGGAAGAAATGGGCTACATTTTCTTATAAAAGAACATTACTATACCCTTTATGAAACTAAAGGACTAAGGAGGATTTAGTAGTAAATTAAGAATAGAGAGCTTAATTGAATTGAGCAATGA…	516	3263.7	302.7	4	g -> t	844	96	1	1
chrM	495	971	477	58.2	151	AK140265	chrM:495-971	TAGATACCCCACTATGCTTAGCCATAAACCTAAATAATTAAATTTAACAAAACTATTTGCCAGAGAACTACTAGCCATAGCTTAAAACTCAAAGGACTTGGCGGTACTTTATATCCATCTAGAGGAGCCTGTTCTATAATCGATAAACCCCGCTCTACCTCACCATCTCTTGCTAATTCAGCCTATATACCGCCATCTTCAGCAAACCCTAAAAAGGTATTAAAGTAAGCAAAAGAATCAAACATAAAAACGTTAGGTCAAGGTGTAGCCAATGAAATGGGAAGAAATGGGCTACATTTTCTTATAAAAGAACATTACTATACCCTTTATGAAACTAAAGGACTAAGGAGGATTTAGTAGTAAATTAAGAATAGAGAGCTTAATTGAATTGAGCAATGA…	516	3263.7	302.7	5	g -> t	887	37	1	2.7
chrM	495	971	477	58.2	151	AK140265	chrM:495-971	TAGATACCCCACTATGCTTAGCCATAAACCTAAATAATTAAATTTAACAAAACTATTTGCCAGAGAACTACTAGCCATAGCTTAAAACTCAAAGGACTTGGCGGTACTTTATATCCATCTAGAGGAGCCTGTTCTATAATCGATAAACCCCGCTCTACCTCACCATCTCTTGCTAATTCAGCCTATATACCGCCATCTTCAGCAAACCCTAAAAAGGTATTAAAGTAAGCAAAAGAATCAAACATAAAAACGTTAGGTCAAGGTGTAGCCAATGAAATGGGAAGAAATGGGCTACATTTTCTTATAAAAGAACATTACTATACCCTTTATGAAACTAAAGGACTAAGGAGGATTTAGTAGTAAATTAAGAATAGAGAGCTTAATTGAATTGAGCAATGA…	516	3263.7	302.7	6	c -> a	902	26	1	3.8
chrM	5087	5159	73	37.4	58		chrM:5087-5159	AACTAGATTGGCAGGAATTAAACCTACGAAAATTTAGTTAACAGCTAAATACCCTATTACTGGCTTCAATCTA	58	2397.1	222.3	1	c -> a	5128	37	36	97.3
chrM	5257	5297	41	42.9	48		chrM:5257-5297	CTCTGGTAAAAAGAGGATTTAAACCTCTGTGTTTAGATTTA	50	3679.3	341.2	0
chrM	5324	5415	92	38.2	60	DQ539915	chrM:5324-5415	ACCTATGTTCATTAATCGTTGATTATTCTCAACCAATCACAAAGATATCGGAACCCTCTATCTACTATTCGGAGCCTGAGCGGGAATAGTGG	59	1934.8	179.4	1	g -> t	5330	48	3	6.2
chrM	5481	5588	108	25.7	40	DQ539915	chrM:5481-5588	CAAATTTACAATGTTATCGTAACTGCCCATGCTTTTGTTATAATTTTCTTCATAGTAATACCAATAATAATTGGAGGCTTTGGAAACTGACTTGTCCCACTAATAATC	58	1620.2	150.3	1	g -> t	5493	13	8	61.5
chrM	5481	5588	108	25.7	40	DQ539915	chrM:5481-5588	CAAATTTACAATGTTATCGTAACTGCCCATGCTTTTGTTATAATTTTCTTCATAGTAATACCAATAATAATTGGAGGCTTTGGAAACTGACTTGTCCCACTAATAATC	58	1620.2	150.3	2	g -> t	5574	13	5	38.5
chrM	5840	5922	83	19.5	29	DQ539915	chrM:5840-5922	GAAACCCCCAGCCATAACACAGTATCAAACTCCACTATTTGTCTGATCCGTACTTATTACAGCCGTACTGCTCCTATTATCAC	34	1235.9	114.6	0
chrM	6598	6666	69	16.8	22	DQ539915	chrM:6598-6666	CATTCTTCCCTCAACATTTCCTGGGCCTTTCAGGAATACCACGACGCTACTCAGACTACCCAGATGCTT	24	1049.4	97.3	1	c -> a	6617	21	1	4.8
chrM	69	484	416	27.8	77	AK140265	chrM:69-484	CAAAGGTTTGGTCCTGGCCTTATAATTAATTAGAGGTAAAATTACACATGCAAACCTCCATAGACCGGTGTAAAATCCCTTAAACATTTACTTAAAATTTAAGGAGAGGGTATCAAGCACATTAAAATAGCTTAAGACACCTTGCCTAGCCACACCCCCACGGGACTCAGCAGTGATAAATATTAAGCAATAAACGAAAGTTTGACTAAGTTATACCTCTTAGGGTTGGTAAATTTCGTGCCAGCCACCGCGGTCATACGATTAACCCAAACTAATTATCTTCGGCGTAAAACGTGTCAACTATAAATAAATAAATAGAATTAAAATCCAACTTATATGTGAAAATTCATTGTTAGGACCTAAACTCAATAACGAAAGTAATTCTAGTCATTTATAATA…	215	1559.3	144.6	1	g -> t	79	29	1	3.4
chrM	69	484	416	27.8	77	AK140265	chrM:69-484	CAAAGGTTTGGTCCTGGCCTTATAATTAATTAGAGGTAAAATTACACATGCAAACCTCCATAGACCGGTGTAAAATCCCTTAAACATTTACTTAAAATTTAAGGAGAGGGTATCAAGCACATTAAAATAGCTTAAGACACCTTGCCTAGCCACACCCCCACGGGACTCAGCAGTGATAAATATTAAGCAATAAACGAAAGTTTGACTAAGTTATACCTCTTAGGGTTGGTAAATTTCGTGCCAGCCACCGCGGTCATACGATTAACCCAAACTAATTATCTTCGGCGTAAAACGTGTCAACTATAAATAAATAAATAGAATTAAAATCCAACTTATATGTGAAAATTCATTGTTAGGACCTAAACTCAATAACGAAAGTAATTCTAGTCATTTATAATA…	215	1559.3	144.6	2	g -> t	407	36	6	16.7
chrM	69	484	416	27.8	77	AK140265	chrM:69-484	CAAAGGTTTGGTCCTGGCCTTATAATTAATTAGAGGTAAAATTACACATGCAAACCTCCATAGACCGGTGTAAAATCCCTTAAACATTTACTTAAAATTTAAGGAGAGGGTATCAAGCACATTAAAATAGCTTAAGACACCTTGCCTAGCCACACCCCCACGGGACTCAGCAGTGATAAATATTAAGCAATAAACGAAAGTTTGACTAAGTTATACCTCTTAGGGTTGGTAAATTTCGTGCCAGCCACCGCGGTCATACGATTAACCCAAACTAATTATCTTCGGCGTAAAACGTGTCAACTATAAATAAATAAATAGAATTAAAATCCAACTTATATGTGAAAATTCATTGTTAGGACCTAAACTCAATAACGAAAGTAATTCTAGTCATTTATAATA…	215	1559.3	144.6	3	g -> t	420	60	5	8.3
chrM	69	484	416	27.8	77	AK140265	chrM:69-484	CAAAGGTTTGGTCCTGGCCTTATAATTAATTAGAGGTAAAATTACACATGCAAACCTCCATAGACCGGTGTAAAATCCCTTAAACATTTACTTAAAATTTAAGGAGAGGGTATCAAGCACATTAAAATAGCTTAAGACACCTTGCCTAGCCACACCCCCACGGGACTCAGCAGTGATAAATATTAAGCAATAAACGAAAGTTTGACTAAGTTATACCTCTTAGGGTTGGTAAATTTCGTGCCAGCCACCGCGGTCATACGATTAACCCAAACTAATTATCTTCGGCGTAAAACGTGTCAACTATAAATAAATAAATAGAATTAAAATCCAACTTATATGTGAAAATTCATTGTTAGGACCTAAACTCAATAACGAAAGTAATTCTAGTCATTTATAATA…	215	1559.3	144.6	4	g -> t	425	73	1	1.4
chrM	6941	7068	128	1749.3	4213	AK131586	chrM:6941-7068	TAAGATATTAGTAAAATCAATTACATAACTTTGTCAAAGTTAAATTATAGATCAATAATCTATATATCTTATATGGCCTACCCATTCCAACTTGGTCTACAAGACGCCACATCCCCTATTATAGAAGA	4233	99772.9	9253.4	1	g -> t	6951	3666	6	0.2
chrM	6941	7068	128	1749.3	4213	AK131586	chrM:6941-7068	TAAGATATTAGTAAAATCAATTACATAACTTTGTCAAAGTTAAATTATAGATCAATAATCTATATATCTTATATGGCCTACCCATTCCAACTTGGTCTACAAGACGCCACATCCCCTATTATAGAAGA	4233	99772.9	9253.4	2	g -> t	6973	3900	3366	86.3
chrM	6941	7068	128	1749.3	4213	AK131586	chrM:6941-7068	TAAGATATTAGTAAAATCAATTACATAACTTTGTCAAAGTTAAATTATAGATCAATAATCTATATATCTTATATGGCCTACCCATTCCAACTTGGTCTACAAGACGCCACATCCCCTATTATAGAAGA	4233	99772.9	9253.4	3	g -> t	7043	16	1	6.2
chrM	7372	7428	57	10.7	12	AK131586	chrM:7372-7428	ATATATAATCCCAACAAACGACCTAAAACCTGGTGAACTACGACTGCTAGAAGTTGA	15	793.9	73.6	0
chrM	7476	7503	28	10	11	AK131586	chrM:7476-7503	CATCTGAAGACGTCCTCCACTCATGAGC	12	1293	119.9	0
chrM	7798	7855	58	11.9	15	AK131579	chrM:7798-7855	CACAATTATCTCATCAATAATTACCCTATTTATCTTATTTCAACTAAAAGTCTCATCA	19	988.3	91.7	0
chrM	7979	8055	77	23.3	31	AK131579	chrM:7979-8055	CAATCGTTGTAGCCATCATTATATTTCCTTCAATCCTATTCCCATCCTCAAAACGCCTAATCAACAACCGTCTCCAT	40	1567.3	145.4	0
chrM	8114	8165	52	10.5	12	AK131579	chrM:8114-8165	CAAAAGGACGAACATGAACCCTAATAATTGTTTCCCTAATCATATTTATTGG	14	812.3	75.3	0
chrM	9458	9513	56	26.8	28		chrM:9458-9513	AATTAACCTGTACACTGTTATCTTCATTAATATTTTATTATCCCTAACGCTAATTC	28	1508.5	139.9	1	g -> t	9467	27	8	29.6
chrM	9458	9513	56	26.8	28		chrM:9458-9513	AATTAACCTGTACACTGTTATCTTCATTAATATTTTATTATCCCTAACGCTAATTC	28	1508.5	139.9	2	g -> t	9474	27	1	3.7
chrM	9876	9933	58	23.4	26	AK142750	chrM:9876-9933	TATGCCATCTACCTTCTTCAACCTCACCATAGCCTTCTCACTATCACTTCTAGGGACA	26	1352.4	125.4	1	g -> t	9907	26	1	3.8
chrX	116287173	116287237	65	28.5	35		chrX:116287173-116287237	ggctgtggtttcgctggatagtaggtagggacagtgggaatctcgttcatccattcatgcgcgtc	35	1624.5	150.7	0
chrX	21680570	21680624	55	13.3	15		chrX:21680570-21680624	cacgttccctattagtgggtgaacaatccaacgcttggtgaattctgcttcacaa	15	822.8	76.3	0
chrX	4136309	4136366	58	19.8	22		chrX:4136309-4136366	gggcccgggtggagccgctgcaggtgcagatcttggtggtagtagcaaatattcaaac	22	1144.4	106.1	0
chrX	4899374	4899425	52	12.4	13		chrX:4899374-4899425	tagggcgcgggcccgggtggagctgctgcaggtgcagatcttggtggtagta	14	812.3	75.3	0

## Sheet: regions covered (compiled)
Edited based on following criteria: 1. region covered >16 bases, 2. presence of transversion (columnN,) 3. transversion frequency (percentage of reads with transversion - columnR) > 30 %, 4. read coverage (total coverage - columnP) > 10
chromosome	start	end	length	average coverage	maximum coverage	genes covered	UCSC link	sequence	read count	RPKM	TPM	SNP count	transversion	position	total coverage	alternative coverage	percentage
chr11	78183055	78183124	70	4184.5	5306	Snord42b	chr11:78183055-78183124	TGTGCATCAGTGGTTCCTTTGAAGACATCACAGGTCTCAGGAGACTTCAGATTTTTTCCATCATATGCAC	5311	228904	21229.6	4	c -> a	78183085	4916	4432	90.2
chrM	11543	11632	90	53908	123704		chrM:11543-11632	ATGTGAATATAGTTTACAAAAAACATTAGACTGTGAATCTGACAACAGGAAATAAACCTCCTTATTCACCAAGAAAGATTGCAAGAACTG	123715	4.14719e+06	384630	3	g -> t	11575	4759	4247	89.2
chrM	6941	7068	128	1749.3	4213	AK131586	chrM:6941-7068	TAAGATATTAGTAAAATCAATTACATAACTTTGTCAAAGTTAAATTATAGATCAATAATCTATATATCTTATATGGCCTACCCATTCCAACTTGGTCTACAAGACGCCACATCCCCTATTATAGAAGA	4233	99772.9	9253.4	2	g -> t	6973	3900	3366	86.3
chr5	125408998	125409098	101	595.8	1084	TRNA_Asp	chr5:125408998-125409098	GCAAAAACCACTGTTAGCctccccgtcggggaatcgaaccccggtctcccgcgtgacaggcggggatactcaccactatactaacgaggaCAAGCTGTGCT	1091	32589.5	3022.5	4	c -> a	125409054	950	924	97.3
chr10	91182082	91182175	94	605.8	1030	TRNA_Asp	chr10:91182082-91182175	GCAAAAATTCACAACctccccgtcggggaattgaaccccggtctcccgcgtgacaggcggggatactaaccactatactaacgaggaGCTGTGG	1041	33411.6	3098.7	9	c -> a	91182135	791	747	94.4
chr10	80249152	80249248	97	424	743	TRNA_Asn	chr10:80249152-80249248	TAATGTCgtctctgtggcgcaatcggttagcgcgttcggctgttaaccgaaaggttggtggttcgagcccacccagggacgACCACAGCGACTTTTT	746	23202.8	2151.9	7	g -> t	80249193	637	614	96.4
chr11	7869769	7869835	67	548	655	TRNA_Asp	chr11:7869769-7869835	AGGCGTTGtcctcgttagtatagtggtgagtatccccgcctgtcacgcgggagaccggggttcgatt	655	29494.5	2735.5	6	g -> t	7869810	612	590	96.4
chr17	39847608	39848156	549	193.8	645	Rn45s	chr17:39847608-39848156	caacacgggaaacctcacccggcccggacacggacaggattgacagattgatagctctttctcgattccgtgggtggtggtgcatggccgttcttagttggtggagcgatttgtctggttaattccgataacgaacgagactctggcatgctaactagttacgcgacccccgagcggtcggcgtcccccaacttcttagagggacaagtggcgttcagccacccgagattgagcaataacaggtctgtgatgcccttagatgtccggggctgcacgcgcgctacactgactggctcagcgtgtgcctaccctacgccggcaggcgcgggtaacccgttgaaccccattcgtgatggggatcggggattgcaattattccccatgaacgaggaattccca…	2008	11034.8	1023.4	18	g -> t	39847854	501	342	68.3
chr1	171037013	171037118	106	320.4	616	TRNA_Asp	chr1:171037013-171037118	TTAAAAACTCACTAGTctccccgtcggggaatcgaaccccggtctcccgcgtgacaggcggggatactcaccactatactaacgaggaCAACCATGATGGGCTCCC	621	17675	1639.3	7	c -> a	171037067	492	473	96.1
chr11	69040966	69041066	101	290.8	521	TRNA_Asp	chr11:69040966-69041066	GAACGTTCTTCAGCTTACtcctcgttagtatagtggtgagtatccccgcctgtcacgcgggagaccggggttcgattccccgacggggagAAGTGCTTTTT	537	16040.8	1487.7	4	g -> t	69041017	443	432	97.5
chr10	93452960	93453059	100	315.1	566	TRNA_Asp	chr10:93452960-93453059	AAAAAATGATCATTGTACctccccgtcggggaatcgaaccccggtctcccgcgtgacaggcggggatactcaccactatactaacgaggaATTGCACAGT	570	17196.9	1594.9	6	c -> a	93453016	441	434	98.4
chr10	111481491	111481579	89	289.2	455		chr10:111481491-111481579	CCACCCCCTGGCAATGGGCAGAGAGACACCTTGTTAATGGTGTTGTTCTTATATCAGCCAGGGGCAGAGTAGATGGTAGTCCTTTGTTC	456	15457.8	1433.6	3	g -> t	111481523	437	394	90.2
chr13	21911308	21911387	80	465.4	773	TRNA_Asp	chr13:21911308-21911387	CGTTCtcctcgttagtatagtggtgagtatccccgcctgtcacgcgggagaccggggttcgattccccgacggggagtcT	776	29264.8	2714.2	4	g -> t	21911346	366	356	97.3
chr1	171102330	171102457	128	328.1	852	TRNA_Asp	chr1:171102330-171102457	ATCGGACAGTGGCTGGCGACAAGGTGCTGGCACTGGTGTCGtcctcgttagtatagtggtgagtatccccgcctgtcacgcgggagaccggggttcgattccccgacggggagATACAGTAGCttttt	869	20482.5	1899.6	7	g -> t	171102404	359	342	95.3
chr1	24615566	24615636	71	238.8	349		chr1:24615566-24615636	ATAAGATATATAGATTATTGATCTATAATTTAACTTTGACAAAGTTATGTAATTGATTTTACTAATATCTT	352	14957.5	1387.2	1	c -> a	24615605	330	307	93
chr9	64175047	64175114	68	284.7	359		chr9:64175047-64175114	CAGTAAATGATGAGATTCCATTGGTCCGTGTTTCTGAACTACATGATTTTCCTTGGCTATTCTGATAC	359	15927.9	1477.2	3	g -> t	64175076	324	295	91
chr2	22587963	22588033	71	225.9	335		chr2:22587963-22588033	ATAAGATATATAGATTATTGATCTATAATTTAACTTTGACAAAGTTATGTAATTGATTTTACTAATATCTT	335	14235.1	1320.2	1	c -> a	22588002	314	289	92
chr1	171072990	171073077	88	164.1	257	TRNA_Asp	chr1:171072990-171073077	CGTctccccgtcggggaatcgaaccccggtctcccgcgtgacaggcggggatactcaccactatactaacgaggaCAACGCCGACTAC	263	9016.7	836.3	1	c -> a	171073031	245	238	97.1
chr1	171080604	171080689	86	161.8	250	TRNA_Asp	chr1:171080604-171080689	CGTctccccgtcggggaatcgaaccccggtctcccgcgtgacaggcggggatactcaccactatactaacgaggaCAACGCCGACT	252	8840.5	819.9	1	c -> a	171080645	237	232	97.9
chr1	171065342	171065440	99	157.8	284	TRNA_Asp	chr1:171065342-171065440	AAAAAGGACGCTACGCctccccgtcggggaatcgaaccccggtctcccgcgtgacaggcggggatactcaccactatactaacgaggaCAACGCCGACT	285	8685.3	805.5	1	c -> a	171065396	231	224	97
chr6	3201436	3201562	127	195.7	387		chr6:3201436-3201562	ccagagcgaaagcatttgccaagaatgttttcattaatcaagaacgaaagtcggaggttcgaagacgatcagataccgtcgtagttccgaccataaacgatgccgactggtgatgcagcggcgttat	447	10618.9	984.8	2	g -> t	3201462	192	98	51
chr13	21940317	21940413	97	117.5	195	TRNA_Asp	chr13:21940317-21940413	CTctccccgtcggggaatcgaaccccggtctcccgcgtgacaggcggggatactcaccactatactaacgaggaTGAGGCAGTGCAAGTAGTTCAGG	207	6438.3	597.1	1	c -> a	21940357	181	167	92.3
chr2	22589815	22589889	75	275.2	441		chr2:22589815-22589889	GTAGATTGAAGCCAGTAATAGGGTATTTAGCTGTTAACTAAATTTTCGTAGGTTTAATTCCTGCCAATCTAGTTG	441	17739.9	1645.3	3	g -> t	22589847	173	168	97.1
chr2	18587033	18587123	91	1889.5	4088	TRNA_Asn	chr2:18587033-18587123	AAAAGGAAAggcgtccctgggtgggctcgaaccaccaacctttcggttaacagccgaacgcgctaaccgattgcgccacagagacTTTGGC	4098	135864	12600.7	11	c -> a	18587083	172	158	91.9
chr5	125405590	125405688	99	115.2	198	TRNA_Asp	chr5:125405590-125405688	AAAAAATTCTTAACAATctccccgtcggggaatcgaaccccggtctcccgcgtgacaggcggggatactcaccactatactaacgaggaAGAGAGCTGA	210	6399.7	593.5	1	c -> a	125405645	166	156	94
chr2	122375453	122375583	131	133	210	TRNA_His	chr2:122375453-122375583	aaaaaagactggatcCCCTTGCCGTGCCATTGTTGCCACAAtgccgtgactcggattcgaaccgaggttgctgcggccacaacgcagagtactaaccactatacgatcacggcGAGCTACCAGGGACCTGT	342	7876.4	730.5	6	c -> a	122375532	164	149	90.9
chr13	21935509	21935574	66	109.7	133	TRNA_Asp	chr13:21935509-21935574	gaatcgaaccccggtctcccgcgtgacaggcggggatactcaccactatactaacgaggaAGTAAG	133	6079.7	563.9	2	c -> a	21935535	125	119	95.2
chr15	34440864	34440922	59	110.1	117		chr15:34440864-34440922	TAGCGAATGTCTAGCCTGTCCTGATTATCACAGAATCAGAACAGCGAGAATATTCGCAG	117	5982.8	554.9	1	c -> a	34440894	112	103	92
chr11	97702433	97702532	100	100.6	187	TRNA_Asn	chr11:97702433-97702532	AAAAAAAGGCCGAGACcgtccctgggtgggctcgaaccaccaacctttcggttaacagccgaacgcgctaaccgattgcgccacagagacGGTGACAGTT	191	5762.5	534.4	4	c -> a	97702488	102	97	95.1
chr1	171033927	171034026	100	234.1	453	TRNA_Asn	chr1:171033927-171034026	ACAAAACATTCCCACcgtccctgggtgggctcgaaccaccaacctttcggttaacagccgaacgcgctaaccgattgcgccacagagacCGGTGATGCTT	460	13878.2	1287.1	8	c -> a	171033981	101	96	95
chr2	69355547	69355636	90	61668	142097		chr2:69355547-69355636	gcagttcttgcaatctttcttggtgaataaggaggtttatttcctgttgtcagattcacagtctaatgttttttgtaaactatattcaca	142099	4.76346e+06	441786	5	c -> a	69355605	96	94	97.9
chr5	149228987	149229080	94	1251.2	2800	TRNA_Asn	chr5:149228987-149229080	AAAAGGAACGCtgccgtccctgggtgggctcgaaccaccaacctttcggttaacagccgaacgcgctaaccgattgcgccacagagacACAGCT	2805	90028.3	8349.6	3	c -> a	149229040	89	83	93.3
chr4	117154520	117154583	64	72.6	84	Snord38a	chr4:117154520-117154583	CAGCACTAAAGTGTTCATCTCATTCCTTCAGTAGCAGAACTGGACAGTATTTTCATCACAAGAA	84	3959.8	367.3	2	c -> a	117154578	71	57	80.3
chr2	122377949	122378058	110	59.1	104	TRNA_His	chr2:122377949-122378058	TGTGGCGTTCCGGTAGCTCgccgtgatcgtatagtggttagtactctgcgttgtggccgcagcaacctcggttcgaatccgagtcacggcaTTGTGGCAACAATGGTACG	128	3510.7	325.6	3	g -> t	122378001	65	55	84.6
chr9	40803582	40803639	58	60.1	66	Hspa8	chr9:40803582-40803639	Ttcgctgtgatgatggattccaaaaccattcgtagtttccaccagaagtactgtgttg	67	3485.1	323.2	2	g -> t	40803636	60	46	76.7
chr11	69669691	69669779	89	65.1	103		chr11:69669691-69669779	TGAACAAAGGACTGCCATTTGCTCTGCCCCTGACTGATATAAGAACAACACCACAAACAAGGTGCCTCTTTGCCCATTGCCAGGGGTGT	105	3559.4	330.1	2	c -> a	69669748	51	48	94.1
chr2	122377325	122377450	126	55	77	TRNA_His	chr2:122377325-122377450	TAAAATACAGCTCCCTTGCCGTGCCATTGTTGCCACAAtgccgtgactcggattcgaaccgaggttgctgcggccacaacgcagagtactaaccactatacgatcacggcGAGCTACCGGGAACTT	140	3352.2	310.9	6	c -> a	122377401	46	41	89.1
chr11	97781638	97781778	141	385.2	691	Snora21	chr11:97781638-97781778	GTCTTGTCACAACACCGATTGAAGTTAAACAACACAACACGTTGCCACTTCACCCAAAAGTGGTGTTTTTCACTCTGCCCCTTCTTGACGGCTCAGTGGGTCACTAGCAAAAGGCTCACTGAGTGCTTTTAAAAGGGGACG	1099	23515.4	2180.9	6	c -> a	97781675	43	42	97.7
chr3	96497776	96497863	88	100.1	179	TRNA_Asn	chr3:96497776-96497863	CACATgtctctgtggcgcaatcggttagcgcgttcggctgttaaccgaaaggttggtggttcgagcccacccagggacgGTGCCTTTT	180	6171.1	572.3	1	g -> t	96497815	43	40	93
chr12	109654628	109654684	57	42.6	46	AF357355	chr12:109654628-109654684	GGATCTGTGATGACAAAGGGTGGCGTATGAGTTGTGGATCATGAGTACATGTCTGGA	46	2434.8	225.8	2	g -> t	109654661	43	27	62.8
chr5	60042956	60043027	72	42.5	64		chr5:60042956-60043027	ACTAGATTGGCAGGAATTAAACCTACGAAAATTTAGTTAACAGCTAAATACCCTATTACTGGCTTCAATCTA	64	2681.8	248.7	1	c -> a	60042996	42	41	97.6
chrM	5087	5159	73	37.4	58		chrM:5087-5159	AACTAGATTGGCAGGAATTAAACCTACGAAAATTTAGTTAACAGCTAAATACCCTATTACTGGCTTCAATCTA	58	2397.1	222.3	1	c -> a	5128	37	36	97.3
chr1	161038081	161038138	58	31.6	34	Snord47	chr1:161038081-161038138	TAACCAGTGATGTGATGATTCTGCCAAATGATACAAAGTGATATCACCTTTAAACCGT	34	1768.6	164	1	g -> t	161038092	31	18	58.1
chr17	35247174	35247245	72	29.8	38		chr17:35247174-35247245	AGCCAAATGATGTATGTTTGACATAGGAGCACTTGTGTGCAAGGACGACCCTTATCTATCACCCATGACTGA	38	1592.3	147.7	2	g -> t	35247189	27	26	96.3
chrM	9458	9513	56	26.8	28		chrM:9458-9513	AATTAACCTGTACACTGTTATCTTCATTAATATTTTATTATCCCTAACGCTAATTC	28	1508.5	139.9	1	g -> t	9467	27	8	29.6
chr18	85697924	85697977	54	28.8	32		chr18:85697924-85697977	cagcctgcaaagttctcgtTTaatatttgctactaccaccaagatctgcacctg	32	1787.8	165.8	1	g -> t	85697930	21	21	100
chr5	146261005	146261091	87	27.5	46		chr5:146261005-146261091	cactccccggcgccgctcgtggggggcccaagtccttctgatcgaggcccagcccgtggacggtgtgaggctggtcgcggcccccgg	46	1595.2	147.9	2	c -> a	146261080	19	19	100
chr6	3201021	3201124	104	30.3	55		chr6:3201021-3201124	taaatcctttaacgaggatccattggagggcaagtctggtgccagcagccgcggtaattccagctccaatagcgtatattaaagttgctgcagttaaaaagctc	67	1943.6	180.3	1	c -> a	3201041	19	6	31.6
chr18	84851438	84851511	74	18.4	27	Cyb5a	chr18:84851438-84851511	CACGGCTGTGTTGCAGGGCCCGGTAGACTCACTGTTCCGAGATGGCCGGGCAGTCAGACAAGGATGTGAAGTAC	29	1182.3	109.7	1	g -> t	84851471	18	17	94.4
chr4	43493002	43493059	58	18.4	19	Rmrp	chr4:43493002-43493059	AAGGATAAGGAACATGTCCCTCGTATGTAGCCTAGGAAACAGGCCTTCAGAGCGAGCT	20	1040.3	96.5	1	c -> a	43493014	18	16	88.9
chr8	85053592	85053648	57	15.3	16	A230103J11Rik	chr8:85053592-85053648	TTAAGTGATGGAGACATACCCTGGGAGGCCCATGACCGGACTGGGATGTATTCGTAC	16	846.9	78.5	1	g -> t	85053639	16	16	100
chr4	117154106	117154161	56	16.9	18		chr4:117154106-117154161	CTTCATCCTCACTTAAGAGATCAGCAGCAGAACTGGACAAAGTTCTCATCACCGAG	18	969.7	89.9	1	c -> a	117154143	16	12	75
chrM	15297	15358	62	101.9	158		chrM:15297-15358	AGTATAAACATTACTCTGGTCTTGTAAACCTGAAATGAAGATCTTCTCTTCTCAAGACATCA	143	6958.5	645.4	1	c -> a	15305	15	15	100
chr3	96451427	96451501	75	2160	3903	TRNA_Asn	chr3:96451427-96451501	ctctgtggcgcaatcggttagcgcgttcggctgttaaccgaaaggttggtggttcgagcccacccagggacgaca	3904	157044	14565	2	g -> t	96451459	15	11	73.3
chr11	62603449	62603505	57	18.7	21	Snord49a	chr11:62603449-62603505	CTGCTGTGATGAGATGACTAAGTAGGAAGTGCCGTCAGAGTCGATAACTGACGATAA	21	1111.5	103.1	1	g -> t	62603454	14	6	42.9
chrM	5481	5588	108	25.7	40	DQ539915	chrM:5481-5588	CAAATTTACAATGTTATCGTAACTGCCCATGCTTTTGTTATAATTTTCTTCATAGTAATACCAATAATAATTGGAGGCTTTGGAAACTGACTTGTCCCACTAATAATC	58	1620.2	150.3	1	g -> t	5493	13	8	61.5
chrM	5481	5588	108	25.7	40	DQ539915	chrM:5481-5588	CAAATTTACAATGTTATCGTAACTGCCCATGCTTTTGTTATAATTTTCTTCATAGTAATACCAATAATAATTGGAGGCTTTGGAAACTGACTTGTCCCACTAATAATC	58	1620.2	150.3	2	g -> t	5574	13	5	38.5
chr12	109681521	109681591	71	33	56		chr12:109681521-109681591	GACCTATGATGAGATCTGGTGGCATCTGACTGTATCTCGATGACAGCCATGAGAACAGATGTCTGAGGTCA	56	2379.6	220.7	2	g -> t	109681552	12	12	100
chr18	35557030	35557116	87	19.9	32	Snhg4, Snora74a	chr18:35557030-35557116	GGTCCAGCAGTTGTCAGCTATCCAGGCTGTGTGGTGCCCGAGATCGTGTTACACTGTTGGAAGAGTAAACACTGCCTTACTAAGGGT	33	1144.4	106.1	1	g -> t	35557060	12	11	91.7
chr7	103813794	103813862	69	14.4	23	Hbb-b2	chr7:103813794-103813862	CACCAACTTCATCGGCGTTCACCTTTCCCCACAGGCCAGAGACAGCAGCCTTCTCAGCATCAGTCAGGT	23	1005.7	93.3	2	c -> a	103813836	12	10	83.3
chr5	107904553	107904645	93	202.8	316		chr5:107904553-107904645	CTGCCAATGATGACACCACACTAACTGAGCAGTTAGTAGTTGGTCCTTTGATTGCATGTGATGTAATCATTGTTTCAAGACGGGACTGAAGGC	360	11678.7	1083.1	5	g -> t	107904610	11	10	90.9
chr9	88521813	88521867	55	10.9	12	AF357374	chr9:88521813-88521867	CCGTAATTATGGTTTTTCAACAGGAATTCAGGTTCGGGATAGGATCATCATAGAC	12	658.3	61	1	c -> a	88521833	11	9	81.8
chr5	90468621	90468689	69	31	40	Alb	chr5:90468621-90468689	CATTGCTGCTGATTTTGTTGAGGACCAGGAAGTGTGCAAGAACTATGCTGAGGCCAAGGATGTCTTCCT	42	1836.4	170.3	2	g -> t	90468682	10	8	80
chr16	23111330	23111387	58	12.3	14		chr16:23111330-23111387	CAGTGCTGTGTTGTCGTTCCCCCTGCTCAGAATAATTGTTTCTTAACTATACCTGTCT	15	780.3	72.4	2	g -> t	23111367	10	6	60
chr11	106500991	106501047	57	11.5	14	Snord104	chr11:106500991-106501047	CGGCGATGATGACACTCCATACATAGCACGCGTTAGACTGCTGATCCGGGTGATGCG	14	741	68.7	1	g -> t	106501022	10	6	60

## Sheet: tRNA
Edited based on following criteria: 1. region covered >16 bases, 2. presence of transversion (columnN,) 3. transversion frequency (percentage of reads with transversion - columnR) > 30 %, 4. read coverage (total coverage - columnP) > 10
chromosome	start	end	length	average coverage	maximum coverage	genes covered	UCSC link	sequence	read count	RPKM	TPM	SNP count	transversion	position	total coverage	alternative coverage	percentage
chrM	5087	5159	73	37.4	58	mTRNA_Asn	chrM:5087-5159	AACTAGATTGGCAGGAATTAAACCTACGAAAATTTAGTTAACAGCTAAATACCCTATTACTGGCTTCAATCTA	58	2397.1	222.3	1	c -> a	5128	37	36	97.3
chr2	22589815	22589889	75	275.2	441	mTRNA_Asn sequence	chr2:22589815-22589889	GTAGATTGAAGCCAGTAATAGGGTATTTAGCTGTTAACTAAATTTTCGTAGGTTTAATTCCTGCCAATCTAGTTG	441	17739.9	1645.3	3	g -> t	22589847	173	168	97.1
chr5	60042956	60043027	72	42.5	64	mTRNA_Asn sequence	chr5:60042956-60043027	ACTAGATTGGCAGGAATTAAACCTACGAAAATTTAGTTAACAGCTAAATACCCTATTACTGGCTTCAATCTA	64	2681.8	248.7	1	c -> a	60042996	42	41	97.6
chr1	24615566	24615636	71	238.8	349	mTRNA_Asp pseudogene	chr1:24615566-24615636	ATAAGATATATAGATTATTGATCTATAATTTAACTTTGACAAAGTTATGTAATTGATTTTACTAATATCTT	352	14957.5	1387.2	1	c -> a	24615605	330	307	93
chr2	22587963	22588033	71	225.9	335	mTRNA_Asp pseudogene	chr2:22587963-22588033	ATAAGATATATAGATTATTGATCTATAATTTAACTTTGACAAAGTTATGTAATTGATTTTACTAATATCTT	335	14235.1	1320.2	1	c -> a	22588002	314	289	92
chrM	6941	7068	128	1749.3	4213	mTRNA_Asp, AK131586	chrM:6941-7068	TAAGATATTAGTAAAATCAATTACATAACTTTGTCAAAGTTAAATTATAGATCAATAATCTATATATCTTATATGGCCTACCCATTCCAACTTGGTCTACAAGACGCCACATCCCCTATTATAGAAGA	4233	99772.9	9253.4	2	g -> t	6973	3900	3366	86.3
chrM	11543	11632	90	53908	123704	mTRNA_His	chrM:11543-11632	ATGTGAATATAGTTTACAAAAAACATTAGACTGTGAATCTGACAACAGGAAATAAACCTCCTTATTCACCAAGAAAGATTGCAAGAACTG	123715	4.14719e+06	384630	3	g -> t	11575	4759	4247	89.2
chr2	69355547	69355636	90	61668	142097	mTRNA_His sequence	chr2:69355547-69355636	gcagttcttgcaatctttcttggtgaataaggaggtttatttcctgttgtcagattcacagtctaatgttttttgtaaactatattcaca	142099	4.76346e+06	441786	5	c -> a	69355605	96	94	97.9
chr10	80249152	80249248	97	424	743	TRNA_Asn	chr10:80249152-80249248	TAATGTCgtctctgtggcgcaatcggttagcgcgttcggctgttaaccgaaaggttggtggttcgagcccacccagggacgACCACAGCGACTTTTT	746	23202.8	2151.9	7	g -> t	80249193	637	614	96.4
chr2	18587033	18587123	91	1889.5	4088	TRNA_Asn	chr2:18587033-18587123	AAAAGGAAAggcgtccctgggtgggctcgaaccaccaacctttcggttaacagccgaacgcgctaaccgattgcgccacagagacTTTGGC	4098	135864	12600.7	11	c -> a	18587083	172	158	91.9
chr11	97702433	97702532	100	100.6	187	TRNA_Asn	chr11:97702433-97702532	AAAAAAAGGCCGAGACcgtccctgggtgggctcgaaccaccaacctttcggttaacagccgaacgcgctaaccgattgcgccacagagacGGTGACAGTT	191	5762.5	534.4	4	c -> a	97702488	102	97	95.1
chr1	171033927	171034026	100	234.1	453	TRNA_Asn	chr1:171033927-171034026	ACAAAACATTCCCACcgtccctgggtgggctcgaaccaccaacctttcggttaacagccgaacgcgctaaccgattgcgccacagagacCGGTGATGCTT	460	13878.2	1287.1	8	c -> a	171033981	101	96	95
chr5	149228987	149229080	94	1251.2	2800	TRNA_Asn	chr5:149228987-149229080	AAAAGGAACGCtgccgtccctgggtgggctcgaaccaccaacctttcggttaacagccgaacgcgctaaccgattgcgccacagagacACAGCT	2805	90028.3	8349.6	3	c -> a	149229040	89	83	93.3
chr3	96497776	96497863	88	100.1	179	TRNA_Asn	chr3:96497776-96497863	CACATgtctctgtggcgcaatcggttagcgcgttcggctgttaaccgaaaggttggtggttcgagcccacccagggacgGTGCCTTTT	180	6171.1	572.3	1	g -> t	96497815	43	40	93
chr3	96451427	96451501	75	2160	3903	TRNA_Asn	chr3:96451427-96451501	ctctgtggcgcaatcggttagcgcgttcggctgttaaccgaaaggttggtggttcgagcccacccagggacgaca	3904	157044	14565	2	g -> t	96451459	15	11	73.3
chr5	125408998	125409098	101	595.8	1084	TRNA_Asp	chr5:125408998-125409098	GCAAAAACCACTGTTAGCctccccgtcggggaatcgaaccccggtctcccgcgtgacaggcggggatactcaccactatactaacgaggaCAAGCTGTGCT	1091	32589.5	3022.5	4	c -> a	125409054	950	924	97.3
chr10	91182082	91182175	94	605.8	1030	TRNA_Asp	chr10:91182082-91182175	GCAAAAATTCACAACctccccgtcggggaattgaaccccggtctcccgcgtgacaggcggggatactaaccactatactaacgaggaGCTGTGG	1041	33411.6	3098.7	9	c -> a	91182135	791	747	94.4
chr11	7869769	7869835	67	548	655	TRNA_Asp	chr11:7869769-7869835	AGGCGTTGtcctcgttagtatagtggtgagtatccccgcctgtcacgcgggagaccggggttcgatt	655	29494.5	2735.5	6	g -> t	7869810	612	590	96.4
chr1	171037013	171037118	106	320.4	616	TRNA_Asp	chr1:171037013-171037118	TTAAAAACTCACTAGTctccccgtcggggaatcgaaccccggtctcccgcgtgacaggcggggatactcaccactatactaacgaggaCAACCATGATGGGCTCCC	621	17675	1639.3	7	c -> a	171037067	492	473	96.1
chr11	69040966	69041066	101	290.8	521	TRNA_Asp	chr11:69040966-69041066	GAACGTTCTTCAGCTTACtcctcgttagtatagtggtgagtatccccgcctgtcacgcgggagaccggggttcgattccccgacggggagAAGTGCTTTTT	537	16040.8	1487.7	4	g -> t	69041017	443	432	97.5
chr10	93452960	93453059	100	315.1	566	TRNA_Asp	chr10:93452960-93453059	AAAAAATGATCATTGTACctccccgtcggggaatcgaaccccggtctcccgcgtgacaggcggggatactcaccactatactaacgaggaATTGCACAGT	570	17196.9	1594.9	6	c -> a	93453016	441	434	98.4
chr13	21911308	21911387	80	465.4	773	TRNA_Asp	chr13:21911308-21911387	CGTTCtcctcgttagtatagtggtgagtatccccgcctgtcacgcgggagaccggggttcgattccccgacggggagtcT	776	29264.8	2714.2	4	g -> t	21911346	366	356	97.3
chr1	171102330	171102457	128	328.1	852	TRNA_Asp	chr1:171102330-171102457	ATCGGACAGTGGCTGGCGACAAGGTGCTGGCACTGGTGTCGtcctcgttagtatagtggtgagtatccccgcctgtcacgcgggagaccggggttcgattccccgacggggagATACAGTAGCttttt	869	20482.5	1899.6	7	g -> t	171102404	359	342	95.3
chr1	171072990	171073077	88	164.1	257	TRNA_Asp	chr1:171072990-171073077	CGTctccccgtcggggaatcgaaccccggtctcccgcgtgacaggcggggatactcaccactatactaacgaggaCAACGCCGACTAC	263	9016.7	836.3	1	c -> a	171073031	245	238	97.1
chr1	171080604	171080689	86	161.8	250	TRNA_Asp	chr1:171080604-171080689	CGTctccccgtcggggaatcgaaccccggtctcccgcgtgacaggcggggatactcaccactatactaacgaggaCAACGCCGACT	252	8840.5	819.9	1	c -> a	171080645	237	232	97.9
chr1	171065342	171065440	99	157.8	284	TRNA_Asp	chr1:171065342-171065440	AAAAAGGACGCTACGCctccccgtcggggaatcgaaccccggtctcccgcgtgacaggcggggatactcaccactatactaacgaggaCAACGCCGACT	285	8685.3	805.5	1	c -> a	171065396	231	224	97
chr13	21940317	21940413	97	117.5	195	TRNA_Asp	chr13:21940317-21940413	CTctccccgtcggggaatcgaaccccggtctcccgcgtgacaggcggggatactcaccactatactaacgaggaTGAGGCAGTGCAAGTAGTTCAGG	207	6438.3	597.1	1	c -> a	21940357	181	167	92.3
chr5	125405590	125405688	99	115.2	198	TRNA_Asp	chr5:125405590-125405688	AAAAAATTCTTAACAATctccccgtcggggaatcgaaccccggtctcccgcgtgacaggcggggatactcaccactatactaacgaggaAGAGAGCTGA	210	6399.7	593.5	1	c -> a	125405645	166	156	94
chr13	21935509	21935574	66	109.7	133	TRNA_Asp	chr13:21935509-21935574	gaatcgaaccccggtctcccgcgtgacaggcggggatactcaccactatactaacgaggaAGTAAG	133	6079.7	563.9	2	c -> a	21935535	125	119	95.2
chr2	122375453	122375583	131	133	210	TRNA_His	chr2:122375453-122375583	aaaaaagactggatcCCCTTGCCGTGCCATTGTTGCCACAAtgccgtgactcggattcgaaccgaggttgctgcggccacaacgcagagtactaaccactatacgatcacggcGAGCTACCAGGGACCTGT	342	7876.4	730.5	6	c -> a	122375532	164	149	90.9
chr2	122377949	122378058	110	59.1	104	TRNA_His	chr2:122377949-122378058	TGTGGCGTTCCGGTAGCTCgccgtgatcgtatagtggttagtactctgcgttgtggccgcagcaacctcggttcgaatccgagtcacggcaTTGTGGCAACAATGGTACG	128	3510.7	325.6	3	g -> t	122378001	65	55	84.6
chr2	122377325	122377450	126	55	77	TRNA_His	chr2:122377325-122377450	TAAAATACAGCTCCCTTGCCGTGCCATTGTTGCCACAAtgccgtgactcggattcgaaccgaggttgctgcggccacaacgcagagtactaaccactatacgatcacggcGAGCTACCGGGAACTT	140	3352.2	310.9	6	c -> a	122377401	46	41	89.1
											%
							Q-tRNA	Total Q-tRNA read count:		291801	96.2839
							snoRNA	Total snoRNA read count:		8245	2.72056
							rRNA	Total rRNA read count:		2620	0.864507
							other	Total other RNA read count:		397	0.130996
								TOTAL		303063

## Sheet: snoRNA
Edited based on following criteria: 1. region covered >16 bases, 2. presence of transversion (columnN,) 3. transversion frequency (percentage of reads with transversion - columnR) > 30 %, 4. read coverage (total coverage - columnP) > 10
chromosome	start	end	length	average coverage	maximum coverage	genes covered	UCSC link	sequence	read count	RPKM	TPM	SNP count	transversion	position	total coverage	alternative coverage	percentage
chr11	97781638	97781778	141	385.2	691	Snora21	chr11:97781638-97781778	GTCTTGTCACAACACCGATTGAAGTTAAACAACACAACACGTTGCCACTTCACCCAAAAGTGGTGTTTTTCACTCTGCCCCTTCTTGACGGCTCAGTGGGTCACTAGCAAAAGGCTCACTGAGTGCTTTTAAAAGGGGACG	1099	23515.4	2180.9	6	c -> a	97781675	43	42	97.7
chr18	35557030	35557116	87	19.9	32	Snora74a, Snhg4	chr18:35557030-35557116	GGTCCAGCAGTTGTCAGCTATCCAGGCTGTGTGGTGCCCGAGATCGTGTTACACTGTTGGAAGAGTAAACACTGCCTTACTAAGGGT	33	1144.4	106.1	1	g -> t	35557060	12	11	91.7
chr11	106500991	106501047	57	11.5	14	Snord104	chr11:106500991-106501047	CGGCGATGATGACACTCCATACATAGCACGCGTTAGACTGCTGATCCGGGTGATGCG	14	741	68.7	1	g -> t	106501022	10	6	60
chr9	40803582	40803639	58	60.1	66	Snord14c, Hspa8	chr9:40803582-40803639	Ttcgctgtgatgatggattccaaaaccattcgtagtttccaccagaagtactgtgttg	67	3485.1	323.2	2	g -> t	40803636	60	46	76.7
chr5	107904553	107904645	93	202.8	316	Snord21	chr5:107904553-107904645	CTGCCAATGATGACACCACACTAACTGAGCAGTTAGTAGTTGGTCCTTTGATTGCATGTGATGTAATCATTGTTTCAAGACGGGACTGAAGGC	360	11678.7	1083.1	5	g -> t	107904610	11	10	90.9
chr4	117154520	117154583	64	72.6	84	Snord38a	chr4:117154520-117154583	CAGCACTAAAGTGTTCATCTCATTCCTTCAGTAGCAGAACTGGACAGTATTTTCATCACAAGAA	84	3959.8	367.3	2	c -> a	117154578	71	57	80.3
chr11	78183055	78183124	70	4184.5	5306	Snord42b	chr11:78183055-78183124	TGTGCATCAGTGGTTCCTTTGAAGACATCACAGGTCTCAGGAGACTTCAGATTTTTTCCATCATATGCAC	5311	228904	21229.6	4	c -> a	78183085	4916	4432	90.2
chr1	161038081	161038138	58	31.6	34	Snord47	chr1:161038081-161038138	TAACCAGTGATGTGATGATTCTGCCAAATGATACAAAGTGATATCACCTTTAAACCGT	34	1768.6	164	1	g -> t	161038092	31	18	58.1
chr11	62603449	62603505	57	18.7	21	Snord49a	chr11:62603449-62603505	CTGCTGTGATGAGATGACTAAGTAGGAAGTGCCGTCAGAGTCGATAACTGACGATAA	21	1111.5	103.1	1	g -> t	62603454	14	6	42.9
chr9	88521813	88521867	55	10.9	12	Snord50b, ENSMUST00000178497.1, AF357374	chr9:88521813-88521867	CCGTAATTATGGTTTTTCAACAGGAATTCAGGTTCGGGATAGGATCATCATAGAC	12	658.3	61	1	c -> a	88521833	11	9	81.8
chr10	111481491	111481579	89	289.2	455	snoRNA, ENSMUST00000157194.1, Gm25117	chr10:111481491-111481579	CCACCCCCTGGCAATGGGCAGAGAGACACCTTGTTAATGGTGTTGTTCTTATATCAGCCAGGGGCAGAGTAGATGGTAGTCCTTTGTTC	456	15457.8	1433.6	3	g -> t	111481523	437	394	90.2
chr16	23111330	23111387	58	12.3	14	snoRNA, ENSMUST00000082448.1, Gm26447	chr16:23111330-23111387	CAGTGCTGTGTTGTCGTTCCCCCTGCTCAGAATAATTGTTTCTTAACTATACCTGTCT	15	780.3	72.4	2	g -> t	23111367	10	6	60
chr4	117154106	117154161	56	16.9	18	snoRNA, ENSMUST00000082608.1, Gm22980	chr4:117154106-117154161	CTTCATCCTCACTTAAGAGATCAGCAGCAGAACTGGACAAAGTTCTCATCACCGAG	18	969.7	89.9	1	c -> a	117154143	16	12	75
chr12	109654628	109654684	57	42.6	46	snoRNA, ENSMUST00000082687.1, Gm26922, AF357355	chr12:109654628-109654684	GGATCTGTGATGACAAAGGGTGGCGTATGAGTTGTGGATCATGAGTACATGTCTGGA	46	2434.8	225.8	2	g -> t	109654661	43	27	62.8
chr12	109681521	109681591	71	33	56	snoRNA, ENSMUST00000083088.1, AF357341	chr12:109681521-109681591	GACCTATGATGAGATCTGGTGGCATCTGACTGTATCTCGATGACAGCCATGAGAACAGATGTCTGAGGTCA	56	2379.6	220.7	2	g -> t	109681552	12	12	100
chr17	35247174	35247245	72	29.8	38	snoRNA, ENSMUST00000083339.1, Gm25128	chr17:35247174-35247245	AGCCAAATGATGTATGTTTGACATAGGAGCACTTGTGTGCAAGGACGACCCTTATCTATCACCCATGACTGA	38	1592.3	147.7	2	g -> t	35247189	27	26	96.3
chr9	64175047	64175114	68	284.7	359	snoRNA, ENSMUST00000083818.1, Gm23344	chr9:64175047-64175114	CAGTAAATGATGAGATTCCATTGGTCCGTGTTTCTGAACTACATGATTTTCCTTGGCTATTCTGATAC	359	15927.9	1477.2	3	g -> t	64175076	324	295	91
chr15	34440864	34440922	59	110.1	117	snoRNA, ENSMUST00000083965.1, Gm24523	chr15:34440864-34440922	TAGCGAATGTCTAGCCTGTCCTGATTATCACAGAATCAGAACAGCGAGAATATTCGCAG	117	5982.8	554.9	1	c -> a	34440894	112	103	92
chr11	69669691	69669779	89	65.1	103	snoRNA, ENSMUST00000122759.1, Gm22988	chr11:69669691-69669779	TGAACAAAGGACTGCCATTTGCTCTGCCCCTGACTGATATAAGAACAACACCACAAACAAGGTGCCTCTTTGCCCATTGCCAGGGGTGT	105	3559.4	330.1	2	c -> a	69669748	51	48	94.1

## Sheet: rRNA
Edited based on following criteria: 1. region covered >16 bases, 2. presence of transversion (columnN,) 3. transversion frequency (percentage of reads with transversion - columnR) > 30 %, 4. read coverage (total coverage - columnP) > 10
chromosome	start	end	length	average coverage	maximum coverage	genes covered	UCSC link	sequence	read count	RPKM	TPM	SNP count	transversion	position	total coverage	alternative coverage	percentage
chr6	3201436	3201562	127	195.7	387	ribosomal RNA?	chr6:3201436-3201562	ccagagcgaaagcatttgccaagaatgttttcattaatcaagaacgaaagtcggaggttcgaagacgatcagataccgtcgtagttccgaccataaacgatgccgactggtgatgcagcggcgttat	447	10618.9	984.8	2	g -> t	3201462	192	98	51
chr18	85697924	85697977	54	28.8	32	ribosomal RNA?	chr18:85697924-85697977	cagcctgcaaagttctcgtTTaatatttgctactaccaccaagatctgcacctg	32	1787.8	165.8	1	g -> t	85697930	21	21	100
chr5	146261005	146261091	87	27.5	46	ribosomal RNA?	chr5:146261005-146261091	cactccccggcgccgctcgtggggggcccaagtccttctgatcgaggcccagcccgtggacggtgtgaggctggtcgcggcccccgg	46	1595.2	147.9	2	c -> a	146261080	19	19	100
chr6	3201021	3201124	104	30.3	55	ribosomal RNA?	chr6:3201021-3201124	taaatcctttaacgaggatccattggagggcaagtctggtgccagcagccgcggtaattccagctccaatagcgtatattaaagttgctgcagttaaaaagctc	67	1943.6	180.3	1	c -> a	3201041	19	6	31.6
chr4	43493002	43493059	58	18.4	19	Rmrp	chr4:43493002-43493059	AAGGATAAGGAACATGTCCCTCGTATGTAGCCTAGGAAACAGGCCTTCAGAGCGAGCT	20	1040.3	96.5	1	c -> a	43493014	18	16	88.9
chr17	39847608	39848156	549	193.8	645	Rn45s	chr17:39847608-39848156	caacacgggaaacctcacccggcccggacacggacaggattgacagattgatagctctttctcgattccgtgggtggtggtgcatggccgttcttagttggtggagcgatttgtctggttaattccgataacgaacgagactctggcatgctaactagttacgcgacccccgagcggtcggcgtcccccaacttcttagagggacaagtggcgttcagccacccgagattgagcaataacaggtctgtgatgcccttagatgtccggggctgcacgcgcgctacactgactggctcagcgtgtgcctaccctacgccggcaggcgcgggtaacccgttgaaccccattcgtgatggggatcggggattgcaattattccccatgaacgaggaattccca…	2008	11034.8	1023.4	18	g -> t	39847854	501	342	68.3

## Sheet: other
Edited based on following criteria: 1. region covered >16 bases, 2. presence of transversion (columnN,) 3. transversion frequency (percentage of reads with transversion - columnR) > 30 %, 4. read coverage (total coverage - columnP) > 10
chromosome	start	end	length	average coverage	maximum coverage	genes covered	UCSC link	sequence	read count	RPKM	TPM	SNP count	transversion	position	total coverage	alternative coverage	percentage
chr8	85053592	85053648	57	15.3	16	A230103J11Rik	chr8:85053592-85053648	TTAAGTGATGGAGACATACCCTGGGAGGCCCATGACCGGACTGGGATGTATTCGTAC	16	846.9	78.5	1	g -> t	85053639	16	16	100
chr5	90468621	90468689	69	31	40	Alb	chr5:90468621-90468689	CATTGCTGCTGATTTTGTTGAGGACCAGGAAGTGTGCAAGAACTATGCTGAGGCCAAGGATGTCTTCCT	42	1836.4	170.3	2	g -> t	90468682	10	8	80
chr18	84851438	84851511	74	18.4	27	Cyb5a	chr18:84851438-84851511	CACGGCTGTGTTGCAGGGCCCGGTAGACTCACTGTTCCGAGATGGCCGGGCAGTCAGACAAGGATGTGAAGTAC	29	1182.3	109.7	1	g -> t	84851471	18	17	94.4
chrM	5481	5588	108	25.7	40	DQ539915	chrM:5481-5588	CAAATTTACAATGTTATCGTAACTGCCCATGCTTTTGTTATAATTTTCTTCATAGTAATACCAATAATAATTGGAGGCTTTGGAAACTGACTTGTCCCACTAATAATC	58	1620.2	150.3	1	g -> t	5493	13	8	61.5
chrM	5481	5588	108	25.7	40	DQ539915	chrM:5481-5588	CAAATTTACAATGTTATCGTAACTGCCCATGCTTTTGTTATAATTTTCTTCATAGTAATACCAATAATAATTGGAGGCTTTGGAAACTGACTTGTCCCACTAATAATC	58	1620.2	150.3	2	g -> t	5574	13	5	38.5
chr7	103813794	103813862	69	14.4	23	Hbb-b2	chr7:103813794-103813862	CACCAACTTCATCGGCGTTCACCTTTCCCCACAGGCCAGAGACAGCAGCCTTCTCAGCATCAGTCAGGT	23	1005.7	93.3	2	c -> a	103813836	12	10	83.3
chrM	9458	9513	56	26.8	28	mt-Nd3 ENSMUST00000082411.1,	chrM:9458-9513	AATTAACCTGTACACTGTTATCTTCATTAATATTTTATTATCCCTAACGCTAATTC	28	1508.5	139.9	1	g -> t	9467	27	8	29.6
chrM	15297	15358	62	101.9	158	opposite strand of mTRNA_Thr	chrM:15297-15358	AGTATAAACATTACTCTGGTCTTGTAAACCTGAAATGAAGATCTTCTCTTCTCAAGACATCA	143	6958.5	645.4	1	c -> a	15305	15	15	100
