# Supplementary material for: The human tRNA-guanine transglycosylase displays promiscuous nucleobase preference but strict tRNA specificity
Source: Nucleic Acids Res. 2021 May 1;49(9):4877–90. doi: 10.1093/nar/gkab289 (PMC8136771; doi:10.1093/nar/gkab289)
Supplement: gkab289_Supplemental_Files [file gkab289_supplemental_files.zip › 2i. Supplementary Table S6.xlsx]

## Sheet: regions covered
Table S6. Enzyme-RNA capture and release data from neonatal mouse liver (Experiment 3) Chromosomal alignment of sequencing reads (library size 291470, 291470 reads mapped) from neo-natal mouse liver (P0.5 pups) RNA, following the covalent capture release method, to the mouse (mm10) genome assembly. Tab 1 (‘regions covered’) shows the raw outputs from the perl script containing the chromosomal ali…
chromosome	start	end	length	average coverage	maximum coverage	genes covered	UCSC link	sequence	read count	RPKM	TPM	SNP count	transversion	position	total coverage	alternative coverage	percentage
chr1	122357205	122357227	23	22.2	24		chr1:122357205-122357227	tgcattcccaagcaacccgactc	24	3580.1	325	0
chr1	167340285	167340340	56	18.4	21		chr1:167340285-167340340	agcaggtcgtctacgaatggtttagcgccaggttccacacgaacgtgcgttcaacg	24	1470.4	133.5	0
chr1	171033927	171034026	100	448.1	858	TRNA_Asn	chr1:171033927-171034026	ACAAAACATTCCCACcgtccctgggtgggctcgaaccaccaacctttcggttaacagccgaacgcgctaaccgattgcgccacagagacCGGTGATGCTT	901	30912.3	2805.9	1	c -> a	171033969	819	4	0.5
chr1	171033927	171034026	100	448.1	858	TRNA_Asn	chr1:171033927-171034026	ACAAAACATTCCCACcgtccctgggtgggctcgaaccaccaacctttcggttaacagccgaacgcgctaaccgattgcgccacagagacCGGTGATGCTT	901	30912.3	2805.9	2	c -> a	171033981	108	107	99.1
chr1	171037010	171037119	110	1456.4	2916	TRNA_Asp	chr1:171037010-171037119	GGATTAAAAACTCACTAGTctccccgtcggggaatcgaaccccggtctcccgcgtgacaggcggggatactcaccactatactaacgaggaCAACCATGATGGGCTCCCT	2946	91885.3	8340.4	1	c -> a	171037037	708	1	0.1
chr1	171037010	171037119	110	1456.4	2916	TRNA_Asp	chr1:171037010-171037119	GGATTAAAAACTCACTAGTctccccgtcggggaatcgaaccccggtctcccgcgtgacaggcggggatactcaccactatactaacgaggaCAACCATGATGGGCTCCCT	2946	91885.3	8340.4	2	g -> t	171037040	706	1	0.1
chr1	171037010	171037119	110	1456.4	2916	TRNA_Asp	chr1:171037010-171037119	GGATTAAAAACTCACTAGTctccccgtcggggaatcgaaccccggtctcccgcgtgacaggcggggatactcaccactatactaacgaggaCAACCATGATGGGCTCCCT	2946	91885.3	8340.4	3	c -> a	171037049	894	1	0.1
chr1	171037010	171037119	110	1456.4	2916	TRNA_Asp	chr1:171037010-171037119	GGATTAAAAACTCACTAGTctccccgtcggggaatcgaaccccggtctcccgcgtgacaggcggggatactcaccactatactaacgaggaCAACCATGATGGGCTCCCT	2946	91885.3	8340.4	4	g -> t	171037053	2834	1	0
chr1	171037010	171037119	110	1456.4	2916	TRNA_Asp	chr1:171037010-171037119	GGATTAAAAACTCACTAGTctccccgtcggggaatcgaaccccggtctcccgcgtgacaggcggggatactcaccactatactaacgaggaCAACCATGATGGGCTCCCT	2946	91885.3	8340.4	5	c -> a	171037059	2859	1	0
chr1	171037010	171037119	110	1456.4	2916	TRNA_Asp	chr1:171037010-171037119	GGATTAAAAACTCACTAGTctccccgtcggggaatcgaaccccggtctcccgcgtgacaggcggggatactcaccactatactaacgaggaCAACCATGATGGGCTCCCT	2946	91885.3	8340.4	6	c -> a	171037067	2061	1988	96.5
chr1	171037010	171037119	110	1456.4	2916	TRNA_Asp	chr1:171037010-171037119	GGATTAAAAACTCACTAGTctccccgtcggggaatcgaaccccggtctcccgcgtgacaggcggggatactcaccactatactaacgaggaCAACCATGATGGGCTCCCT	2946	91885.3	8340.4	7	g -> t	171037073	2235	1	0
chr1	171037010	171037119	110	1456.4	2916	TRNA_Asp	chr1:171037010-171037119	GGATTAAAAACTCACTAGTctccccgtcggggaatcgaaccccggtctcccgcgtgacaggcggggatactcaccactatactaacgaggaCAACCATGATGGGCTCCCT	2946	91885.3	8340.4	8	g -> t	171037074	2235	2	0.1
chr1	171037010	171037119	110	1456.4	2916	TRNA_Asp	chr1:171037010-171037119	GGATTAAAAACTCACTAGTctccccgtcggggaatcgaaccccggtctcccgcgtgacaggcggggatactcaccactatactaacgaggaCAACCATGATGGGCTCCCT	2946	91885.3	8340.4	9	g -> t	171037075	2235	1	0
chr1	171037010	171037119	110	1456.4	2916	TRNA_Asp	chr1:171037010-171037119	GGATTAAAAACTCACTAGTctccccgtcggggaatcgaaccccggtctcccgcgtgacaggcggggatactcaccactatactaacgaggaCAACCATGATGGGCTCCCT	2946	91885.3	8340.4	10	c -> a	171037079	2236	1	0
chr1	171037010	171037119	110	1456.4	2916	TRNA_Asp	chr1:171037010-171037119	GGATTAAAAACTCACTAGTctccccgtcggggaatcgaaccccggtctcccgcgtgacaggcggggatactcaccactatactaacgaggaCAACCATGATGGGCTCCCT	2946	91885.3	8340.4	11	c -> a	171037081	2233	1	0
chr1	171064200	171064235	36	29.6	32	TRNA_Glu	chr1:171064200-171064235	gagagcgccgaatcctaaccactagaccaccaggga	32	3049.7	276.8	0
chr1	171065341	171065442	102	190.7	355	TRNA_Asp	chr1:171065341-171065442	CAAAAAGGACGCTACGCctccccgtcggggaatcgaaccccggtctcccgcgtgacaggcggggatactcaccactatactaacgaggaCAACGCCGACTAC	362	12176.3	1105.2	1	c -> a	171065396	207	201	97.1
chr1	171071828	171071863	36	37.8	42	TRNA_Glu	chr1:171071828-171071863	gagagcgccgaatcctaaccactagaccaccaggga	42	4002.7	363.3	0
chr1	171072976	171073077	102	136.7	254	TRNA_Asp	chr1:171072976-171073077	CAAAAAGGACGCTACGTctccccgtcggggaatcgaaccccggtctcccgcgtgacaggcggggatactcaccactatactaacgaggaCAACGCCGACTAC	260	8745.4	793.8	1	c -> a	171073031	180	172	95.6
chr1	171079442	171079477	36	28.9	32	TRNA_Glu	chr1:171079442-171079477	gagagcgccgaatcctaaccactagaccaccaggga	32	3049.7	276.8	1	c -> a	171079460	31	1	3.2
chr1	171080590	171080691	102	124.1	232	TRNA_Asp	chr1:171080590-171080691	CAAAAAGGACGCTACGTctccccgtcggggaatcgaaccccggtctcccgcgtgacaggcggggatactcaccactatactaacgaggaCAACGCCGACTAC	232	7803.6	708.3	1	c -> a	171080645	174	171	98.3
chr1	171102329	171102459	131	568.8	1545	TRNA_Asp	chr1:171102329-171102459	CATCGGACAGTGGCTGGCGACAAGGTGCTGGCACTGGTGTCGtcctcgttagtatagtggtgagtatccccgcctgtcacgcgggagaccggggttcgattccccgacggggagATACAGTAGCttttttt	1583	41458.7	3763.2	1	g -> t	171102376	348	1	0.3
chr1	171102329	171102459	131	568.8	1545	TRNA_Asp	chr1:171102329-171102459	CATCGGACAGTGGCTGGCGACAAGGTGCTGGCACTGGTGTCGtcctcgttagtatagtggtgagtatccccgcctgtcacgcgggagaccggggttcgattccccgacggggagATACAGTAGCttttttt	1583	41458.7	3763.2	2	g -> t	171102388	332	1	0.3
chr1	171102329	171102459	131	568.8	1545	TRNA_Asp	chr1:171102329-171102459	CATCGGACAGTGGCTGGCGACAAGGTGCTGGCACTGGTGTCGtcctcgttagtatagtggtgagtatccccgcctgtcacgcgggagaccggggttcgattccccgacggggagATACAGTAGCttttttt	1583	41458.7	3763.2	3	g -> t	171102392	333	1	0.3
chr1	171102329	171102459	131	568.8	1545	TRNA_Asp	chr1:171102329-171102459	CATCGGACAGTGGCTGGCGACAAGGTGCTGGCACTGGTGTCGtcctcgttagtatagtggtgagtatccccgcctgtcacgcgggagaccggggttcgattccccgacggggagATACAGTAGCttttttt	1583	41458.7	3763.2	4	g -> t	171102404	301	270	89.7
chr1	171102329	171102459	131	568.8	1545	TRNA_Asp	chr1:171102329-171102459	CATCGGACAGTGGCTGGCGACAAGGTGCTGGCACTGGTGTCGtcctcgttagtatagtggtgagtatccccgcctgtcacgcgggagaccggggttcgattccccgacggggagATACAGTAGCttttttt	1583	41458.7	3763.2	5	g -> t	171102415	1544	1	0.1
chr1	171102329	171102459	131	568.8	1545	TRNA_Asp	chr1:171102329-171102459	CATCGGACAGTGGCTGGCGACAAGGTGCTGGCACTGGTGTCGtcctcgttagtatagtggtgagtatccccgcctgtcacgcgggagaccggggttcgattccccgacggggagATACAGTAGCttttttt	1583	41458.7	3763.2	6	g -> t	171102422	1483	2	0.1
chr1	171102329	171102459	131	568.8	1545	TRNA_Asp	chr1:171102329-171102459	CATCGGACAGTGGCTGGCGACAAGGTGCTGGCACTGGTGTCGtcctcgttagtatagtggtgagtatccccgcctgtcacgcgggagaccggggttcgattccccgacggggagATACAGTAGCttttttt	1583	41458.7	3763.2	7	c -> a	171102431	1231	1	0.1
chr1	171102329	171102459	131	568.8	1545	TRNA_Asp	chr1:171102329-171102459	CATCGGACAGTGGCTGGCGACAAGGTGCTGGCACTGGTGTCGtcctcgttagtatagtggtgagtatccccgcctgtcacgcgggagaccggggttcgattccccgacggggagATACAGTAGCttttttt	1583	41458.7	3763.2	8	c -> a	171102432	1230	1	0.1
chr1	171102329	171102459	131	568.8	1545	TRNA_Asp	chr1:171102329-171102459	CATCGGACAGTGGCTGGCGACAAGGTGCTGGCACTGGTGTCGtcctcgttagtatagtggtgagtatccccgcctgtcacgcgggagaccggggttcgattccccgacggggagATACAGTAGCttttttt	1583	41458.7	3763.2	9	c -> a	171102433	1230	2	0.2
chr1	171102329	171102459	131	568.8	1545	TRNA_Asp	chr1:171102329-171102459	CATCGGACAGTGGCTGGCGACAAGGTGCTGGCACTGGTGTCGtcctcgttagtatagtggtgagtatccccgcctgtcacgcgggagaccggggttcgattccccgacggggagATACAGTAGCttttttt	1583	41458.7	3763.2	10	g -> t	171102437	1232	1	0.1
chr1	171103042	171103078	37	39.7	44	TRNA_Glu	chr1:171103042-171103078	Ctccctggtggtctagtggttaggattcggcgctctc	44	4080	370.3	0
chr1	195240748	195240773	26	21.2	25		chr1:195240748-195240773	accgccccagtcaaactccccacctg	25	3298.9	299.4	1	c -> a	195240765	25	1	4
chr1	24615579	24615635	57	32.4	54		chr1:24615579-24615635	ATTATTGATCTATAATTTAACTTTGACAAAGTTATGTAATTGATTTTACTAATATCT	54	3250.3	295	1	c -> a	24615605	31	29	93.5
chr1	34434808	34434847	40	12.2	14	TRNA_Glu	chr1:34434808-34434847	ACTgttcccataccgggagtcgaacccgggccgcctgggt	14	1200.8	109	0
chr1	56782304	56782363	60	26.1	35		chr1:56782304-56782363	tggccatgcaccaccacccacggaatcgagaaagagctatcaatctgtcaatcctgtccg	44	2516	228.4	0
chr1	86356272	86356328	57	46.8	49	Snord82	chr1:86356272-86356328	TATTTCATTTCAACCCCATGGTTCAGTATTAAGTCCCTTTGTCACTCATCACTTGTG	49	2949.4	267.7	1	c -> a	86356321	48	2	4.2
chr10	105596471	105596493	23	336.8	381		chr10:105596471-105596493	AGGTggctatagttcagttggta	381	56833.4	5158.7	0
chr10	122985696	122985719	24	117.2	129	Mirlet7i	chr10:122985696-122985719	CCAACAGCACAAACTACTACCTCA	129	18441	1673.9	0
chr10	30811139	30811214	76	29.1	53	TRNA_Glu	chr10:30811139-30811214	Ctccctggtggtctagtggttaggattcggcgctctcaccgccgcggcccgggttcgattcccggtcagggaagca	60	2708.6	245.9	0
chr10	80249151	80249251	101	840.4	1494	TRNA_Asn	chr10:80249151-80249251	CTAATGTCgtctctgtggcgcaatcggttagcgcgttcggctgttaaccgaaaggttggtggttcgagcccacccagggacgACCACAGCGACTTTTTCAT	1591	54044.9	4905.6	1	c -> a	80249161	1084	1	0.1
chr10	80249151	80249251	101	840.4	1494	TRNA_Asn	chr10:80249151-80249251	CTAATGTCgtctctgtggcgcaatcggttagcgcgttcggctgttaaccgaaaggttggtggttcgagcccacccagggacgACCACAGCGACTTTTTCAT	1591	54044.9	4905.6	2	g -> t	80249167	1084	1	0.1
chr10	80249151	80249251	101	840.4	1494	TRNA_Asn	chr10:80249151-80249251	CTAATGTCgtctctgtggcgcaatcggttagcgcgttcggctgttaaccgaaaggttggtggttcgagcccacccagggacgACCACAGCGACTTTTTCAT	1591	54044.9	4905.6	3	g -> t	80249168	1084	2	0.2
chr10	80249151	80249251	101	840.4	1494	TRNA_Asn	chr10:80249151-80249251	CTAATGTCgtctctgtggcgcaatcggttagcgcgttcggctgttaaccgaaaggttggtggttcgagcccacccagggacgACCACAGCGACTTTTTCAT	1591	54044.9	4905.6	4	c -> a	80249169	1084	1	0.1
chr10	80249151	80249251	101	840.4	1494	TRNA_Asn	chr10:80249151-80249251	CTAATGTCgtctctgtggcgcaatcggttagcgcgttcggctgttaaccgaaaggttggtggttcgagcccacccagggacgACCACAGCGACTTTTTCAT	1591	54044.9	4905.6	5	g -> t	80249170	1084	1	0.1
chr10	80249151	80249251	101	840.4	1494	TRNA_Asn	chr10:80249151-80249251	CTAATGTCgtctctgtggcgcaatcggttagcgcgttcggctgttaaccgaaaggttggtggttcgagcccacccagggacgACCACAGCGACTTTTTCAT	1591	54044.9	4905.6	6	c -> a	80249175	1084	4	0.4
chr10	80249151	80249251	101	840.4	1494	TRNA_Asn	chr10:80249151-80249251	CTAATGTCgtctctgtggcgcaatcggttagcgcgttcggctgttaaccgaaaggttggtggttcgagcccacccagggacgACCACAGCGACTTTTTCAT	1591	54044.9	4905.6	7	g -> t	80249189	1053	2	0.2
chr10	80249151	80249251	101	840.4	1494	TRNA_Asn	chr10:80249151-80249251	CTAATGTCgtctctgtggcgcaatcggttagcgcgttcggctgttaaccgaaaggttggtggttcgagcccacccagggacgACCACAGCGACTTTTTCAT	1591	54044.9	4905.6	8	g -> t	80249193	995	929	93.4
chr10	80249151	80249251	101	840.4	1494	TRNA_Asn	chr10:80249151-80249251	CTAATGTCgtctctgtggcgcaatcggttagcgcgttcggctgttaaccgaaaggttggtggttcgagcccacccagggacgACCACAGCGACTTTTTCAT	1591	54044.9	4905.6	9	c -> a	80249198	1494	1	0.1
chr10	80249151	80249251	101	840.4	1494	TRNA_Asn	chr10:80249151-80249251	CTAATGTCgtctctgtggcgcaatcggttagcgcgttcggctgttaaccgaaaggttggtggttcgagcccacccagggacgACCACAGCGACTTTTTCAT	1591	54044.9	4905.6	10	g -> t	80249205	1484	6	0.4
chr10	80249151	80249251	101	840.4	1494	TRNA_Asn	chr10:80249151-80249251	CTAATGTCgtctctgtggcgcaatcggttagcgcgttcggctgttaaccgaaaggttggtggttcgagcccacccagggacgACCACAGCGACTTTTTCAT	1591	54044.9	4905.6	11	c -> a	80249235	483	1	0.2
chr10	91182078	91182175	98	1208.4	2289	TRNA_Asp	chr10:91182078-91182175	GACAGCAAAAATTCACAACctccccgtcggggaattgaaccccggtctcccgcgtgacaggcggggatactaaccactatactaacgaggaGCTGTGG	2364	82761.3	7512.2	1	c -> a	91182102	1866	1	0.1
chr10	91182078	91182175	98	1208.4	2289	TRNA_Asp	chr10:91182078-91182175	GACAGCAAAAATTCACAACctccccgtcggggaattgaaccccggtctcccgcgtgacaggcggggatactaaccactatactaacgaggaGCTGTGG	2364	82761.3	7512.2	2	g -> t	91182103	1866	2	0.1
chr10	91182078	91182175	98	1208.4	2289	TRNA_Asp	chr10:91182078-91182175	GACAGCAAAAATTCACAACctccccgtcggggaattgaaccccggtctcccgcgtgacaggcggggatactaaccactatactaacgaggaGCTGTGG	2364	82761.3	7512.2	3	g -> t	91182106	1863	1	0.1
chr10	91182078	91182175	98	1208.4	2289	TRNA_Asp	chr10:91182078-91182175	GACAGCAAAAATTCACAACctccccgtcggggaattgaaccccggtctcccgcgtgacaggcggggatactaaccactatactaacgaggaGCTGTGG	2364	82761.3	7512.2	4	g -> t	91182107	1861	3	0.2
chr10	91182078	91182175	98	1208.4	2289	TRNA_Asp	chr10:91182078-91182175	GACAGCAAAAATTCACAACctccccgtcggggaattgaaccccggtctcccgcgtgacaggcggggatactaaccactatactaacgaggaGCTGTGG	2364	82761.3	7512.2	5	g -> t	91182109	1857	2	0.1
chr10	91182078	91182175	98	1208.4	2289	TRNA_Asp	chr10:91182078-91182175	GACAGCAAAAATTCACAACctccccgtcggggaattgaaccccggtctcccgcgtgacaggcggggatactaaccactatactaacgaggaGCTGTGG	2364	82761.3	7512.2	6	c -> a	91182118	2073	1	0
chr10	91182078	91182175	98	1208.4	2289	TRNA_Asp	chr10:91182078-91182175	GACAGCAAAAATTCACAACctccccgtcggggaattgaaccccggtctcccgcgtgacaggcggggatactaaccactatactaacgaggaGCTGTGG	2364	82761.3	7512.2	7	c -> a	91182124	2282	1	0
chr10	91182078	91182175	98	1208.4	2289	TRNA_Asp	chr10:91182078-91182175	GACAGCAAAAATTCACAACctccccgtcggggaattgaaccccggtctcccgcgtgacaggcggggatactaaccactatactaacgaggaGCTGTGG	2364	82761.3	7512.2	8	c -> a	91182127	2280	3	0.1
chr10	91182078	91182175	98	1208.4	2289	TRNA_Asp	chr10:91182078-91182175	GACAGCAAAAATTCACAACctccccgtcggggaattgaaccccggtctcccgcgtgacaggcggggatactaaccactatactaacgaggaGCTGTGG	2364	82761.3	7512.2	9	c -> a	91182135	509	495	97.2
chr10	91182078	91182175	98	1208.4	2289	TRNA_Asp	chr10:91182078-91182175	GACAGCAAAAATTCACAACctccccgtcggggaattgaaccccggtctcccgcgtgacaggcggggatactaaccactatactaacgaggaGCTGTGG	2364	82761.3	7512.2	10	c -> a	91182159	495	3	0.6
chr10	93452959	93453062	104	867.8	1618	TRNA_Asp	chr10:93452959-93453062	CAAAAAATGATCATTGTACctccccgtcggggaatcgaaccccggtctcccgcgtgacaggcggggatactcaccactatactaacgaggaATTGCACAGTGGT	1662	54828.2	4976.7	1	g -> t	93452989	671	1	0.1
chr10	93452959	93453062	104	867.8	1618	TRNA_Asp	chr10:93452959-93453062	CAAAAAATGATCATTGTACctccccgtcggggaatcgaaccccggtctcccgcgtgacaggcggggatactcaccactatactaacgaggaATTGCACAGTGGT	1662	54828.2	4976.7	2	c -> a	93453000	861	1	0.1
chr10	93452959	93453062	104	867.8	1618	TRNA_Asp	chr10:93452959-93453062	CAAAAAATGATCATTGTACctccccgtcggggaatcgaaccccggtctcccgcgtgacaggcggggatactcaccactatactaacgaggaATTGCACAGTGGT	1662	54828.2	4976.7	3	c -> a	93453011	1618	1	0.1
chr10	93452959	93453062	104	867.8	1618	TRNA_Asp	chr10:93452959-93453062	CAAAAAATGATCATTGTACctccccgtcggggaatcgaaccccggtctcccgcgtgacaggcggggatactcaccactatactaacgaggaATTGCACAGTGGT	1662	54828.2	4976.7	4	c -> a	93453016	898	878	97.8
chr10	93452959	93453062	104	867.8	1618	TRNA_Asp	chr10:93452959-93453062	CAAAAAATGATCATTGTACctccccgtcggggaatcgaaccccggtctcccgcgtgacaggcggggatactcaccactatactaacgaggaATTGCACAGTGGT	1662	54828.2	4976.7	5	c -> a	93453028	978	2	0.2
chr11	108310927	108310949	23	59.5	63		chr11:108310927-108310949	tctaccaattgaactacacccct	63	9397.6	853	0
chr11	109011672	109011700	29	10.8	12		chr11:109011672-109011700	aggctgttcaccttggagacctgctgcgg	12	1419.7	128.9	1	c -> a	109011695	12	2	16.7
chr11	58302213	58302248	36	34.2	37	TRNA_Glu	chr11:58302213-58302248	gagagcgccgaatcctaaccactagaccaccaggga	37	3526.2	320.1	0
chr11	62603450	62603505	56	14.5	17	Snord49a	chr11:62603450-62603505	TGCTGTGATGAGATGACTAAGTAGGAAGTGCCGTCAGAGTCGATAACTGACGATAA	17	1041.5	94.5	0
chr11	69040962	69041070	109	468.5	972	TRNA_Asp	chr11:69040962-69041070	GAGAGAACGTTCTTCAGCTTACtcctcgttagtatagtggtgagtatccccgcctgtcacgcgggagaccggggttcgattccccgacggggagAAGTGCTTTTTATTT	1000	31476	2857.1	1	g -> t	69040989	461	2	0.4
chr11	69040962	69041070	109	468.5	972	TRNA_Asp	chr11:69040962-69041070	GAGAGAACGTTCTTCAGCTTACtcctcgttagtatagtggtgagtatccccgcctgtcacgcgggagaccggggttcgattccccgacggggagAAGTGCTTTTTATTT	1000	31476	2857.1	2	g -> t	69041005	468	1	0.2
chr11	69040962	69041070	109	468.5	972	TRNA_Asp	chr11:69040962-69041070	GAGAGAACGTTCTTCAGCTTACtcctcgttagtatagtggtgagtatccccgcctgtcacgcgggagaccggggttcgattccccgacggggagAAGTGCTTTTTATTT	1000	31476	2857.1	3	c -> a	69041012	471	1	0.2
chr11	69040962	69041070	109	468.5	972	TRNA_Asp	chr11:69040962-69041070	GAGAGAACGTTCTTCAGCTTACtcctcgttagtatagtggtgagtatccccgcctgtcacgcgggagaccggggttcgattccccgacggggagAAGTGCTTTTTATTT	1000	31476	2857.1	4	g -> t	69041017	426	392	92
chr11	69040962	69041070	109	468.5	972	TRNA_Asp	chr11:69040962-69041070	GAGAGAACGTTCTTCAGCTTACtcctcgttagtatagtggtgagtatccccgcctgtcacgcgggagaccggggttcgattccccgacggggagAAGTGCTTTTTATTT	1000	31476	2857.1	5	g -> t	69041025	958	1	0.1
chr11	69040962	69041070	109	468.5	972	TRNA_Asp	chr11:69040962-69041070	GAGAGAACGTTCTTCAGCTTACtcctcgttagtatagtggtgagtatccccgcctgtcacgcgggagaccggggttcgattccccgacggggagAAGTGCTTTTTATTT	1000	31476	2857.1	6	g -> t	69041051	535	1	0.2
chr11	78183056	78183123	68	193.8	302	Snord42b	chr11:78183056-78183123	GTGCATCAGTGGTTCCTTTGAAGACATCACAGGTCTCAGGAGACTTCAGATTTTTTCCATCATATGCA	306	15439	1401.4	1	c -> a	78183070	300	1	0.3
chr11	78183056	78183123	68	193.8	302	Snord42b	chr11:78183056-78183123	GTGCATCAGTGGTTCCTTTGAAGACATCACAGGTCTCAGGAGACTTCAGATTTTTTCCATCATATGCA	306	15439	1401.4	2	c -> a	78183085	164	141	86
chr11	78183056	78183123	68	193.8	302	Snord42b	chr11:78183056-78183123	GTGCATCAGTGGTTCCTTTGAAGACATCACAGGTCTCAGGAGACTTCAGATTTTTTCCATCATATGCA	306	15439	1401.4	3	g -> t	78183088	177	1	0.6
chr11	78183056	78183123	68	193.8	302	Snord42b	chr11:78183056-78183123	GTGCATCAGTGGTTCCTTTGAAGACATCACAGGTCTCAGGAGACTTCAGATTTTTTCCATCATATGCA	306	15439	1401.4	4	c -> a	78183092	181	1	0.6
chr11	78183056	78183123	68	193.8	302	Snord42b	chr11:78183056-78183123	GTGCATCAGTGGTTCCTTTGAAGACATCACAGGTCTCAGGAGACTTCAGATTTTTTCCATCATATGCA	306	15439	1401.4	5	g -> t	78183097	182	1	0.5
chr11	7869769	7869844	76	371.3	505	TRNA_Asp	chr11:7869769-7869844	AGGCGTTGtcctcgttagtatagtggtgagtatccccgcctgtcacgcgggagaccggggttcgattccccgacgg	507	22887.6	2077.5	1	g -> t	7869771	276	1	0.4
chr11	7869769	7869844	76	371.3	505	TRNA_Asp	chr11:7869769-7869844	AGGCGTTGtcctcgttagtatagtggtgagtatccccgcctgtcacgcgggagaccggggttcgattccccgacgg	507	22887.6	2077.5	2	c -> a	7869779	494	1	0.2
chr11	7869769	7869844	76	371.3	505	TRNA_Asp	chr11:7869769-7869844	AGGCGTTGtcctcgttagtatagtggtgagtatccccgcctgtcacgcgggagaccggggttcgattccccgacgg	507	22887.6	2077.5	3	g -> t	7869794	498	1	0.2
chr11	7869769	7869844	76	371.3	505	TRNA_Asp	chr11:7869769-7869844	AGGCGTTGtcctcgttagtatagtggtgagtatccccgcctgtcacgcgggagaccggggttcgattccccgacgg	507	22887.6	2077.5	4	g -> t	7869810	435	414	95.2
chr11	7869769	7869844	76	371.3	505	TRNA_Asp	chr11:7869769-7869844	AGGCGTTGtcctcgttagtatagtggtgagtatccccgcctgtcacgcgggagaccggggttcgattccccgacgg	507	22887.6	2077.5	5	g -> t	7869819	503	1	0.2
chr11	87422987	87423014	28	16	20		chr11:87422987-87423014	gcataatttgtggtagtgggggactgcg	20	2450.6	222.4	0
chr11	87426836	87426863	28	18.7	23		chr11:87426836-87426863	gcataatttgtggtagtgggggactgcg	24	2940.8	266.9	0
chr11	96081148	96081203	56	53.8	87		chr11:96081148-96081203	tttttgatccttcgatgtcggctcttcctatcattgtgaagcagaattcaccaagc	87	5330.1	483.8	0
chr11	97702432	97702535	104	457	862	TRNA_Asn	chr11:97702432-97702535	AAAAAAAAGGCCGAGACcgtccctgggtgggctcgaaccaccaacctttcggttaacagccgaacgcgctaaccgattgcgccacagagacGGTGACAGTTGTT	953	31438.8	2853.7	1	g -> t	97702462	731	1	0.1
chr11	97702432	97702535	104	457	862	TRNA_Asn	chr11:97702432-97702535	AAAAAAAAGGCCGAGACcgtccctgggtgggctcgaaccaccaacctttcggttaacagccgaacgcgctaaccgattgcgccacagagacGGTGACAGTTGTT	953	31438.8	2853.7	2	c -> a	97702476	769	8	1
chr11	97702432	97702535	104	457	862	TRNA_Asn	chr11:97702432-97702535	AAAAAAAAGGCCGAGACcgtccctgggtgggctcgaaccaccaacctttcggttaacagccgaacgcgctaaccgattgcgccacagagacGGTGACAGTTGTT	953	31438.8	2853.7	3	c -> a	97702488	173	153	88.4
chr11	97702432	97702535	104	457	862	TRNA_Asn	chr11:97702432-97702535	AAAAAAAAGGCCGAGACcgtccctgggtgggctcgaaccaccaacctttcggttaacagccgaacgcgctaaccgattgcgccacagagacGGTGACAGTTGTT	953	31438.8	2853.7	4	g -> t	97702524	182	1	0.5
chr11	97781638	97781674	37	30.6	33	Snora21	chr11:97781638-97781674	GTCTTGTCACAACACCGATTGAAGTTAAACAACACAA	33	3060	277.8	0
chr12	108219195	108219216	22	14.1	15		chr12:108219195-108219216	CGGCCCGGTGGGGGGCGGGGGG	15	2339.2	212.3	0
chr12	109733780	109733802	23	91.9	98	Mir382	chr12:109733780-109733802	AGAAGTTGTTCGTGGTGGATTCG	98	14618.6	1326.9	1	g -> t	109733794	98	1	1
chr12	25051125	25051155	31	10.4	11	Kidins220	chr12:25051125-25051155	TTACTGAGTTCAATGACTGTGGATATCGTGT	11	1217.4	110.5	0
chr12	54696902	54696927	26	14.7	17		chr12:54696902-54696927	gcataatttgtggtagtgggggactg	17	2243.3	203.6	0
chr12	54710431	54710451	21	11.3	12		chr12:54710431-54710451	taatttgtggtagtgggggac	12	1960.5	178	0
chr12	54714341	54714361	21	12.8	14		chr12:54714341-54714361	taatttgtggtagtgggggac	14	2287.3	207.6	0
chr12	54719178	54719205	28	17.1	21		chr12:54719178-54719205	acgcagtcccccactaccacaaattatg	21	2573.2	233.6	0
chr12	54729722	54729745	24	13.9	15		chr12:54729722-54729745	gcataatttgtggtagtgggggac	15	2144.3	194.6	0
chr12	54734572	54734595	24	13	15		chr12:54734572-54734595	gcagtcccccactaccacaaatta	15	2144.3	194.6	0
chr12	54738474	54738498	25	14.8	17		chr12:54738474-54738498	acgcagtcccccactaccacaaatt	17	2333	211.8	0
chr12	78350885	78350909	25	18.8	21		chr12:78350885-78350909	caggtggggagtttgactggggcgg	21	2881.9	261.6	0
chr12	78351065	78351085	21	11	12		chr12:78351065-78351085	gttttaagcaggaggtgtcag	12	1960.5	178	0
chr12	78351145	78351172	28	27.5	35		chr12:78351145-78351172	tttgatccttcgatgtcggctcttccta	35	4288.6	389.3	1	g -> t	78351159	30	1	3.3
chr12	78351145	78351172	28	27.5	35		chr12:78351145-78351172	tttgatccttcgatgtcggctcttccta	35	4288.6	389.3	2	g -> t	78351162	30	1	3.3
chr13	112578210	112578259	50	18	22		chr13:112578210-112578259	tcaagctcaacagggtcttctttccccgctgattccgccaagcccgttcc	27	1852.7	168.2	0
chr13	18215265	18215299	35	39.1	43		chr13:18215265-18215299	agagcgccgaatcctaaccactagaccaccaggga	43	4215.1	382.6	0
chr13	21160822	21160856	35	26.9	29	TRNA_Glu	chr13:21160822-21160856	agagcgccgaatcctaaccactagaccaccaggga	29	2842.7	258	0
chr13	21911308	21911402	95	459.8	986	TRNA_Asp	chr13:21911308-21911402	CGTTCtcctcgttagtatagtggtgagtatccccgcctgtcacgcgggagaccggggttcgattccccgacggggagtcTGGACACATGTGGCTT	992	35825.7	3251.9	1	c -> a	21911315	223	1	0.4
chr13	21911308	21911402	95	459.8	986	TRNA_Asp	chr13:21911308-21911402	CGTTCtcctcgttagtatagtggtgagtatccccgcctgtcacgcgggagaccggggttcgattccccgacggggagtcTGGACACATGTGGCTT	992	35825.7	3251.9	2	g -> t	21911329	232	1	0.4
chr13	21911308	21911402	95	459.8	986	TRNA_Asp	chr13:21911308-21911402	CGTTCtcctcgttagtatagtggtgagtatccccgcctgtcacgcgggagaccggggttcgattccccgacggggagtcTGGACACATGTGGCTT	992	35825.7	3251.9	3	c -> a	21911339	235	1	0.4
chr13	21911308	21911402	95	459.8	986	TRNA_Asp	chr13:21911308-21911402	CGTTCtcctcgttagtatagtggtgagtatccccgcctgtcacgcgggagaccggggttcgattccccgacggggagtcTGGACACATGTGGCTT	992	35825.7	3251.9	4	g -> t	21911346	210	190	90.5
chr13	21911308	21911402	95	459.8	986	TRNA_Asp	chr13:21911308-21911402	CGTTCtcctcgttagtatagtggtgagtatccccgcctgtcacgcgggagaccggggttcgattccccgacggggagtcTGGACACATGTGGCTT	992	35825.7	3251.9	5	g -> t	21911355	984	1	0.1
chr13	21935479	21935575	97	126.1	221	TRNA_Asp	chr13:21935479-21935575	TAAAAATTTAGCCATCTTctccccgtcggggaatcgaaccccggtctcccgcgtgacaggcggggatactcaccactatactaacgaggaAGTAAGC	227	8029	728.8	1	c -> a	21935535	123	121	98.4
chr13	21940301	21940415	115	321	656	TRNA_Asp	chr13:21940301-21940415	TTAAAAATAGAGATCACTctccccgtcggggaatcgaaccccggtctcccgcgtgacaggcggggatactcaccactatactaacgaggaTGAGGCAGTGCAAGTAGTTCAGGGA	682	20346.6	1846.9	1	g -> t	21940325	296	1	0.3
chr13	21940301	21940415	115	321	656	TRNA_Asp	chr13:21940301-21940415	TTAAAAATAGAGATCACTctccccgtcggggaatcgaaccccggtctcccgcgtgacaggcggggatactcaccactatactaacgaggaTGAGGCAGTGCAAGTAGTTCAGGGA	682	20346.6	1846.9	2	g -> t	21940331	295	1	0.3
chr13	21940301	21940415	115	321	656	TRNA_Asp	chr13:21940301-21940415	TTAAAAATAGAGATCACTctccccgtcggggaatcgaaccccggtctcccgcgtgacaggcggggatactcaccactatactaacgaggaTGAGGCAGTGCAAGTAGTTCAGGGA	682	20346.6	1846.9	3	c -> a	21940346	603	1	0.2
chr13	21940301	21940415	115	321	656	TRNA_Asp	chr13:21940301-21940415	TTAAAAATAGAGATCACTctccccgtcggggaatcgaaccccggtctcccgcgtgacaggcggggatactcaccactatactaacgaggaTGAGGCAGTGCAAGTAGTTCAGGGA	682	20346.6	1846.9	4	c -> a	21940357	340	330	97.1
chr13	35662235	35662255	21	10.4	11		chr13:35662235-35662255	ataatttgtggtagtggggga	11	1797.1	163.1	0
chr13	44869611	44869658	48	10.8	13		chr13:44869611-44869658	tcgacatcgggcgccttaacccggcgttcggttcatcccgcagcgcca	14	1000.7	90.8	1	g -> t	44869653	10	1	10
chr13	44869944	44869979	36	12.1	13		chr13:44869944-44869979	acggacctccaccagagtttcctctggcttcgccct	13	1238.9	112.5	0
chr13	48536075	48536099	25	246.5	283	Mirlet7d	chr13:48536075-48536099	TAAAACTATGCAACCTACTACCTCT	283	38837.6	3525.3	1	c -> a	48536085	283	2	0.7
chr13	48537888	48537910	23	122.3	130	Mirlet7f-1	chr13:48537888-48537910	CAACTATACAATCTACTACCTCA	130	19392	1760.2	1	c -> a	48537896	130	1	0.8
chr13	48537888	48537910	23	122.3	130	Mirlet7f-1	chr13:48537888-48537910	CAACTATACAATCTACTACCTCA	130	19392	1760.2	2	c -> a	48537900	130	1	0.8
chr13	48537888	48537910	23	122.3	130	Mirlet7f-1	chr13:48537888-48537910	CAACTATACAATCTACTACCTCA	130	19392	1760.2	3	c -> a	48537903	130	1	0.8
chr13	48538237	48538260	24	297.5	328	Mirlet7a-1	chr13:48538237-48538260	AAAACTATACAACCTACTACCTCA	328	46888.8	4256.1	1	c -> a	48538246	328	1	0.3
chr13	48538237	48538260	24	297.5	328	Mirlet7a-1	chr13:48538237-48538260	AAAACTATACAACCTACTACCTCA	328	46888.8	4256.1	2	c -> a	48538253	328	4	1.2
chr13	48538237	48538260	24	297.5	328	Mirlet7a-1	chr13:48538237-48538260	AAAACTATACAACCTACTACCTCA	328	46888.8	4256.1	3	c -> a	48538256	328	2	0.6
chr13	58392839	58392863	25	40.2	43	Mir7-1	chr13:58392839-58392863	AAACAACAAAATCACTAGTCTTCCA	43	5901.1	535.6	0
chr13	83738820	83738843	24	60.4	67	C130071C03Rik, Mir9-2	chr13:83738820-83738843	ATCTTTGGTTATCTAGCTGTATGA	67	9577.9	869.4	0
chr13	95689396	95689418	23	920.2	1056		chr13:95689396-95689418	aTGGGGGTGGGGGAAGGATTCAA	1056	157522	14298.2	1	g -> t	95689400	1055	1045	99.1
chr13	97190545	97190630	86	78.5	123		chr13:97190545-97190630	tatctctcaggaccgactgacccatgttcaactgctgttcacatggaacccttctccacttcggccttcaaagttctcatttgaat	144	5744.7	521.4	1	c -> a	97190579	102	1	1
chr13	97190545	97190630	86	78.5	123		chr13:97190545-97190630	tatctctcaggaccgactgacccatgttcaactgctgttcacatggaacccttctccacttcggccttcaaagttctcatttgaat	144	5744.7	521.4	2	g -> t	97190581	111	1	0.9
chr13	97190545	97190630	86	78.5	123		chr13:97190545-97190630	tatctctcaggaccgactgacccatgttcaactgctgttcacatggaacccttctccacttcggccttcaaagttctcatttgaat	144	5744.7	521.4	3	c -> a	97190609	117	2	1.7
chr13	9834305	9834339	35	11.1	12		chr13:9834305-9834339	tcaaacccttgtgtcgagggctgactttcaataga	12	1176.3	106.8	1	c -> a	9834319	11	1	9.1
chr13	9834386	9834429	44	10.5	11		chr13:9834386-9834429	gcaggtcgtctacgaatggtttagcgccaggttccacacgaacg	11	857.7	77.9	0
chr14	17260913	17260934	22	15.1	16		chr14:17260913-17260934	cctaatcctgcccccaccacca	16	2495.2	226.5	1	g -> t	17260922	16	16	100
chr14	51089548	51089593	46	85.8	110	TRNA_Tyr	chr14:51089548-51089593	taggtcgctggttcgattccggctcgaaggaGTAGCCTGTCTTTTG	110	8204.3	744.7	0
chr14	56694027	56694052	26	10.3	11		chr14:56694027-56694052	ccccgctgattccgccaagcccgttc	11	1451.5	131.8	0
chr14	70443556	70443580	25	42	48	Mir320	chr14:70443556-70443580	GAAAAGCTGGGTTGAGAGGGCGAAA	48	6587.3	597.9	0
chr15	30844782	30844802	21	1043.6	1096		chr15:30844782-30844802	AGAATCCTTCACCCACCACCA	1096	179060	16253.1	0
chr15	5601412	5601432	21	13.3	14		chr15:5601412-5601432	GGAATCCTTTTCCCACCACCA	14	2287.3	207.6	0
chr15	63647941	63647961	21	1004.8	1055		chr15:63647941-63647961	AGAATCCTTcccccaccccca	1055	172361	15645.1	1	c -> a	63647958	1055	1048	99.3
chr15	80078532	80078588	57	10	12	Snord83b	chr15:80078532-80078588	CCTCAGTCTCTCTCGGGCGCTGTGCCCAGCGCACATTCCAGAGCCTCATCACAGAAC	12	722.3	65.6	0
chr15	85706613	85706639	27	1171	1444	Mirlet7bhg, Mirlet7c-2	chr15:85706613-85706639	GGGTGAGGTAGTAGGTTGTATGGTTTT	1444	183489	16655.2	1	g -> t	85706617	1399	1	0.1
chr15	85706613	85706639	27	1171	1444	Mirlet7bhg, Mirlet7c-2	chr15:85706613-85706639	GGGTGAGGTAGTAGGTTGTATGGTTTT	1444	183489	16655.2	2	g -> t	85706619	1444	2	0.1
chr15	85706613	85706639	27	1171	1444	Mirlet7bhg, Mirlet7c-2	chr15:85706613-85706639	GGGTGAGGTAGTAGGTTGTATGGTTTT	1444	183489	16655.2	3	g -> t	85706620	1444	2	0.1
chr15	85706613	85706639	27	1171	1444	Mirlet7bhg, Mirlet7c-2	chr15:85706613-85706639	GGGTGAGGTAGTAGGTTGTATGGTTTT	1444	183489	16655.2	4	g -> t	85706623	1444	1	0.1
chr15	85706613	85706639	27	1171	1444	Mirlet7bhg, Mirlet7c-2	chr15:85706613-85706639	GGGTGAGGTAGTAGGTTGTATGGTTTT	1444	183489	16655.2	5	g -> t	85706626	1444	4	0.3
chr15	85706613	85706639	27	1171	1444	Mirlet7bhg, Mirlet7c-2	chr15:85706613-85706639	GGGTGAGGTAGTAGGTTGTATGGTTTT	1444	183489	16655.2	6	g -> t	85706627	1444	1	0.1
chr15	85706613	85706639	27	1171	1444	Mirlet7bhg, Mirlet7c-2	chr15:85706613-85706639	GGGTGAGGTAGTAGGTTGTATGGTTTT	1444	183489	16655.2	7	g -> t	85706630	1444	3	0.2
chr15	85707324	85707348	25	483.5	548	Mirlet7b, Mirlet7bhg	chr15:85707324-85707348	GTGAGGTAGTAGGTTGTGTGGTTTC	548	75205	6826.3	0
chr15	86194772	86194819	48	12.9	17	AK155692	chr15:86194772-86194819	cgtggcgcaatgaaggtgaagggccccgcccgggggcccgaggtggga	18	1286.6	116.8	0
chr15	98884341	98884362	22	11.5	12		chr15:98884341-98884362	AGGCTCTACCAACTGAGCTATA	12	1871.4	169.9	0
chr16	11143955	11143997	43	12	14		chr16:11143955-11143997	tctgtgggattatgactgaacgcctctaagtcagaatcccgcc	16	1276.6	115.9	0
chr16	11144208	11144302	95	32.3	48		chr16:11144208-11144302	cacgttgaacgcacgttcgtgtggaacctggcgctaaaccattcgtagacgacctgcttctgggtcggggtttcgtacgtagcagagcagctccc	65	2347.4	213.1	1	c -> a	11144239	29	1	3.4
chr16	17222341	17222422	82	41.2	65		chr16:17222341-17222422	cagtgccaggtggggagtttgactggggcggtacacctgtcaaaaggtaacgcaggtgtcctaaggcgagctcagggaggac	80	3347.2	303.8	1	g -> t	17222355	64	1	1.6
chr16	18533192	18533330	139	117.1	162		chr16:18533192-18533330	ggagaggagcgagcgaccaaaggaaccataactgatttaatgagccattcgcagtttcactgtaccggccgtgcgtacttagacatgcatggcttaatctttgagacaagcatatgctactggcaggatcaaccaggta	339	8367.4	759.5	1	c -> a	18533251	83	1	1.2
chr16	35981602	35981641	40	11.8	15		chr16:35981602-35981641	aaccgaacgctgggttaaggcgcccgatgccgacgctcat	15	1286.6	116.8	0
chr16	35981709	35981767	59	23.9	39	AK144265	chr16:35981709-35981767	gtagggtaaaactaacctgtctcacgacggtctaaacccagctcacgttccctattagt	46	2674.9	242.8	1	c -> a	35981720	14	6	42.9
chr16	35981709	35981767	59	23.9	39	AK144265	chr16:35981709-35981767	gtagggtaaaactaacctgtctcacgacggtctaaacccagctcacgttccctattagt	46	2674.9	242.8	2	g -> t	35981738	28	7	25
chr16	43871748	43871797	50	13	17	Qtrtd1	chr16:43871748-43871797	GTGCTGACCTCAACCTCTCTTCCATCACATCTCCACCCTCAATCACTCCA	19	1303.7	118.3	0
chr16	57391471	57391560	90	22.6	39		chr16:57391471-57391560	caccatctttcgggtcctaacgcgtacgctcgtgctccacctccccggcgcggcgggcgagacgggccggtggtgcgccctcggcggact	46	1753.6	159.2	0
chr16	57391588	57391676	89	32.7	49		chr16:57391588-57391676	cccccgggcggggcccttcaccttcattgcgccacggcggctttcggacgagcccctgactcgcgcacgcgttagactccttggtccgt	81	3122.5	283.4	0
chr16	77599670	77599696	27	1150	1419	Mirlet7c-1	chr16:77599670-77599696	GTTGAGGTAGTAGGTTGTATGGTTTAG	1419	180312	16366.8	1	g -> t	77599676	1419	3	0.2
chr16	77599670	77599696	27	1150	1419	Mirlet7c-1	chr16:77599670-77599696	GTTGAGGTAGTAGGTTGTATGGTTTAG	1419	180312	16366.8	2	g -> t	77599679	1419	1	0.1
chr16	77599670	77599696	27	1150	1419	Mirlet7c-1	chr16:77599670-77599696	GTTGAGGTAGTAGGTTGTATGGTTTAG	1419	180312	16366.8	3	g -> t	77599682	1419	2	0.1
chr16	77599670	77599696	27	1150	1419	Mirlet7c-1	chr16:77599670-77599696	GTTGAGGTAGTAGGTTGTATGGTTTAG	1419	180312	16366.8	4	g -> t	77599683	1419	3	0.2
chr16	77599670	77599696	27	1150	1419	Mirlet7c-1	chr16:77599670-77599696	GTTGAGGTAGTAGGTTGTATGGTTTAG	1419	180312	16366.8	5	g -> t	77599686	1419	1	0.1
chr16	77599670	77599696	27	1150	1419	Mirlet7c-1	chr16:77599670-77599696	GTTGAGGTAGTAGGTTGTATGGTTTAG	1419	180312	16366.8	6	g -> t	77599691	1417	2	0.1
chr17	17830365	17830389	25	394.8	451	Mirlet7e	chr17:17830365-17830389	CTGAGGTAGGAGGTTGTATAGTTGA	451	61893.2	5618	1	g -> t	17830373	451	9	2
chr17	23943412	23943433	22	15	16		chr17:23943412-23943433	aactcagaattccacttacctc	16	2495.2	226.5	0
chr17	3271176	3271201	26	13.5	14		chr17:3271176-3271201	TGGTGtatagctcagttggtagagca	14	1847.4	167.7	0
chr17	35247189	35247232	44	11.7	12		chr17:35247189-35247232	GTTTGACATAGGAGCACTTGTGTGCAAGGACGACCCTTATCTAT	12	935.7	84.9	0
chr17	39846352	39846551	200	236.4	779	Rn45s	chr17:39846352-39846551	Ttacctggttgatcctgccagtagcatatgcttgtctcaaagattaagccatgcatgtctaagtacgcacggccggtacagtgaaactgcgaatggctcattaaatcagttatggttcctttggtcgctcgctcctctcctacttggataactgtggtaattctagagctaatacatgcccacgggcgctgacccccctt	1039	17823.4	1617.8	1	c -> a	39846400	131	1	0.8
chr17	39846352	39846551	200	236.4	779	Rn45s	chr17:39846352-39846551	Ttacctggttgatcctgccagtagcatatgcttgtctcaaagattaagccatgcatgtctaagtacgcacggccggtacagtgaaactgcgaatggctcattaaatcagttatggttcctttggtcgctcgctcctctcctacttggataactgtggtaattctagagctaatacatgcccacgggcgctgacccccctt	1039	17823.4	1617.8	2	c -> a	39846470	741	1	0.1
chr17	39846561	39846587	27	12.7	17	Rn45s	chr17:39846561-39846587	ggggggggatgcgtgcatttatcagat	17	2160.2	196.1	0
chr17	39846588	39846642	55	14.4	18	Rn45s	chr17:39846588-39846642	caaaaccaacccggtgagctccctcccggctccggccgggggtcgggcgccggcg	20	1247.6	113.2	0
chr17	39846664	39846717	54	12.8	15	Rn45s	chr17:39846664-39846717	ctcgggccgatcgcacgcccccgtggcggcgacgacccattcgaacgtctgccc	20	1270.7	115.3	0
chr17	39846731	39846816	86	44.6	84	Rn45s	chr17:39846731-39846816	tggtagtcgccgtgcctaccatggtgaccacgggtgacggggaatcagggttcgattccggagagggagcctgagaaacggctacc	107	4268.7	387.5	1	c -> a	39846776	72	8	11.1
chr17	39846731	39846816	86	44.6	84	Rn45s	chr17:39846731-39846816	tggtagtcgccgtgcctaccatggtgaccacgggtgacggggaatcagggttcgattccggagagggagcctgagaaacggctacc	107	4268.7	387.5	2	g -> t	39846779	74	1	1.4
chr17	39846731	39846816	86	44.6	84	Rn45s	chr17:39846731-39846816	tggtagtcgccgtgcctaccatggtgaccacgggtgacggggaatcagggttcgattccggagagggagcctgagaaacggctacc	107	4268.7	387.5	3	g -> t	39846791	68	1	1.5
chr17	39846731	39846816	86	44.6	84	Rn45s	chr17:39846731-39846816	tggtagtcgccgtgcctaccatggtgaccacgggtgacggggaatcagggttcgattccggagagggagcctgagaaacggctacc	107	4268.7	387.5	4	g -> t	39846793	69	1	1.4
chr17	39846817	39846886	70	24.7	36	Rn45s	chr17:39846817-39846886	acatccaaggaaggcagcaggcgcgcaaattacccactcccgacccggggaggtagtgacgaaaaataac	55	2695.7	244.7	1	c -> a	39846853	19	5	26.3
chr17	39846817	39846886	70	24.7	36	Rn45s	chr17:39846817-39846886	acatccaaggaaggcagcaggcgcgcaaattacccactcccgacccggggaggtagtgacgaaaaataac	55	2695.7	244.7	2	c -> a	39846861	16	2	12.5
chr17	39846817	39846886	70	24.7	36	Rn45s	chr17:39846817-39846886	acatccaaggaaggcagcaggcgcgcaaattacccactcccgacccggggaggtagtgacgaaaaataac	55	2695.7	244.7	3	g -> t	39846865	28	1	3.6
chr17	39846952	39847000	49	19.1	27	Rn45s	chr17:39846952-39847000	cattggagggcaagtctggtgccagcagccgcggtaattccagctccaa	31	2170.6	197	0
chr17	39847011	39847077	67	15.7	25	Rn45s	chr17:39847011-39847077	taaagttgctgcagttaaaaagctcgtagttggatcttgggagcgggcgggcggtccgccgcgaggc	30	1536.2	139.4	0
chr17	39847080	39847130	51	27.5	34	Rn45s	chr17:39847080-39847130	gtcaccgcccgtccccgccccttgcctctcggcgccccctcgatgctctta	41	2758.2	250.4	1	g -> t	39847124	28	2	7.1
chr17	39847184	39847357	174	43.1	97	Rn45s	chr17:39847184-39847357	aaagcaggcccgagccgcctggataccgcagctaggaataatggaataggaccgcggttctattttgttggttttcggaactgaggccatgattaagagggacggccgggggcattcgtattgcgccgctagaggtgaaattcttggaccggcgcaagacggaccagagcgaaa	165	3253.4	295.3	1	g -> t	39847288	89	1	1.1
chr17	39847184	39847357	174	43.1	97	Rn45s	chr17:39847184-39847357	aaagcaggcccgagccgcctggataccgcagctaggaataatggaataggaccgcggttctattttgttggttttcggaactgaggccatgattaagagggacggccgggggcattcgtattgcgccgctagaggtgaaattcttggaccggcgcaagacggaccagagcgaaa	165	3253.4	295.3	2	g -> t	39847292	89	1	1.1
chr17	39847184	39847357	174	43.1	97	Rn45s	chr17:39847184-39847357	aaagcaggcccgagccgcctggataccgcagctaggaataatggaataggaccgcggttctattttgttggttttcggaactgaggccatgattaagagggacggccgggggcattcgtattgcgccgctagaggtgaaattcttggaccggcgcaagacggaccagagcgaaa	165	3253.4	295.3	3	g -> t	39847329	36	1	2.8
chr17	39847445	39847602	158	44	123	Rn45s	chr17:39847445-39847602	gatgccgactggcaatgcggcggcgttattcccatgacccgccgggcagcttccgggaaaccaaagtctttgggttccggggggagtatggttgcaaagctgaaacttaaaggaattgacggaagggcaccaccaggagtggagcctgcggcttaatt	187	4060.6	368.6	0
chr17	39847608	39847903	296	83.3	263	Rn45s	chr17:39847608-39847903	caacacgggaaacctcacccggcccggacacggacaggattgacagattgatagctctttctcgattccgtgggtggtggtgcatggccgttcttagttggtggagcgatttgtctggttaattccgataacgaacgagactctggcatgctaactagttacgcgacccccgagcggtcggcgtcccccaacttcttagagggacaagtggcgttcagccacccgagattgagcaataacaggtctgtgatgcccttagatgtccggggctgcacgcgcgctacactgactggctc	590	6838.6	620.7	1	c -> a	39847626	56	1	1.8
chr17	39847608	39847903	296	83.3	263	Rn45s	chr17:39847608-39847903	caacacgggaaacctcacccggcccggacacggacaggattgacagattgatagctctttctcgattccgtgggtggtggtgcatggccgttcttagttggtggagcgatttgtctggttaattccgataacgaacgagactctggcatgctaactagttacgcgacccccgagcggtcggcgtcccccaacttcttagagggacaagtggcgttcagccacccgagattgagcaataacaggtctgtgatgcccttagatgtccggggctgcacgcgcgctacactgactggctc	590	6838.6	620.7	2	g -> t	39847634	60	1	1.7
chr17	39847608	39847903	296	83.3	263	Rn45s	chr17:39847608-39847903	caacacgggaaacctcacccggcccggacacggacaggattgacagattgatagctctttctcgattccgtgggtggtggtgcatggccgttcttagttggtggagcgatttgtctggttaattccgataacgaacgagactctggcatgctaactagttacgcgacccccgagcggtcggcgtcccccaacttcttagagggacaagtggcgttcagccacccgagattgagcaataacaggtctgtgatgcccttagatgtccggggctgcacgcgcgctacactgactggctc	590	6838.6	620.7	3	g -> t	39847686	263	1	0.4
chr17	39847608	39847903	296	83.3	263	Rn45s	chr17:39847608-39847903	caacacgggaaacctcacccggcccggacacggacaggattgacagattgatagctctttctcgattccgtgggtggtggtgcatggccgttcttagttggtggagcgatttgtctggttaattccgataacgaacgagactctggcatgctaactagttacgcgacccccgagcggtcggcgtcccccaacttcttagagggacaagtggcgttcagccacccgagattgagcaataacaggtctgtgatgcccttagatgtccggggctgcacgcgcgctacactgactggctc	590	6838.6	620.7	4	g -> t	39847697	237	1	0.4
chr17	39847608	39847903	296	83.3	263	Rn45s	chr17:39847608-39847903	caacacgggaaacctcacccggcccggacacggacaggattgacagattgatagctctttctcgattccgtgggtggtggtgcatggccgttcttagttggtggagcgatttgtctggttaattccgataacgaacgagactctggcatgctaactagttacgcgacccccgagcggtcggcgtcccccaacttcttagagggacaagtggcgttcagccacccgagattgagcaataacaggtctgtgatgcccttagatgtccggggctgcacgcgcgctacactgactggctc	590	6838.6	620.7	5	c -> a	39847700	180	1	0.6
chr17	39847608	39847903	296	83.3	263	Rn45s	chr17:39847608-39847903	caacacgggaaacctcacccggcccggacacggacaggattgacagattgatagctctttctcgattccgtgggtggtggtgcatggccgttcttagttggtggagcgatttgtctggttaattccgataacgaacgagactctggcatgctaactagttacgcgacccccgagcggtcggcgtcccccaacttcttagagggacaagtggcgttcagccacccgagattgagcaataacaggtctgtgatgcccttagatgtccggggctgcacgcgcgctacactgactggctc	590	6838.6	620.7	6	g -> t	39847787	51	1	2
chr17	39847608	39847903	296	83.3	263	Rn45s	chr17:39847608-39847903	caacacgggaaacctcacccggcccggacacggacaggattgacagattgatagctctttctcgattccgtgggtggtggtgcatggccgttcttagttggtggagcgatttgtctggttaattccgataacgaacgagactctggcatgctaactagttacgcgacccccgagcggtcggcgtcccccaacttcttagagggacaagtggcgttcagccacccgagattgagcaataacaggtctgtgatgcccttagatgtccggggctgcacgcgcgctacactgactggctc	590	6838.6	620.7	7	g -> t	39847825	37	1	2.7
chr17	39847608	39847903	296	83.3	263	Rn45s	chr17:39847608-39847903	caacacgggaaacctcacccggcccggacacggacaggattgacagattgatagctctttctcgattccgtgggtggtggtgcatggccgttcttagttggtggagcgatttgtctggttaattccgataacgaacgagactctggcatgctaactagttacgcgacccccgagcggtcggcgtcccccaacttcttagagggacaagtggcgttcagccacccgagattgagcaataacaggtctgtgatgcccttagatgtccggggctgcacgcgcgctacactgactggctc	590	6838.6	620.7	8	g -> t	39847854	69	12	17.4
chr17	39847608	39847903	296	83.3	263	Rn45s	chr17:39847608-39847903	caacacgggaaacctcacccggcccggacacggacaggattgacagattgatagctctttctcgattccgtgggtggtggtgcatggccgttcttagttggtggagcgatttgtctggttaattccgataacgaacgagactctggcatgctaactagttacgcgacccccgagcggtcggcgtcccccaacttcttagagggacaagtggcgttcagccacccgagattgagcaataacaggtctgtgatgcccttagatgtccggggctgcacgcgcgctacactgactggctc	590	6838.6	620.7	9	g -> t	39847869	67	1	1.5
chr17	39847955	39848007	53	33.5	70	Rn45s	chr17:39847955-39848007	tcgtgatggggatcggggattgcaattattccccatgaacgaggaattcccag	73	4725.6	428.9	1	g -> t	39847964	70	1	1.4
chr17	39848020	39848080	61	84.3	124	Rn45s	chr17:39848020-39848080	ataagcttgcgttgattaagtccctgccctttgtacacaccgcccgtcgctactaccgatt	126	7086.7	643.3	1	c -> a	39848046	123	5	4.1
chr17	39848020	39848080	61	84.3	124	Rn45s	chr17:39848020-39848080	ataagcttgcgttgattaagtccctgccctttgtacacaccgcccgtcgctactaccgatt	126	7086.7	643.3	2	c -> a	39848063	114	1	0.9
chr17	39848020	39848080	61	84.3	124	Rn45s	chr17:39848020-39848080	ataagcttgcgttgattaagtccctgccctttgtacacaccgcccgtcgctactaccgatt	126	7086.7	643.3	3	g -> t	39848068	103	1	1
chr17	39848098	39848154	57	14.6	21	Rn45s	chr17:39848098-39848154	ccacggccctggtggagcgctgagaagacggtcgaacttgactatctagaggaagta	22	1324.2	120.2	0
chr17	50420127	50420170	44	31	33		chr17:50420127-50420170	taaacagtaggattcccctggtccgcaccagttctaagtcagct	33	2573.2	233.6	0
chr17	56243016	56243040	25	17.8	19	Mir7b	chr17:56243016-56243040	GTGGAAGACTTGTGATTTTGTTGTT	19	2607.5	236.7	0
chr18	10150996	10151018	23	10.5	11		chr18:10150996-10151018	agtcccccactaccacaaattat	11	1640.9	148.9	0
chr18	54699066	54699109	44	14.3	22		chr18:54699066-54699109	tcccacttattctacacctctcatgtctcttcaccgtgccagac	23	1793.4	162.8	0
chr18	54699185	54699238	54	14.7	19		chr18:54699185-54699238	atagtaggtagggacagtgggaatctcgttcatccattcatgcgcgtcactaat	22	1397.8	126.9	1	c -> a	54699215	16	1	6.2
chr18	68692098	68692139	42	15.5	21		chr18:68692098-68692139	cgaagtttccctcaggatagctggcgctctcgctcccgacgt	21	1715.4	155.7	0
chr18	75001879	75001936	58	22.6	24		chr18:75001879-75001936	GTTGCTGTGATGACTATCTTAGGACACCTTTGGATTAACCGTGAAATCAAACAAGTGC	24	1419.7	128.9	0
chr18	85697948	85697976	29	11.2	12		chr18:85697948-85697976	atttgctactaccaccaagatctgcacct	12	1419.7	128.9	0
chr19	22852045	22852063	19	10.3	11		chr19:22852045-22852063	gtgacgcgcatgaatggat	11	1986.3	180.3	0
chr19	40119787	40119816	30	37.3	46		chr19:40119787-40119816	ttgatccttcgatgtcggctcttcctatca	46	5260.7	477.5	0
chr19	40119858	40119879	22	13	15		chr19:40119858-40119879	taatagggaacgtgagctgggt	19	2963	269	0
chr19	61198622	61198647	26	22.7	27		chr19:61198622-61198647	accgccccagtcaaactccccacctg	27	3562.8	323.4	1	c -> a	61198639	27	2	7.4
chr2	10509318	10509342	25	41.2	45		chr2:10509318-10509342	tatagttgtgtgtggatgtgtgtat	45	6175.6	560.6	0
chr2	117248392	117248414	23	10.2	11		chr2:117248392-117248414	cataatttgtggtagtgggggac	11	1640.9	148.9	0
chr2	122375452	122375586	135	330.9	493	TRNA_His	chr2:122375452-122375586	aaaaaaagactggatcCCCTTGCCGTGCCATTGTTGCCACAAtgccgtgactcggattcgaaccgaggttgctgcggccacaacgcagagtactaaccactatacgatcacggcGAGCTACCAGGGACCTGTAAT	902	22923.4	2080.7	1	c -> a	122375461	280	1	0.4
chr2	122375452	122375586	135	330.9	493	TRNA_His	chr2:122375452-122375586	aaaaaaagactggatcCCCTTGCCGTGCCATTGTTGCCACAAtgccgtgactcggattcgaaccgaggttgctgcggccacaacgcagagtactaaccactatacgatcacggcGAGCTACCAGGGACCTGTAAT	902	22923.4	2080.7	2	c -> a	122375475	364	1	0.3
chr2	122375452	122375586	135	330.9	493	TRNA_His	chr2:122375452-122375586	aaaaaaagactggatcCCCTTGCCGTGCCATTGTTGCCACAAtgccgtgactcggattcgaaccgaggttgctgcggccacaacgcagagtactaaccactatacgatcacggcGAGCTACCAGGGACCTGTAAT	902	22923.4	2080.7	3	c -> a	122375479	358	1	0.3
chr2	122375452	122375586	135	330.9	493	TRNA_His	chr2:122375452-122375586	aaaaaaagactggatcCCCTTGCCGTGCCATTGTTGCCACAAtgccgtgactcggattcgaaccgaggttgctgcggccacaacgcagagtactaaccactatacgatcacggcGAGCTACCAGGGACCTGTAAT	902	22923.4	2080.7	4	c -> a	122375480	358	1	0.3
chr2	122375452	122375586	135	330.9	493	TRNA_His	chr2:122375452-122375586	aaaaaaagactggatcCCCTTGCCGTGCCATTGTTGCCACAAtgccgtgactcggattcgaaccgaggttgctgcggccacaacgcagagtactaaccactatacgatcacggcGAGCTACCAGGGACCTGTAAT	902	22923.4	2080.7	5	c -> a	122375488	354	1	0.3
chr2	122375452	122375586	135	330.9	493	TRNA_His	chr2:122375452-122375586	aaaaaaagactggatcCCCTTGCCGTGCCATTGTTGCCACAAtgccgtgactcggattcgaaccgaggttgctgcggccacaacgcagagtactaaccactatacgatcacggcGAGCTACCAGGGACCTGTAAT	902	22923.4	2080.7	6	c -> a	122375496	302	1	0.3
chr2	122375452	122375586	135	330.9	493	TRNA_His	chr2:122375452-122375586	aaaaaaagactggatcCCCTTGCCGTGCCATTGTTGCCACAAtgccgtgactcggattcgaaccgaggttgctgcggccacaacgcagagtactaaccactatacgatcacggcGAGCTACCAGGGACCTGTAAT	902	22923.4	2080.7	7	c -> a	122375532	368	290	78.8
chr2	122375452	122375586	135	330.9	493	TRNA_His	chr2:122375452-122375586	aaaaaaagactggatcCCCTTGCCGTGCCATTGTTGCCACAAtgccgtgactcggattcgaaccgaggttgctgcggccacaacgcagagtactaaccactatacgatcacggcGAGCTACCAGGGACCTGTAAT	902	22923.4	2080.7	8	c -> a	122375579	466	1	0.2
chr2	122375452	122375586	135	330.9	493	TRNA_His	chr2:122375452-122375586	aaaaaaagactggatcCCCTTGCCGTGCCATTGTTGCCACAAtgccgtgactcggattcgaaccgaggttgctgcggccacaacgcagagtactaaccactatacgatcacggcGAGCTACCAGGGACCTGTAAT	902	22923.4	2080.7	9	c -> a	122375580	462	1	0.2
chr2	122377323	122377450	128	127.6	199	TRNA_His	chr2:122377323-122377450	AATAAAATACAGCTCCCTTGCCGTGCCATTGTTGCCACAAtgccgtgactcggattcgaaccgaggttgctgcggccacaacgcagagtactaaccactatacgatcacggcGAGCTACCGGGAACTT	375	10051.4	912.4	1	c -> a	122377401	70	55	78.6
chr2	122377947	122378074	128	115.1	254	TRNA_His	chr2:122377947-122378074	AGTGTGGCGTTCCGGTAGCTCgccgtgatcgtatagtggttagtactctgcgttgtggccgcagcaacctcggttcgaatccgagtcacggcaTTGTGGCAACAATGGTACGGCAAGGGCGCCTTTTT	334	8952.5	812.6	1	g -> t	122378001	106	84	79.2
chr2	122377947	122378074	128	115.1	254	TRNA_His	chr2:122377947-122378074	AGTGTGGCGTTCCGGTAGCTCgccgtgatcgtatagtggttagtactctgcgttgtggccgcagcaacctcggttcgaatccgagtcacggcaTTGTGGCAACAATGGTACGGCAAGGGCGCCTTTTT	334	8952.5	812.6	2	g -> t	122378019	151	1	0.7
chr2	122377947	122378074	128	115.1	254	TRNA_His	chr2:122377947-122378074	AGTGTGGCGTTCCGGTAGCTCgccgtgatcgtatagtggttagtactctgcgttgtggccgcagcaacctcggttcgaatccgagtcacggcaTTGTGGCAACAATGGTACGGCAAGGGCGCCTTTTT	334	8952.5	812.6	3	g -> t	122378036	103	1	1
chr2	130278016	130278071	56	15.1	16	Snord57	chr2:130278016-130278071	TGGAAAGGATGAACGAACTTGGCCTGACCTTCAGAAATGGAGGCAATACAACTGAT	16	980.3	89	0
chr2	148851487	148851507	21	40	42		chr2:148851487-148851507	GGCTTCTAGGAGATGGCACCA	42	6861.8	622.8	1	c -> a	148851489	22	22	100
chr2	18587031	18587123	93	1118.8	2345	TRNA_Asn	chr2:18587031-18587123	GAAAAAGGAAAggcgtccctgggtgggctcgaaccaccaacctttcggttaacagccgaacgcgctaaccgattgcgccacagagacTTTGGC	2368	87358.4	7929.5	1	c -> a	18587047	2166	1	0
chr2	18587031	18587123	93	1118.8	2345	TRNA_Asn	chr2:18587031-18587123	GAAAAAGGAAAggcgtccctgggtgggctcgaaccaccaacctttcggttaacagccgaacgcgctaaccgattgcgccacagagacTTTGGC	2368	87358.4	7929.5	2	g -> t	18587053	2166	1	0
chr2	18587031	18587123	93	1118.8	2345	TRNA_Asn	chr2:18587031-18587123	GAAAAAGGAAAggcgtccctgggtgggctcgaaccaccaacctttcggttaacagccgaacgcgctaaccgattgcgccacagagacTTTGGC	2368	87358.4	7929.5	3	c -> a	18587060	2168	1	0
chr2	18587031	18587123	93	1118.8	2345	TRNA_Asn	chr2:18587031-18587123	GAAAAAGGAAAggcgtccctgggtgggctcgaaccaccaacctttcggttaacagccgaacgcgctaaccgattgcgccacagagacTTTGGC	2368	87358.4	7929.5	4	c -> a	18587064	2178	3	0.1
chr2	18587031	18587123	93	1118.8	2345	TRNA_Asn	chr2:18587031-18587123	GAAAAAGGAAAggcgtccctgggtgggctcgaaccaccaacctttcggttaacagccgaacgcgctaaccgattgcgccacagagacTTTGGC	2368	87358.4	7929.5	5	c -> a	18587065	2184	3	0.1
chr2	18587031	18587123	93	1118.8	2345	TRNA_Asn	chr2:18587031-18587123	GAAAAAGGAAAggcgtccctgggtgggctcgaaccaccaacctttcggttaacagccgaacgcgctaaccgattgcgccacagagacTTTGGC	2368	87358.4	7929.5	6	c -> a	18587067	2190	3	0.1
chr2	18587031	18587123	93	1118.8	2345	TRNA_Asn	chr2:18587031-18587123	GAAAAAGGAAAggcgtccctgggtgggctcgaaccaccaacctttcggttaacagccgaacgcgctaaccgattgcgccacagagacTTTGGC	2368	87358.4	7929.5	7	c -> a	18587068	2345	1	0
chr2	18587031	18587123	93	1118.8	2345	TRNA_Asn	chr2:18587031-18587123	GAAAAAGGAAAggcgtccctgggtgggctcgaaccaccaacctttcggttaacagccgaacgcgctaaccgattgcgccacagagacTTTGGC	2368	87358.4	7929.5	8	c -> a	18587071	2227	43	1.9
chr2	18587031	18587123	93	1118.8	2345	TRNA_Asn	chr2:18587031-18587123	GAAAAAGGAAAggcgtccctgggtgggctcgaaccaccaacctttcggttaacagccgaacgcgctaaccgattgcgccacagagacTTTGGC	2368	87358.4	7929.5	9	c -> a	18587083	186	173	93
chr2	18587031	18587123	93	1118.8	2345	TRNA_Asn	chr2:18587031-18587123	GAAAAAGGAAAggcgtccctgggtgggctcgaaccaccaacctttcggttaacagccgaacgcgctaaccgattgcgccacagagacTTTGGC	2368	87358.4	7929.5	10	c -> a	18587095	192	2	1
chr2	22587976	22588033	58	36.1	60		chr2:22587976-22588033	ATTATTGATCTATAATTTAACTTTGACAAAGTTATGTAATTGATTTTACTAATATCTT	60	3549.2	322.2	1	c -> a	22588002	34	30	88.2
chr2	22589677	22589715	39	16.5	20		chr2:22589677-22589715	GTAAATCTAAACACAGAGGTTTAAATCCTCTTTTTACCA	20	1759.4	159.7	0
chr2	22589816	22589871	56	17.4	24		chr2:22589816-22589871	TAGATTGAAGCCAGTAATAGGGTATTTAGCTGTTAACTAAATTTTCGTAGGTTTAA	24	1470.4	133.5	1	g -> t	22589847	15	15	100
chr2	22744855	22744894	40	12.6	15		chr2:22744855-22744894	acgccctcttgaactctctcttcaaagttcttttcaactt	15	1286.6	116.8	0
chr2	27121421	27121442	22	48.4	52		chr2:27121421-27121442	cgtgatggggatcggggattgc	52	8109.4	736.1	0
chr2	38853844	38853868	25	20.2	22	Mir181b-2	chr2:38853844-38853868	CAACATTCATTGCTGTCGGTGGGTT	22	3019.2	274	0
chr2	69355547	69355636	90	54224.9	124303		chr2:69355547-69355636	gcagttcttgcaatctttcttggtgaataaggaggtttatttcctgttgtcagattcacagtctaatgttttttgtaaactatattcaca	124327	4.73946e+06	430199	1	g -> t	69355571	8002	1	0
chr2	69355547	69355636	90	54224.9	124303		chr2:69355547-69355636	gcagttcttgcaatctttcttggtgaataaggaggtttatttcctgttgtcagattcacagtctaatgttttttgtaaactatattcaca	124327	4.73946e+06	430199	2	g -> t	69355577	8010	1	0
chr2	69355547	69355636	90	54224.9	124303		chr2:69355547-69355636	gcagttcttgcaatctttcttggtgaataaggaggtttatttcctgttgtcagattcacagtctaatgttttttgtaaactatattcaca	124327	4.73946e+06	430199	3	g -> t	69355578	8011	2	0
chr2	69355547	69355636	90	54224.9	124303		chr2:69355547-69355636	gcagttcttgcaatctttcttggtgaataaggaggtttatttcctgttgtcagattcacagtctaatgttttttgtaaactatattcaca	124327	4.73946e+06	430199	4	g -> t	69355580	8013	6	0.1
chr2	69355547	69355636	90	54224.9	124303		chr2:69355547-69355636	gcagttcttgcaatctttcttggtgaataaggaggtttatttcctgttgtcagattcacagtctaatgttttttgtaaactatattcaca	124327	4.73946e+06	430199	5	g -> t	69355581	8014	1	0
chr2	69355547	69355636	90	54224.9	124303		chr2:69355547-69355636	gcagttcttgcaatctttcttggtgaataaggaggtttatttcctgttgtcagattcacagtctaatgttttttgtaaactatattcaca	124327	4.73946e+06	430199	6	g -> t	69355595	8023	1	0
chr2	69355547	69355636	90	54224.9	124303		chr2:69355547-69355636	gcagttcttgcaatctttcttggtgaataaggaggtttatttcctgttgtcagattcacagtctaatgttttttgtaaactatattcaca	124327	4.73946e+06	430199	7	c -> a	69355603	7962	1	0
chr2	69355547	69355636	90	54224.9	124303		chr2:69355547-69355636	gcagttcttgcaatctttcttggtgaataaggaggtttatttcctgttgtcagattcacagtctaatgttttttgtaaactatattcaca	124327	4.73946e+06	430199	8	c -> a	69355605	109	103	94.5
chr2	73867940	73868004	65	16.2	22		chr2:73867940-73868004	agacgacctgcttctgggtcggggtttcgtacgtagcagagcagctccctcgctgcgatctactg	23	1214	110.2	0
chr2	90395130	90395184	55	25.6	36		chr2:90395130-90395184	gcccagtcaaactccccacctggcactgtccccggagcgggtcgcgcccgcccgc	37	2308	209.5	0
chr3	140542317	140542338	22	19.8	21		chr3:140542317-140542338	ACTAATCTTTCCCCCACCACCA	21	3274.9	297.3	0
chr3	19628831	19628888	58	56.2	87	TRNA_Tyr	chr3:19628831-19628888	ggacatccttaggtcgctggttcgattccggctcgaaggaAAGAGCTTGCTATTTTCT	87	5146.3	467.1	0
chr3	5860378	5860398	21	9.9	12		chr3:5860378-5860398	ctgcccagtgctctgaatgtc	12	1960.5	178	0
chr3	5860413	5860440	28	13	15		chr3:5860413-5860440	caatgaagcgcgggtaaacggcgggagt	17	2083	189.1	0
chr3	5860486	5860546	61	17.2	22		chr3:5860486-5860546	gtgacgcgcatgaatggatgaacgagattcccactgtccctacctactatccagcgaaacc	25	1406.1	127.6	1	g -> t	5860505	22	2	9.1
chr3	5860610	5860688	79	62	105		chr3:5860610-5860688	agtctggcacggtgaagagacatgagaggtgtagaataagtgggaggcccccggcgcccggctccgtcctcgcgtcggg	116	5037.8	457.3	1	g -> t	5860656	96	1	1
chr3	5860705	5860741	37	24.4	32		chr3:5860705-5860741	ctcgcgggccgccggtgaaataccactactctcatcg	33	3060	277.8	1	g -> t	5860719	32	1	3.1
chr3	88215612	88215635	24	60.2	66	Mir9-1	chr3:88215612-88215635	ATCTTTGGTTATCTAGCTGTATGA	66	9434.9	856.4	0
chr3	96322071	96322159	89	29.2	50	TRNA_Asn	chr3:96322071-96322159	CGTgtctctgtggcgcaattggttagcgcgttcggctgttaaccgaaaggttggtggttcaagcccacccagggacgtcGTGTGACTTT	52	2004.6	182	1	g -> t	96322108	26	21	80.8
chr3	96359968	96359994	27	16.8	20		chr3:96359968-96359994	acgcagtcccccactaccacaaattat	20	2541.4	230.7	0
chr3	96374142	96374169	28	16	19		chr3:96374142-96374169	gcataatttgtggtagtgggggactgcg	19	2328.1	211.3	0
chr3	96402217	96402295	79	19.8	31	TRNA_Asn	chr3:96402217-96402295	CgtctctgtggcgcaatcggttagcgcgttcggctgttaaccgaaaggttggtggttcgagcccacccagggacgAGCA	39	1693.7	153.7	1	g -> t	96402226	20	1	5
chr3	96402217	96402295	79	19.8	31	TRNA_Asn	chr3:96402217-96402295	CgtctctgtggcgcaatcggttagcgcgttcggctgttaaccgaaaggttggtggttcgagcccacccagggacgAGCA	39	1693.7	153.7	2	g -> t	96402252	13	12	92.3
chr3	96402217	96402295	79	19.8	31	TRNA_Asn	chr3:96402217-96402295	CgtctctgtggcgcaatcggttagcgcgttcggctgttaaccgaaaggttggtggttcgagcccacccagggacgAGCA	39	1693.7	153.7	3	g -> t	96402264	31	1	3.2
chr3	96402217	96402295	79	19.8	31	TRNA_Asn	chr3:96402217-96402295	CgtctctgtggcgcaatcggttagcgcgttcggctgttaaccgaaaggttggtggttcgagcccacccagggacgAGCA	39	1693.7	153.7	4	g -> t	96402270	29	1	3.4
chr3	96402217	96402295	79	19.8	31	TRNA_Asn	chr3:96402217-96402295	CgtctctgtggcgcaatcggttagcgcgttcggctgttaaccgaaaggttggtggttcgagcccacccagggacgAGCA	39	1693.7	153.7	5	c -> a	96402284	16	1	6.2
chr3	96410067	96410143	77	563.1	1068	TRNA_His	chr3:96410067-96410143	TCgccgtgatcgtatagtggttagtactctgcgttgtggccgcagcaacctcggttcgaatccgagtcacggcaGTA	1107	49324.5	4477.2	1	g -> t	96410102	21	11	52.4
chr3	96435952	96436063	112	484.7	1241	TRNA_His	chr3:96435952-96436063	TGCTATCTAGTGTGTGGTCCgccgtgatcgtataggggttagtactctgcgttgtggccgcagcaacctcggttcgaatccgagtcacggcaTTATCCTCTGGTCACTTTTT	1313	40221	3650.8	1	c -> a	96435980	108	1	0.9
chr3	96435952	96436063	112	484.7	1241	TRNA_His	chr3:96435952-96436063	TGCTATCTAGTGTGTGGTCCgccgtgatcgtataggggttagtactctgcgttgtggccgcagcaacctcggttcgaatccgagtcacggcaTTATCCTCTGGTCACTTTTT	1313	40221	3650.8	2	g -> t	96435987	108	1	0.9
chr3	96435952	96436063	112	484.7	1241	TRNA_His	chr3:96435952-96436063	TGCTATCTAGTGTGTGGTCCgccgtgatcgtataggggttagtactctgcgttgtggccgcagcaacctcggttcgaatccgagtcacggcaTTATCCTCTGGTCACTTTTT	1313	40221	3650.8	3	g -> t	96436005	108	90	83.3
chr3	96451458	96451501	44	1858.4	1984	TRNA_Asn	chr3:96451458-96451501	tgttaaccgaaaggttggtggttcgagcccacccagggacgaca	1984	154702	14042.2	1	g -> t	96451459	11	9	81.8
chr3	96451458	96451501	44	1858.4	1984	TRNA_Asn	chr3:96451458-96451501	tgttaaccgaaaggttggtggttcgagcccacccagggacgaca	1984	154702	14042.2	2	g -> t	96451493	1969	1	0.1
chr3	96452493	96452568	76	43.8	73	TRNA_His	chr3:96452493-96452568	TCgccgtgatcgtatagtggttagtactctgcgttgtggccgcagcaacctcggttcgaatccgagtcacggcaTG	111	5010.9	454.8	1	g -> t	96452528	16	12	75
chr3	96458070	96458107	38	31.8	50	TRNA_His	chr3:96458070-96458107	tgccgtgactcggattcgaaccgaggttgctgcggcca	51	4604.6	418	0
chr3	96458108	96458142	35	23.2	29	TRNA_His	chr3:96458108-96458142	caacgcagagtactaaccactatacgatcacggcG	30	2940.8	266.9	0
chr3	96459134	96459210	77	611.8	1140	TRNA_Asn	chr3:96459134-96459210	Ctgtcgtccctgggtgggctcgaaccaccaacctttcggttaacagccgaacgcgctaaccgattgcgccacagaga	1147	51106.8	4638.9	1	c -> a	96459177	10	10	100
chr3	96463968	96464009	42	179.8	187	TRNA_His	chr3:96463968-96464009	Atagtgccgagactcggattcgaaccgaggttgctgcagcca	190	15520.7	1408.8	1	g -> t	96463984	186	1	0.5
chr3	96464017	96464044	28	13.4	16	TRNA_His	chr3:96464017-96464044	gagtactaaccactatacgatctcggcA	16	1960.5	178	0
chr3	96486574	96486597	24	14.5	16		chr3:96486574-96486597	agtcccccactaccacaaattatg	16	2287.3	207.6	0
chr3	96488852	96488873	22	13.9	15		chr3:96488852-96488873	ataatttgtggtagtgggggac	15	2339.2	212.3	0
chr3	96497771	96497864	94	443.3	826	TRNA_Asn	chr3:96497771-96497864	CACTTCACATgtctctgtggcgcaatcggttagcgcgttcggctgttaaccgaaaggttggtggttcgagcccacccagggacgGTGCCTTTTG	856	31243	2835.9	1	g -> t	96497815	220	200	90.9
chr3	96497771	96497864	94	443.3	826	TRNA_Asn	chr3:96497771-96497864	CACTTCACATgtctctgtggcgcaatcggttagcgcgttcggctgttaaccgaaaggttggtggttcgagcccacccagggacgGTGCCTTTTG	856	31243	2835.9	2	g -> t	96497827	815	2	0.2
chr3	96497771	96497864	94	443.3	826	TRNA_Asn	chr3:96497771-96497864	CACTTCACATgtctctgtggcgcaatcggttagcgcgttcggctgttaaccgaaaggttggtggttcgagcccacccagggacgGTGCCTTTTG	856	31243	2835.9	3	g -> t	96497830	813	2	0.2
chr3	96497771	96497864	94	443.3	826	TRNA_Asn	chr3:96497771-96497864	CACTTCACATgtctctgtggcgcaatcggttagcgcgttcggctgttaaccgaaaggttggtggttcgagcccacccagggacgGTGCCTTTTG	856	31243	2835.9	4	g -> t	96497834	745	1	0.1
chr3	96500335	96500455	121	76.8	153	TRNA_His	chr3:96500335-96500455	TAAAAAGCTGCAAAGGGACGGTACTACTAAAtgccgtgactcggattcgaaccgaggttgctgcggccacaacgcagagtactaaccactatacgatcacggcGAGCCACCGGGCAAGCAG	225	6379.7	579.1	1	g -> t	96500341	29	1	3.4
chr3	96500335	96500455	121	76.8	153	TRNA_His	chr3:96500335-96500455	TAAAAAGCTGCAAAGGGACGGTACTACTAAAtgccgtgactcggattcgaaccgaggttgctgcggccacaacgcagagtactaaccactatacgatcacggcGAGCCACCGGGCAAGCAG	225	6379.7	579.1	2	g -> t	96500370	107	1	0.9
chr3	96500335	96500455	121	76.8	153	TRNA_His	chr3:96500335-96500455	TAAAAAGCTGCAAAGGGACGGTACTACTAAAtgccgtgactcggattcgaaccgaggttgctgcggccacaacgcagagtactaaccactatacgatcacggcGAGCCACCGGGCAAGCAG	225	6379.7	579.1	3	c -> a	96500404	27	25	92.6
chr3	96501483	96501518	36	35.9	40	TRNA_Glu	chr3:96501483-96501518	gagagcgccgaatcctaaccactagaccaccaggga	40	3812.1	346	0
chr3	97158084	97158119	36	32.7	36	TRNA_Glu	chr3:97158084-97158119	Ttccctggtggtctagtggttaggattcggcgctct	36	3430.9	311.4	1	c -> a	97158118	20	1	5
chr4	132310694	132310758	65	22.1	33	Snhg12, Snord99	chr4:132310694-132310758	GGTCCATGATGAAACCCATTATCAGTGGACATCTATGGATGAGAAATGCGGATATGGGACTGAGA	33	1741.8	158.1	0
chr4	51812491	51812525	35	16.8	22		chr4:51812491-51812525	agcgcgaacgcagtcccccactaccacaaattatg	23	2254.6	204.6	0
chr4	78774000	78774021	22	39	42		chr4:78774000-78774021	cgtgatggggatcggggattgc	42	6549.9	594.5	0
chr4	82619625	82619715	91	58.8	97	TRNA_His	chr4:82619625-82619715	ccgtgactcggattcgaaccgaggttgctgcggccacaacgcagagtactaaccactatacgatcacggcGAGCTACTGACGAGCTGAACA	136	5127.5	465.4	1	c -> a	82619661	51	49	96.1
chr4	82619625	82619715	91	58.8	97	TRNA_His	chr4:82619625-82619715	ccgtgactcggattcgaaccgaggttgctgcggccacaacgcagagtactaaccactatacgatcacggcGAGCTACTGACGAGCTGAACA	136	5127.5	465.4	2	c -> a	82619680	92	1	1.1
chr5	115490326	115490354	29	10.6	11		chr5:115490326-115490354	tcccaataccccgccatgacgacttgaaa	11	1301.4	118.1	0
chr5	125405588	125405699	112	515.6	1046	TRNA_Asp	chr5:125405588-125405699	AAAAAAAATTCTTAACAATctccccgtcggggaatcgaaccccggtctcccgcgtgacaggcggggatactcaccactatactaacgaggaAGAGAGCTGAGCCACAGTTTG	1081	33114.2	3005.8	1	g -> t	125405613	671	1	0.1
chr5	125405588	125405699	112	515.6	1046	TRNA_Asp	chr5:125405588-125405699	AAAAAAAATTCTTAACAATctccccgtcggggaatcgaaccccggtctcccgcgtgacaggcggggatactcaccactatactaacgaggaAGAGAGCTGAGCCACAGTTTG	1081	33114.2	3005.8	2	c -> a	125405623	707	1	0.1
chr5	125405588	125405699	112	515.6	1046	TRNA_Asp	chr5:125405588-125405699	AAAAAAAATTCTTAACAATctccccgtcggggaatcgaaccccggtctcccgcgtgacaggcggggatactcaccactatactaacgaggaAGAGAGCTGAGCCACAGTTTG	1081	33114.2	3005.8	3	c -> a	125405629	807	1	0.1
chr5	125405588	125405699	112	515.6	1046	TRNA_Asp	chr5:125405588-125405699	AAAAAAAATTCTTAACAATctccccgtcggggaatcgaaccccggtctcccgcgtgacaggcggggatactcaccactatactaacgaggaAGAGAGCTGAGCCACAGTTTG	1081	33114.2	3005.8	4	c -> a	125405645	394	389	98.7
chr5	125405588	125405699	112	515.6	1046	TRNA_Asp	chr5:125405588-125405699	AAAAAAAATTCTTAACAATctccccgtcggggaatcgaaccccggtctcccgcgtgacaggcggggatactcaccactatactaacgaggaAGAGAGCTGAGCCACAGTTTG	1081	33114.2	3005.8	5	g -> t	125405652	417	1	0.2
chr5	125408998	125409098	101	1245.4	2257	TRNA_Asp	chr5:125408998-125409098	GCAAAAACCACTGTTAGCctccccgtcggggaatcgaaccccggtctcccgcgtgacaggcggggatactcaccactatactaacgaggaCAAGCTGTGCT	2276	77313.8	7017.7	1	g -> t	125409027	197	1	0.5
chr5	125408998	125409098	101	1245.4	2257	TRNA_Asp	chr5:125408998-125409098	GCAAAAACCACTGTTAGCctccccgtcggggaatcgaaccccggtctcccgcgtgacaggcggggatactcaccactatactaacgaggaCAAGCTGTGCT	2276	77313.8	7017.7	2	c -> a	125409046	2255	1	0
chr5	125408998	125409098	101	1245.4	2257	TRNA_Asp	chr5:125408998-125409098	GCAAAAACCACTGTTAGCctccccgtcggggaatcgaaccccggtctcccgcgtgacaggcggggatactcaccactatactaacgaggaCAAGCTGTGCT	2276	77313.8	7017.7	3	g -> t	125409048	2257	1	0
chr5	125408998	125409098	101	1245.4	2257	TRNA_Asp	chr5:125408998-125409098	GCAAAAACCACTGTTAGCctccccgtcggggaatcgaaccccggtctcccgcgtgacaggcggggatactcaccactatactaacgaggaCAAGCTGTGCT	2276	77313.8	7017.7	4	c -> a	125409049	2257	1	0
chr5	125408998	125409098	101	1245.4	2257	TRNA_Asp	chr5:125408998-125409098	GCAAAAACCACTGTTAGCctccccgtcggggaatcgaaccccggtctcccgcgtgacaggcggggatactcaccactatactaacgaggaCAAGCTGTGCT	2276	77313.8	7017.7	5	g -> t	125409052	2252	2	0.1
chr5	125408998	125409098	101	1245.4	2257	TRNA_Asp	chr5:125408998-125409098	GCAAAAACCACTGTTAGCctccccgtcggggaatcgaaccccggtctcccgcgtgacaggcggggatactcaccactatactaacgaggaCAAGCTGTGCT	2276	77313.8	7017.7	6	c -> a	125409054	1933	1875	97
chr5	125408998	125409098	101	1245.4	2257	TRNA_Asp	chr5:125408998-125409098	GCAAAAACCACTGTTAGCctccccgtcggggaatcgaaccccggtctcccgcgtgacaggcggggatactcaccactatactaacgaggaCAAGCTGTGCT	2276	77313.8	7017.7	7	g -> t	125409060	2073	1	0
chr5	125408998	125409098	101	1245.4	2257	TRNA_Asp	chr5:125408998-125409098	GCAAAAACCACTGTTAGCctccccgtcggggaatcgaaccccggtctcccgcgtgacaggcggggatactcaccactatactaacgaggaCAAGCTGTGCT	2276	77313.8	7017.7	8	g -> t	125409062	2073	1	0
chr5	125408998	125409098	101	1245.4	2257	TRNA_Asp	chr5:125408998-125409098	GCAAAAACCACTGTTAGCctccccgtcggggaatcgaaccccggtctcccgcgtgacaggcggggatactcaccactatactaacgaggaCAAGCTGTGCT	2276	77313.8	7017.7	9	c -> a	125409070	2073	8	0.4
chr5	136539293	136539319	27	147.9	154		chr5:136539293-136539319	tggggttatagctcagttggtagagcc	154	19568.8	1776.2	0
chr5	146261158	146261197	40	11.3	12		chr5:146261158-146261197	tccatctaaggctaaataccggcacgagaccgatagtcaa	12	1029.3	93.4	0
chr5	146261253	146261289	37	19.9	29		chr5:146261253-146261289	aaccgttaagaggtaaactggtggggtccgcgcagtc	29	2689.1	244.1	0
chr5	149228985	149229080	96	648	1391	TRNA_Asn	chr5:149228985-149229080	CTAAAAGGAACGCtgccgtccctgggtgggctcgaaccaccaacctttcggttaacagccgaacgcgctaaccgattgcgccacagagacACAGCT	1459	52142.3	4732.9	1	c -> a	149228997	255	1	0.4
chr5	149228985	149229080	96	648	1391	TRNA_Asn	chr5:149228985-149229080	CTAAAAGGAACGCtgccgtccctgggtgggctcgaaccaccaacctttcggttaacagccgaacgcgctaaccgattgcgccacagagacACAGCT	1459	52142.3	4732.9	2	c -> a	149229001	1341	1	0.1
chr5	149228985	149229080	96	648	1391	TRNA_Asn	chr5:149228985-149229080	CTAAAAGGAACGCtgccgtccctgggtgggctcgaaccaccaacctttcggttaacagccgaacgcgctaaccgattgcgccacagagacACAGCT	1459	52142.3	4732.9	3	g -> t	149229014	1314	1	0.1
chr5	149228985	149229080	96	648	1391	TRNA_Asn	chr5:149228985-149229080	CTAAAAGGAACGCtgccgtccctgggtgggctcgaaccaccaacctttcggttaacagccgaacgcgctaaccgattgcgccacagagacACAGCT	1459	52142.3	4732.9	4	g -> t	149229018	1315	1	0.1
chr5	149228985	149229080	96	648	1391	TRNA_Asn	chr5:149228985-149229080	CTAAAAGGAACGCtgccgtccctgggtgggctcgaaccaccaacctttcggttaacagccgaacgcgctaaccgattgcgccacagagacACAGCT	1459	52142.3	4732.9	5	c -> a	149229022	1349	1	0.1
chr5	149228985	149229080	96	648	1391	TRNA_Asn	chr5:149228985-149229080	CTAAAAGGAACGCtgccgtccctgggtgggctcgaaccaccaacctttcggttaacagccgaacgcgctaaccgattgcgccacagagacACAGCT	1459	52142.3	4732.9	6	c -> a	149229040	88	82	93.2
chr5	30888140	30888189	50	235.1	315	TRNA_Tyr	chr5:30888140-30888189	ttaggtcgctggttcgattccggctcgaaggacTTCGTGCACTACTTTTA	317	21751.8	1974.4	0
chr6	145932954	145932998	45	13.5	15		chr6:145932954-145932998	caggaccgctacggacctccaccagagtttcctctggcttcgccc	16	1219.9	110.7	0
chr6	21726715	21726735	21	10.5	11		chr6:21726715-21726735	TAGACCTAAGTCTTTGAGTTT	11	1797.1	163.1	0
chr6	3200853	3200896	44	31.2	44		chr6:3200853-3200896	gtgacggggaatcagggttcgattccggagagggagcctgagaa	48	3742.8	339.7	1	c -> a	3200865	32	12	37.5
chr6	3200853	3200896	44	31.2	44		chr6:3200853-3200896	gtgacggggaatcagggttcgattccggagagggagcctgagaa	48	3742.8	339.7	2	g -> t	3200879	36	1	2.8
chr6	3200908	3200943	36	29.3	40		chr6:3200908-3200943	atccaaggaaggcagcaggcgcgcaaattacccact	42	4002.7	363.3	0
chr6	3200950	3200975	26	21.4	25		chr6:3200950-3200975	ccggggaggtagtgacgaaaaataac	26	3430.9	311.4	0
chr6	3201040	3201076	37	18.7	25		chr6:3201040-3201076	ccattggagggcaagtctggtgccagcagccgcggta	25	2318.2	210.4	0
chr6	3201170	3201218	49	29.3	37		chr6:3201170-3201218	tcaccgcccgtccccgccccttgcctctcggcgccccctcgatgctctt	38	2660.7	241.5	0
chr6	3201344	3201421	78	44.9	77		chr6:3201344-3201421	ttttcggaactgaggccatgattaagagggacggccgggggcattcgtattgcgccgctagaggtgaaattcttggac	78	3430.9	311.4	0
chr6	3201448	3201562	115	47.6	84		chr6:3201448-3201562	catttgccaagaatgttttcattaatcaagaacgaaagtcggaggttcgaagacgatcagataccgtcgtagttccgaccataaacgatgccgactggtgatgcagcggcgttat	105	3132.5	284.3	0
chr6	3201628	3201669	42	28.5	36		chr6:3201628-3201669	caaagctgaaacttaaaggaattgacggaagggcaccaccag	36	2940.8	266.9	0
chr6	47739887	47739925	39	11.3	13		chr6:47739887-47739925	tgtaccccggctggcctcgaactcgtgatcctcctgcct	13	1143.6	103.8	0
chr6	47781651	47781724	74	42.2	64		chr6:47781651-47781724	aactaattgatcacaaccagttacagatttctttgttccttctccgctcccactgcttcacttgaccagccttt	66	3060	277.8	0
chr6	47788073	47788128	56	12.4	13		chr6:47788073-47788128	gactagtcaagtgcagtagtgagaaggggggaaagtgtagaacaggagttcaatct	13	796.5	72.3	1	g -> t	47788100	13	1	7.7
chr6	47788073	47788128	56	12.4	13		chr6:47788073-47788128	gactagtcaagtgcagtagtgagaaggggggaaagtgtagaacaggagttcaatct	13	796.5	72.3	2	c -> a	47788115	13	1	7.7
chr6	49236487	49236505	19	10.7	13		chr6:49236487-49236505	acctcctgcttaaaaccca	14	2528	229.5	0
chr6	49236508	49236542	35	10.5	11		chr6:49236508-49236542	aggtcagaaggatcgtgaggccccgctttcacggt	11	1078.3	97.9	1	g -> t	49236518	11	1	9.1
chr6	49236508	49236542	35	10.5	11		chr6:49236508-49236542	aggtcagaaggatcgtgaggccccgctttcacggt	11	1078.3	97.9	2	g -> t	49236527	11	1	9.1
chr7	110059748	110059774	27	44.9	52		chr7:110059748-110059774	ataggaagagccgacatcgaaggatca	52	6607.6	599.8	0
chr7	130834500	130834575	76	40.9	58		chr7:130834500-130834575	taggtggggagtttgactggggcggtacacctgtcaaacggtaacacaggtgtcctaaggcgagctcagggaggac	73	3295.5	299.1	1	g -> t	130834508	55	1	1.8
chr7	45126611	45126668	58	28	29	Rpl13a, Snord34	chr7:45126611-45126668	GCCAGTGGGGTTTTCATGAGGCTCAAACAATGTAGGTAATAGCAGAACATCACAGACG	29	1715.4	155.7	0
chr7	6803637	6803660	24	51	56	Mir3099	chr7:6803637-6803660	ATAGGCTAGAGAGAGGTTGGGGAT	56	8005.4	726.6	0
chr7	78888294	78888318	25	33.1	35	Mir7-2	chr7:78888294-78888318	TTGGAAGACTAGTGATTTTGTTGTT	35	4803.2	436	0
chr7	79505278	79505301	24	75.2	83	Mir9-3	chr7:79505278-79505301	CTCTTTGGTTATCTAGCTGTATGA	83	11865.1	1077	0
chr7	97549853	97549876	24	17.8	21		chr7:97549853-97549876	accagacaaatcactccaccaact	21	3002	272.5	0
chr7	99244754	99244781	28	87.5	113		chr7:99244754-99244781	TTTATTTtgtgggtggtggtgcatgctg	113	13846.1	1256.8	0
chr9	104408663	104408703	41	23.9	26	TRNA_Glu	chr9:104408663-104408703	TGTgttcccacaccgggagtcgaacccgggccgcctgggtg	26	2175.7	197.5	0
chr9	106178845	106178867	23	118.9	126	Mirlet7g	chr9:106178845-106178867	CTGAGGTAGTAGTTTGTACAGTT	126	18795.3	1706	0
chr9	110281283	110281317	35	16.9	19	Mir6236	chr9:110281283-110281317	tgtaacaactcacctgccgaatcaactagccctga	19	1862.5	169.1	0
chr9	118674952	118675003	52	64.4	68		chr9:118674952-118675003	tacaaacccttgtgtcgagggctgactttcaatagatcgcagcgagggagct	68	4486.5	407.2	0
chr9	123461954	123462091	138	46.7	123	Lars2	chr9:123461954-123462091	taccacagggataactggcttgtggcggccaagcgttcatagcgacgtcgctttttgatccttcgatgtcggctcttcctatcattgtgaagcagaattcaccaagcgttggattgttcacccactaatagggaacgt	156	3878.4	352	0
chr9	3258846	3258871	26	18.3	22		chr9:3258846-3258871	acacactccttagcggattccgactt	22	2903.1	263.5	0
chr9	41531437	41531458	22	10.5	11	Mir100	chr9:41531437-41531458	AACCCGTAGATCCGAACTTGTG	11	1715.4	155.7	0
chr9	41536731	41536754	24	295.9	325	Mirlet7a-2	chr9:41536731-41536754	TTGAGGTAGTAGGTTGTATAGTTT	325	46459.9	4217.1	1	g -> t	41536739	325	3	0.9
chr9	41536731	41536754	24	295.9	325	Mirlet7a-2	chr9:41536731-41536754	TTGAGGTAGTAGGTTGTATAGTTT	325	46459.9	4217.1	2	g -> t	41536746	325	1	0.3
chr9	47896648	47896669	22	90.6	99		chr9:47896648-47896669	cagacttccaaggttcgaatcc	99	15439	1401.4	0
chr9	56223577	56223686	110	15.3	24		chr9:56223577-56223686	tcaatagatcgcagcgagggagctgctctgctatgtacgaaaccccgacccagaagcaggtcgtctacgaatggtttagcgccaggttccacacgaacgtgcgttcaacg	36	1122.8	101.9	1	c -> a	56223678	12	1	8.3
chr9	56223868	56223907	40	10.4	12		chr9:56223868-56223907	gggcgggattctgacttagaggcgttcagtcataatccca	13	1115	101.2	0
chr9	64359232	64359255	24	24.7	27		chr9:64359232-64359255	gggggcatagttcaattggtagag	27	3859.7	350.3	0
chr9	65196588	65196618	31	12	15		chr9:65196588-65196618	ggcctcaaaaaattggtttaagactcagagt	15	1660.1	150.7	1	g -> t	65196615	13	1	7.7
chr9	65523274	65523297	24	26	28		chr9:65523274-65523297	actctaccaactgagctaagtccG	28	4002.7	363.3	0
chr9	71743151	71743177	27	267.9	338		chr9:71743151-71743177	ctgtggctatagctcagttggtagagt	338	42949.6	3898.5	0
chr9	80003378	80003400	23	219	248		chr9:80003378-80003400	Atgtggctatagctcagttggta	248	36993.9	3357.9	0
chrM	1037	1151	115	114.4	271	AK018753, GU332589	chrM:1037-1151	TAATATTAAAGCATCTGGCCTACACCCAGAAGATTTCATGACCAATGAACACTCTGAACTAATCCTAGCCCTAGCCCTACACAAATATAATTATACTATTATATAAATCAAAACA	294	8771.1	796.2	0
chrM	11431	11452	22	10.3	11	AK142750	chrM:11431-11452	ATATAATTAACCTCCAACCCTC	11	1715.4	155.7	0
chrM	11543	11664	122	35083.9	107927		chrM:11543-11664	ATGTGAATATAGTTTACAAAAAACATTAGACTGTGAATCTGACAACAGGAAATAAACCTCCTTATTCACCAAGAAAGATTGCAAGAACTGCTAATTCATGCTTCCATGTTTAAAAACATGGC	107984	3.03673e+06	275642	1	g -> t	11547	2368	1	0
chrM	11543	11664	122	35083.9	107927		chrM:11543-11664	ATGTGAATATAGTTTACAAAAAACATTAGACTGTGAATCTGACAACAGGAAATAAACCTCCTTATTCACCAAGAAAGATTGCAAGAACTGCTAATTCATGCTTCCATGTTTAAAAACATGGC	107984	3.03673e+06	275642	2	g -> t	11554	2501	5	0.2
chrM	11543	11664	122	35083.9	107927		chrM:11543-11664	ATGTGAATATAGTTTACAAAAAACATTAGACTGTGAATCTGACAACAGGAAATAAACCTCCTTATTCACCAAGAAAGATTGCAAGAACTGCTAATTCATGCTTCCATGTTTAAAAACATGGC	107984	3.03673e+06	275642	3	g -> t	11571	7196	1	0
chrM	11543	11664	122	35083.9	107927		chrM:11543-11664	ATGTGAATATAGTTTACAAAAAACATTAGACTGTGAATCTGACAACAGGAAATAAACCTCCTTATTCACCAAGAAAGATTGCAAGAACTGCTAATTCATGCTTCCATGTTTAAAAACATGGC	107984	3.03673e+06	275642	4	c -> a	11573	7361	2	0
chrM	11543	11664	122	35083.9	107927		chrM:11543-11664	ATGTGAATATAGTTTACAAAAAACATTAGACTGTGAATCTGACAACAGGAAATAAACCTCCTTATTCACCAAGAAAGATTGCAAGAACTGCTAATTCATGCTTCCATGTTTAAAAACATGGC	107984	3.03673e+06	275642	5	g -> t	11575	7417	6732	90.8
chrM	11543	11664	122	35083.9	107927		chrM:11543-11664	ATGTGAATATAGTTTACAAAAAACATTAGACTGTGAATCTGACAACAGGAAATAAACCTCCTTATTCACCAAGAAAGATTGCAAGAACTGCTAATTCATGCTTCCATGTTTAAAAACATGGC	107984	3.03673e+06	275642	6	c -> a	11581	8005	1	0
chrM	11543	11664	122	35083.9	107927		chrM:11543-11664	ATGTGAATATAGTTTACAAAAAACATTAGACTGTGAATCTGACAACAGGAAATAAACCTCCTTATTCACCAAGAAAGATTGCAAGAACTGCTAATTCATGCTTCCATGTTTAAAAACATGGC	107984	3.03673e+06	275642	7	c -> a	11588	8000	1	0
chrM	11543	11664	122	35083.9	107927		chrM:11543-11664	ATGTGAATATAGTTTACAAAAAACATTAGACTGTGAATCTGACAACAGGAAATAAACCTCCTTATTCACCAAGAAAGATTGCAAGAACTGCTAATTCATGCTTCCATGTTTAAAAACATGGC	107984	3.03673e+06	275642	8	c -> a	11600	7723	1	0
chrM	11543	11664	122	35083.9	107927		chrM:11543-11664	ATGTGAATATAGTTTACAAAAAACATTAGACTGTGAATCTGACAACAGGAAATAAACCTCCTTATTCACCAAGAAAGATTGCAAGAACTGCTAATTCATGCTTCCATGTTTAAAAACATGGC	107984	3.03673e+06	275642	9	c -> a	11603	5579	1	0
chrM	1168	1192	25	9.8	12	AK018753, GU332589	chrM:1168-1192	TATTGGAGAAAGAAATTCGTACATC	12	1646.8	149.5	0
chrM	1213	1250	38	10.7	14	AK018753, GU332589	chrM:1213-1250	CCGCAAGGGAAAGATGAAAGACTAATTAAAAGTAAGAA	16	1444.6	131.1	0
chrM	14930	14948	19	10.7	12	X57780	chrM:14930-14948	AAACACCCCACCCCATATT	12	2166.9	196.7	0
chrM	1828	1964	137	82	144	AK018753, GU332589	chrM:1828-1964	CACTATAAATAATCCACCTATAACTTCTCTGTTAACCCAACACCGGAATGCCTAAAGGAAAGATCCAAAAAGATAAAAGGAACTCGGCAAACAAGAACCCCGCCTGTTTACCAAAAACATCACCTCTAGCATTACAA	225	5634.7	511.5	1	c -> a	1845	60	1	1.7
chrM	1828	1964	137	82	144	AK018753, GU332589	chrM:1828-1964	CACTATAAATAATCCACCTATAACTTCTCTGTTAACCCAACACCGGAATGCCTAAAGGAAAGATCCAAAAAGATAAAAGGAACTCGGCAAACAAGAACCCCGCCTGTTTACCAAAAACATCACCTCTAGCATTACAA	225	5634.7	511.5	2	c -> a	1864	76	1	1.3
chrM	1828	1964	137	82	144	AK018753, GU332589	chrM:1828-1964	CACTATAAATAATCCACCTATAACTTCTCTGTTAACCCAACACCGGAATGCCTAAAGGAAAGATCCAAAAAGATAAAAGGAACTCGGCAAACAAGAACCCCGCCTGTTTACCAAAAACATCACCTCTAGCATTACAA	225	5634.7	511.5	3	c -> a	1910	117	1	0.9
chrM	1828	1964	137	82	144	AK018753, GU332589	chrM:1828-1964	CACTATAAATAATCCACCTATAACTTCTCTGTTAACCCAACACCGGAATGCCTAAAGGAAAGATCCAAAAAGATAAAAGGAACTCGGCAAACAAGAACCCCGCCTGTTTACCAAAAACATCACCTCTAGCATTACAA	225	5634.7	511.5	4	c -> a	1938	104	3	2.9
chrM	1828	1964	137	82	144	AK018753, GU332589	chrM:1828-1964	CACTATAAATAATCCACCTATAACTTCTCTGTTAACCCAACACCGGAATGCCTAAAGGAAAGATCCAAAAAGATAAAAGGAACTCGGCAAACAAGAACCCCGCCTGTTTACCAAAAACATCACCTCTAGCATTACAA	225	5634.7	511.5	5	c -> a	1939	104	1	1
chrM	196	218	23	9.8	13	AK140265	chrM:196-218	TAGCTTAAGACACCTTGCCTAGC	13	1939.2	176	0
chrM	3705	3761	57	22.8	24		chrM:3705-3761	TAGAAATATGTCTGATAAAAGAATTACTTTGATAGAGTAAATTATAGAGGTTCAAGC	24	1444.6	131.1	0
chrM	5258	5297	40	14.9	17		chrM:5258-5297	TCTGGTAAAAAGAGGATTTAAACCTCTGTGTTTAGATTTA	17	1458.1	132.4	0
chrM	548	693	146	95.8	241	AK140265	chrM:548-693	TATTTGCCAGAGAACTACTAGCCATAGCTTAAAACTCAAAGGACTTGGCGGTACTTTATATCCATCTAGAGGAGCCTGTTCTATAATCGATAAACCCCGCTCTACCTCACCATCTCTTGCTAATTCAGCCTATATACCGCCATCTT	279	6556.3	595.1	1	g -> t	568	16	1	6.2
chrM	548	693	146	95.8	241	AK140265	chrM:548-693	TATTTGCCAGAGAACTACTAGCCATAGCTTAAAACTCAAAGGACTTGGCGGTACTTTATATCCATCTAGAGGAGCCTGTTCTATAATCGATAAACCCCGCTCTACCTCACCATCTCTTGCTAATTCAGCCTATATACCGCCATCTT	279	6556.3	595.1	2	g -> t	636	200	1	0.5
chrM	6941	7013	73	376.5	522	AK131586	chrM:6941-7013	TAAGATATTAGTAAAATCAATTACATAACTTTGTCAAAGTTAAATTATAGATCAATAATCTATATATCTTATA	524	24627.2	2235.4	1	g -> t	6973	460	373	81.1
chrX	104116227	104116250	24	23.3	25	Mir672	chrX:104116227-104116250	CTCACACACAGTACACCAACCTCA	25	3573.8	324.4	1	c -> a	104116243	25	1	4
chrX	116287181	116287238	58	15.9	20		chrX:116287181-116287238	tttcgctggatagtaggtagggacagtgggaatctcgttcatccattcatgcgcgtca	21	1242.2	112.8	0
chrX	151912352	151912374	23	131.7	140	Mirlet7f-2	chrX:151912352-151912374	ATGAGGTAGTAGATTGTATAGTT	140	20883.6	1895.6	1	g -> t	151912360	140	1	0.7
chrX	4136336	4136362	27	14.1	16		chrX:4136336-4136362	agatcttggtggtagtagcaaatattc	16	2033.1	184.5	0
chrX	66463386	66463406	21	34.3	36		chrX:66463386-66463406	TTGGTGCAATCTCCTAGAATC	36	5881.5	533.9	0

## Sheet: regions covered (compiled)
Edited based on following criteria: 1. region covered >16 bases, 2. presence of transversion (columnN,) 3. transversion frequency (percentage of reads with transversion - columnR) > 30 %, 4. read coverage (total coverage - columnP) > 10
chromosome	start	end	length	average coverage	maximum coverage	genes covered	UCSC link	sequence	read count	RPKM	TPM	SNP count	transversion	position	total coverage	alternative coverage	percentage
chrM	6941	7013	73	376.5	522	AK131586	chrM:6941-7013	TAAGATATTAGTAAAATCAATTACATAACTTTGTCAAAGTTAAATTATAGATCAATAATCTATATATCTTATA	524	24627.2	2235.4	1	g -> t	6973	460	373	81.1
chr16	35981709	35981767	59	23.9	39	AK144265	chr16:35981709-35981767	gtagggtaaaactaacctgtctcacgacggtctaaacccagctcacgttccctattagt	46	2674.9	242.8	1	c -> a	35981720	14	6	42.9
chr11	78183056	78183123	68	193.8	302	Snord42b	chr11:78183056-78183123	GTGCATCAGTGGTTCCTTTGAAGACATCACAGGTCTCAGGAGACTTCAGATTTTTTCCATCATATGCA	306	15439	1401.4	2	c -> a	78183085	164	141	86
chr3	96459134	96459210	77	611.8	1140	TRNA_Asn	chr3:96459134-96459210	Ctgtcgtccctgggtgggctcgaaccaccaacctttcggttaacagccgaacgcgctaaccgattgcgccacagaga	1147	51106.8	4638.9	1	c -> a	96459177	10	10	100
chr3	96451458	96451501	44	1858.4	1984	TRNA_Asn	chr3:96451458-96451501	tgttaaccgaaaggttggtggttcgagcccacccagggacgaca	1984	154702	14042.2	1	g -> t	96451459	11	9	81.8
chr3	96402217	96402295	79	19.8	31	TRNA_Asn	chr3:96402217-96402295	CgtctctgtggcgcaatcggttagcgcgttcggctgttaaccgaaaggttggtggttcgagcccacccagggacgAGCA	39	1693.7	153.7	2	g -> t	96402252	13	12	92.3
chr3	96322071	96322159	89	29.2	50	TRNA_Asn	chr3:96322071-96322159	CGTgtctctgtggcgcaattggttagcgcgttcggctgttaaccgaaaggttggtggttcaagcccacccagggacgtcGTGTGACTTT	52	2004.6	182	1	g -> t	96322108	26	21	80.8
chr5	149228985	149229080	96	648	1391	TRNA_Asn	chr5:149228985-149229080	CTAAAAGGAACGCtgccgtccctgggtgggctcgaaccaccaacctttcggttaacagccgaacgcgctaaccgattgcgccacagagacACAGCT	1459	52142.3	4732.9	6	c -> a	149229040	88	82	93.2
chr1	171033927	171034026	100	448.1	858	TRNA_Asn	chr1:171033927-171034026	ACAAAACATTCCCACcgtccctgggtgggctcgaaccaccaacctttcggttaacagccgaacgcgctaaccgattgcgccacagagacCGGTGATGCTT	901	30912.3	2805.9	2	c -> a	171033981	108	107	99.1
chr11	97702432	97702535	104	457	862	TRNA_Asn	chr11:97702432-97702535	AAAAAAAAGGCCGAGACcgtccctgggtgggctcgaaccaccaacctttcggttaacagccgaacgcgctaaccgattgcgccacagagacGGTGACAGTTGTT	953	31438.8	2853.7	3	c -> a	97702488	173	153	88.4
chr2	18587031	18587123	93	1118.8	2345	TRNA_Asn	chr2:18587031-18587123	GAAAAAGGAAAggcgtccctgggtgggctcgaaccaccaacctttcggttaacagccgaacgcgctaaccgattgcgccacagagacTTTGGC	2368	87358.4	7929.5	9	c -> a	18587083	186	173	93
chr3	96497771	96497864	94	443.3	826	TRNA_Asn	chr3:96497771-96497864	CACTTCACATgtctctgtggcgcaatcggttagcgcgttcggctgttaaccgaaaggttggtggttcgagcccacccagggacgGTGCCTTTTG	856	31243	2835.9	1	g -> t	96497815	220	200	90.9
chr10	80249151	80249251	101	840.4	1494	TRNA_Asn	chr10:80249151-80249251	CTAATGTCgtctctgtggcgcaatcggttagcgcgttcggctgttaaccgaaaggttggtggttcgagcccacccagggacgACCACAGCGACTTTTTCAT	1591	54044.9	4905.6	8	g -> t	80249193	995	929	93.4
chr13	21935479	21935575	97	126.1	221	TRNA_Asp	chr13:21935479-21935575	TAAAAATTTAGCCATCTTctccccgtcggggaatcgaaccccggtctcccgcgtgacaggcggggatactcaccactatactaacgaggaAGTAAGC	227	8029	728.8	1	c -> a	21935535	123	121	98.4
chr1	171080590	171080691	102	124.1	232	TRNA_Asp	chr1:171080590-171080691	CAAAAAGGACGCTACGTctccccgtcggggaatcgaaccccggtctcccgcgtgacaggcggggatactcaccactatactaacgaggaCAACGCCGACTAC	232	7803.6	708.3	1	c -> a	171080645	174	171	98.3
chr1	171072976	171073077	102	136.7	254	TRNA_Asp	chr1:171072976-171073077	CAAAAAGGACGCTACGTctccccgtcggggaatcgaaccccggtctcccgcgtgacaggcggggatactcaccactatactaacgaggaCAACGCCGACTAC	260	8745.4	793.8	1	c -> a	171073031	180	172	95.6
chr1	171065341	171065442	102	190.7	355	TRNA_Asp	chr1:171065341-171065442	CAAAAAGGACGCTACGCctccccgtcggggaatcgaaccccggtctcccgcgtgacaggcggggatactcaccactatactaacgaggaCAACGCCGACTAC	362	12176.3	1105.2	1	c -> a	171065396	207	201	97.1
chr13	21911308	21911402	95	459.8	986	TRNA_Asp	chr13:21911308-21911402	CGTTCtcctcgttagtatagtggtgagtatccccgcctgtcacgcgggagaccggggttcgattccccgacggggagtcTGGACACATGTGGCTT	992	35825.7	3251.9	4	g -> t	21911346	210	190	90.5
chr1	171102329	171102459	131	568.8	1545	TRNA_Asp	chr1:171102329-171102459	CATCGGACAGTGGCTGGCGACAAGGTGCTGGCACTGGTGTCGtcctcgttagtatagtggtgagtatccccgcctgtcacgcgggagaccggggttcgattccccgacggggagATACAGTAGCttttttt	1583	41458.7	3763.2	4	g -> t	171102404	301	270	89.7
chr13	21940301	21940415	115	321	656	TRNA_Asp	chr13:21940301-21940415	TTAAAAATAGAGATCACTctccccgtcggggaatcgaaccccggtctcccgcgtgacaggcggggatactcaccactatactaacgaggaTGAGGCAGTGCAAGTAGTTCAGGGA	682	20346.6	1846.9	4	c -> a	21940357	340	330	97.1
chr5	125405588	125405699	112	515.6	1046	TRNA_Asp	chr5:125405588-125405699	AAAAAAAATTCTTAACAATctccccgtcggggaatcgaaccccggtctcccgcgtgacaggcggggatactcaccactatactaacgaggaAGAGAGCTGAGCCACAGTTTG	1081	33114.2	3005.8	4	c -> a	125405645	394	389	98.7
chr11	69040962	69041070	109	468.5	972	TRNA_Asp	chr11:69040962-69041070	GAGAGAACGTTCTTCAGCTTACtcctcgttagtatagtggtgagtatccccgcctgtcacgcgggagaccggggttcgattccccgacggggagAAGTGCTTTTTATTT	1000	31476	2857.1	4	g -> t	69041017	426	392	92
chr11	7869769	7869844	76	371.3	505	TRNA_Asp	chr11:7869769-7869844	AGGCGTTGtcctcgttagtatagtggtgagtatccccgcctgtcacgcgggagaccggggttcgattccccgacgg	507	22887.6	2077.5	4	g -> t	7869810	435	414	95.2
chr10	91182078	91182175	98	1208.4	2289	TRNA_Asp	chr10:91182078-91182175	GACAGCAAAAATTCACAACctccccgtcggggaattgaaccccggtctcccgcgtgacaggcggggatactaaccactatactaacgaggaGCTGTGG	2364	82761.3	7512.2	9	c -> a	91182135	509	495	97.2
chr10	93452959	93453062	104	867.8	1618	TRNA_Asp	chr10:93452959-93453062	CAAAAAATGATCATTGTACctccccgtcggggaatcgaaccccggtctcccgcgtgacaggcggggatactcaccactatactaacgaggaATTGCACAGTGGT	1662	54828.2	4976.7	4	c -> a	93453016	898	878	97.8
chr5	125408998	125409098	101	1245.4	2257	TRNA_Asp	chr5:125408998-125409098	GCAAAAACCACTGTTAGCctccccgtcggggaatcgaaccccggtctcccgcgtgacaggcggggatactcaccactatactaacgaggaCAAGCTGTGCT	2276	77313.8	7017.7	6	c -> a	125409054	1933	1875	97
chr1	171037010	171037119	110	1456.4	2916	TRNA_Asp	chr1:171037010-171037119	GGATTAAAAACTCACTAGTctccccgtcggggaatcgaaccccggtctcccgcgtgacaggcggggatactcaccactatactaacgaggaCAACCATGATGGGCTCCCT	2946	91885.3	8340.4	6	c -> a	171037067	2061	1988	96.5
chr3	96452493	96452568	76	43.8	73	TRNA_His	chr3:96452493-96452568	TCgccgtgatcgtatagtggttagtactctgcgttgtggccgcagcaacctcggttcgaatccgagtcacggcaTG	111	5010.9	454.8	1	g -> t	96452528	16	12	75
chr3	96410067	96410143	77	563.1	1068	TRNA_His	chr3:96410067-96410143	TCgccgtgatcgtatagtggttagtactctgcgttgtggccgcagcaacctcggttcgaatccgagtcacggcaGTA	1107	49324.5	4477.2	1	g -> t	96410102	21	11	52.4
chr3	96500335	96500455	121	76.8	153	TRNA_His	chr3:96500335-96500455	TAAAAAGCTGCAAAGGGACGGTACTACTAAAtgccgtgactcggattcgaaccgaggttgctgcggccacaacgcagagtactaaccactatacgatcacggcGAGCCACCGGGCAAGCAG	225	6379.7	579.1	3	c -> a	96500404	27	25	92.6
chr4	82619625	82619715	91	58.8	97	TRNA_His	chr4:82619625-82619715	ccgtgactcggattcgaaccgaggttgctgcggccacaacgcagagtactaaccactatacgatcacggcGAGCTACTGACGAGCTGAACA	136	5127.5	465.4	1	c -> a	82619661	51	49	96.1
chr2	122377323	122377450	128	127.6	199	TRNA_His	chr2:122377323-122377450	AATAAAATACAGCTCCCTTGCCGTGCCATTGTTGCCACAAtgccgtgactcggattcgaaccgaggttgctgcggccacaacgcagagtactaaccactatacgatcacggcGAGCTACCGGGAACTT	375	10051.4	912.4	1	c -> a	122377401	70	55	78.6
chr2	122377947	122378074	128	115.1	254	TRNA_His	chr2:122377947-122378074	AGTGTGGCGTTCCGGTAGCTCgccgtgatcgtatagtggttagtactctgcgttgtggccgcagcaacctcggttcgaatccgagtcacggcaTTGTGGCAACAATGGTACGGCAAGGGCGCCTTTTT	334	8952.5	812.6	1	g -> t	122378001	106	84	79.2
chr3	96435952	96436063	112	484.7	1241	TRNA_His	chr3:96435952-96436063	TGCTATCTAGTGTGTGGTCCgccgtgatcgtataggggttagtactctgcgttgtggccgcagcaacctcggttcgaatccgagtcacggcaTTATCCTCTGGTCACTTTTT	1313	40221	3650.8	3	g -> t	96436005	108	90	83.3
chr2	122375452	122375586	135	330.9	493	TRNA_His	chr2:122375452-122375586	aaaaaaagactggatcCCCTTGCCGTGCCATTGTTGCCACAAtgccgtgactcggattcgaaccgaggttgctgcggccacaacgcagagtactaaccactatacgatcacggcGAGCTACCAGGGACCTGTAAT	902	22923.4	2080.7	7	c -> a	122375532	368	290	78.8
chr2	22589816	22589871	56	17.4	24	mTRNA_Asn sequence	chr2:22589816-22589871	TAGATTGAAGCCAGTAATAGGGTATTTAGCTGTTAACTAAATTTTCGTAGGTTTAA	24	1470.4	133.5	1	g -> t	22589847	15	15	100
chr14	17260913	17260934	22	15.1	16	??	chr14:17260913-17260934	cctaatcctgcccccaccacca	16	2495.2	226.5	1	g -> t	17260922	16	16	100
chr2	148851487	148851507	21	40	42	??	chr2:148851487-148851507	GGCTTCTAGGAGATGGCACCA	42	6861.8	622.8	1	c -> a	148851489	22	22	100
chr1	24615579	24615635	57	32.4	54	mTRNA_Asp pseudogene	chr1:24615579-24615635	ATTATTGATCTATAATTTAACTTTGACAAAGTTATGTAATTGATTTTACTAATATCT	54	3250.3	295	1	c -> a	24615605	31	29	93.5
chr6	3200853	3200896	44	31.2	44	ribosomal RNA?	chr6:3200853-3200896	gtgacggggaatcagggttcgattccggagagggagcctgagaa	48	3742.8	339.7	1	c -> a	3200865	32	12	37.5
chr2	22587976	22588033	58	36.1	60	mTRNA_Asp sequence	chr2:22587976-22588033	ATTATTGATCTATAATTTAACTTTGACAAAGTTATGTAATTGATTTTACTAATATCTT	60	3549.2	322.2	1	c -> a	22588002	34	30	88.2
chr2	69355547	69355636	90	54224.9	124303	mTRNA_His pseudogene	chr2:69355547-69355636	gcagttcttgcaatctttcttggtgaataaggaggtttatttcctgttgtcagattcacagtctaatgttttttgtaaactatattcaca	124327	4.73946e+06	430199	8	c -> a	69355605	109	103	94.5
chr15	63647941	63647961	21	1004.8	1055	??	chr15:63647941-63647961	AGAATCCTTcccccaccccca	1055	172361	15645.1	1	c -> a	63647958	1055	1048	99.3
chr13	95689396	95689418	23	920.2	1056	??	chr13:95689396-95689418	aTGGGGGTGGGGGAAGGATTCAA	1056	157522	14298.2	1	g -> t	95689400	1055	1045	99.1
chrM	11543	11664	122	35083.9	107927	mTRNA_His	chrM:11543-11664	ATGTGAATATAGTTTACAAAAAACATTAGACTGTGAATCTGACAACAGGAAATAAACCTCCTTATTCACCAAGAAAGATTGCAAGAACTGCTAATTCATGCTTCCATGTTTAAAAACATGGC	107984	3.03673e+06	275642	5	g -> t	11575	7417	6732	90.8

## Sheet: tRNA
Edited based on following criteria: 1. region covered >16 bases, 2. presence of transversion (columnN,) 3. transversion frequency (percentage of reads with transversion - columnR) > 30 %, 4. read coverage (total coverage - columnP) > 10
chromosome	start	end	length	average coverage	maximum coverage	genes covered	UCSC link	sequence	read count	RPKM	TPM	SNP count	transversion	position	total coverage	alternative coverage	percentage
chrM	6941	7013	73	376.5	522	mTRNA_Asp	chrM:6941-7013	TAAGATATTAGTAAAATCAATTACATAACTTTGTCAAAGTTAAATTATAGATCAATAATCTATATATCTTATA	524	24627.2	2235.4	1	g -> t	6973	460	373	81.1
chr2	22589816	22589871	56	17.4	24	mTRNA_Asn sequence	chr2:22589816-22589871	TAGATTGAAGCCAGTAATAGGGTATTTAGCTGTTAACTAAATTTTCGTAGGTTTAA	24	1470.4	133.5	1	g -> t	22589847	15	15	100
chr1	24615579	24615635	57	32.4	54	mTRNA_Asp pseudogene	chr1:24615579-24615635	ATTATTGATCTATAATTTAACTTTGACAAAGTTATGTAATTGATTTTACTAATATCT	54	3250.3	295	1	c -> a	24615605	31	29	93.5
chr2	22587976	22588033	58	36.1	60	mTRNA_Asp sequence	chr2:22587976-22588033	ATTATTGATCTATAATTTAACTTTGACAAAGTTATGTAATTGATTTTACTAATATCTT	60	3549.2	322.2	1	c -> a	22588002	34	30	88.2
chrM	11543	11664	122	35083.9	107927	mTRNA_His	chrM:11543-11664	ATGTGAATATAGTTTACAAAAAACATTAGACTGTGAATCTGACAACAGGAAATAAACCTCCTTATTCACCAAGAAAGATTGCAAGAACTGCTAATTCATGCTTCCATGTTTAAAAACATGGC	107984	3.03673e+06	275642	5	g -> t	11575	7417	6732	90.8
chr2	69355547	69355636	90	54224.9	124303	mTRNA_His pseudogene	chr2:69355547-69355636	gcagttcttgcaatctttcttggtgaataaggaggtttatttcctgttgtcagattcacagtctaatgttttttgtaaactatattcaca	124327	4.73946e+06	430199	8	c -> a	69355605	109	103	94.5
chr3	96459134	96459210	77	611.8	1140	TRNA_Asn	chr3:96459134-96459210	Ctgtcgtccctgggtgggctcgaaccaccaacctttcggttaacagccgaacgcgctaaccgattgcgccacagaga	1147	51106.8	4638.9	1	c -> a	96459177	10	10	100
chr3	96451458	96451501	44	1858.4	1984	TRNA_Asn	chr3:96451458-96451501	tgttaaccgaaaggttggtggttcgagcccacccagggacgaca	1984	154702	14042.2	1	g -> t	96451459	11	9	81.8
chr3	96402217	96402295	79	19.8	31	TRNA_Asn	chr3:96402217-96402295	CgtctctgtggcgcaatcggttagcgcgttcggctgttaaccgaaaggttggtggttcgagcccacccagggacgAGCA	39	1693.7	153.7	2	g -> t	96402252	13	12	92.3
chr3	96322071	96322159	89	29.2	50	TRNA_Asn	chr3:96322071-96322159	CGTgtctctgtggcgcaattggttagcgcgttcggctgttaaccgaaaggttggtggttcaagcccacccagggacgtcGTGTGACTTT	52	2004.6	182	1	g -> t	96322108	26	21	80.8
chr5	149228985	149229080	96	648	1391	TRNA_Asn	chr5:149228985-149229080	CTAAAAGGAACGCtgccgtccctgggtgggctcgaaccaccaacctttcggttaacagccgaacgcgctaaccgattgcgccacagagacACAGCT	1459	52142.3	4732.9	6	c -> a	149229040	88	82	93.2
chr1	171033927	171034026	100	448.1	858	TRNA_Asn	chr1:171033927-171034026	ACAAAACATTCCCACcgtccctgggtgggctcgaaccaccaacctttcggttaacagccgaacgcgctaaccgattgcgccacagagacCGGTGATGCTT	901	30912.3	2805.9	2	c -> a	171033981	108	107	99.1
chr11	97702432	97702535	104	457	862	TRNA_Asn	chr11:97702432-97702535	AAAAAAAAGGCCGAGACcgtccctgggtgggctcgaaccaccaacctttcggttaacagccgaacgcgctaaccgattgcgccacagagacGGTGACAGTTGTT	953	31438.8	2853.7	3	c -> a	97702488	173	153	88.4
chr2	18587031	18587123	93	1118.8	2345	TRNA_Asn	chr2:18587031-18587123	GAAAAAGGAAAggcgtccctgggtgggctcgaaccaccaacctttcggttaacagccgaacgcgctaaccgattgcgccacagagacTTTGGC	2368	87358.4	7929.5	9	c -> a	18587083	186	173	93
chr3	96497771	96497864	94	443.3	826	TRNA_Asn	chr3:96497771-96497864	CACTTCACATgtctctgtggcgcaatcggttagcgcgttcggctgttaaccgaaaggttggtggttcgagcccacccagggacgGTGCCTTTTG	856	31243	2835.9	1	g -> t	96497815	220	200	90.9
chr10	80249151	80249251	101	840.4	1494	TRNA_Asn	chr10:80249151-80249251	CTAATGTCgtctctgtggcgcaatcggttagcgcgttcggctgttaaccgaaaggttggtggttcgagcccacccagggacgACCACAGCGACTTTTTCAT	1591	54044.9	4905.6	8	g -> t	80249193	995	929	93.4
chr13	21935479	21935575	97	126.1	221	TRNA_Asp	chr13:21935479-21935575	TAAAAATTTAGCCATCTTctccccgtcggggaatcgaaccccggtctcccgcgtgacaggcggggatactcaccactatactaacgaggaAGTAAGC	227	8029	728.8	1	c -> a	21935535	123	121	98.4
chr1	171080590	171080691	102	124.1	232	TRNA_Asp	chr1:171080590-171080691	CAAAAAGGACGCTACGTctccccgtcggggaatcgaaccccggtctcccgcgtgacaggcggggatactcaccactatactaacgaggaCAACGCCGACTAC	232	7803.6	708.3	1	c -> a	171080645	174	171	98.3
chr1	171072976	171073077	102	136.7	254	TRNA_Asp	chr1:171072976-171073077	CAAAAAGGACGCTACGTctccccgtcggggaatcgaaccccggtctcccgcgtgacaggcggggatactcaccactatactaacgaggaCAACGCCGACTAC	260	8745.4	793.8	1	c -> a	171073031	180	172	95.6
chr1	171065341	171065442	102	190.7	355	TRNA_Asp	chr1:171065341-171065442	CAAAAAGGACGCTACGCctccccgtcggggaatcgaaccccggtctcccgcgtgacaggcggggatactcaccactatactaacgaggaCAACGCCGACTAC	362	12176.3	1105.2	1	c -> a	171065396	207	201	97.1
chr13	21911308	21911402	95	459.8	986	TRNA_Asp	chr13:21911308-21911402	CGTTCtcctcgttagtatagtggtgagtatccccgcctgtcacgcgggagaccggggttcgattccccgacggggagtcTGGACACATGTGGCTT	992	35825.7	3251.9	4	g -> t	21911346	210	190	90.5
chr1	171102329	171102459	131	568.8	1545	TRNA_Asp	chr1:171102329-171102459	CATCGGACAGTGGCTGGCGACAAGGTGCTGGCACTGGTGTCGtcctcgttagtatagtggtgagtatccccgcctgtcacgcgggagaccggggttcgattccccgacggggagATACAGTAGCttttttt	1583	41458.7	3763.2	4	g -> t	171102404	301	270	89.7
chr13	21940301	21940415	115	321	656	TRNA_Asp	chr13:21940301-21940415	TTAAAAATAGAGATCACTctccccgtcggggaatcgaaccccggtctcccgcgtgacaggcggggatactcaccactatactaacgaggaTGAGGCAGTGCAAGTAGTTCAGGGA	682	20346.6	1846.9	4	c -> a	21940357	340	330	97.1
chr5	125405588	125405699	112	515.6	1046	TRNA_Asp	chr5:125405588-125405699	AAAAAAAATTCTTAACAATctccccgtcggggaatcgaaccccggtctcccgcgtgacaggcggggatactcaccactatactaacgaggaAGAGAGCTGAGCCACAGTTTG	1081	33114.2	3005.8	4	c -> a	125405645	394	389	98.7
chr11	69040962	69041070	109	468.5	972	TRNA_Asp	chr11:69040962-69041070	GAGAGAACGTTCTTCAGCTTACtcctcgttagtatagtggtgagtatccccgcctgtcacgcgggagaccggggttcgattccccgacggggagAAGTGCTTTTTATTT	1000	31476	2857.1	4	g -> t	69041017	426	392	92
chr11	7869769	7869844	76	371.3	505	TRNA_Asp	chr11:7869769-7869844	AGGCGTTGtcctcgttagtatagtggtgagtatccccgcctgtcacgcgggagaccggggttcgattccccgacgg	507	22887.6	2077.5	4	g -> t	7869810	435	414	95.2
chr10	91182078	91182175	98	1208.4	2289	TRNA_Asp	chr10:91182078-91182175	GACAGCAAAAATTCACAACctccccgtcggggaattgaaccccggtctcccgcgtgacaggcggggatactaaccactatactaacgaggaGCTGTGG	2364	82761.3	7512.2	9	c -> a	91182135	509	495	97.2
chr10	93452959	93453062	104	867.8	1618	TRNA_Asp	chr10:93452959-93453062	CAAAAAATGATCATTGTACctccccgtcggggaatcgaaccccggtctcccgcgtgacaggcggggatactcaccactatactaacgaggaATTGCACAGTGGT	1662	54828.2	4976.7	4	c -> a	93453016	898	878	97.8
chr5	125408998	125409098	101	1245.4	2257	TRNA_Asp	chr5:125408998-125409098	GCAAAAACCACTGTTAGCctccccgtcggggaatcgaaccccggtctcccgcgtgacaggcggggatactcaccactatactaacgaggaCAAGCTGTGCT	2276	77313.8	7017.7	6	c -> a	125409054	1933	1875	97
chr1	171037010	171037119	110	1456.4	2916	TRNA_Asp	chr1:171037010-171037119	GGATTAAAAACTCACTAGTctccccgtcggggaatcgaaccccggtctcccgcgtgacaggcggggatactcaccactatactaacgaggaCAACCATGATGGGCTCCCT	2946	91885.3	8340.4	6	c -> a	171037067	2061	1988	96.5
chr3	96452493	96452568	76	43.8	73	TRNA_His	chr3:96452493-96452568	TCgccgtgatcgtatagtggttagtactctgcgttgtggccgcagcaacctcggttcgaatccgagtcacggcaTG	111	5010.9	454.8	1	g -> t	96452528	16	12	75
chr3	96410067	96410143	77	563.1	1068	TRNA_His	chr3:96410067-96410143	TCgccgtgatcgtatagtggttagtactctgcgttgtggccgcagcaacctcggttcgaatccgagtcacggcaGTA	1107	49324.5	4477.2	1	g -> t	96410102	21	11	52.4
chr3	96500335	96500455	121	76.8	153	TRNA_His	chr3:96500335-96500455	TAAAAAGCTGCAAAGGGACGGTACTACTAAAtgccgtgactcggattcgaaccgaggttgctgcggccacaacgcagagtactaaccactatacgatcacggcGAGCCACCGGGCAAGCAG	225	6379.7	579.1	3	c -> a	96500404	27	25	92.6
chr4	82619625	82619715	91	58.8	97	TRNA_His	chr4:82619625-82619715	ccgtgactcggattcgaaccgaggttgctgcggccacaacgcagagtactaaccactatacgatcacggcGAGCTACTGACGAGCTGAACA	136	5127.5	465.4	1	c -> a	82619661	51	49	96.1
chr2	122377323	122377450	128	127.6	199	TRNA_His	chr2:122377323-122377450	AATAAAATACAGCTCCCTTGCCGTGCCATTGTTGCCACAAtgccgtgactcggattcgaaccgaggttgctgcggccacaacgcagagtactaaccactatacgatcacggcGAGCTACCGGGAACTT	375	10051.4	912.4	1	c -> a	122377401	70	55	78.6
chr2	122377947	122378074	128	115.1	254	TRNA_His	chr2:122377947-122378074	AGTGTGGCGTTCCGGTAGCTCgccgtgatcgtatagtggttagtactctgcgttgtggccgcagcaacctcggttcgaatccgagtcacggcaTTGTGGCAACAATGGTACGGCAAGGGCGCCTTTTT	334	8952.5	812.6	1	g -> t	122378001	106	84	79.2
chr3	96435952	96436063	112	484.7	1241	TRNA_His	chr3:96435952-96436063	TGCTATCTAGTGTGTGGTCCgccgtgatcgtataggggttagtactctgcgttgtggccgcagcaacctcggttcgaatccgagtcacggcaTTATCCTCTGGTCACTTTTT	1313	40221	3650.8	3	g -> t	96436005	108	90	83.3
chr2	122375452	122375586	135	330.9	493	TRNA_His	chr2:122375452-122375586	aaaaaaagactggatcCCCTTGCCGTGCCATTGTTGCCACAAtgccgtgactcggattcgaaccgaggttgctgcggccacaacgcagagtactaaccactatacgatcacggcGAGCTACCAGGGACCTGTAAT	902	22923.4	2080.7	7	c -> a	122375532	368	290	78.8
											%
							Q-tRNA	Total Q-tRNA read count:		265000	99.0399
							snoRNA	Total snoRNA read count:		306	0.114363
							rRNA	Total rRNA read count:		48	0.0179393
							other	Total other RNA read count:		2215	0.827824
								TOTAL		267569

## Sheet: snoRNA
Edited based on following criteria: 1. region covered >16 bases, 2. presence of transversion (columnN,) 3. transversion frequency (percentage of reads with transversion - columnR) > 30 %, 4. read coverage (total coverage - columnP) > 10
chromosome	start	end	length	average coverage	maximum coverage	genes covered	UCSC link	sequence	read count	RPKM	TPM	SNP count	transversion	position	total coverage	alternative coverage	percentage
chr11	78183056	78183123	68	193.8	302	Snord42b	chr11:78183056-78183123	GTGCATCAGTGGTTCCTTTGAAGACATCACAGGTCTCAGGAGACTTCAGATTTTTTCCATCATATGCA	306	15439	1401.4	2	c -> a	78183085	164	141	86

## Sheet: rRNA
Edited based on following criteria: 1. region covered >16 bases, 2. presence of transversion (columnN,) 3. transversion frequency (percentage of reads with transversion - columnR) > 30 %, 4. read coverage (total coverage - columnP) > 10
chromosome	start	end	length	average coverage	maximum coverage	genes covered	UCSC link	sequence	read count	RPKM	TPM	SNP count	transversion	position	total coverage	alternative coverage	percentage
chr6	3200853	3200896	44	31.2	44	ribosomal RNA?	chr6:3200853-3200896	gtgacggggaatcagggttcgattccggagagggagcctgagaa	48	3742.8	339.7	1	c -> a	3200865	32	12	37.5

## Sheet: other
Edited based on following criteria: 1. region covered >16 bases, 2. presence of transversion (columnN,) 3. transversion frequency (percentage of reads with transversion - columnR) > 30 %, 4. read coverage (total coverage - columnP) > 10
chromosome	start	end	length	average coverage	maximum coverage	genes covered	UCSC link	sequence	read count	RPKM	TPM	SNP count	transversion	position	total coverage	alternative coverage	percentage
chr16	35981709	35981767	59	23.9	39	AK144265	chr16:35981709-35981767	gtagggtaaaactaacctgtctcacgacggtctaaacccagctcacgttccctattagt	46	2674.9	242.8	1	c -> a	35981720	14	6	42.9
chr14	17260913	17260934	22	15.1	16		chr14:17260913-17260934	cctaatcctgcccccaccacca	16	2495.2	226.5	1	g -> t	17260922	16	16	100
chr2	148851487	148851507	21	40	42		chr2:148851487-148851507	GGCTTCTAGGAGATGGCACCA	42	6861.8	622.8	1	c -> a	148851489	22	22	100
chr15	63647941	63647961	21	1004.8	1055		chr15:63647941-63647961	AGAATCCTTcccccaccccca	1055	172361	15645.1	1	c -> a	63647958	1055	1048	99.3
chr13	95689396	95689418	23	920.2	1056		chr13:95689396-95689418	aTGGGGGTGGGGGAAGGATTCAA	1056	157522	14298.2	1	g -> t	95689400	1055	1045	99.1
