# Supplementary material for: The human tRNA-guanine transglycosylase displays promiscuous nucleobase preference but strict tRNA specificity
Source: Nucleic Acids Res. 2021 May 1;49(9):4877–90. doi: 10.1093/nar/gkab289 (PMC8136771; doi:10.1093/nar/gkab289)
Supplement: gkab289_Supplemental_Files [file gkab289_supplemental_files.zip › 2j. Supplementary Table S7.xlsx]

## Sheet: regions covered
Table S7. Enzyme-RNA capture and release data from mouse EAE splenocytes Chromosomal alignment of sequencing reads (library size 5244067, 5244067 reads mapped) from EAE splenocyte RNA, following the covalent capture release method, to the mouse (mm10) genome assembly. Tab 1 (‘regions covered’) shows the raw outputs from the perl script containing the chromosomal alignment start and end position o…
chromosome	start	end	length region coverd bp	average coverage	maximum coverage	genes covered	UCSC link	sequence	read count	RPKM	TPM	SNP count	transversion	position	total coverage	alternative coverage	ratio
chr1	102628208	102628325	118	61.5	115		chr1:102628208-102628325	tcataatcccacagatggtagcttcgccccattggctcctcagccaagcacatacagcaaatgtctgaacctgcggttcctctcatactgagcaggattaccatggcaacaacacatc	137	221.4	23.4	1	c -> a	102628229	29	1	3.4
chr1	113903986	113904023	38	22.7	25		chr1:113903986-113904023	ggcctcccacttattctacacctctcatgtctcttcac	25	125.5	13.3	0
chr1	113904111	113904150	40	23.6	26		chr1:113904111-113904150	tagtaggtagggacagtgggaatctcgttcatccattcat	26	123.9	13.1	0
chr1	113904243	113904284	42	21.2	26		chr1:113904243-113904284	ctttgacattcagagcactgggcagaaatcacattgtgtcaa	26	118	12.5	1	c -> a	113904249	19	1	5.3
chr1	114644246	114644288	43	17.1	19		chr1:114644246-114644288	cacgccggtaggatttgctgaaggaggcagaggcaggaggatc	19	84.3	8.9	0
chr1	116746854	116746893	40	13.6	16		chr1:116746854-116746893	gccggtaggatttgctgaaggaggcagaggcaggaggatc	16	76.3	8.1	0
chr1	120474711	120474759	49	20.1	28	Marco	chr1:120474711-120474759	CAGGAGTTCTTACTGCAGTCCCACAAACTGTTCTCTGTGCCCCGACAAT	28	109	11.5	1	c -> a	120474734	27	27	100
chr1	122357172	122357240	69	79.2	109		chr1:122357172-122357240	agccttagatggagtttaccacccgctttgggctgcattcccaagcaacccgactccgggaagacccaa	110	304	32.2	1	c -> a	122357207	109	1	0.9
chr1	122357172	122357240	69	79.2	109		chr1:122357172-122357240	agccttagatggagtttaccacccgctttgggctgcattcccaagcaacccgactccgggaagacccaa	110	304	32.2	2	c -> a	122357213	105	5	4.8
chr1	122357172	122357240	69	79.2	109		chr1:122357172-122357240	agccttagatggagtttaccacccgctttgggctgcattcccaagcaacccgactccgggaagacccaa	110	304	32.2	3	c -> a	122357228	87	1	1.1
chr1	131573823	131573869	47	14.4	17		chr1:131573823-131573869	caagtccttctgatcgaggcccagcccgtggacggtgtgaggctggt	17	69	7.3	0
chr1	131573931	131573965	35	26	27		chr1:131573931-131573965	taaactccatctaaggctaaataccggcacgagac	27	147.1	15.6	0
chr1	131573972	131574034	63	145.3	169		chr1:131573972-131574034	taagggaaagttgaaaagaactttaaagagagagttcaagagggcgtgaaaccgttaagaggt	169	511.5	54.2	0
chr1	13337859	13337874	16	10.6	12		chr1:13337859-13337874	GGAGGGGGCAGAGAAA	12	143	15.1	0
chr1	13337887	13337895	9	9.3	11		chr1:13337887-13337895	ACAGGAGGG	11	233.1	24.7	0
chr1	13338040	13338059	20	11.8	14		chr1:13338040-13338059	ACAGGAGGGGGCAGAGAAAC	15	143	15.1	1	g -> t	13338044	12	1	8.3
chr1	13338040	13338059	20	11.8	14		chr1:13338040-13338059	ACAGGAGGGGGCAGAGAAAC	15	143	15.1	2	c -> a	13338059	11	6	54.5
chr1	13338105	13338120	16	10.6	13		chr1:13338105-13338120	GGAGGGGGCAGAGAAA	14	166.9	17.7	0
chr1	13338383	13338396	14	10.2	11		chr1:13338383-13338396	GAGGGGGCAGAGAA	11	149.8	15.9	0
chr1	13338398	13338417	20	9.8	11		chr1:13338398-13338417	CAGTCTGCAGAGACAGGAGG	11	104.9	11.1	0
chr1	13338470	13338490	21	11.6	13		chr1:13338470-13338490	GGCAGGAGGGGGCAGAGAAAC	13	118	12.5	1	c -> a	13338490	12	8	66.7
chr1	13338567	13338577	11	9.3	11		chr1:13338567-13338577	GAGGGGGCAGA	11	190.7	20.2	0
chr1	13338865	13338888	24	10.8	12		chr1:13338865-13338888	AGAGGCAGGAGGGGGCAGAGAAAC	12	95.3	10.1	1	c -> a	13338888	10	5	50
chr1	136172593	136172646	54	15.3	16		chr1:136172593-136172646	TAGAATGTGGGACCTGGGGAGAAGAACCCATCTGTGCTTTGGAATCCCCCCAGC	16	56.5	6	1	g -> t	136172626	16	14	87.5
chr1	136364891	136364965	75	103.9	159		chr1:136364891-136364965	cagacatttggtgtatgtgcttggctgaggagccaatggggcgaagctaccatctgtgggattatgactgaacgc	159	404.3	42.8	1	g -> t	136364917	115	1	0.9
chr1	138124360	138124408	49	12.2	13		chr1:138124360-138124408	TAGAGGTAAGACATACCTCTCATATTCAGGACCACTCTTCTAACCTAAT	13	50.6	5.4	1	c -> a	138124371	13	13	100
chr1	144245486	144245533	48	13.3	15	Rgs1	chr1:144245486-144245533	ATCTGAAAAGAACAATTTCTTAATTAATGTGCATTTGCAGTTTATCCT	15	59.6	6.3	1	c -> a	144245498	12	10	83.3
chr1	151433824	151433873	50	28.8	34	Trmt1l	chr1:151433824-151433873	CTGACCTGGAGAAGTTAGCTTTTGGGACTGAAGGAGATGTTGACTCTGCC	34	129.7	13.7	1	g -> t	151433862	34	33	97.1
chr1	151477036	151477078	43	18.3	19		chr1:151477036-151477078	TAAAAGAGTGACAATCTTTACTATTATTGACAAATTCAAACAT	19	84.3	8.9	1	c -> a	151477047	18	16	88.9
chr1	153243435	153243474	40	14.5	16	Lamc1	chr1:153243435-153243474	GGTCTCCAAAGTAGCCGTCATCACAGAGTTCACATCTCTT	16	76.3	8.1	1	c -> a	153243465	16	1	6.2
chr1	153243435	153243474	40	14.5	16	Lamc1	chr1:153243435-153243474	GGTCTCCAAAGTAGCCGTCATCACAGAGTTCACATCTCTT	16	76.3	8.1	2	c -> a	153243467	16	15	93.8
chr1	153462563	153462599	37	13.9	16	Dhx9	chr1:153462563-153462599	AGCTCGACTACAAAGGTGGAAACAGAACCCAGGTCGT	17	87.6	9.3	1	c -> a	153462585	15	12	80
chr1	155954578	155954640	63	25.9	35		chr1:155954578-155954640	cttctcggccttttggctaagatcaagtgtagtatctgttcttatcagtttaatatctgatac	35	105.9	11.2	0
chr1	161035400	161035466	67	152.8	204	Gas5	chr1:161035400-161035466	ATGCTATGATGAAGGCTATGTTGGTAGGGACAACTGAGCTTGTTGATGAATACCAACGATTCTGATG	204	580.6	61.5	1	g -> t	161035410	147	1	0.7
chr1	161035400	161035466	67	152.8	204	Gas5	chr1:161035400-161035466	ATGCTATGATGAAGGCTATGTTGGTAGGGACAACTGAGCTTGTTGATGAATACCAACGATTCTGATG	204	580.6	61.5	2	g -> t	161035413	147	1	0.7
chr1	161035400	161035466	67	152.8	204	Gas5	chr1:161035400-161035466	ATGCTATGATGAAGGCTATGTTGGTAGGGACAACTGAGCTTGTTGATGAATACCAACGATTCTGATG	204	580.6	61.5	3	g -> t	161035435	204	7	3.4
chr1	161035400	161035466	67	152.8	204	Gas5	chr1:161035400-161035466	ATGCTATGATGAAGGCTATGTTGGTAGGGACAACTGAGCTTGTTGATGAATACCAACGATTCTGATG	204	580.6	61.5	4	g -> t	161035437	204	1	0.5
chr1	161035400	161035466	67	152.8	204	Gas5	chr1:161035400-161035466	ATGCTATGATGAAGGCTATGTTGGTAGGGACAACTGAGCTTGTTGATGAATACCAACGATTCTGATG	204	580.6	61.5	5	g -> t	161035441	195	27	13.8
chr1	161035848	161035912	65	397.2	537	Gas5	chr1:161035848-161035912	AAAGCCCATGATGGTATGAGAGTAGTGGACAGAAGGGATTTCTGAAAAACACTTTTCTGAGGCTT	537	1575.4	166.8	1	g -> t	161035860	268	1	0.4
chr1	161035848	161035912	65	397.2	537	Gas5	chr1:161035848-161035912	AAAGCCCATGATGGTATGAGAGTAGTGGACAGAAGGGATTTCTGAAAAACACTTTTCTGAGGCTT	537	1575.4	166.8	2	g -> t	161035869	292	1	0.3
chr1	161035848	161035912	65	397.2	537	Gas5	chr1:161035848-161035912	AAAGCCCATGATGGTATGAGAGTAGTGGACAGAAGGGATTTCTGAAAAACACTTTTCTGAGGCTT	537	1575.4	166.8	3	g -> t	161035874	527	2	0.4
chr1	161035848	161035912	65	397.2	537	Gas5	chr1:161035848-161035912	AAAGCCCATGATGGTATGAGAGTAGTGGACAGAAGGGATTTCTGAAAAACACTTTTCTGAGGCTT	537	1575.4	166.8	4	g -> t	161035875	531	1	0.2
chr1	161035848	161035912	65	397.2	537	Gas5	chr1:161035848-161035912	AAAGCCCATGATGGTATGAGAGTAGTGGACAGAAGGGATTTCTGAAAAACACTTTTCTGAGGCTT	537	1575.4	166.8	5	c -> a	161035877	531	1	0.2
chr1	161035848	161035912	65	397.2	537	Gas5	chr1:161035848-161035912	AAAGCCCATGATGGTATGAGAGTAGTGGACAGAAGGGATTTCTGAAAAACACTTTTCTGAGGCTT	537	1575.4	166.8	6	g -> t	161035879	536	3	0.6
chr1	161035848	161035912	65	397.2	537	Gas5	chr1:161035848-161035912	AAAGCCCATGATGGTATGAGAGTAGTGGACAGAAGGGATTTCTGAAAAACACTTTTCTGAGGCTT	537	1575.4	166.8	7	g -> t	161035883	536	1	0.2
chr1	161035848	161035912	65	397.2	537	Gas5	chr1:161035848-161035912	AAAGCCCATGATGGTATGAGAGTAGTGGACAGAAGGGATTTCTGAAAAACACTTTTCTGAGGCTT	537	1575.4	166.8	8	g -> t	161035884	535	2	0.4
chr1	161035848	161035912	65	397.2	537	Gas5	chr1:161035848-161035912	AAAGCCCATGATGGTATGAGAGTAGTGGACAGAAGGGATTTCTGAAAAACACTTTTCTGAGGCTT	537	1575.4	166.8	9	g -> t	161035906	491	1	0.2
chr1	161035848	161035912	65	397.2	537	Gas5	chr1:161035848-161035912	AAAGCCCATGATGGTATGAGAGTAGTGGACAGAAGGGATTTCTGAAAAACACTTTTCTGAGGCTT	537	1575.4	166.8	10	g -> t	161035909	277	1	0.4
chr1	161036058	161036137	80	82	124	Gas5	chr1:161036058-161036137	GCCACAATGATGACATCATATTTGCTACTCTTGACAGCTGGGGTGACGATAGCTTTAAACCACCATGATTATAACTGAGG	124	295.6	31.3	1	g -> t	161036098	123	1	0.8
chr1	161036058	161036137	80	82	124	Gas5	chr1:161036058-161036137	GCCACAATGATGACATCATATTTGCTACTCTTGACAGCTGGGGTGACGATAGCTTTAAACCACCATGATTATAACTGAGG	124	295.6	31.3	2	g -> t	161036100	123	1	0.8
chr1	161036058	161036137	80	82	124	Gas5	chr1:161036058-161036137	GCCACAATGATGACATCATATTTGCTACTCTTGACAGCTGGGGTGACGATAGCTTTAAACCACCATGATTATAACTGAGG	124	295.6	31.3	3	c -> a	161036132	13	1	7.7
chr1	161036681	161036739	59	233.6	276	Gas5	chr1:161036681-161036739	GCCTGCATGATGACGAACAAATACTGACTACCTGAAGATCTTATTAGCTCTATCTGATG	276	892	94.4	1	g -> t	161036685	252	1	0.4
chr1	161036681	161036739	59	233.6	276	Gas5	chr1:161036681-161036739	GCCTGCATGATGACGAACAAATACTGACTACCTGAAGATCTTATTAGCTCTATCTGATG	276	892	94.4	2	g -> t	161036692	266	2	0.8
chr1	161036681	161036739	59	233.6	276	Gas5	chr1:161036681-161036739	GCCTGCATGATGACGAACAAATACTGACTACCTGAAGATCTTATTAGCTCTATCTGATG	276	892	94.4	3	c -> a	161036712	276	1	0.4
chr1	161036681	161036739	59	233.6	276	Gas5	chr1:161036681-161036739	GCCTGCATGATGACGAACAAATACTGACTACCTGAAGATCTTATTAGCTCTATCTGATG	276	892	94.4	4	g -> t	161036717	274	1	0.4
chr1	161036984	161037041	58	62.3	68	Gas5	chr1:161036984-161037041	TTGTAATGATGTTGATCAAATGTCTGAGCTGAAAATAACTTGTAGACAATTTTTAACA	68	223.6	23.7	1	g -> t	161036986	10	1	10
chr1	161036984	161037041	58	62.3	68	Gas5	chr1:161036984-161037041	TTGTAATGATGTTGATCAAATGTCTGAGCTGAAAATAACTTGTAGACAATTTTTAACA	68	223.6	23.7	2	g -> t	161036994	66	8	12.1
chr1	161037358	161037437	80	70.7	123	Gas5	chr1:161037358-161037437	CTGTTAGTGATGATCAATAAAGTTAAACAGATGGGAATCTCTCTGAATAAGATTGAAGATTGATTGTTAAGCTGAAACAG	123	293.2	31	1	g -> t	161037360	34	1	2.9
chr1	161037358	161037437	80	70.7	123	Gas5	chr1:161037358-161037437	CTGTTAGTGATGATCAATAAAGTTAAACAGATGGGAATCTCTCTGAATAAGATTGAAGATTGATTGTTAAGCTGAAACAG	123	293.2	31	2	g -> t	161037391	73	1	1.4
chr1	161037358	161037437	80	70.7	123	Gas5	chr1:161037358-161037437	CTGTTAGTGATGATCAATAAAGTTAAACAGATGGGAATCTCTCTGAATAAGATTGAAGATTGATTGTTAAGCTGAAACAG	123	293.2	31	3	g -> t	161037412	123	1	0.8
chr1	161037358	161037437	80	70.7	123	Gas5	chr1:161037358-161037437	CTGTTAGTGATGATCAATAAAGTTAAACAGATGGGAATCTCTCTGAATAAGATTGAAGATTGATTGTTAAGCTGAAACAG	123	293.2	31	4	g -> t	161037423	52	31	59.6
chr1	161037603	161037664	62	136	152		chr1:161037603-161037664	GATACCATGATGATAACATAGTTCAGCAGACTTAACTCTGATGAACAATCATGTCTTTCGCT	152	467.5	49.5	1	c -> a	161037607	141	1	0.7
chr1	161037603	161037664	62	136	152		chr1:161037603-161037664	GATACCATGATGATAACATAGTTCAGCAGACTTAACTCTGATGAACAATCATGTCTTTCGCT	152	467.5	49.5	2	g -> t	161037611	143	1	0.7
chr1	161038081	161038140	60	301.5	438	Snord47	chr1:161038081-161038140	TAACCAGTGATGTGATGATTCTGCCAAATGATACAAAGTGATATCACCTTTAAACCGTTC	440	1398.4	148	1	g -> t	161038092	435	243	55.9
chr1	161038081	161038140	60	301.5	438	Snord47	chr1:161038081-161038140	TAACCAGTGATGTGATGATTCTGCCAAATGATACAAAGTGATATCACCTTTAAACCGTTC	440	1398.4	148	2	g -> t	161038120	178	1	0.6
chr1	161038310	161038378	69	151.3	212		chr1:161038310-161038378	GAATACATGATGATCTCACACAACTTGAACTCTCTCACTGATTACTTGATGATAGTAAAAGATCTGATG	212	585.9	62	1	g -> t	161038360	201	1	0.5
chr1	161038310	161038378	69	151.3	212		chr1:161038310-161038378	GAATACATGATGATCTCACACAACTTGAACTCTCTCACTGATTACTTGATGATAGTAAAAGATCTGATG	212	585.9	62	2	g -> t	161038364	199	1	0.5
chr1	161038310	161038378	69	151.3	212		chr1:161038310-161038378	GAATACATGATGATCTCACACAACTTGAACTCTCTCACTGATTACTTGATGATAGTAAAAGATCTGATG	212	585.9	62	3	g -> t	161038375	124	1	0.8
chr1	165671166	165671169	4	8.2	11		chr1:165671166-165671169	CTTC	11	524.4	55.5	0
chr1	167340271	167340389	119	186.2	356		chr1:167340271-167340389	aaccccgacccagaagcaggtcgtctacgaatggtttagcgccaggttccacacgaacgtgcgttcaacgtgacgggcgagagggcggccccctttccggccgcaccccgtttcccaag	414	663.4	70.2	1	g -> t	167340289	249	1	0.4
chr1	167340271	167340389	119	186.2	356		chr1:167340271-167340389	aaccccgacccagaagcaggtcgtctacgaatggtttagcgccaggttccacacgaacgtgcgttcaacgtgacgggcgagagggcggccccctttccggccgcaccccgtttcccaag	414	663.4	70.2	2	c -> a	167340313	346	1	0.3
chr1	167340271	167340389	119	186.2	356		chr1:167340271-167340389	aaccccgacccagaagcaggtcgtctacgaatggtttagcgccaggttccacacgaacgtgcgttcaacgtgacgggcgagagggcggccccctttccggccgcaccccgtttcccaag	414	663.4	70.2	3	c -> a	167340336	280	1	0.4
chr1	167340271	167340389	119	186.2	356		chr1:167340271-167340389	aaccccgacccagaagcaggtcgtctacgaatggtttagcgccaggttccacacgaacgtgcgttcaacgtgacgggcgagagggcggccccctttccggccgcaccccgtttcccaag	414	663.4	70.2	4	c -> a	167340356	104	1	1
chr1	167340271	167340389	119	186.2	356		chr1:167340271-167340389	aaccccgacccagaagcaggtcgtctacgaatggtttagcgccaggttccacacgaacgtgcgttcaacgtgacgggcgagagggcggccccctttccggccgcaccccgtttcccaag	414	663.4	70.2	5	c -> a	167340362	94	1	1.1
chr1	170867702	170867714	13	10.2	11	Atf6	chr1:170867702-170867714	GGCGCCGGCAACA	11	161.4	17.1	0
chr1	170867715	170867734	20	10.4	11	Atf6	chr1:170867715-170867734	CAAGCCGGCTTCCCCGAAAC	11	104.9	11.1	1	c -> a	170867715	10	9	90
chr1	170867715	170867734	20	10.4	11	Atf6	chr1:170867715-170867734	CAAGCCGGCTTCCCCGAAAC	11	104.9	11.1	2	c -> a	170867723	11	1	9.1
chr1	171033846	171033900	55	13.9	16		chr1:171033846-171033900	GGATCAGTATCGCTGAACGTCCAAACTCCTACGGAGTATCAGCTTTCTATGTCTA	17	58.9	6.2	0
chr1	171033923	171034035	113	3055.2	6634	TRNA_Asn	chr1:171033923-171034035	AGGTACAAAACATTCCCACcgtccctgggtgggctcgaaccaccaacctttcggttaacagccgaacgcgctaaccgattgcgccacagagacCGGTGATGCTTAAGGACGCT	6788	11455	1212.6	1	c -> a	171033933	5290	6	0.1
chr1	171033923	171034035	113	3055.2	6634	TRNA_Asn	chr1:171033923-171034035	AGGTACAAAACATTCCCACcgtccctgggtgggctcgaaccaccaacctttcggttaacagccgaacgcgctaaccgattgcgccacagagacCGGTGATGCTTAAGGACGCT	6788	11455	1212.6	2	c -> a	171033937	5337	19	0.4
chr1	171033923	171034035	113	3055.2	6634	TRNA_Asn	chr1:171033923-171034035	AGGTACAAAACATTCCCACcgtccctgggtgggctcgaaccaccaacctttcggttaacagccgaacgcgctaaccgattgcgccacagagacCGGTGATGCTTAAGGACGCT	6788	11455	1212.6	3	c -> a	171033938	5342	3	0.1
chr1	171033923	171034035	113	3055.2	6634	TRNA_Asn	chr1:171033923-171034035	AGGTACAAAACATTCCCACcgtccctgggtgggctcgaaccaccaacctttcggttaacagccgaacgcgctaaccgattgcgccacagagacCGGTGATGCTTAAGGACGCT	6788	11455	1212.6	4	c -> a	171033939	5349	5	0.1
chr1	171033923	171034035	113	3055.2	6634	TRNA_Asn	chr1:171033923-171034035	AGGTACAAAACATTCCCACcgtccctgggtgggctcgaaccaccaacctttcggttaacagccgaacgcgctaaccgattgcgccacagagacCGGTGATGCTTAAGGACGCT	6788	11455	1212.6	5	c -> a	171033941	5365	7	0.1
chr1	171033923	171034035	113	3055.2	6634	TRNA_Asn	chr1:171033923-171034035	AGGTACAAAACATTCCCACcgtccctgggtgggctcgaaccaccaacctttcggttaacagccgaacgcgctaaccgattgcgccacagagacCGGTGATGCTTAAGGACGCT	6788	11455	1212.6	6	c -> a	171033942	5455	13	0.2
chr1	171033923	171034035	113	3055.2	6634	TRNA_Asn	chr1:171033923-171034035	AGGTACAAAACATTCCCACcgtccctgggtgggctcgaaccaccaacctttcggttaacagccgaacgcgctaaccgattgcgccacagagacCGGTGATGCTTAAGGACGCT	6788	11455	1212.6	7	g -> t	171033943	5464	2	0
chr1	171033923	171034035	113	3055.2	6634	TRNA_Asn	chr1:171033923-171034035	AGGTACAAAACATTCCCACcgtccctgggtgggctcgaaccaccaacctttcggttaacagccgaacgcgctaaccgattgcgccacagagacCGGTGATGCTTAAGGACGCT	6788	11455	1212.6	8	c -> a	171033945	5495	2	0
chr1	171033923	171034035	113	3055.2	6634	TRNA_Asn	chr1:171033923-171034035	AGGTACAAAACATTCCCACcgtccctgggtgggctcgaaccaccaacctttcggttaacagccgaacgcgctaaccgattgcgccacagagacCGGTGATGCTTAAGGACGCT	6788	11455	1212.6	9	c -> a	171033946	5498	3	0.1
chr1	171033923	171034035	113	3055.2	6634	TRNA_Asn	chr1:171033923-171034035	AGGTACAAAACATTCCCACcgtccctgggtgggctcgaaccaccaacctttcggttaacagccgaacgcgctaaccgattgcgccacagagacCGGTGATGCTTAAGGACGCT	6788	11455	1212.6	10	c -> a	171033947	5501	17	0.3
chr1	171033923	171034035	113	3055.2	6634	TRNA_Asn	chr1:171033923-171034035	AGGTACAAAACATTCCCACcgtccctgggtgggctcgaaccaccaacctttcggttaacagccgaacgcgctaaccgattgcgccacagagacCGGTGATGCTTAAGGACGCT	6788	11455	1212.6	11	g -> t	171033950	5506	1	0
chr1	171033923	171034035	113	3055.2	6634	TRNA_Asn	chr1:171033923-171034035	AGGTACAAAACATTCCCACcgtccctgggtgggctcgaaccaccaacctttcggttaacagccgaacgcgctaaccgattgcgccacagagacCGGTGATGCTTAAGGACGCT	6788	11455	1212.6	12	g -> t	171033953	5506	1	0
chr1	171033923	171034035	113	3055.2	6634	TRNA_Asn	chr1:171033923-171034035	AGGTACAAAACATTCCCACcgtccctgggtgggctcgaaccaccaacctttcggttaacagccgaacgcgctaaccgattgcgccacagagacCGGTGATGCTTAAGGACGCT	6788	11455	1212.6	13	g -> t	171033954	5507	1	0
chr1	171033923	171034035	113	3055.2	6634	TRNA_Asn	chr1:171033923-171034035	AGGTACAAAACATTCCCACcgtccctgggtgggctcgaaccaccaacctttcggttaacagccgaacgcgctaaccgattgcgccacagagacCGGTGATGCTTAAGGACGCT	6788	11455	1212.6	14	g -> t	171033955	5508	2	0
chr1	171033923	171034035	113	3055.2	6634	TRNA_Asn	chr1:171033923-171034035	AGGTACAAAACATTCCCACcgtccctgggtgggctcgaaccaccaacctttcggttaacagccgaacgcgctaaccgattgcgccacagagacCGGTGATGCTTAAGGACGCT	6788	11455	1212.6	15	c -> a	171033956	5508	3	0.1
chr1	171033923	171034035	113	3055.2	6634	TRNA_Asn	chr1:171033923-171034035	AGGTACAAAACATTCCCACcgtccctgggtgggctcgaaccaccaacctttcggttaacagccgaacgcgctaaccgattgcgccacagagacCGGTGATGCTTAAGGACGCT	6788	11455	1212.6	16	c -> a	171033958	5508	6	0.1
chr1	171033923	171034035	113	3055.2	6634	TRNA_Asn	chr1:171033923-171034035	AGGTACAAAACATTCCCACcgtccctgggtgggctcgaaccaccaacctttcggttaacagccgaacgcgctaaccgattgcgccacagagacCGGTGATGCTTAAGGACGCT	6788	11455	1212.6	17	c -> a	171033962	5505	2	0
chr1	171033923	171034035	113	3055.2	6634	TRNA_Asn	chr1:171033923-171034035	AGGTACAAAACATTCCCACcgtccctgggtgggctcgaaccaccaacctttcggttaacagccgaacgcgctaaccgattgcgccacagagacCGGTGATGCTTAAGGACGCT	6788	11455	1212.6	18	c -> a	171033963	5504	4	0.1
chr1	171033923	171034035	113	3055.2	6634	TRNA_Asn	chr1:171033923-171034035	AGGTACAAAACATTCCCACcgtccctgggtgggctcgaaccaccaacctttcggttaacagccgaacgcgctaaccgattgcgccacagagacCGGTGATGCTTAAGGACGCT	6788	11455	1212.6	19	c -> a	171033966	5504	1	0
chr1	171033923	171034035	113	3055.2	6634	TRNA_Asn	chr1:171033923-171034035	AGGTACAAAACATTCCCACcgtccctgggtgggctcgaaccaccaacctttcggttaacagccgaacgcgctaaccgattgcgccacagagacCGGTGATGCTTAAGGACGCT	6788	11455	1212.6	20	c -> a	171033969	5800	10	0.2
chr1	171033923	171034035	113	3055.2	6634	TRNA_Asn	chr1:171033923-171034035	AGGTACAAAACATTCCCACcgtccctgggtgggctcgaaccaccaacctttcggttaacagccgaacgcgctaaccgattgcgccacagagacCGGTGATGCTTAAGGACGCT	6788	11455	1212.6	21	c -> a	171033970	5798	24	0.4
chr1	171033923	171034035	113	3055.2	6634	TRNA_Asn	chr1:171033923-171034035	AGGTACAAAACATTCCCACcgtccctgggtgggctcgaaccaccaacctttcggttaacagccgaacgcgctaaccgattgcgccacagagacCGGTGATGCTTAAGGACGCT	6788	11455	1212.6	22	c -> a	171033974	6617	1	0
chr1	171033923	171034035	113	3055.2	6634	TRNA_Asn	chr1:171033923-171034035	AGGTACAAAACATTCCCACcgtccctgggtgggctcgaaccaccaacctttcggttaacagccgaacgcgctaaccgattgcgccacagagacCGGTGATGCTTAAGGACGCT	6788	11455	1212.6	23	g -> t	171033975	6615	1	0
chr1	171033923	171034035	113	3055.2	6634	TRNA_Asn	chr1:171033923-171034035	AGGTACAAAACATTCCCACcgtccctgggtgggctcgaaccaccaacctttcggttaacagccgaacgcgctaaccgattgcgccacagagacCGGTGATGCTTAAGGACGCT	6788	11455	1212.6	24	c -> a	171033981	1230	1184	96.3
chr1	171033923	171034035	113	3055.2	6634	TRNA_Asn	chr1:171033923-171034035	AGGTACAAAACATTCCCACcgtccctgggtgggctcgaaccaccaacctttcggttaacagccgaacgcgctaaccgattgcgccacagagacCGGTGATGCTTAAGGACGCT	6788	11455	1212.6	25	c -> a	171033989	1303	13	1
chr1	171033923	171034035	113	3055.2	6634	TRNA_Asn	chr1:171033923-171034035	AGGTACAAAACATTCCCACcgtccctgggtgggctcgaaccaccaacctttcggttaacagccgaacgcgctaaccgattgcgccacagagacCGGTGATGCTTAAGGACGCT	6788	11455	1212.6	26	g -> t	171033990	1304	1	0.1
chr1	171033923	171034035	113	3055.2	6634	TRNA_Asn	chr1:171033923-171034035	AGGTACAAAACATTCCCACcgtccctgggtgggctcgaaccaccaacctttcggttaacagccgaacgcgctaaccgattgcgccacagagacCGGTGATGCTTAAGGACGCT	6788	11455	1212.6	27	c -> a	171033997	1307	1	0.1
chr1	171033923	171034035	113	3055.2	6634	TRNA_Asn	chr1:171033923-171034035	AGGTACAAAACATTCCCACcgtccctgggtgggctcgaaccaccaacctttcggttaacagccgaacgcgctaaccgattgcgccacagagacCGGTGATGCTTAAGGACGCT	6788	11455	1212.6	28	c -> a	171033998	1306	1	0.1
chr1	171033923	171034035	113	3055.2	6634	TRNA_Asn	chr1:171033923-171034035	AGGTACAAAACATTCCCACcgtccctgggtgggctcgaaccaccaacctttcggttaacagccgaacgcgctaaccgattgcgccacagagacCGGTGATGCTTAAGGACGCT	6788	11455	1212.6	29	c -> a	171034006	1281	1	0.1
chr1	171033923	171034035	113	3055.2	6634	TRNA_Asn	chr1:171033923-171034035	AGGTACAAAACATTCCCACcgtccctgggtgggctcgaaccaccaacctttcggttaacagccgaacgcgctaaccgattgcgccacagagacCGGTGATGCTTAAGGACGCT	6788	11455	1212.6	30	c -> a	171034015	1274	4	0.3
chr1	171033923	171034035	113	3055.2	6634	TRNA_Asn	chr1:171033923-171034035	AGGTACAAAACATTCCCACcgtccctgggtgggctcgaaccaccaacctttcggttaacagccgaacgcgctaaccgattgcgccacagagacCGGTGATGCTTAAGGACGCT	6788	11455	1212.6	31	c -> a	171034016	1258	1	0.1
chr1	171033923	171034035	113	3055.2	6634	TRNA_Asn	chr1:171033923-171034035	AGGTACAAAACATTCCCACcgtccctgggtgggctcgaaccaccaacctttcggttaacagccgaacgcgctaaccgattgcgccacagagacCGGTGATGCTTAAGGACGCT	6788	11455	1212.6	32	c -> a	171034024	1012	1	0.1
chr1	171037010	171037119	110	3684.8	7350	TRNA_Asp	chr1:171037010-171037119	GGATTAAAAACTCACTAGTctccccgtcggggaatcgaaccccggtctcccgcgtgacaggcggggatactcaccactatactaacgaggaCAACCATGATGGGCTCCCT	7450	12915	1367.2	1	c -> a	171037022	1574	2	0.1
chr1	171037010	171037119	110	3684.8	7350	TRNA_Asp	chr1:171037010-171037119	GGATTAAAAACTCACTAGTctccccgtcggggaatcgaaccccggtctcccgcgtgacaggcggggatactcaccactatactaacgaggaCAACCATGATGGGCTCCCT	7450	12915	1367.2	2	c -> a	171037024	1595	1	0.1
chr1	171037010	171037119	110	3684.8	7350	TRNA_Asp	chr1:171037010-171037119	GGATTAAAAACTCACTAGTctccccgtcggggaatcgaaccccggtctcccgcgtgacaggcggggatactcaccactatactaacgaggaCAACCATGATGGGCTCCCT	7450	12915	1367.2	3	c -> a	171037033	1746	2	0.1
chr1	171037010	171037119	110	3684.8	7350	TRNA_Asp	chr1:171037010-171037119	GGATTAAAAACTCACTAGTctccccgtcggggaatcgaaccccggtctcccgcgtgacaggcggggatactcaccactatactaacgaggaCAACCATGATGGGCTCCCT	7450	12915	1367.2	4	c -> a	171037034	1746	1	0.1
chr1	171037010	171037119	110	3684.8	7350	TRNA_Asp	chr1:171037010-171037119	GGATTAAAAACTCACTAGTctccccgtcggggaatcgaaccccggtctcccgcgtgacaggcggggatactcaccactatactaacgaggaCAACCATGATGGGCTCCCT	7450	12915	1367.2	5	c -> a	171037037	1748	2	0.1
chr1	171037010	171037119	110	3684.8	7350	TRNA_Asp	chr1:171037010-171037119	GGATTAAAAACTCACTAGTctccccgtcggggaatcgaaccccggtctcccgcgtgacaggcggggatactcaccactatactaacgaggaCAACCATGATGGGCTCCCT	7450	12915	1367.2	6	g -> t	171037040	1751	1	0.1
chr1	171037010	171037119	110	3684.8	7350	TRNA_Asp	chr1:171037010-171037119	GGATTAAAAACTCACTAGTctccccgtcggggaatcgaaccccggtctcccgcgtgacaggcggggatactcaccactatactaacgaggaCAACCATGATGGGCTCCCT	7450	12915	1367.2	7	c -> a	171037049	3644	1	0
chr1	171037010	171037119	110	3684.8	7350	TRNA_Asp	chr1:171037010-171037119	GGATTAAAAACTCACTAGTctccccgtcggggaatcgaaccccggtctcccgcgtgacaggcggggatactcaccactatactaacgaggaCAACCATGATGGGCTCCCT	7450	12915	1367.2	8	c -> a	171037052	7052	1	0
chr1	171037010	171037119	110	3684.8	7350	TRNA_Asp	chr1:171037010-171037119	GGATTAAAAACTCACTAGTctccccgtcggggaatcgaaccccggtctcccgcgtgacaggcggggatactcaccactatactaacgaggaCAACCATGATGGGCTCCCT	7450	12915	1367.2	9	c -> a	171037056	7107	16	0.2
chr1	171037010	171037119	110	3684.8	7350	TRNA_Asp	chr1:171037010-171037119	GGATTAAAAACTCACTAGTctccccgtcggggaatcgaaccccggtctcccgcgtgacaggcggggatactcaccactatactaacgaggaCAACCATGATGGGCTCCCT	7450	12915	1367.2	10	c -> a	171037058	7131	5	0.1
chr1	171037010	171037119	110	3684.8	7350	TRNA_Asp	chr1:171037010-171037119	GGATTAAAAACTCACTAGTctccccgtcggggaatcgaaccccggtctcccgcgtgacaggcggggatactcaccactatactaacgaggaCAACCATGATGGGCTCCCT	7450	12915	1367.2	11	c -> a	171037059	7244	1	0
chr1	171037010	171037119	110	3684.8	7350	TRNA_Asp	chr1:171037010-171037119	GGATTAAAAACTCACTAGTctccccgtcggggaatcgaaccccggtctcccgcgtgacaggcggggatactcaccactatactaacgaggaCAACCATGATGGGCTCCCT	7450	12915	1367.2	12	c -> a	171037060	7249	4	0.1
chr1	171037010	171037119	110	3684.8	7350	TRNA_Asp	chr1:171037010-171037119	GGATTAAAAACTCACTAGTctccccgtcggggaatcgaaccccggtctcccgcgtgacaggcggggatactcaccactatactaacgaggaCAACCATGATGGGCTCCCT	7450	12915	1367.2	13	c -> a	171037062	7270	6	0.1
chr1	171037010	171037119	110	3684.8	7350	TRNA_Asp	chr1:171037010-171037119	GGATTAAAAACTCACTAGTctccccgtcggggaatcgaaccccggtctcccgcgtgacaggcggggatactcaccactatactaacgaggaCAACCATGATGGGCTCCCT	7450	12915	1367.2	14	g -> t	171037065	7273	1	0
chr1	171037010	171037119	110	3684.8	7350	TRNA_Asp	chr1:171037010-171037119	GGATTAAAAACTCACTAGTctccccgtcggggaatcgaaccccggtctcccgcgtgacaggcggggatactcaccactatactaacgaggaCAACCATGATGGGCTCCCT	7450	12915	1367.2	15	c -> a	171037067	5417	5289	97.6
chr1	171037010	171037119	110	3684.8	7350	TRNA_Asp	chr1:171037010-171037119	GGATTAAAAACTCACTAGTctccccgtcggggaatcgaaccccggtctcccgcgtgacaggcggggatactcaccactatactaacgaggaCAACCATGATGGGCTCCCT	7450	12915	1367.2	16	c -> a	171037071	5725	2	0
chr1	171037010	171037119	110	3684.8	7350	TRNA_Asp	chr1:171037010-171037119	GGATTAAAAACTCACTAGTctccccgtcggggaatcgaaccccggtctcccgcgtgacaggcggggatactcaccactatactaacgaggaCAACCATGATGGGCTCCCT	7450	12915	1367.2	17	g -> t	171037072	5726	5	0.1
chr1	171037010	171037119	110	3684.8	7350	TRNA_Asp	chr1:171037010-171037119	GGATTAAAAACTCACTAGTctccccgtcggggaatcgaaccccggtctcccgcgtgacaggcggggatactcaccactatactaacgaggaCAACCATGATGGGCTCCCT	7450	12915	1367.2	18	c -> a	171037079	5725	12	0.2
chr1	171037010	171037119	110	3684.8	7350	TRNA_Asp	chr1:171037010-171037119	GGATTAAAAACTCACTAGTctccccgtcggggaatcgaaccccggtctcccgcgtgacaggcggggatactcaccactatactaacgaggaCAACCATGATGGGCTCCCT	7450	12915	1367.2	19	c -> a	171037081	5713	8	0.1
chr1	171037010	171037119	110	3684.8	7350	TRNA_Asp	chr1:171037010-171037119	GGATTAAAAACTCACTAGTctccccgtcggggaatcgaaccccggtctcccgcgtgacaggcggggatactcaccactatactaacgaggaCAACCATGATGGGCTCCCT	7450	12915	1367.2	20	c -> a	171037083	5706	1	0
chr1	171037010	171037119	110	3684.8	7350	TRNA_Asp	chr1:171037010-171037119	GGATTAAAAACTCACTAGTctccccgtcggggaatcgaaccccggtctcccgcgtgacaggcggggatactcaccactatactaacgaggaCAACCATGATGGGCTCCCT	7450	12915	1367.2	21	c -> a	171037084	5706	1	0
chr1	171037010	171037119	110	3684.8	7350	TRNA_Asp	chr1:171037010-171037119	GGATTAAAAACTCACTAGTctccccgtcggggaatcgaaccccggtctcccgcgtgacaggcggggatactcaccactatactaacgaggaCAACCATGATGGGCTCCCT	7450	12915	1367.2	22	c -> a	171037086	5707	4	0.1
chr1	171037010	171037119	110	3684.8	7350	TRNA_Asp	chr1:171037010-171037119	GGATTAAAAACTCACTAGTctccccgtcggggaatcgaaccccggtctcccgcgtgacaggcggggatactcaccactatactaacgaggaCAACCATGATGGGCTCCCT	7450	12915	1367.2	23	c -> a	171037091	5704	1	0
chr1	171037010	171037119	110	3684.8	7350	TRNA_Asp	chr1:171037010-171037119	GGATTAAAAACTCACTAGTctccccgtcggggaatcgaaccccggtctcccgcgtgacaggcggggatactcaccactatactaacgaggaCAACCATGATGGGCTCCCT	7450	12915	1367.2	24	c -> a	171037095	5692	2	0
chr1	171037010	171037119	110	3684.8	7350	TRNA_Asp	chr1:171037010-171037119	GGATTAAAAACTCACTAGTctccccgtcggggaatcgaaccccggtctcccgcgtgacaggcggggatactcaccactatactaacgaggaCAACCATGATGGGCTCCCT	7450	12915	1367.2	25	c -> a	171037104	4029	1	0
chr1	171037010	171037119	110	3684.8	7350	TRNA_Asp	chr1:171037010-171037119	GGATTAAAAACTCACTAGTctccccgtcggggaatcgaaccccggtctcccgcgtgacaggcggggatactcaccactatactaacgaggaCAACCATGATGGGCTCCCT	7450	12915	1367.2	26	c -> a	171037105	4006	2	0
chr1	171038032	171038068	37	13.5	14	TRNA_Gly	chr1:171038032-171038068	tggaaggcagctatgctcaccactataccaccaacgc	14	72.2	7.6	0
chr1	171044984	171045058	75	168.6	224	TRNA_Gly	chr1:171044984-171045058	AgcattggtggttcagtggtagaattctcgcctgccacgcgggaggcccgggttcgattcccggccaatgcacGA	322	818.7	86.7	1	g -> t	171044994	134	1	0.7
chr1	171044984	171045058	75	168.6	224	TRNA_Gly	chr1:171044984-171045058	AgcattggtggttcagtggtagaattctcgcctgccacgcgggaggcccgggttcgattcccggccaatgcacGA	322	818.7	86.7	2	g -> t	171045013	136	2	1.5
chr1	171044984	171045058	75	168.6	224	TRNA_Gly	chr1:171044984-171045058	AgcattggtggttcagtggtagaattctcgcctgccacgcgggaggcccgggttcgattcccggccaatgcacGA	322	818.7	86.7	3	g -> t	171045017	117	23	19.7
chr1	171044984	171045058	75	168.6	224	TRNA_Gly	chr1:171044984-171045058	AgcattggtggttcagtggtagaattctcgcctgccacgcgggaggcccgggttcgattcccggccaatgcacGA	322	818.7	86.7	4	g -> t	171045028	218	1	0.5
chr1	171064178	171064235	58	237.6	304	TRNA_Glu	chr1:171064178-171064235	atcgaacccgggccgcggcggtgagagcgccgaatcctaaccactagaccaccaggga	305	1002.8	106.2	1	c -> a	171064196	157	1	0.6
chr1	171064178	171064235	58	237.6	304	TRNA_Glu	chr1:171064178-171064235	atcgaacccgggccgcggcggtgagagcgccgaatcctaaccactagaccaccaggga	305	1002.8	106.2	2	g -> t	171064200	213	1	0.5
chr1	171064178	171064235	58	237.6	304	TRNA_Glu	chr1:171064178-171064235	atcgaacccgggccgcggcggtgagagcgccgaatcctaaccactagaccaccaggga	305	1002.8	106.2	3	c -> a	171064207	304	3	1
chr1	171064178	171064235	58	237.6	304	TRNA_Glu	chr1:171064178-171064235	atcgaacccgggccgcggcggtgagagcgccgaatcctaaccactagaccaccaggga	305	1002.8	106.2	4	c -> a	171064226	299	1	0.3
chr1	171065341	171065445	105	1282.5	2424	TRNA_Asp	chr1:171065341-171065445	CAAAAAGGACGCTACGCctccccgtcggggaatcgaaccccggtctcccgcgtgacaggcggggatactcaccactatactaacgaggaCAACGCCGACTACGAC	2470	4485.8	474.9	1	c -> a	171065362	388	1	0.3
chr1	171065341	171065445	105	1282.5	2424	TRNA_Asp	chr1:171065341-171065445	CAAAAAGGACGCTACGCctccccgtcggggaatcgaaccccggtctcccgcgtgacaggcggggatactcaccactatactaacgaggaCAACGCCGACTACGAC	2470	4485.8	474.9	2	c -> a	171065391	2415	1	0
chr1	171065341	171065445	105	1282.5	2424	TRNA_Asp	chr1:171065341-171065445	CAAAAAGGACGCTACGCctccccgtcggggaatcgaaccccggtctcccgcgtgacaggcggggatactcaccactatactaacgaggaCAACGCCGACTACGAC	2470	4485.8	474.9	3	c -> a	171065396	2062	2033	98.6
chr1	171066630	171066667	38	31.4	35	TRNA_Gly	chr1:171066630-171066667	Ggcatgggtggttcagtggtagaattctcgcctgccac	35	175.6	18.6	1	g -> t	171066663	30	7	23.3
chr1	171071806	171071863	58	220.1	285	TRNA_Glu	chr1:171071806-171071863	atcgaacccgggccgcggcggtgagagcgccgaatcctaaccactagaccaccaggga	285	937	99.2	1	c -> a	171071835	285	2	0.7
chr1	171071806	171071863	58	220.1	285	TRNA_Glu	chr1:171071806-171071863	atcgaacccgggccgcggcggtgagagcgccgaatcctaaccactagaccaccaggga	285	937	99.2	2	c -> a	171071854	281	1	0.4
chr1	171072977	171073080	104	1135.8	2122	TRNA_Asp	chr1:171072977-171073080	AAAAAGGACGCTACGTctccccgtcggggaatcgaaccccggtctcccgcgtgacaggcggggatactcaccactatactaacgaggaCAACGCCGACTACGAC	2150	3942.2	417.3	1	c -> a	171073031	1940	1912	98.6
chr1	171074301	171074340	40	32.5	37	TRNA_Gly	chr1:171074301-171074340	Ggcatgggtggttcagtggtagaattctcgcctgccacgc	37	176.4	18.7	1	g -> t	171074334	28	12	42.9
chr1	171079420	171079477	58	202.7	270	TRNA_Glu	chr1:171079420-171079477	atcgaacccgggccgcggcggtgagagcgccgaatcctaaccactagaccaccaggga	271	891	94.3	1	g -> t	171079430	113	1	0.9
chr1	171079420	171079477	58	202.7	270	TRNA_Glu	chr1:171079420-171079477	atcgaacccgggccgcggcggtgagagcgccgaatcctaaccactagaccaccaggga	271	891	94.3	2	c -> a	171079450	270	1	0.4
chr1	171079420	171079477	58	202.7	270	TRNA_Glu	chr1:171079420-171079477	atcgaacccgggccgcggcggtgagagcgccgaatcctaaccactagaccaccaggga	271	891	94.3	3	c -> a	171079468	269	1	0.4
chr1	171079983	171080018	36	11.6	12	TRNA_Gly	chr1:171079983-171080018	tggaaggcagctatgctcaccactataccaccaacg	12	63.6	6.7	0
chr1	171080590	171080698	109	1111.5	2171	TRNA_Asp	chr1:171080590-171080698	CAAAAAGGACGCTACGTctccccgtcggggaatcgaaccccggtctcccgcgtgacaggcggggatactcaccactatactaacgaggaCAACGCCGACTACGACGCAC	2203	3854.1	408	1	c -> a	171080645	2001	1974	98.7
chr1	171081875	171081920	46	27.9	35	TRNA_Gly	chr1:171081875-171081920	Ggcatgggtggttcagtggtagaattctcgcctgccacgcgggagg	35	145.1	15.4	1	g -> t	171081908	30	7	23.3
chr1	171102317	171102459	143	3168.8	8871	TRNA_Asp	chr1:171102317-171102459	GATCCTGGCGGACATCGGACAGTGGCTGGCGACAAGGTGCTGGCACTGGTGTCGtcctcgttagtatagtggtgagtatccccgcctgtcacgcgggagaccggggttcgattccccgacggggagATACAGTAGCttttttt	9015	12021.6	1272.6	1	g -> t	171102340	77	2	2.6
chr1	171102317	171102459	143	3168.8	8871	TRNA_Asp	chr1:171102317-171102459	GATCCTGGCGGACATCGGACAGTGGCTGGCGACAAGGTGCTGGCACTGGTGTCGtcctcgttagtatagtggtgagtatccccgcctgtcacgcgggagaccggggttcgattccccgacggggagATACAGTAGCttttttt	9015	12021.6	1272.6	2	g -> t	171102367	399	2	0.5
chr1	171102317	171102459	143	3168.8	8871	TRNA_Asp	chr1:171102317-171102459	GATCCTGGCGGACATCGGACAGTGGCTGGCGACAAGGTGCTGGCACTGGTGTCGtcctcgttagtatagtggtgagtatccccgcctgtcacgcgggagaccggggttcgattccccgacggggagATACAGTAGCttttttt	9015	12021.6	1272.6	3	g -> t	171102376	5080	19	0.4
chr1	171102317	171102459	143	3168.8	8871	TRNA_Asp	chr1:171102317-171102459	GATCCTGGCGGACATCGGACAGTGGCTGGCGACAAGGTGCTGGCACTGGTGTCGtcctcgttagtatagtggtgagtatccccgcctgtcacgcgggagaccggggttcgattccccgacggggagATACAGTAGCttttttt	9015	12021.6	1272.6	4	g -> t	171102380	5105	28	0.5
chr1	171102317	171102459	143	3168.8	8871	TRNA_Asp	chr1:171102317-171102459	GATCCTGGCGGACATCGGACAGTGGCTGGCGACAAGGTGCTGGCACTGGTGTCGtcctcgttagtatagtggtgagtatccccgcctgtcacgcgggagaccggggttcgattccccgacggggagATACAGTAGCttttttt	9015	12021.6	1272.6	5	g -> t	171102385	5062	1	0
chr1	171102317	171102459	143	3168.8	8871	TRNA_Asp	chr1:171102317-171102459	GATCCTGGCGGACATCGGACAGTGGCTGGCGACAAGGTGCTGGCACTGGTGTCGtcctcgttagtatagtggtgagtatccccgcctgtcacgcgggagaccggggttcgattccccgacggggagATACAGTAGCttttttt	9015	12021.6	1272.6	6	g -> t	171102387	5046	2	0
chr1	171102317	171102459	143	3168.8	8871	TRNA_Asp	chr1:171102317-171102459	GATCCTGGCGGACATCGGACAGTGGCTGGCGACAAGGTGCTGGCACTGGTGTCGtcctcgttagtatagtggtgagtatccccgcctgtcacgcgggagaccggggttcgattccccgacggggagATACAGTAGCttttttt	9015	12021.6	1272.6	7	g -> t	171102388	5046	1	0
chr1	171102317	171102459	143	3168.8	8871	TRNA_Asp	chr1:171102317-171102459	GATCCTGGCGGACATCGGACAGTGGCTGGCGACAAGGTGCTGGCACTGGTGTCGtcctcgttagtatagtggtgagtatccccgcctgtcacgcgggagaccggggttcgattccccgacggggagATACAGTAGCttttttt	9015	12021.6	1272.6	8	g -> t	171102390	5065	1	0
chr1	171102317	171102459	143	3168.8	8871	TRNA_Asp	chr1:171102317-171102459	GATCCTGGCGGACATCGGACAGTGGCTGGCGACAAGGTGCTGGCACTGGTGTCGtcctcgttagtatagtggtgagtatccccgcctgtcacgcgggagaccggggttcgattccccgacggggagATACAGTAGCttttttt	9015	12021.6	1272.6	9	g -> t	171102392	5085	9	0.2
chr1	171102317	171102459	143	3168.8	8871	TRNA_Asp	chr1:171102317-171102459	GATCCTGGCGGACATCGGACAGTGGCTGGCGACAAGGTGCTGGCACTGGTGTCGtcctcgttagtatagtggtgagtatccccgcctgtcacgcgggagaccggggttcgattccccgacggggagATACAGTAGCttttttt	9015	12021.6	1272.6	10	c -> a	171102397	5076	1	0
chr1	171102317	171102459	143	3168.8	8871	TRNA_Asp	chr1:171102317-171102459	GATCCTGGCGGACATCGGACAGTGGCTGGCGACAAGGTGCTGGCACTGGTGTCGtcctcgttagtatagtggtgagtatccccgcctgtcacgcgggagaccggggttcgattccccgacggggagATACAGTAGCttttttt	9015	12021.6	1272.6	11	c -> a	171102398	5074	1	0
chr1	171102317	171102459	143	3168.8	8871	TRNA_Asp	chr1:171102317-171102459	GATCCTGGCGGACATCGGACAGTGGCTGGCGACAAGGTGCTGGCACTGGTGTCGtcctcgttagtatagtggtgagtatccccgcctgtcacgcgggagaccggggttcgattccccgacggggagATACAGTAGCttttttt	9015	12021.6	1272.6	12	g -> t	171102400	5077	5	0.1
chr1	171102317	171102459	143	3168.8	8871	TRNA_Asp	chr1:171102317-171102459	GATCCTGGCGGACATCGGACAGTGGCTGGCGACAAGGTGCTGGCACTGGTGTCGtcctcgttagtatagtggtgagtatccccgcctgtcacgcgggagaccggggttcgattccccgacggggagATACAGTAGCttttttt	9015	12021.6	1272.6	13	c -> a	171102402	5037	1	0
chr1	171102317	171102459	143	3168.8	8871	TRNA_Asp	chr1:171102317-171102459	GATCCTGGCGGACATCGGACAGTGGCTGGCGACAAGGTGCTGGCACTGGTGTCGtcctcgttagtatagtggtgagtatccccgcctgtcacgcgggagaccggggttcgattccccgacggggagATACAGTAGCttttttt	9015	12021.6	1272.6	14	g -> t	171102404	4677	4499	96.2
chr1	171102317	171102459	143	3168.8	8871	TRNA_Asp	chr1:171102317-171102459	GATCCTGGCGGACATCGGACAGTGGCTGGCGACAAGGTGCTGGCACTGGTGTCGtcctcgttagtatagtggtgagtatccccgcctgtcacgcgggagaccggggttcgattccccgacggggagATACAGTAGCttttttt	9015	12021.6	1272.6	15	c -> a	171102406	7993	12	0.2
chr1	171102317	171102459	143	3168.8	8871	TRNA_Asp	chr1:171102317-171102459	GATCCTGGCGGACATCGGACAGTGGCTGGCGACAAGGTGCTGGCACTGGTGTCGtcctcgttagtatagtggtgagtatccccgcctgtcacgcgggagaccggggttcgattccccgacggggagATACAGTAGCttttttt	9015	12021.6	1272.6	16	c -> a	171102408	7995	2	0
chr1	171102317	171102459	143	3168.8	8871	TRNA_Asp	chr1:171102317-171102459	GATCCTGGCGGACATCGGACAGTGGCTGGCGACAAGGTGCTGGCACTGGTGTCGtcctcgttagtatagtggtgagtatccccgcctgtcacgcgggagaccggggttcgattccccgacggggagATACAGTAGCttttttt	9015	12021.6	1272.6	17	g -> t	171102409	7996	22	0.3
chr1	171102317	171102459	143	3168.8	8871	TRNA_Asp	chr1:171102317-171102459	GATCCTGGCGGACATCGGACAGTGGCTGGCGACAAGGTGCTGGCACTGGTGTCGtcctcgttagtatagtggtgagtatccccgcctgtcacgcgggagaccggggttcgattccccgacggggagATACAGTAGCttttttt	9015	12021.6	1272.6	18	g -> t	171102411	7992	3	0
chr1	171102317	171102459	143	3168.8	8871	TRNA_Asp	chr1:171102317-171102459	GATCCTGGCGGACATCGGACAGTGGCTGGCGACAAGGTGCTGGCACTGGTGTCGtcctcgttagtatagtggtgagtatccccgcctgtcacgcgggagaccggggttcgattccccgacggggagATACAGTAGCttttttt	9015	12021.6	1272.6	19	g -> t	171102412	7987	1	0
chr1	171102317	171102459	143	3168.8	8871	TRNA_Asp	chr1:171102317-171102459	GATCCTGGCGGACATCGGACAGTGGCTGGCGACAAGGTGCTGGCACTGGTGTCGtcctcgttagtatagtggtgagtatccccgcctgtcacgcgggagaccggggttcgattccccgacggggagATACAGTAGCttttttt	9015	12021.6	1272.6	20	g -> t	171102413	7993	6	0.1
chr1	171102317	171102459	143	3168.8	8871	TRNA_Asp	chr1:171102317-171102459	GATCCTGGCGGACATCGGACAGTGGCTGGCGACAAGGTGCTGGCACTGGTGTCGtcctcgttagtatagtggtgagtatccccgcctgtcacgcgggagaccggggttcgattccccgacggggagATACAGTAGCttttttt	9015	12021.6	1272.6	21	g -> t	171102415	7994	11	0.1
chr1	171102317	171102459	143	3168.8	8871	TRNA_Asp	chr1:171102317-171102459	GATCCTGGCGGACATCGGACAGTGGCTGGCGACAAGGTGCTGGCACTGGTGTCGtcctcgttagtatagtggtgagtatccccgcctgtcacgcgggagaccggggttcgattccccgacggggagATACAGTAGCttttttt	9015	12021.6	1272.6	22	c -> a	171102418	7973	1	0
chr1	171102317	171102459	143	3168.8	8871	TRNA_Asp	chr1:171102317-171102459	GATCCTGGCGGACATCGGACAGTGGCTGGCGACAAGGTGCTGGCACTGGTGTCGtcctcgttagtatagtggtgagtatccccgcctgtcacgcgggagaccggggttcgattccccgacggggagATACAGTAGCttttttt	9015	12021.6	1272.6	23	g -> t	171102420	7848	13	0.2
chr1	171102317	171102459	143	3168.8	8871	TRNA_Asp	chr1:171102317-171102459	GATCCTGGCGGACATCGGACAGTGGCTGGCGACAAGGTGCTGGCACTGGTGTCGtcctcgttagtatagtggtgagtatccccgcctgtcacgcgggagaccggggttcgattccccgacggggagATACAGTAGCttttttt	9015	12021.6	1272.6	24	g -> t	171102421	7846	15	0.2
chr1	171102317	171102459	143	3168.8	8871	TRNA_Asp	chr1:171102317-171102459	GATCCTGGCGGACATCGGACAGTGGCTGGCGACAAGGTGCTGGCACTGGTGTCGtcctcgttagtatagtggtgagtatccccgcctgtcacgcgggagaccggggttcgattccccgacggggagATACAGTAGCttttttt	9015	12021.6	1272.6	25	g -> t	171102422	7801	9	0.1
chr1	171102317	171102459	143	3168.8	8871	TRNA_Asp	chr1:171102317-171102459	GATCCTGGCGGACATCGGACAGTGGCTGGCGACAAGGTGCTGGCACTGGTGTCGtcctcgttagtatagtggtgagtatccccgcctgtcacgcgggagaccggggttcgattccccgacggggagATACAGTAGCttttttt	9015	12021.6	1272.6	26	g -> t	171102426	7654	3	0
chr1	171102317	171102459	143	3168.8	8871	TRNA_Asp	chr1:171102317-171102459	GATCCTGGCGGACATCGGACAGTGGCTGGCGACAAGGTGCTGGCACTGGTGTCGtcctcgttagtatagtggtgagtatccccgcctgtcacgcgggagaccggggttcgattccccgacggggagATACAGTAGCttttttt	9015	12021.6	1272.6	27	g -> t	171102437	3025	1	0
chr1	171102317	171102459	143	3168.8	8871	TRNA_Asp	chr1:171102317-171102459	GATCCTGGCGGACATCGGACAGTGGCTGGCGACAAGGTGCTGGCACTGGTGTCGtcctcgttagtatagtggtgagtatccccgcctgtcacgcgggagaccggggttcgattccccgacggggagATACAGTAGCttttttt	9015	12021.6	1272.6	28	g -> t	171102439	3020	1	0
chr1	171102317	171102459	143	3168.8	8871	TRNA_Asp	chr1:171102317-171102459	GATCCTGGCGGACATCGGACAGTGGCTGGCGACAAGGTGCTGGCACTGGTGTCGtcctcgttagtatagtggtgagtatccccgcctgtcacgcgggagaccggggttcgattccccgacggggagATACAGTAGCttttttt	9015	12021.6	1272.6	29	g -> t	171102440	3009	1	0
chr1	171102317	171102459	143	3168.8	8871	TRNA_Asp	chr1:171102317-171102459	GATCCTGGCGGACATCGGACAGTGGCTGGCGACAAGGTGCTGGCACTGGTGTCGtcctcgttagtatagtggtgagtatccccgcctgtcacgcgggagaccggggttcgattccccgacggggagATACAGTAGCttttttt	9015	12021.6	1272.6	30	g -> t	171102442	3004	1	0
chr1	171102317	171102459	143	3168.8	8871	TRNA_Asp	chr1:171102317-171102459	GATCCTGGCGGACATCGGACAGTGGCTGGCGACAAGGTGCTGGCACTGGTGTCGtcctcgttagtatagtggtgagtatccccgcctgtcacgcgggagaccggggttcgattccccgacggggagATACAGTAGCttttttt	9015	12021.6	1272.6	31	g -> t	171102448	580	1	0.2
chr1	171102755	171102810	56	16	19	TRNA_Gly	chr1:171102755-171102810	Tgcgttggtggtatagtggtgagcatagctgccttccaagcagttgacccgggttc	20	68.1	7.2	1	g -> t	171102761	18	2	11.1
chr1	171103042	171103099	58	281.5	371	TRNA_Glu	chr1:171103042-171103099	Ctccctggtggtctagtggttaggattcggcgctctcaccgccgcggcccgggttcga	371	1219.8	129.1	1	g -> t	171103051	363	1	0.3
chr1	171103042	171103099	58	281.5	371	TRNA_Glu	chr1:171103042-171103099	Ctccctggtggtctagtggttaggattcggcgctctcaccgccgcggcccgggttcga	371	1219.8	129.1	2	g -> t	171103052	363	4	1.1
chr1	171103042	171103099	58	281.5	371	TRNA_Glu	chr1:171103042-171103099	Ctccctggtggtctagtggttaggattcggcgctctcaccgccgcggcccgggttcga	371	1219.8	129.1	3	g -> t	171103064	371	1	0.3
chr1	171103042	171103099	58	281.5	371	TRNA_Glu	chr1:171103042-171103099	Ctccctggtggtctagtggttaggattcggcgctctcaccgccgcggcccgggttcga	371	1219.8	129.1	4	c -> a	171103069	371	1	0.3
chr1	171103042	171103099	58	281.5	371	TRNA_Glu	chr1:171103042-171103099	Ctccctggtggtctagtggttaggattcggcgctctcaccgccgcggcccgggttcga	371	1219.8	129.1	5	g -> t	171103071	371	1	0.3
chr1	171103042	171103099	58	281.5	371	TRNA_Glu	chr1:171103042-171103099	Ctccctggtggtctagtggttaggattcggcgctctcaccgccgcggcccgggttcga	371	1219.8	129.1	6	g -> t	171103073	371	2	0.5
chr1	171103042	171103099	58	281.5	371	TRNA_Glu	chr1:171103042-171103099	Ctccctggtggtctagtggttaggattcggcgctctcaccgccgcggcccgggttcga	371	1219.8	129.1	7	c -> a	171103078	259	1	0.4
chr1	171103042	171103099	58	281.5	371	TRNA_Glu	chr1:171103042-171103099	Ctccctggtggtctagtggttaggattcggcgctctcaccgccgcggcccgggttcga	371	1219.8	129.1	8	g -> t	171103094	169	1	0.6
chr1	171111442	171111479	38	422.3	473	TRNA_Val	chr1:171111442-171111479	Agtttccgtagtgtagtggttatcacgttcgcctcaca	479	2403.7	254.5	1	g -> t	171111452	473	1	0.2
chr1	171111442	171111479	38	422.3	473	TRNA_Val	chr1:171111442-171111479	Agtttccgtagtgtagtggttatcacgttcgcctcaca	479	2403.7	254.5	2	g -> t	171111460	473	1	0.2
chr1	171111442	171111479	38	422.3	473	TRNA_Val	chr1:171111442-171111479	Agtttccgtagtgtagtggttatcacgttcgcctcaca	479	2403.7	254.5	3	g -> t	171111468	473	4	0.8
chr1	171231179	171231239	61	44.7	69	Fcer1g	chr1:171231179-171231239	TGAGTCGACAGTAGAGTAGGGTAAGGACAATACCATACAAAAACAGGACAGCATCCAGGAT	69	215.7	22.8	1	c -> a	171231206	65	64	98.5
chr1	171284553	171284596	44	20.6	23	Usp21	chr1:171284553-171284596	AGGAGCAAGGGGGAACAACCCTTACCTCAACTCAGGTTCTTCAT	23	99.7	10.6	1	c -> a	171284568	20	17	85
chr1	171503056	171503163	108	48.4	75		chr1:171503056-171503163	taaagcaaggcctcaaaaaattagtgtaagactcagaattgttcctctccacggaaatctttagtaaaaggcgaaagatttatacgatctgaagagaaaccagagtat	105	185.4	19.6	1	c -> a	171503087	47	2	4.3
chr1	173865512	173865550	39	13.1	15	Mndal	chr1:173865512-173865550	TGCTCTTTTTCACTCCAGTCTCTTCTTCTCTCCTACTTT	15	73.3	7.8	0
chr1	181831714	181831745	32	12.4	13	Lbr	chr1:181831714-181831745	TGTTGACAAAATGATTCTTTCCTAGTTTAAAA	13	77.5	8.2	0
chr1	183284233	183284269	37	13	14		chr1:183284233-183284269	CACACAGGAGTTACATTCTCTGAGTTTACAGCCATCT	14	72.2	7.6	1	c -> a	183284246	14	13	92.9
chr1	188941441	188941482	42	13.1	14	TRNA_Asn	chr1:188941441-188941482	ttaaccaaaaggttggtggttcgagcccacccagggacaaca	14	63.6	6.7	0
chr1	191120944	191121031	88	58	97		chr1:191120944-191121031	gaatgtcaaagtgaagaaattcaatgaagcgcgggtaaacggcgggagtaactatgactctcttaaggtagccaaatgcctcgtcatc	118	255.7	27.1	1	g -> t	191120974	96	1	1
chr1	191120944	191121031	88	58	97		chr1:191120944-191121031	gaatgtcaaagtgaagaaattcaatgaagcgcgggtaaacggcgggagtaactatgactctcttaaggtagccaaatgcctcgtcatc	118	255.7	27.1	2	g -> t	191120984	94	1	1.1
chr1	191355171	191355206	36	13.6	14		chr1:191355171-191355206	caagttctagaccagcctgggatacagccagacctt	14	74.2	7.9	1	c -> a	191355195	14	13	92.9
chr1	193632877	193632932	56	40.8	54		chr1:193632877-193632932	acgtagcagagcagctccctcgctgcgatctattgaaagtcagccctcgacacaag	55	187.3	19.8	1	g -> t	193632915	54	1	1.9
chr1	193632877	193632932	56	40.8	54		chr1:193632877-193632932	acgtagcagagcagctccctcgctgcgatctattgaaagtcagccctcgacacaag	55	187.3	19.8	2	c -> a	193632922	53	1	1.9
chr1	195240734	195240789	56	277.4	402		chr1:195240734-195240789	tgtttgacaggtgtaccgccccagtcaaactccccacctggcactgtccccggagt	402	1368.9	144.9	1	c -> a	195240741	85	1	1.2
chr1	195240734	195240789	56	277.4	402		chr1:195240734-195240789	tgtttgacaggtgtaccgccccagtcaaactccccacctggcactgtccccggagt	402	1368.9	144.9	2	c -> a	195240749	279	1	0.4
chr1	195240734	195240789	56	277.4	402		chr1:195240734-195240789	tgtttgacaggtgtaccgccccagtcaaactccccacctggcactgtccccggagt	402	1368.9	144.9	3	c -> a	195240754	382	1	0.3
chr1	195240734	195240789	56	277.4	402		chr1:195240734-195240789	tgtttgacaggtgtaccgccccagtcaaactccccacctggcactgtccccggagt	402	1368.9	144.9	4	c -> a	195240777	380	1	0.3
chr1	195240734	195240789	56	277.4	402		chr1:195240734-195240789	tgtttgacaggtgtaccgccccagtcaaactccccacctggcactgtccccggagt	402	1368.9	144.9	5	c -> a	195240783	314	1	0.3
chr1	24615565	24615636	72	7681	12304		chr1:24615565-24615636	TATAAGATATATAGATTATTGATCTATAATTTAACTTTGACAAAGTTATGTAATTGATTTTACTAATATCTT	12309	32600.3	3451	1	c -> a	24615605	7223	6607	91.5
chr1	24615748	24615781	34	11.6	13		chr1:24615748-24615781	TGGTGGAGGGCAGCCATGAAGTCATTCTAAATTT	11	61.7	6.5	0
chr1	24615897	24616002	106	22	37		chr1:24615897-24616002	TGTTTCATGTGGTGTAAGCATCTGGGTAGTCTGAGTAGCGTCGTGGTATTCCTGAAAGGCCCAGGAAATGTTGAGGGAAGAATGTTATGTTTACTCCTACGAATAT	50	89.9	9.5	0
chr1	24616125	24616181	57	21.7	25		chr1:24616125-24616181	GGGCTACTACATAGTATGTATCGTGAAGCACGATGTCAAGGGATGAGTTGGATAAAA	28	93.7	9.9	0
chr1	24714862	24714918	57	18.9	21	Lmbrd1	chr1:24714862-24714918	CAGCAGACTCGGAGACGCTTCTGTTGACAATGTCTTTGTTTTCACAGAAGGCCTGGC	21	70.3	7.4	1	g -> t	24714893	21	21	100
chr1	34434808	34434883	76	73.2	103	TRNA_Glu	chr1:34434808-34434883	ACTgttcccataccgggagtcgaacccgggccgcctgggtgaaaaccaggaatcctaaccgctagaccatatggga	119	298.6	31.6	1	c -> a	34434875	66	4	6.1
chr1	39389365	39389389	25	9.9	11	Tbc1d8	chr1:39389365-39389389	GCTTCCGGATCTTTTCAGTGCGGAA	11	83.9	8.9	0
chr1	39548794	39548809	16	12.2	13	Snord89	chr1:39548794-39548809	CAGAGAGCCAACTGTT	13	154.9	16.4	0
chr1	39548813	39548851	39	27	29	Snord89	chr1:39548813-39548851	GGAGACACTGCAATTCGGCCTTTTATGTCATCACTCCTC	29	141.8	15	1	g -> t	39548814	14	1	7.1
chr1	39548813	39548851	39	27	29	Snord89	chr1:39548813-39548851	GGAGACACTGCAATTCGGCCTTTTATGTCATCACTCCTC	29	141.8	15	2	c -> a	39548844	29	1	3.4
chr1	44141727	44141770	44	14.2	15		chr1:44141727-44141770	ACTAAAGTGGTACTTTGAACCTGAAGAAAACTGTCCTTTTTCTT	15	65	6.9	1	g -> t	44141759	14	11	78.6
chr1	45911433	45911474	42	36.9	46	Slc40a1	chr1:45911433-45911474	GGAGGCACAGGTGGGCTCTTGTTCACATTCAAGTTCACGGAT	46	208.9	22.1	1	c -> a	45911458	46	44	95.7
chr1	45911433	45911474	42	36.9	46	Slc40a1	chr1:45911433-45911474	GGAGGCACAGGTGGGCTCTTGTTCACATTCAAGTTCACGGAT	46	208.9	22.1	2	c -> a	45911468	44	1	2.3
chr1	46076078	46076176	99	54	99		chr1:46076078-46076176	atgacgaggcatttggctaccttaagagagtcatagttactcccgccgtttacccgcgcttcattgaatttcttcactttgacattcagagcactgggc	121	233.1	24.7	0
chr1	48462224	48462262	39	14.9	16		chr1:48462224-48462262	tgcaatggataagcctcgccctgggaaaaccaccttcgt	16	78.2	8.3	1	c -> a	48462226	12	1	8.3
chr1	53762307	53762359	53	12.4	13		chr1:53762307-53762359	agacagagggatctactgtgggacacactgtgacacactacagctcccacaat	14	50.4	5.3	1	c -> a	53762342	12	11	91.7
chr1	53764049	53764106	58	28	33	Stk17b	chr1:53764049-53764106	CCCATGATTTCCCGAAGCTCACTTGCATTCCCAATTTTTCGAGACATTCCAAAATCTA	37	121.6	12.9	0
chr1	54883801	54883848	48	28.6	33		chr1:54883801-54883848	TGGGGTTTTATGTTGAGAACAGATATCACAGCTctacctccacttcaa	36	143	15.1	1	c -> a	54883829	32	32	100
chr1	54883801	54883848	48	28.6	33		chr1:54883801-54883848	TGGGGTTTTATGTTGAGAACAGATATCACAGCTctacctccacttcaa	36	143	15.1	2	c -> a	54883838	33	1	3
chr1	54987438	54987494	57	32.9	44	Sf3b1	chr1:54987438-54987494	AGTTGTAAATTTTCCAATATACGTCTCTGACTTTCCGAGCTGGGTGGAACAGACCCT	44	147.2	15.6	1	c -> a	54987487	39	33	84.6
chr1	56782101	56782203	103	18.1	35		chr1:56782101-56782203	ccagtcagtgtagcgcgcgtgcagccccgggcatgtaagggcatcacagacctgttattgctcaatctcaggtggctgaacgccacttgtccctctaagaatt	37	68.5	7.3	1	c -> a	56782125	13	1	7.7
chr1	56782101	56782203	103	18.1	35		chr1:56782101-56782203	ccagtcagtgtagcgcgcgtgcagccccgggcatgtaagggcatcacagacctgttattgctcaatctcaggtggctgaacgccacttgtccctctaagaatt	37	68.5	7.3	2	c -> a	56782147	22	7	31.8
chr1	56782254	56782384	131	93.2	189		chr1:56782254-56782384	tctcattcgttatcggaattaaccagacaaatcgctccaccaactaagaatggccatgcaccaccacccacggaatcgagaaagagctatcaatctgtcaatcctgtccgtgtccgggccgggtgaggttt	301	438.2	46.4	1	c -> a	56782281	45	3	6.7
chr1	56782254	56782384	131	93.2	189		chr1:56782254-56782384	tctcattcgttatcggaattaaccagacaaatcgctccaccaactaagaatggccatgcaccaccacccacggaatcgagaaagagctatcaatctgtcaatcctgtccgtgtccgggccgggtgaggttt	301	438.2	46.4	2	c -> a	56782312	127	1	0.8
chr1	56782254	56782384	131	93.2	189		chr1:56782254-56782384	tctcattcgttatcggaattaaccagacaaatcgctccaccaactaagaatggccatgcaccaccacccacggaatcgagaaagagctatcaatctgtcaatcctgtccgtgtccgggccgggtgaggttt	301	438.2	46.4	3	c -> a	56782322	140	1	0.7
chr1	56782254	56782384	131	93.2	189		chr1:56782254-56782384	tctcattcgttatcggaattaaccagacaaatcgctccaccaactaagaatggccatgcaccaccacccacggaatcgagaaagagctatcaatctgtcaatcctgtccgtgtccgggccgggtgaggttt	301	438.2	46.4	4	c -> a	56782356	170	1	0.6
chr1	56782254	56782384	131	93.2	189		chr1:56782254-56782384	tctcattcgttatcggaattaaccagacaaatcgctccaccaactaagaatggccatgcaccaccacccacggaatcgagaaagagctatcaatctgtcaatcctgtccgtgtccgggccgggtgaggttt	301	438.2	46.4	5	c -> a	56782357	170	1	0.6
chr1	56782254	56782384	131	93.2	189		chr1:56782254-56782384	tctcattcgttatcggaattaaccagacaaatcgctccaccaactaagaatggccatgcaccaccacccacggaatcgagaaagagctatcaatctgtcaatcctgtccgtgtccgggccgggtgaggttt	301	438.2	46.4	6	c -> a	56782368	125	1	0.8
chr1	56782254	56782384	131	93.2	189		chr1:56782254-56782384	tctcattcgttatcggaattaaccagacaaatcgctccaccaactaagaatggccatgcaccaccacccacggaatcgagaaagagctatcaatctgtcaatcctgtccgtgtccgggccgggtgaggttt	301	438.2	46.4	7	c -> a	56782372	120	1	0.8
chr1	59691941	59691998	58	150.7	195	Snord70	chr1:59691941-59691998	TTGTCAATGATGTATACCTTTTGGAACTGAATCTAAGTGATTTAACAAAAATTCGTCA	195	641.1	67.9	1	g -> t	59691952	190	94	49.5
chr1	59691941	59691998	58	150.7	195	Snord70	chr1:59691941-59691998	TTGTCAATGATGTATACCTTTTGGAACTGAATCTAAGTGATTTAACAAAAATTCGTCA	195	641.1	67.9	2	g -> t	59691979	192	1	0.5
chr1	59692516	59692573	58	39.7	44		chr1:59692516-59692573	TTGTCAATGATGCATCTTATTGGAACTGAATTTAAGTGATCTAACCCATTCGTCACTA	44	144.7	15.3	1	g -> t	59692567	31	1	3.2
chr1	59704791	59704830	40	148.3	166	Snord11	chr1:59704791-59704830	TGTTCAATGATGATTTCTGATGCTTTGCCTGAGTTCTCTT	166	791.4	83.8	1	g -> t	59704802	166	1	0.6
chr1	59704791	59704830	40	148.3	166	Snord11	chr1:59704791-59704830	TGTTCAATGATGATTTCTGATGCTTTGCCTGAGTTCTCTT	166	791.4	83.8	2	g -> t	59704817	166	2	1.2
chr1	63178680	63178747	68	65.5	101		chr1:63178680-63178747	GGTACATGATGAATAAAATCAAATCACCTTCTTTCGGCTGAGCTCCTGATGGATTTGCTTTTTCTGAT	101	283.2	30	0
chr1	72226253	72226306	54	23.3	29		chr1:72226253-72226306	cttttggctaagatcaagtgtagtatctgttcttatcagtttaatatctgatac	29	102.4	10.8	1	g -> t	72226272	29	1	3.4
chr1	72226326	72226361	36	11.9	13		chr1:72226326-72226361	tatattaagtggatttttggaactaggagttggaat	13	68.9	7.3	0
chr1	72236959	72237012	54	26.9	35		chr1:72236959-72237012	cttttggctaagatcaagtgtagtatctgttcttatcagtttaatatctgatac	35	123.6	13.1	0
chr1	72237019	72237107	89	57.8	106		chr1:72237019-72237107	tatccgaggacaatatattaaatggatttttggaactaggagttggaataggagcttgctccgtccactccacgcatcgacctggtatt	125	267.8	28.4	1	g -> t	72237043	105	1	1
chr1	72237019	72237107	89	57.8	106		chr1:72237019-72237107	tatccgaggacaatatattaaatggatttttggaactaggagttggaataggagcttgctccgtccactccacgcatcgacctggtatt	125	267.8	28.4	2	g -> t	72237057	105	1	1
chr1	72237019	72237107	89	57.8	106		chr1:72237019-72237107	tatccgaggacaatatattaaatggatttttggaactaggagttggaataggagcttgctccgtccactccacgcatcgacctggtatt	125	267.8	28.4	3	g -> t	72237063	90	1	1.1
chr1	72244228	72244279	52	21.6	26		chr1:72244228-72244279	tttggctaagatcaagtgtagtatctgttcttatcagtttaatatctgatac	27	99	10.5	0
chr1	72244286	72244361	76	64.5	105		chr1:72244286-72244361	tatccgaggacaatatattaaatggatttttggaactaggagttggaataggagcttgctccgtccactccacgca	118	296.1	31.3	1	g -> t	72244330	97	1	1
chr1	72255023	72255074	52	32.7	41		chr1:72255023-72255074	tttggctaagatcaagtgtagtatctgttcttatcagtttaatatctgatac	42	154	16.3	1	g -> t	72255040	41	1	2.4
chr1	72255081	72255156	76	39.8	66		chr1:72255081-72255156	tatctgaggacaatatattaaatggatttttggaactaggagttggaataggagcttgctccgtccactccacgca	79	198.2	21	0
chr1	74816765	74816817	53	80.7	120	TRNA_Gly	chr1:74816765-74816817	aacccgggcctcccgcgtggcaggcgagaattctaccactgaaccaccaatgc	120	431.8	45.7	1	c -> a	74816785	104	6	5.8
chr1	74816765	74816817	53	80.7	120	TRNA_Gly	chr1:74816765-74816817	aacccgggcctcccgcgtggcaggcgagaattctaccactgaaccaccaatgc	120	431.8	45.7	2	c -> a	74816789	120	2	1.7
chr1	85673568	85673624	57	34.7	40	Sp100	chr1:85673568-85673624	caaactgggttgtctcctcagtccTTGAAAATAATTTATTAATTGTAATTTGGCCAG	40	133.8	14.2	1	g -> t	85673579	38	22	57.9
chr1	85682922	85682930	9	9.8	11	Sp100	chr1:85682922-85682930	taggggtgg	13	275.4	29.2	0
chr1	85682943	85683017	75	26.5	43	Sp100	chr1:85682943-85683017	caaatgttcaagccaggcccaggctgtctccctgttgcctgctgatctagatatagaatactcaaatacctctcc	47	119.5	12.7	1	g -> t	85682968	35	35	100
chr1	85864570	85864608	39	75.1	82		chr1:85864570-85864608	tggattcccctggtctgcaccagttctaagtcggctgct	82	400.9	42.4	0
chr1	86351215	86351258	44	15.8	19	Snora75	chr1:86351215-86351258	TAAGTGCCAGTTCTGTGAATTCTCTCTTCTTCTCGTGCGAATCC	19	82.3	8.7	0
chr1	86352008	86352087	80	70	93	Gm24148	chr1:86352008-86352087	CTGGATCAGAACTTGACTATCTAGAGGAATTTTCTTGAGATTTCATCAATTATTTCTCAGGTAATCAGTCATCATATCCA	139	331.3	35.1	1	c -> a	86352051	85	1	1.2
chr1	86352008	86352087	80	70	93	Gm24148	chr1:86352008-86352087	CTGGATCAGAACTTGACTATCTAGAGGAATTTTCTTGAGATTTCATCAATTATTTCTCAGGTAATCAGTCATCATATCCA	139	331.3	35.1	2	c -> a	86352065	93	1	1.1
chr1	86356263	86356328	66	210.8	267	Snord82	chr1:86356263-86356328	ACATCAGCATATTTCATTTCAACCCCATGGTTCAGTATTAAGTCCCTTTGTCACTCATCACTTGTG	267	771.4	81.7	0
chr1	86356562	86356656	95	26.9	49	Ncl	chr1:86356562-86356656	cctcttcttcctcatcatcatcttcgtcatcctcttcctcatcatcctcatcctcgtcatcttcatcctcttcctcatcatcctcctcctcAGCC	65	130.5	13.8	0
chr1	86356977	86357011	35	12.5	15	Ncl	chr1:86356977-86357011	tcatcttcctcatcatcttcatcctcatcatcttc	15	81.7	8.7	0
chr1	86357091	86357156	66	18.1	24	Ncl	chr1:86357091-86357156	tcttcctcatcatcttcatcctcatcgctatcatcttcatcctcttcatcttcatcctcatcaCTG	32	92.5	9.8	1	c -> a	86357149	19	1	5.3
chr1	87671371	87671425	55	17.4	26		chr1:87671371-87671425	AATGAGAACTGTTTTTTCTCAAAGGATGCTCTTGTACACCGGCTAGAAGCAGGGC	26	90.1	9.5	1	g -> t	87671381	14	12	85.7
chr1	87777154	87777190	37	10.7	12		chr1:87777154-87777190	TGATGAGTGGCGGATGGGTGTGACAGTGCATGATCTC	12	61.8	6.5	0
chr1	88698716	88698729	14	10.2	11	Arl4c	chr1:88698716-88698729	CAAGCCATTGTTCA	11	149.8	15.9	0
chr1	88698734	88698743	10	9.4	11	Arl4c	chr1:88698734-88698743	GGCCAGGATC	11	209.8	22.2	0
chr1	93503494	93503543	50	28.4	33	2002-09-01	chr1:93503494-93503543	CTGAGAGGCTGAAGAGAGGCGGCAGGTTGTCACACTGTCTTCCCAGTATC	33	125.9	13.3	1	g -> t	93503522	30	29	96.7
chr1	93503494	93503543	50	28.4	33	2002-09-01	chr1:93503494-93503543	CTGAGAGGCTGAAGAGAGGCGGCAGGTTGTCACACTGTCTTCCCAGTATC	33	125.9	13.3	2	c -> a	93503526	33	1	3
chr1	9942469	9942543	75	28.7	44	Snord87	chr1:9942469-9942543	ATCTCAGTCTTTTAAGATTCTCTCTTCAAAGAAACACTCAGCTGGGTAAACGGCAAAAACTTAAGTCATCATTGT	44	111.9	11.8	1	c -> a	9942503	42	7	16.7
chr1	9942469	9942543	75	28.7	44	Snord87	chr1:9942469-9942543	ATCTCAGTCTTTTAAGATTCTCTCTTCAAAGAAACACTCAGCTGGGTAAACGGCAAAAACTTAAGTCATCATTGT	44	111.9	11.8	2	c -> a	9942507	42	1	2.4
chr10	105238318	105238361	44	59	66		chr10:105238318-105238361	acgcagttttatccggtaaagcgaatgattagaggtcttggggc	66	286	30.3	0
chr10	105238367	105238464	98	49.9	85		chr10:105238367-105238464	ggatctcaacctattctcaaactttaaatgggtaagaagcccggctcgctggcatggagccgggcgtggaatgcgagtgcctagtgggccacttttgg	115	223.8	23.7	0
chr10	105238482	105238520	39	26.3	30		chr10:105238482-105238520	gcgggatgaaccgaacgccgggttaaggcgcccgatgcc	30	146.7	15.5	0
chr10	108240162	108240206	45	54.6	61	Ppp1r12a	chr10:108240162-108240206	CAAAAAAAACAAACTCTGGTATGTTTAACTGCTAAAAATACTTAT	61	258.5	27.4	1	g -> t	108240184	61	57	93.4
chr10	110935305	110935347	43	12.2	13	Csrp2	chr10:110935305-110935347	CAAGCCAGAGAGGTGAGAGAATGTTACTCTCTTAAAAGCGGGT	13	57.7	6.1	1	g -> t	110935327	13	13	100
chr10	111481491	111481626	136	2363.3	5655		chr10:111481491-111481626	CCACCCCCTGGCAATGGGCAGAGAGACACCTTGTTAATGGTGTTGTTCTTATATCAGCCAGGGGCAGAGTAGATGGTAGTCCTTTGTTCATCCTAGCTTGATGCCTGCCTTGGTGGCCAAAGCTGTTTCATGCCTA	5744	8053.9	852.6	1	c -> a	111481494	4535	1	0
chr10	111481491	111481626	136	2363.3	5655		chr10:111481491-111481626	CCACCCCCTGGCAATGGGCAGAGAGACACCTTGTTAATGGTGTTGTTCTTATATCAGCCAGGGGCAGAGTAGATGGTAGTCCTTTGTTCATCCTAGCTTGATGCCTGCCTTGGTGGCCAAAGCTGTTTCATGCCTA	5744	8053.9	852.6	2	g -> t	111481500	4718	2	0
chr10	111481491	111481626	136	2363.3	5655		chr10:111481491-111481626	CCACCCCCTGGCAATGGGCAGAGAGACACCTTGTTAATGGTGTTGTTCTTATATCAGCCAGGGGCAGAGTAGATGGTAGTCCTTTGTTCATCCTAGCTTGATGCCTGCCTTGGTGGCCAAAGCTGTTTCATGCCTA	5744	8053.9	852.6	3	g -> t	111481501	4719	7	0.1
chr10	111481491	111481626	136	2363.3	5655		chr10:111481491-111481626	CCACCCCCTGGCAATGGGCAGAGAGACACCTTGTTAATGGTGTTGTTCTTATATCAGCCAGGGGCAGAGTAGATGGTAGTCCTTTGTTCATCCTAGCTTGATGCCTGCCTTGGTGGCCAAAGCTGTTTCATGCCTA	5744	8053.9	852.6	4	g -> t	111481506	4720	2	0
chr10	111481491	111481626	136	2363.3	5655		chr10:111481491-111481626	CCACCCCCTGGCAATGGGCAGAGAGACACCTTGTTAATGGTGTTGTTCTTATATCAGCCAGGGGCAGAGTAGATGGTAGTCCTTTGTTCATCCTAGCTTGATGCCTGCCTTGGTGGCCAAAGCTGTTTCATGCCTA	5744	8053.9	852.6	5	g -> t	111481507	4720	1	0
chr10	111481491	111481626	136	2363.3	5655		chr10:111481491-111481626	CCACCCCCTGGCAATGGGCAGAGAGACACCTTGTTAATGGTGTTGTTCTTATATCAGCCAGGGGCAGAGTAGATGGTAGTCCTTTGTTCATCCTAGCTTGATGCCTGCCTTGGTGGCCAAAGCTGTTTCATGCCTA	5744	8053.9	852.6	6	g -> t	111481508	4720	4	0.1
chr10	111481491	111481626	136	2363.3	5655		chr10:111481491-111481626	CCACCCCCTGGCAATGGGCAGAGAGACACCTTGTTAATGGTGTTGTTCTTATATCAGCCAGGGGCAGAGTAGATGGTAGTCCTTTGTTCATCCTAGCTTGATGCCTGCCTTGGTGGCCAAAGCTGTTTCATGCCTA	5744	8053.9	852.6	7	g -> t	111481511	5312	3	0.1
chr10	111481491	111481626	136	2363.3	5655		chr10:111481491-111481626	CCACCCCCTGGCAATGGGCAGAGAGACACCTTGTTAATGGTGTTGTTCTTATATCAGCCAGGGGCAGAGTAGATGGTAGTCCTTTGTTCATCCTAGCTTGATGCCTGCCTTGGTGGCCAAAGCTGTTTCATGCCTA	5744	8053.9	852.6	8	g -> t	111481515	5335	3	0.1
chr10	111481491	111481626	136	2363.3	5655		chr10:111481491-111481626	CCACCCCCTGGCAATGGGCAGAGAGACACCTTGTTAATGGTGTTGTTCTTATATCAGCCAGGGGCAGAGTAGATGGTAGTCCTTTGTTCATCCTAGCTTGATGCCTGCCTTGGTGGCCAAAGCTGTTTCATGCCTA	5744	8053.9	852.6	9	c -> a	111481520	5335	1	0
chr10	111481491	111481626	136	2363.3	5655		chr10:111481491-111481626	CCACCCCCTGGCAATGGGCAGAGAGACACCTTGTTAATGGTGTTGTTCTTATATCAGCCAGGGGCAGAGTAGATGGTAGTCCTTTGTTCATCCTAGCTTGATGCCTGCCTTGGTGGCCAAAGCTGTTTCATGCCTA	5744	8053.9	852.6	10	g -> t	111481523	5228	4715	90.2
chr10	111481491	111481626	136	2363.3	5655		chr10:111481491-111481626	CCACCCCCTGGCAATGGGCAGAGAGACACCTTGTTAATGGTGTTGTTCTTATATCAGCCAGGGGCAGAGTAGATGGTAGTCCTTTGTTCATCCTAGCTTGATGCCTGCCTTGGTGGCCAAAGCTGTTTCATGCCTA	5744	8053.9	852.6	11	g -> t	111481529	5653	3	0.1
chr10	111481491	111481626	136	2363.3	5655		chr10:111481491-111481626	CCACCCCCTGGCAATGGGCAGAGAGACACCTTGTTAATGGTGTTGTTCTTATATCAGCCAGGGGCAGAGTAGATGGTAGTCCTTTGTTCATCCTAGCTTGATGCCTGCCTTGGTGGCCAAAGCTGTTTCATGCCTA	5744	8053.9	852.6	12	g -> t	111481530	5653	4	0.1
chr10	111481491	111481626	136	2363.3	5655		chr10:111481491-111481626	CCACCCCCTGGCAATGGGCAGAGAGACACCTTGTTAATGGTGTTGTTCTTATATCAGCCAGGGGCAGAGTAGATGGTAGTCCTTTGTTCATCCTAGCTTGATGCCTGCCTTGGTGGCCAAAGCTGTTTCATGCCTA	5744	8053.9	852.6	13	g -> t	111481532	5653	2	0
chr10	111481491	111481626	136	2363.3	5655		chr10:111481491-111481626	CCACCCCCTGGCAATGGGCAGAGAGACACCTTGTTAATGGTGTTGTTCTTATATCAGCCAGGGGCAGAGTAGATGGTAGTCCTTTGTTCATCCTAGCTTGATGCCTGCCTTGGTGGCCAAAGCTGTTTCATGCCTA	5744	8053.9	852.6	14	g -> t	111481535	5638	6	0.1
chr10	111481491	111481626	136	2363.3	5655		chr10:111481491-111481626	CCACCCCCTGGCAATGGGCAGAGAGACACCTTGTTAATGGTGTTGTTCTTATATCAGCCAGGGGCAGAGTAGATGGTAGTCCTTTGTTCATCCTAGCTTGATGCCTGCCTTGGTGGCCAAAGCTGTTTCATGCCTA	5744	8053.9	852.6	15	g -> t	111481547	5611	1	0
chr10	111481491	111481626	136	2363.3	5655		chr10:111481491-111481626	CCACCCCCTGGCAATGGGCAGAGAGACACCTTGTTAATGGTGTTGTTCTTATATCAGCCAGGGGCAGAGTAGATGGTAGTCCTTTGTTCATCCTAGCTTGATGCCTGCCTTGGTGGCCAAAGCTGTTTCATGCCTA	5744	8053.9	852.6	16	g -> t	111481552	931	2	0.2
chr10	111481491	111481626	136	2363.3	5655		chr10:111481491-111481626	CCACCCCCTGGCAATGGGCAGAGAGACACCTTGTTAATGGTGTTGTTCTTATATCAGCCAGGGGCAGAGTAGATGGTAGTCCTTTGTTCATCCTAGCTTGATGCCTGCCTTGGTGGCCAAAGCTGTTTCATGCCTA	5744	8053.9	852.6	17	g -> t	111481553	917	5	0.5
chr10	111481491	111481626	136	2363.3	5655		chr10:111481491-111481626	CCACCCCCTGGCAATGGGCAGAGAGACACCTTGTTAATGGTGTTGTTCTTATATCAGCCAGGGGCAGAGTAGATGGTAGTCCTTTGTTCATCCTAGCTTGATGCCTGCCTTGGTGGCCAAAGCTGTTTCATGCCTA	5744	8053.9	852.6	18	g -> t	111481554	911	2	0.2
chr10	111481491	111481626	136	2363.3	5655		chr10:111481491-111481626	CCACCCCCTGGCAATGGGCAGAGAGACACCTTGTTAATGGTGTTGTTCTTATATCAGCCAGGGGCAGAGTAGATGGTAGTCCTTTGTTCATCCTAGCTTGATGCCTGCCTTGGTGGCCAAAGCTGTTTCATGCCTA	5744	8053.9	852.6	19	g -> t	111481557	909	2	0.2
chr10	111481491	111481626	136	2363.3	5655		chr10:111481491-111481626	CCACCCCCTGGCAATGGGCAGAGAGACACCTTGTTAATGGTGTTGTTCTTATATCAGCCAGGGGCAGAGTAGATGGTAGTCCTTTGTTCATCCTAGCTTGATGCCTGCCTTGGTGGCCAAAGCTGTTTCATGCCTA	5744	8053.9	852.6	20	g -> t	111481559	918	1	0.1
chr10	111481491	111481626	136	2363.3	5655		chr10:111481491-111481626	CCACCCCCTGGCAATGGGCAGAGAGACACCTTGTTAATGGTGTTGTTCTTATATCAGCCAGGGGCAGAGTAGATGGTAGTCCTTTGTTCATCCTAGCTTGATGCCTGCCTTGGTGGCCAAAGCTGTTTCATGCCTA	5744	8053.9	852.6	21	g -> t	111481562	934	1	0.1
chr10	111481491	111481626	136	2363.3	5655		chr10:111481491-111481626	CCACCCCCTGGCAATGGGCAGAGAGACACCTTGTTAATGGTGTTGTTCTTATATCAGCCAGGGGCAGAGTAGATGGTAGTCCTTTGTTCATCCTAGCTTGATGCCTGCCTTGGTGGCCAAAGCTGTTTCATGCCTA	5744	8053.9	852.6	22	g -> t	111481590	85	1	1.2
chr10	11492133	11492177	45	815.1	955		chr10:11492133-11492177	gggtggaggggtcgggaggaacggggagcgggaaagatctgccgg	955	4046.9	428.4	1	g -> t	11492141	919	3	0.3
chr10	11492133	11492177	45	815.1	955		chr10:11492133-11492177	gggtggaggggtcgggaggaacggggagcgggaaagatctgccgg	955	4046.9	428.4	2	g -> t	11492142	924	2	0.2
chr10	11492133	11492177	45	815.1	955		chr10:11492133-11492177	gggtggaggggtcgggaggaacggggagcgggaaagatctgccgg	955	4046.9	428.4	3	c -> a	11492145	955	2	0.2
chr10	115401711	115401737	27	11	12	Zfc3h1	chr10:115401711-115401737	aggaagaagagaggaggaaaagagaag	12	84.8	9	0
chr10	116302123	116302164	42	21.2	24	Ptprb	chr10:116302123-116302164	CAAGTGAAATGTAACTTCACACTGTTGGAGTCCAGGGTCTCT	24	109	11.5	1	g -> t	116302133	24	18	75
chr10	116338791	116338826	36	13.8	16	Ptprb	chr10:116338791-116338826	TGAGCTGGTTCCTGGACGCCTGTACAGCGTCACTGT	16	84.8	9	1	g -> t	116338812	14	14	100
chr10	117277589	117277646	58	19.3	21	Lyz2	chr10:117277589-117277646	AGAAAGACAGGTCACGGGTTCCCTGATAAGTTTCTGAGTTCAGACAATCTCAGTTCTC	23	75.6	8	1	c -> a	117277633	20	18	90
chr10	117282192	117282234	43	10	11	Lyz2	chr10:117282192-117282234	CTGAGCAGTGACAGAAAGCAGGAGGAGTCCCAGAGTCAGGAGA	13	57.7	6.1	1	c -> a	117282203	10	3	30
chr10	128084143	128084201	59	62.2	68		chr10:128084143-128084201	CATTCTGTGATGACTTTACCAAATGACTTTCGTTCTTCTGAGTTTGCTGAAGCCACACT	68	219.8	23.3	1	g -> t	128084149	58	14	24.1
chr10	128084143	128084201	59	62.2	68		chr10:128084143-128084201	CATTCTGTGATGACTTTACCAAATGACTTTCGTTCTTCTGAGTTTGCTGAAGCCACACT	68	219.8	23.3	2	g -> t	128084154	61	2	3.3
chr10	128084143	128084201	59	62.2	68		chr10:128084143-128084201	CATTCTGTGATGACTTTACCAAATGACTTTCGTTCTTCTGAGTTTGCTGAAGCCACACT	68	219.8	23.3	3	g -> t	128084174	68	2	2.9
chr10	128084143	128084201	59	62.2	68		chr10:128084143-128084201	CATTCTGTGATGACTTTACCAAATGACTTTCGTTCTTCTGAGTTTGCTGAAGCCACACT	68	219.8	23.3	4	g -> t	128084194	66	1	1.5
chr10	128202361	128202404	44	13.1	15		chr10:128202361-128202404	gtgtgtgtgactgtctgtgtgtgtgtgtctgtctgtctgttctg	15	65	6.9	0
chr10	128624543	128624587	45	27.2	32	Rps26	chr10:128624543-128624587	CAACTTCCATTTTATTTTTCCAGGGTAATTTTCCTTCCGTCCTTA	32	135.6	14.4	0
chr10	14053325	14053362	38	17.9	19		chr10:14053325-14053362	ATGATCGCTGACTCTCCCTCCTTTGTTTCTGGAGCTCT	19	95.3	10.1	1	g -> t	14053349	17	10	58.8
chr10	19599642	19599683	42	11.2	12		chr10:19599642-19599683	gattggctgaactgtctctccagccAGTGTTTGCCTTTGGAT	12	54.5	5.8	1	g -> t	19599655	12	9	75
chr10	22262747	22262821	75	24.5	38		chr10:22262747-22262821	catcatcttcttcagcttcctcctcttcgtcatcctcttcatcctcctcatcatcttcctcttccttctttttct	46	117	12.4	1	c -> a	22262762	26	1	3.8
chr10	23785346	23785381	36	13.2	15	Rps12, Snora33	chr10:23785346-23785381	ATACTGTAGCCACTTTCAGGGACCTTAAAGGCTTCA	16	84.8	9	1	c -> a	23785358	13	1	7.7
chr10	23785753	23785821	69	289.5	413	Rps12, Snord100	chr10:23785753-23785821	GTTTCAGGAGGGTGACGTGCAGTTTCCTCAGCGAGATTCAGAAGAGGGAGACTGTTTTCATCATGTACA	447	1235.4	130.8	1	g -> t	23785785	263	1	0.4
chr10	23785753	23785821	69	289.5	413	Rps12, Snord100	chr10:23785753-23785821	GTTTCAGGAGGGTGACGTGCAGTTTCCTCAGCGAGATTCAGAAGAGGGAGACTGTTTTCATCATGTACA	447	1235.4	130.8	2	c -> a	23785811	404	3	0.7
chr10	23786481	23786542	62	90.7	126	Rps12	chr10:23786481-23786542	TAGCTGTTTCTCACCCATGAACGGGGTGAAGGGGTATCCGACAATTCAAGTCATCATGCAAA	126	387.5	41	1	c -> a	23786502	76	12	15.8
chr10	23786481	23786542	62	90.7	126	Rps12	chr10:23786481-23786542	TAGCTGTTTCTCACCCATGAACGGGGTGAAGGGGTATCCGACAATTCAAGTCATCATGCAAA	126	387.5	41	2	g -> t	23786512	126	2	1.6
chr10	23786481	23786542	62	90.7	126	Rps12	chr10:23786481-23786542	TAGCTGTTTCTCACCCATGAACGGGGTGAAGGGGTATCCGACAATTCAAGTCATCATGCAAA	126	387.5	41	3	c -> a	23786522	120	1	0.8
chr10	30811139	30811214	76	255.7	402	TRNA_Glu	chr10:30811139-30811214	Ctccctggtggtctagtggttaggattcggcgctctcaccgccgcggcccgggttcgattcccggtcagggaagca	437	1096.5	116.1	1	g -> t	30811148	372	1	0.3
chr10	30811139	30811214	76	255.7	402	TRNA_Glu	chr10:30811139-30811214	Ctccctggtggtctagtggttaggattcggcgctctcaccgccgcggcccgggttcgattcccggtcagggaagca	437	1096.5	116.1	2	g -> t	30811149	372	7	1.9
chr10	30811139	30811214	76	255.7	402	TRNA_Glu	chr10:30811139-30811214	Ctccctggtggtctagtggttaggattcggcgctctcaccgccgcggcccgggttcgattcccggtcagggaagca	437	1096.5	116.1	3	g -> t	30811167	390	1	0.3
chr10	30811139	30811214	76	255.7	402	TRNA_Glu	chr10:30811139-30811214	Ctccctggtggtctagtggttaggattcggcgctctcaccgccgcggcccgggttcgattcccggtcagggaagca	437	1096.5	116.1	4	g -> t	30811168	392	5	1.3
chr10	30811139	30811214	76	255.7	402	TRNA_Glu	chr10:30811139-30811214	Ctccctggtggtctagtggttaggattcggcgctctcaccgccgcggcccgggttcgattcccggtcagggaagca	437	1096.5	116.1	5	g -> t	30811170	402	1	0.2
chr10	30811139	30811214	76	255.7	402	TRNA_Glu	chr10:30811139-30811214	Ctccctggtggtctagtggttaggattcggcgctctcaccgccgcggcccgggttcgattcccggtcagggaagca	437	1096.5	116.1	6	g -> t	30811191	235	1	0.4
chr10	33938876	33938911	36	11.9	13		chr10:33938876-33938911	ATCTTCCAAAACAATTTTCAAGGAAAAACAGTCCTA	13	68.9	7.3	1	c -> a	33938904	13	13	100
chr10	40258488	40258600	113	85.2	116		chr10:40258488-40258600	atttctatagtttgttactagagaagtttctctgactgtgtagagcacccgaaaccacgaggaggagacagagtgtcctttcctgagcgtgaagccggcttttagtgctgcat	207	349.3	37	1	g -> t	40258501	77	24	31.2
chr10	40258488	40258600	113	85.2	116		chr10:40258488-40258600	atttctatagtttgttactagagaagtttctctgactgtgtagagcacccgaaaccacgaggaggagacagagtgtcctttcctgagcgtgaagccggcttttagtgctgcat	207	349.3	37	2	g -> t	40258513	91	1	1.1
chr10	40258488	40258600	113	85.2	116		chr10:40258488-40258600	atttctatagtttgttactagagaagtttctctgactgtgtagagcacccgaaaccacgaggaggagacagagtgtcctttcctgagcgtgaagccggcttttagtgctgcat	207	349.3	37	3	g -> t	40258525	98	13	13.3
chr10	40258488	40258600	113	85.2	116		chr10:40258488-40258600	atttctatagtttgttactagagaagtttctctgactgtgtagagcacccgaaaccacgaggaggagacagagtgtcctttcctgagcgtgaagccggcttttagtgctgcat	207	349.3	37	4	g -> t	40258527	100	1	1
chr10	40258488	40258600	113	85.2	116		chr10:40258488-40258600	atttctatagtttgttactagagaagtttctctgactgtgtagagcacccgaaaccacgaggaggagacagagtgtcctttcctgagcgtgaagccggcttttagtgctgcat	207	349.3	37	5	g -> t	40258532	100	1	1
chr10	40258488	40258600	113	85.2	116		chr10:40258488-40258600	atttctatagtttgttactagagaagtttctctgactgtgtagagcacccgaaaccacgaggaggagacagagtgtcctttcctgagcgtgaagccggcttttagtgctgcat	207	349.3	37	6	g -> t	40258560	115	2	1.7
chr10	40258488	40258600	113	85.2	116		chr10:40258488-40258600	atttctatagtttgttactagagaagtttctctgactgtgtagagcacccgaaaccacgaggaggagacagagtgtcctttcctgagcgtgaagccggcttttagtgctgcat	207	349.3	37	7	g -> t	40258562	114	9	7.9
chr10	40258488	40258600	113	85.2	116		chr10:40258488-40258600	atttctatagtttgttactagagaagtttctctgactgtgtagagcacccgaaaccacgaggaggagacagagtgtcctttcctgagcgtgaagccggcttttagtgctgcat	207	349.3	37	8	c -> a	40258565	113	1	0.9
chr10	40258488	40258600	113	85.2	116		chr10:40258488-40258600	atttctatagtttgttactagagaagtttctctgactgtgtagagcacccgaaaccacgaggaggagacagagtgtcctttcctgagcgtgaagccggcttttagtgctgcat	207	349.3	37	9	g -> t	40258585	99	1	1
chr10	40258605	40258680	76	1785.7	3803		chr10:40258605-40258680	caactgctatctgccattgatgatcgttctcaactctcttgagggttgagagggagaggacacagtctgagtggtT	3854	9670.1	1023.7	1	g -> t	40258647	3677	9	0.2
chr10	40258605	40258680	76	1785.7	3803		chr10:40258605-40258680	caactgctatctgccattgatgatcgttctcaactctcttgagggttgagagggagaggacacagtctgagtggtT	3854	9670.1	1023.7	2	g -> t	40258652	3801	4	0.1
chr10	40258605	40258680	76	1785.7	3803		chr10:40258605-40258680	caactgctatctgccattgatgatcgttctcaactctcttgagggttgagagggagaggacacagtctgagtggtT	3854	9670.1	1023.7	3	g -> t	40258654	3801	6	0.2
chr10	40258605	40258680	76	1785.7	3803		chr10:40258605-40258680	caactgctatctgccattgatgatcgttctcaactctcttgagggttgagagggagaggacacagtctgagtggtT	3854	9670.1	1023.7	4	g -> t	40258656	3801	2	0.1
chr10	40258605	40258680	76	1785.7	3803		chr10:40258605-40258680	caactgctatctgccattgatgatcgttctcaactctcttgagggttgagagggagaggacacagtctgagtggtT	3854	9670.1	1023.7	5	g -> t	40258657	3803	2	0.1
chr10	40258605	40258680	76	1785.7	3803		chr10:40258605-40258680	caactgctatctgccattgatgatcgttctcaactctcttgagggttgagagggagaggacacagtctgagtggtT	3854	9670.1	1023.7	6	g -> t	40258662	3802	1	0
chr10	40258605	40258680	76	1785.7	3803		chr10:40258605-40258680	caactgctatctgccattgatgatcgttctcaactctcttgagggttgagagggagaggacacagtctgagtggtT	3854	9670.1	1023.7	7	g -> t	40258663	3784	2	0.1
chr10	40258605	40258680	76	1785.7	3803		chr10:40258605-40258680	caactgctatctgccattgatgatcgttctcaactctcttgagggttgagagggagaggacacagtctgagtggtT	3854	9670.1	1023.7	8	c -> a	40258665	3782	1	0
chr10	40258605	40258680	76	1785.7	3803		chr10:40258605-40258680	caactgctatctgccattgatgatcgttctcaactctcttgagggttgagagggagaggacacagtctgagtggtT	3854	9670.1	1023.7	9	g -> t	40258669	3781	3	0.1
chr10	40258605	40258680	76	1785.7	3803		chr10:40258605-40258680	caactgctatctgccattgatgatcgttctcaactctcttgagggttgagagggagaggacacagtctgagtggtT	3854	9670.1	1023.7	10	g -> t	40258673	3777	4	0.1
chr10	40258605	40258680	76	1785.7	3803		chr10:40258605-40258680	caactgctatctgccattgatgatcgttctcaactctcttgagggttgagagggagaggacacagtctgagtggtT	3854	9670.1	1023.7	11	g -> t	40258675	3772	4	0.1
chr10	40258605	40258680	76	1785.7	3803		chr10:40258605-40258680	caactgctatctgccattgatgatcgttctcaactctcttgagggttgagagggagaggacacagtctgagtggtT	3854	9670.1	1023.7	12	g -> t	40258677	3710	2	0.1
chr10	41521861	41521911	51	15.4	19		chr10:41521861-41521911	TAGATGTAGAGCAAACTAATGAAATGTCAATTCATTGATTTCATAATTTCC	19	71	7.5	1	g -> t	41521886	15	13	86.7
chr10	41521861	41521911	51	15.4	19		chr10:41521861-41521911	TAGATGTAGAGCAAACTAATGAAATGTCAATTCATTGATTTCATAATTTCC	19	71	7.5	2	g -> t	41521897	19	1	5.3
chr10	54024784	54024831	48	23.7	30		chr10:54024784-54024831	tgtccagtcagatccaaggagacaCAGTCCTTTCTAGCCAAGGGTCAT	30	119.2	12.6	1	c -> a	54024808	30	30	100
chr10	56387848	56387881	34	10.6	11	Gja1	chr10:56387848-56387881	GAAAGGAAGAGAAGCTGAACAAGAAAGAAGAGGA	11	61.7	6.5	0
chr10	60366327	60366361	35	12.3	13		chr10:60366327-60366361	CACTGGCTGCAAACTTTCCTCTGTCCCAGGAAAAC	13	70.8	7.5	1	g -> t	60366349	12	10	83.3
chr10	62765583	62765639	57	21.1	22	Snord98	chr10:62765583-62765639	GTTCATTATGTTCCACACTGCATTTCAGCAATGGAATAGGATTTACACATCATAACT	22	73.6	7.8	1	c -> a	62765628	20	6	30
chr10	62765583	62765639	57	21.1	22	Snord98	chr10:62765583-62765639	GTTCATTATGTTCCACACTGCATTTCAGCAATGGAATAGGATTTACACATCATAACT	22	73.6	7.8	2	c -> a	62765630	20	11	55
chr10	63245999	63246028	30	9.9	11	Herc4	chr10:63245999-63246028	AAAAAGGTCCGAGATGTAGGCTGTGGACTC	11	69.9	7.4	1	g -> t	63246014	10	10	100
chr10	77541986	77542026	41	23.5	26	Itgb2	chr10:77541986-77542026	ACTGCTGCTTGCCCTAGCTGGACTGTTCTTCCTGGGATCTG	26	120.9	12.8	1	g -> t	77542010	26	26	100
chr10	77559593	77559629	37	10.5	12	Itgb2	chr10:77559593-77559629	TGGGGACTGCATCTGTGGGCAGTGTGTATGCCATACC	13	67	7.1	1	g -> t	77559609	11	1	9.1
chr10	77559593	77559629	37	10.5	12	Itgb2	chr10:77559593-77559629	TGGGGACTGCATCTGTGGGCAGTGTGTATGCCATACC	13	67	7.1	2	g -> t	77559616	11	11	100
chr10	78294217	78294222	6	9.2	11		chr10:78294217-78294222	CAAGAA	11	349.6	37	0
chr10	78294223	78294252	30	10.6	11		chr10:78294223-78294252	CAAAGGCCCAGGGGCAAGGCTCCAGCCTCC	11	69.9	7.4	1	c -> a	78294223	10	7	70
chr10	80017995	80018095	101	155.4	289	Hmha1	chr10:80017995-80018095	CACTGAGGGAGCTTTCCCTGATGGCGTAGAAGACATCTCAACCCTGCTGGCGGATGTGGCCCGCTTTGCTGAGGGCTTGGAGAAGCTCAAGGAGTGTGTGC	295	557	59	1	c -> a	80018037	239	1	0.4
chr10	80017995	80018095	101	155.4	289	Hmha1	chr10:80017995-80018095	CACTGAGGGAGCTTTCCCTGATGGCGTAGAAGACATCTCAACCCTGCTGGCGGATGTGGCCCGCTTTGCTGAGGGCTTGGAGAAGCTCAAGGAGTGTGTGC	295	557	59	2	g -> t	80018043	287	1	0.3
chr10	80017995	80018095	101	155.4	289	Hmha1	chr10:80017995-80018095	CACTGAGGGAGCTTTCCCTGATGGCGTAGAAGACATCTCAACCCTGCTGGCGGATGTGGCCCGCTTTGCTGAGGGCTTGGAGAAGCTCAAGGAGTGTGTGC	295	557	59	3	g -> t	80018046	287	1	0.3
chr10	80017995	80018095	101	155.4	289	Hmha1	chr10:80017995-80018095	CACTGAGGGAGCTTTCCCTGATGGCGTAGAAGACATCTCAACCCTGCTGGCGGATGTGGCCCGCTTTGCTGAGGGCTTGGAGAAGCTCAAGGAGTGTGTGC	295	557	59	4	g -> t	80018050	264	254	96.2
chr10	80017995	80018095	101	155.4	289	Hmha1	chr10:80017995-80018095	CACTGAGGGAGCTTTCCCTGATGGCGTAGAAGACATCTCAACCCTGCTGGCGGATGTGGCCCGCTTTGCTGAGGGCTTGGAGAAGCTCAAGGAGTGTGTGC	295	557	59	5	g -> t	80018065	239	1	0.4
chr10	80017995	80018095	101	155.4	289	Hmha1	chr10:80017995-80018095	CACTGAGGGAGCTTTCCCTGATGGCGTAGAAGACATCTCAACCCTGCTGGCGGATGTGGCCCGCTTTGCTGAGGGCTTGGAGAAGCTCAAGGAGTGTGTGC	295	557	59	6	g -> t	80018076	227	1	0.4
chr10	80069656	80069693	38	11.7	12	Sbno2	chr10:80069656-80069693	cctcagtctcctcctcttcctccccttcttcctcctca	12	60.2	6.4	0
chr10	80249144	80249286	143	2339.8	6097	TRNA_Asn	chr10:80249144-80249286	CAGCTGACTAATGTCgtctctgtggcgcaatcggttagcgcgttcggctgttaaccgaaaggttggtggttcgagcccacccagggacgACCACAGCGACTTTTTCATTCCCTAATACTGAATAAAGTGGAAGTTCTTTATTT	6184	8246.4	873	1	g -> t	80249159	4712	1	0
chr10	80249144	80249286	143	2339.8	6097	TRNA_Asn	chr10:80249144-80249286	CAGCTGACTAATGTCgtctctgtggcgcaatcggttagcgcgttcggctgttaaccgaaaggttggtggttcgagcccacccagggacgACCACAGCGACTTTTTCATTCCCTAATACTGAATAAAGTGGAAGTTCTTTATTT	6184	8246.4	873	2	c -> a	80249161	4719	1	0
chr10	80249144	80249286	143	2339.8	6097	TRNA_Asn	chr10:80249144-80249286	CAGCTGACTAATGTCgtctctgtggcgcaatcggttagcgcgttcggctgttaaccgaaaggttggtggttcgagcccacccagggacgACCACAGCGACTTTTTCATTCCCTAATACTGAATAAAGTGGAAGTTCTTTATTT	6184	8246.4	873	3	g -> t	80249165	4721	8	0.2
chr10	80249144	80249286	143	2339.8	6097	TRNA_Asn	chr10:80249144-80249286	CAGCTGACTAATGTCgtctctgtggcgcaatcggttagcgcgttcggctgttaaccgaaaggttggtggttcgagcccacccagggacgACCACAGCGACTTTTTCATTCCCTAATACTGAATAAAGTGGAAGTTCTTTATTT	6184	8246.4	873	4	g -> t	80249167	4722	1	0
chr10	80249144	80249286	143	2339.8	6097	TRNA_Asn	chr10:80249144-80249286	CAGCTGACTAATGTCgtctctgtggcgcaatcggttagcgcgttcggctgttaaccgaaaggttggtggttcgagcccacccagggacgACCACAGCGACTTTTTCATTCCCTAATACTGAATAAAGTGGAAGTTCTTTATTT	6184	8246.4	873	5	g -> t	80249168	4722	1	0
chr10	80249144	80249286	143	2339.8	6097	TRNA_Asn	chr10:80249144-80249286	CAGCTGACTAATGTCgtctctgtggcgcaatcggttagcgcgttcggctgttaaccgaaaggttggtggttcgagcccacccagggacgACCACAGCGACTTTTTCATTCCCTAATACTGAATAAAGTGGAAGTTCTTTATTT	6184	8246.4	873	6	g -> t	80249176	4753	1	0
chr10	80249144	80249286	143	2339.8	6097	TRNA_Asn	chr10:80249144-80249286	CAGCTGACTAATGTCgtctctgtggcgcaatcggttagcgcgttcggctgttaaccgaaaggttggtggttcgagcccacccagggacgACCACAGCGACTTTTTCATTCCCTAATACTGAATAAAGTGGAAGTTCTTTATTT	6184	8246.4	873	7	g -> t	80249181	4793	13	0.3
chr10	80249144	80249286	143	2339.8	6097	TRNA_Asn	chr10:80249144-80249286	CAGCTGACTAATGTCgtctctgtggcgcaatcggttagcgcgttcggctgttaaccgaaaggttggtggttcgagcccacccagggacgACCACAGCGACTTTTTCATTCCCTAATACTGAATAAAGTGGAAGTTCTTTATTT	6184	8246.4	873	8	g -> t	80249183	4799	2	0
chr10	80249144	80249286	143	2339.8	6097	TRNA_Asn	chr10:80249144-80249286	CAGCTGACTAATGTCgtctctgtggcgcaatcggttagcgcgttcggctgttaaccgaaaggttggtggttcgagcccacccagggacgACCACAGCGACTTTTTCATTCCCTAATACTGAATAAAGTGGAAGTTCTTTATTT	6184	8246.4	873	9	g -> t	80249185	4800	18	0.4
chr10	80249144	80249286	143	2339.8	6097	TRNA_Asn	chr10:80249144-80249286	CAGCTGACTAATGTCgtctctgtggcgcaatcggttagcgcgttcggctgttaaccgaaaggttggtggttcgagcccacccagggacgACCACAGCGACTTTTTCATTCCCTAATACTGAATAAAGTGGAAGTTCTTTATTT	6184	8246.4	873	10	c -> a	80249188	4799	4	0.1
chr10	80249144	80249286	143	2339.8	6097	TRNA_Asn	chr10:80249144-80249286	CAGCTGACTAATGTCgtctctgtggcgcaatcggttagcgcgttcggctgttaaccgaaaggttggtggttcgagcccacccagggacgACCACAGCGACTTTTTCATTCCCTAATACTGAATAAAGTGGAAGTTCTTTATTT	6184	8246.4	873	11	g -> t	80249189	4799	1	0
chr10	80249144	80249286	143	2339.8	6097	TRNA_Asn	chr10:80249144-80249286	CAGCTGACTAATGTCgtctctgtggcgcaatcggttagcgcgttcggctgttaaccgaaaggttggtggttcgagcccacccagggacgACCACAGCGACTTTTTCATTCCCTAATACTGAATAAAGTGGAAGTTCTTTATTT	6184	8246.4	873	12	g -> t	80249190	4797	6	0.1
chr10	80249144	80249286	143	2339.8	6097	TRNA_Asn	chr10:80249144-80249286	CAGCTGACTAATGTCgtctctgtggcgcaatcggttagcgcgttcggctgttaaccgaaaggttggtggttcgagcccacccagggacgACCACAGCGACTTTTTCATTCCCTAATACTGAATAAAGTGGAAGTTCTTTATTT	6184	8246.4	873	13	g -> t	80249193	4517	4255	94.2
chr10	80249144	80249286	143	2339.8	6097	TRNA_Asn	chr10:80249144-80249286	CAGCTGACTAATGTCgtctctgtggcgcaatcggttagcgcgttcggctgttaaccgaaaggttggtggttcgagcccacccagggacgACCACAGCGACTTTTTCATTCCCTAATACTGAATAAAGTGGAAGTTCTTTATTT	6184	8246.4	873	14	g -> t	80249204	6057	10	0.2
chr10	80249144	80249286	143	2339.8	6097	TRNA_Asn	chr10:80249144-80249286	CAGCTGACTAATGTCgtctctgtggcgcaatcggttagcgcgttcggctgttaaccgaaaggttggtggttcgagcccacccagggacgACCACAGCGACTTTTTCATTCCCTAATACTGAATAAAGTGGAAGTTCTTTATTT	6184	8246.4	873	15	g -> t	80249205	6055	8	0.1
chr10	80249144	80249286	143	2339.8	6097	TRNA_Asn	chr10:80249144-80249286	CAGCTGACTAATGTCgtctctgtggcgcaatcggttagcgcgttcggctgttaaccgaaaggttggtggttcgagcccacccagggacgACCACAGCGACTTTTTCATTCCCTAATACTGAATAAAGTGGAAGTTCTTTATTT	6184	8246.4	873	16	g -> t	80249209	1979	1	0.1
chr10	80249144	80249286	143	2339.8	6097	TRNA_Asn	chr10:80249144-80249286	CAGCTGACTAATGTCgtctctgtggcgcaatcggttagcgcgttcggctgttaaccgaaaggttggtggttcgagcccacccagggacgACCACAGCGACTTTTTCATTCCCTAATACTGAATAAAGTGGAAGTTCTTTATTT	6184	8246.4	873	17	g -> t	80249211	1757	1	0.1
chr10	80249144	80249286	143	2339.8	6097	TRNA_Asn	chr10:80249144-80249286	CAGCTGACTAATGTCgtctctgtggcgcaatcggttagcgcgttcggctgttaaccgaaaggttggtggttcgagcccacccagggacgACCACAGCGACTTTTTCATTCCCTAATACTGAATAAAGTGGAAGTTCTTTATTT	6184	8246.4	873	18	g -> t	80249216	1424	2	0.1
chr10	80249144	80249286	143	2339.8	6097	TRNA_Asn	chr10:80249144-80249286	CAGCTGACTAATGTCgtctctgtggcgcaatcggttagcgcgttcggctgttaaccgaaaggttggtggttcgagcccacccagggacgACCACAGCGACTTTTTCATTCCCTAATACTGAATAAAGTGGAAGTTCTTTATTT	6184	8246.4	873	19	c -> a	80249219	1417	3	0.2
chr10	80249144	80249286	143	2339.8	6097	TRNA_Asn	chr10:80249144-80249286	CAGCTGACTAATGTCgtctctgtggcgcaatcggttagcgcgttcggctgttaaccgaaaggttggtggttcgagcccacccagggacgACCACAGCGACTTTTTCATTCCCTAATACTGAATAAAGTGGAAGTTCTTTATTT	6184	8246.4	873	20	c -> a	80249220	1417	1	0.1
chr10	80249144	80249286	143	2339.8	6097	TRNA_Asn	chr10:80249144-80249286	CAGCTGACTAATGTCgtctctgtggcgcaatcggttagcgcgttcggctgttaaccgaaaggttggtggttcgagcccacccagggacgACCACAGCGACTTTTTCATTCCCTAATACTGAATAAAGTGGAAGTTCTTTATTT	6184	8246.4	873	21	c -> a	80249221	1417	1	0.1
chr10	80249144	80249286	143	2339.8	6097	TRNA_Asn	chr10:80249144-80249286	CAGCTGACTAATGTCgtctctgtggcgcaatcggttagcgcgttcggctgttaaccgaaaggttggtggttcgagcccacccagggacgACCACAGCGACTTTTTCATTCCCTAATACTGAATAAAGTGGAAGTTCTTTATTT	6184	8246.4	873	22	g -> t	80249227	1382	10	0.7
chr10	80249144	80249286	143	2339.8	6097	TRNA_Asn	chr10:80249144-80249286	CAGCTGACTAATGTCgtctctgtggcgcaatcggttagcgcgttcggctgttaaccgaaaggttggtggttcgagcccacccagggacgACCACAGCGACTTTTTCATTCCCTAATACTGAATAAAGTGGAAGTTCTTTATTT	6184	8246.4	873	23	g -> t	80249228	1379	1	0.1
chr10	80249144	80249286	143	2339.8	6097	TRNA_Asn	chr10:80249144-80249286	CAGCTGACTAATGTCgtctctgtggcgcaatcggttagcgcgttcggctgttaaccgaaaggttggtggttcgagcccacccagggacgACCACAGCGACTTTTTCATTCCCTAATACTGAATAAAGTGGAAGTTCTTTATTT	6184	8246.4	873	24	g -> t	80249229	1376	2	0.1
chr10	80249144	80249286	143	2339.8	6097	TRNA_Asn	chr10:80249144-80249286	CAGCTGACTAATGTCgtctctgtggcgcaatcggttagcgcgttcggctgttaaccgaaaggttggtggttcgagcccacccagggacgACCACAGCGACTTTTTCATTCCCTAATACTGAATAAAGTGGAAGTTCTTTATTT	6184	8246.4	873	25	c -> a	80249231	1334	2	0.1
chr10	80249144	80249286	143	2339.8	6097	TRNA_Asn	chr10:80249144-80249286	CAGCTGACTAATGTCgtctctgtggcgcaatcggttagcgcgttcggctgttaaccgaaaggttggtggttcgagcccacccagggacgACCACAGCGACTTTTTCATTCCCTAATACTGAATAAAGTGGAAGTTCTTTATTT	6184	8246.4	873	26	g -> t	80249232	1173	1	0.1
chr10	80249144	80249286	143	2339.8	6097	TRNA_Asn	chr10:80249144-80249286	CAGCTGACTAATGTCgtctctgtggcgcaatcggttagcgcgttcggctgttaaccgaaaggttggtggttcgagcccacccagggacgACCACAGCGACTTTTTCATTCCCTAATACTGAATAAAGTGGAAGTTCTTTATTT	6184	8246.4	873	27	c -> a	80249243	892	1	0.1
chr10	80583732	80583787	56	16	17	Abhd17a	chr10:80583732-80583787	CTGAACATGGCTCATGGCCCCTGGGGTGCCAGGCAGGGTCCTGGGCTCCGGGTCAC	17	57.9	6.1	1	c -> a	80583737	16	16	100
chr10	80583732	80583787	56	16	17	Abhd17a	chr10:80583732-80583787	CTGAACATGGCTCATGGCCCCTGGGGTGCCAGGCAGGGTCCTGGGCTCCGGGTCAC	17	57.9	6.1	2	c -> a	80583785	15	1	6.7
chr10	81178948	81179004	57	26.9	34	Snord37	chr10:81178948-81179004	CCCACCATGATGACGGAAATTCTTCACTTTGACCTGATGTCTGTTGAAGAAACTCAG	34	113.7	12	1	g -> t	81178959	27	1	3.7
chr10	81178948	81179004	57	26.9	34	Snord37	chr10:81178948-81179004	CCCACCATGATGACGGAAATTCTTCACTTTGACCTGATGTCTGTTGAAGAAACTCAG	34	113.7	12	2	g -> t	81178990	26	10	38.5
chr10	81368758	81368810	53	15.4	18		chr10:81368758-81368810	TGCGGGACAAGACAGGGCTGTGACAGAGCCCTGCCCAGGGACCAGGGACCCAA	18	64.8	6.9	1	c -> a	81368781	17	14	82.4
chr10	82955287	82955339	53	52.3	74		chr10:82955287-82955339	aacccaaagactttggtttcccggaagctgcccggcgggtcatgggaataacg	74	266.2	28.2	1	c -> a	82955297	46	2	4.3
chr10	82955287	82955339	53	52.3	74		chr10:82955287-82955339	aacccaaagactttggtttcccggaagctgcccggcgggtcatgggaataacg	74	266.2	28.2	2	c -> a	82955308	72	1	1.4
chr10	86693992	86694026	35	10.8	13	Hsp90b1	chr10:86693992-86694026	AGTTTTCTCACTCTCATCAAACTTCACCCCTTCTT	13	70.8	7.5	0
chr10	86698343	86698367	25	10.8	13	Hsp90b1	chr10:86698343-86698367	ttcttcttcctcctctactgcagct	13	99.2	10.5	0
chr10	91116817	91116947	131	78.3	193	Slc25a3	chr10:91116817-91116947	TTAAGTTTGAAACTCTTGCTTTAAGCAAGGGTACTACAGTAATTATATCAGGAACAGACATTTCCTACACTGTCAAATATATAAAAGTTCCTTTGCACTTTCAACACTGATCAACAAGCAGATTCAGTCCA	209	304.2	32.2	1	c -> a	91116875	139	128	92.1
chr10	91116817	91116947	131	78.3	193	Slc25a3	chr10:91116817-91116947	TTAAGTTTGAAACTCTTGCTTTAAGCAAGGGTACTACAGTAATTATATCAGGAACAGACATTTCCTACACTGTCAAATATATAAAAGTTCCTTTGCACTTTCAACACTGATCAACAAGCAGATTCAGTCCA	209	304.2	32.2	2	c -> a	91116886	132	1	0.8
chr10	91118289	91118337	49	138.4	163		chr10:91118289-91118337	GACGTGTCCGCACACCAGTCGAGTCCTGACAGTAACACATGACAGCATC	163	634.3	67.2	1	c -> a	91118291	145	1	0.7
chr10	91118289	91118337	49	138.4	163		chr10:91118289-91118337	GACGTGTCCGCACACCAGTCGAGTCCTGACAGTAACACATGACAGCATC	163	634.3	67.2	2	c -> a	91118301	161	2	1.2
chr10	91118289	91118337	49	138.4	163		chr10:91118289-91118337	GACGTGTCCGCACACCAGTCGAGTCCTGACAGTAACACATGACAGCATC	163	634.3	67.2	3	c -> a	91118303	161	1	0.6
chr10	91118289	91118337	49	138.4	163		chr10:91118289-91118337	GACGTGTCCGCACACCAGTCGAGTCCTGACAGTAACACATGACAGCATC	163	634.3	67.2	4	g -> t	91118311	163	1	0.6
chr10	91118289	91118337	49	138.4	163		chr10:91118289-91118337	GACGTGTCCGCACACCAGTCGAGTCCTGACAGTAACACATGACAGCATC	163	634.3	67.2	5	c -> a	91118318	162	25	15.4
chr10	91118289	91118337	49	138.4	163		chr10:91118289-91118337	GACGTGTCCGCACACCAGTCGAGTCCTGACAGTAACACATGACAGCATC	163	634.3	67.2	6	c -> a	91118324	152	26	17.1
chr10	91118289	91118337	49	138.4	163		chr10:91118289-91118337	GACGTGTCCGCACACCAGTCGAGTCCTGACAGTAACACATGACAGCATC	163	634.3	67.2	7	c -> a	91118326	118	43	36.4
chr10	91182078	91182175	98	7099.3	12630	TRNA_Asp	chr10:91182078-91182175	GACAGCAAAAATTCACAACctccccgtcggggaattgaaccccggtctcccgcgtgacaggcggggatactaaccactatactaacgaggaGCTGTGG	12782	24871.6	2632.9	1	c -> a	91182091	2492	5	0.2
chr10	91182078	91182175	98	7099.3	12630	TRNA_Asp	chr10:91182078-91182175	GACAGCAAAAATTCACAACctccccgtcggggaattgaaccccggtctcccgcgtgacaggcggggatactaaccactatactaacgaggaGCTGTGG	12782	24871.6	2632.9	2	c -> a	91182096	2633	5	0.2
chr10	91182078	91182175	98	7099.3	12630	TRNA_Asp	chr10:91182078-91182175	GACAGCAAAAATTCACAACctccccgtcggggaattgaaccccggtctcccgcgtgacaggcggggatactaaccactatactaacgaggaGCTGTGG	12782	24871.6	2632.9	3	c -> a	91182097	2901	1	0
chr10	91182078	91182175	98	7099.3	12630	TRNA_Asp	chr10:91182078-91182175	GACAGCAAAAATTCACAACctccccgtcggggaattgaaccccggtctcccgcgtgacaggcggggatactaaccactatactaacgaggaGCTGTGG	12782	24871.6	2632.9	4	c -> a	91182099	2927	2	0.1
chr10	91182078	91182175	98	7099.3	12630	TRNA_Asp	chr10:91182078-91182175	GACAGCAAAAATTCACAACctccccgtcggggaattgaaccccggtctcccgcgtgacaggcggggatactaaccactatactaacgaggaGCTGTGG	12782	24871.6	2632.9	5	c -> a	91182101	2953	6	0.2
chr10	91182078	91182175	98	7099.3	12630	TRNA_Asp	chr10:91182078-91182175	GACAGCAAAAATTCACAACctccccgtcggggaattgaaccccggtctcccgcgtgacaggcggggatactaaccactatactaacgaggaGCTGTGG	12782	24871.6	2632.9	6	g -> t	91182103	2969	2	0.1
chr10	91182078	91182175	98	7099.3	12630	TRNA_Asp	chr10:91182078-91182175	GACAGCAAAAATTCACAACctccccgtcggggaattgaaccccggtctcccgcgtgacaggcggggatactaaccactatactaacgaggaGCTGTGG	12782	24871.6	2632.9	7	c -> a	91182105	2974	1	0
chr10	91182078	91182175	98	7099.3	12630	TRNA_Asp	chr10:91182078-91182175	GACAGCAAAAATTCACAACctccccgtcggggaattgaaccccggtctcccgcgtgacaggcggggatactaaccactatactaacgaggaGCTGTGG	12782	24871.6	2632.9	8	g -> t	91182108	2980	3	0.1
chr10	91182078	91182175	98	7099.3	12630	TRNA_Asp	chr10:91182078-91182175	GACAGCAAAAATTCACAACctccccgtcggggaattgaaccccggtctcccgcgtgacaggcggggatactaaccactatactaacgaggaGCTGTGG	12782	24871.6	2632.9	9	c -> a	91182117	8000	6	0.1
chr10	91182078	91182175	98	7099.3	12630	TRNA_Asp	chr10:91182078-91182175	GACAGCAAAAATTCACAACctccccgtcggggaattgaaccccggtctcccgcgtgacaggcggggatactaaccactatactaacgaggaGCTGTGG	12782	24871.6	2632.9	10	c -> a	91182118	7996	4	0.1
chr10	91182078	91182175	98	7099.3	12630	TRNA_Asp	chr10:91182078-91182175	GACAGCAAAAATTCACAACctccccgtcggggaattgaaccccggtctcccgcgtgacaggcggggatactaaccactatactaacgaggaGCTGTGG	12782	24871.6	2632.9	11	c -> a	91182119	7993	4	0.1
chr10	91182078	91182175	98	7099.3	12630	TRNA_Asp	chr10:91182078-91182175	GACAGCAAAAATTCACAACctccccgtcggggaattgaaccccggtctcccgcgtgacaggcggggatactaaccactatactaacgaggaGCTGTGG	12782	24871.6	2632.9	12	c -> a	91182120	7986	2	0
chr10	91182078	91182175	98	7099.3	12630	TRNA_Asp	chr10:91182078-91182175	GACAGCAAAAATTCACAACctccccgtcggggaattgaaccccggtctcccgcgtgacaggcggggatactaaccactatactaacgaggaGCTGTGG	12782	24871.6	2632.9	13	g -> t	91182122	7975	2	0
chr10	91182078	91182175	98	7099.3	12630	TRNA_Asp	chr10:91182078-91182175	GACAGCAAAAATTCACAACctccccgtcggggaattgaaccccggtctcccgcgtgacaggcggggatactaaccactatactaacgaggaGCTGTGG	12782	24871.6	2632.9	14	c -> a	91182124	7931	8	0.1
chr10	91182078	91182175	98	7099.3	12630	TRNA_Asp	chr10:91182078-91182175	GACAGCAAAAATTCACAACctccccgtcggggaattgaaccccggtctcccgcgtgacaggcggggatactaaccactatactaacgaggaGCTGTGG	12782	24871.6	2632.9	15	c -> a	91182126	7895	1	0
chr10	91182078	91182175	98	7099.3	12630	TRNA_Asp	chr10:91182078-91182175	GACAGCAAAAATTCACAACctccccgtcggggaattgaaccccggtctcccgcgtgacaggcggggatactaaccactatactaacgaggaGCTGTGG	12782	24871.6	2632.9	16	c -> a	91182127	7872	4	0.1
chr10	91182078	91182175	98	7099.3	12630	TRNA_Asp	chr10:91182078-91182175	GACAGCAAAAATTCACAACctccccgtcggggaattgaaccccggtctcccgcgtgacaggcggggatactaaccactatactaacgaggaGCTGTGG	12782	24871.6	2632.9	17	c -> a	91182128	7862	8	0.1
chr10	91182078	91182175	98	7099.3	12630	TRNA_Asp	chr10:91182078-91182175	GACAGCAAAAATTCACAACctccccgtcggggaattgaaccccggtctcccgcgtgacaggcggggatactaaccactatactaacgaggaGCTGTGG	12782	24871.6	2632.9	18	c -> a	91182130	7814	11	0.1
chr10	91182078	91182175	98	7099.3	12630	TRNA_Asp	chr10:91182078-91182175	GACAGCAAAAATTCACAACctccccgtcggggaattgaaccccggtctcccgcgtgacaggcggggatactaaccactatactaacgaggaGCTGTGG	12782	24871.6	2632.9	19	g -> t	91182133	7693	1	0
chr10	91182078	91182175	98	7099.3	12630	TRNA_Asp	chr10:91182078-91182175	GACAGCAAAAATTCACAACctccccgtcggggaattgaaccccggtctcccgcgtgacaggcggggatactaaccactatactaacgaggaGCTGTGG	12782	24871.6	2632.9	20	c -> a	91182135	4696	4362	92.9
chr10	91182078	91182175	98	7099.3	12630	TRNA_Asp	chr10:91182078-91182175	GACAGCAAAAATTCACAACctccccgtcggggaattgaaccccggtctcccgcgtgacaggcggggatactaaccactatactaacgaggaGCTGTGG	12782	24871.6	2632.9	21	g -> t	91182138	5324	1	0
chr10	91182078	91182175	98	7099.3	12630	TRNA_Asp	chr10:91182078-91182175	GACAGCAAAAATTCACAACctccccgtcggggaattgaaccccggtctcccgcgtgacaggcggggatactaaccactatactaacgaggaGCTGTGG	12782	24871.6	2632.9	22	c -> a	91182139	5380	2	0
chr10	91182078	91182175	98	7099.3	12630	TRNA_Asp	chr10:91182078-91182175	GACAGCAAAAATTCACAACctccccgtcggggaattgaaccccggtctcccgcgtgacaggcggggatactaaccactatactaacgaggaGCTGTGG	12782	24871.6	2632.9	23	g -> t	91182141	5366	1	0
chr10	91182078	91182175	98	7099.3	12630	TRNA_Asp	chr10:91182078-91182175	GACAGCAAAAATTCACAACctccccgtcggggaattgaaccccggtctcccgcgtgacaggcggggatactaaccactatactaacgaggaGCTGTGG	12782	24871.6	2632.9	24	g -> t	91182142	5360	1	0
chr10	91182078	91182175	98	7099.3	12630	TRNA_Asp	chr10:91182078-91182175	GACAGCAAAAATTCACAACctccccgtcggggaattgaaccccggtctcccgcgtgacaggcggggatactaaccactatactaacgaggaGCTGTGG	12782	24871.6	2632.9	25	g -> t	91182143	5363	1	0
chr10	91182078	91182175	98	7099.3	12630	TRNA_Asp	chr10:91182078-91182175	GACAGCAAAAATTCACAACctccccgtcggggaattgaaccccggtctcccgcgtgacaggcggggatactaaccactatactaacgaggaGCTGTGG	12782	24871.6	2632.9	26	c -> a	91182147	5347	5	0.1
chr10	91182078	91182175	98	7099.3	12630	TRNA_Asp	chr10:91182078-91182175	GACAGCAAAAATTCACAACctccccgtcggggaattgaaccccggtctcccgcgtgacaggcggggatactaaccactatactaacgaggaGCTGTGG	12782	24871.6	2632.9	27	c -> a	91182151	5206	1	0
chr10	91182078	91182175	98	7099.3	12630	TRNA_Asp	chr10:91182078-91182175	GACAGCAAAAATTCACAACctccccgtcggggaattgaaccccggtctcccgcgtgacaggcggggatactaaccactatactaacgaggaGCTGTGG	12782	24871.6	2632.9	28	c -> a	91182152	5199	2	0
chr10	91182078	91182175	98	7099.3	12630	TRNA_Asp	chr10:91182078-91182175	GACAGCAAAAATTCACAACctccccgtcggggaattgaaccccggtctcccgcgtgacaggcggggatactaaccactatactaacgaggaGCTGTGG	12782	24871.6	2632.9	29	c -> a	91182159	5167	12	0.2
chr10	91182078	91182175	98	7099.3	12630	TRNA_Asp	chr10:91182078-91182175	GACAGCAAAAATTCACAACctccccgtcggggaattgaaccccggtctcccgcgtgacaggcggggatactaaccactatactaacgaggaGCTGTGG	12782	24871.6	2632.9	30	c -> a	91182163	5138	12	0.2
chr10	91182078	91182175	98	7099.3	12630	TRNA_Asp	chr10:91182078-91182175	GACAGCAAAAATTCACAACctccccgtcggggaattgaaccccggtctcccgcgtgacaggcggggatactaaccactatactaacgaggaGCTGTGG	12782	24871.6	2632.9	31	g -> t	91182164	5138	1	0
chr10	91182078	91182175	98	7099.3	12630	TRNA_Asp	chr10:91182078-91182175	GACAGCAAAAATTCACAACctccccgtcggggaattgaaccccggtctcccgcgtgacaggcggggatactaaccactatactaacgaggaGCTGTGG	12782	24871.6	2632.9	32	g -> t	91182167	5025	1	0
chr10	93174444	93174500	57	23.5	27		chr10:93174444-93174500	TACATACAGTGTGATTCTTAGCTGTTCCCTAAGATAAGCAACTGTGAATGTGTTGAT	27	90.3	9.6	1	g -> t	93174467	21	17	81
chr10	93452958	93453059	102	3053.3	5559	TRNA_Asp	chr10:93452958-93453059	TCAAAAAATGATCATTGTACctccccgtcggggaatcgaaccccggtctcccgcgtgacaggcggggatactcaccactatactaacgaggaATTGCACAGT	5680	10618.9	1124.1	1	g -> t	93452967	1903	1	0.1
chr10	93452958	93453059	102	3053.3	5559	TRNA_Asp	chr10:93452958-93453059	TCAAAAAATGATCATTGTACctccccgtcggggaatcgaaccccggtctcccgcgtgacaggcggggatactcaccactatactaacgaggaATTGCACAGT	5680	10618.9	1124.1	2	c -> a	93452970	1916	1	0.1
chr10	93452958	93453059	102	3053.3	5559	TRNA_Asp	chr10:93452958-93453059	TCAAAAAATGATCATTGTACctccccgtcggggaatcgaaccccggtctcccgcgtgacaggcggggatactcaccactatactaacgaggaATTGCACAGT	5680	10618.9	1124.1	3	g -> t	93452974	1927	1	0.1
chr10	93452958	93453059	102	3053.3	5559	TRNA_Asp	chr10:93452958-93453059	TCAAAAAATGATCATTGTACctccccgtcggggaatcgaaccccggtctcccgcgtgacaggcggggatactcaccactatactaacgaggaATTGCACAGT	5680	10618.9	1124.1	4	c -> a	93452977	1950	2	0.1
chr10	93452958	93453059	102	3053.3	5559	TRNA_Asp	chr10:93452958-93453059	TCAAAAAATGATCATTGTACctccccgtcggggaatcgaaccccggtctcccgcgtgacaggcggggatactcaccactatactaacgaggaATTGCACAGT	5680	10618.9	1124.1	5	c -> a	93452978	1973	2	0.1
chr10	93452958	93453059	102	3053.3	5559	TRNA_Asp	chr10:93452958-93453059	TCAAAAAATGATCATTGTACctccccgtcggggaatcgaaccccggtctcccgcgtgacaggcggggatactcaccactatactaacgaggaATTGCACAGT	5680	10618.9	1124.1	6	c -> a	93452981	1985	2	0.1
chr10	93452958	93453059	102	3053.3	5559	TRNA_Asp	chr10:93452958-93453059	TCAAAAAATGATCATTGTACctccccgtcggggaatcgaaccccggtctcccgcgtgacaggcggggatactcaccactatactaacgaggaATTGCACAGT	5680	10618.9	1124.1	7	c -> a	93452982	1986	5	0.3
chr10	93452958	93453059	102	3053.3	5559	TRNA_Asp	chr10:93452958-93453059	TCAAAAAATGATCATTGTACctccccgtcggggaatcgaaccccggtctcccgcgtgacaggcggggatactcaccactatactaacgaggaATTGCACAGT	5680	10618.9	1124.1	8	c -> a	93452986	1990	5	0.3
chr10	93452958	93453059	102	3053.3	5559	TRNA_Asp	chr10:93452958-93453059	TCAAAAAATGATCATTGTACctccccgtcggggaatcgaaccccggtctcccgcgtgacaggcggggatactcaccactatactaacgaggaATTGCACAGT	5680	10618.9	1124.1	9	g -> t	93452990	1994	1	0.1
chr10	93452958	93453059	102	3053.3	5559	TRNA_Asp	chr10:93452958-93453059	TCAAAAAATGATCATTGTACctccccgtcggggaatcgaaccccggtctcccgcgtgacaggcggggatactcaccactatactaacgaggaATTGCACAGT	5680	10618.9	1124.1	10	c -> a	93452999	3825	1	0
chr10	93452958	93453059	102	3053.3	5559	TRNA_Asp	chr10:93452958-93453059	TCAAAAAATGATCATTGTACctccccgtcggggaatcgaaccccggtctcccgcgtgacaggcggggatactcaccactatactaacgaggaATTGCACAGT	5680	10618.9	1124.1	11	c -> a	93453001	4998	1	0
chr10	93452958	93453059	102	3053.3	5559	TRNA_Asp	chr10:93452958-93453059	TCAAAAAATGATCATTGTACctccccgtcggggaatcgaaccccggtctcccgcgtgacaggcggggatactcaccactatactaacgaggaATTGCACAGT	5680	10618.9	1124.1	12	c -> a	93453005	5556	15	0.3
chr10	93452958	93453059	102	3053.3	5559	TRNA_Asp	chr10:93452958-93453059	TCAAAAAATGATCATTGTACctccccgtcggggaatcgaaccccggtctcccgcgtgacaggcggggatactcaccactatactaacgaggaATTGCACAGT	5680	10618.9	1124.1	13	c -> a	93453007	5549	3	0.1
chr10	93452958	93453059	102	3053.3	5559	TRNA_Asp	chr10:93452958-93453059	TCAAAAAATGATCATTGTACctccccgtcggggaatcgaaccccggtctcccgcgtgacaggcggggatactcaccactatactaacgaggaATTGCACAGT	5680	10618.9	1124.1	14	c -> a	93453008	5550	4	0.1
chr10	93452958	93453059	102	3053.3	5559	TRNA_Asp	chr10:93452958-93453059	TCAAAAAATGATCATTGTACctccccgtcggggaatcgaaccccggtctcccgcgtgacaggcggggatactcaccactatactaacgaggaATTGCACAGT	5680	10618.9	1124.1	15	c -> a	93453009	5553	6	0.1
chr10	93452958	93453059	102	3053.3	5559	TRNA_Asp	chr10:93452958-93453059	TCAAAAAATGATCATTGTACctccccgtcggggaatcgaaccccggtctcccgcgtgacaggcggggatactcaccactatactaacgaggaATTGCACAGT	5680	10618.9	1124.1	16	c -> a	93453011	5536	1	0
chr10	93452958	93453059	102	3053.3	5559	TRNA_Asp	chr10:93452958-93453059	TCAAAAAATGATCATTGTACctccccgtcggggaatcgaaccccggtctcccgcgtgacaggcggggatactcaccactatactaacgaggaATTGCACAGT	5680	10618.9	1124.1	17	c -> a	93453016	3611	3545	98.2
chr10	93452958	93453059	102	3053.3	5559	TRNA_Asp	chr10:93452958-93453059	TCAAAAAATGATCATTGTACctccccgtcggggaatcgaaccccggtctcccgcgtgacaggcggggatactcaccactatactaacgaggaATTGCACAGT	5680	10618.9	1124.1	18	c -> a	93453020	3740	1	0
chr10	93452958	93453059	102	3053.3	5559	TRNA_Asp	chr10:93452958-93453059	TCAAAAAATGATCATTGTACctccccgtcggggaatcgaaccccggtctcccgcgtgacaggcggggatactcaccactatactaacgaggaATTGCACAGT	5680	10618.9	1124.1	19	g -> t	93453022	3730	2	0.1
chr10	93452958	93453059	102	3053.3	5559	TRNA_Asp	chr10:93452958-93453059	TCAAAAAATGATCATTGTACctccccgtcggggaatcgaaccccggtctcccgcgtgacaggcggggatactcaccactatactaacgaggaATTGCACAGT	5680	10618.9	1124.1	20	g -> t	93453024	3730	2	0.1
chr10	93452958	93453059	102	3053.3	5559	TRNA_Asp	chr10:93452958-93453059	TCAAAAAATGATCATTGTACctccccgtcggggaatcgaaccccggtctcccgcgtgacaggcggggatactcaccactatactaacgaggaATTGCACAGT	5680	10618.9	1124.1	21	c -> a	93453028	3727	6	0.2
chr10	93452958	93453059	102	3053.3	5559	TRNA_Asp	chr10:93452958-93453059	TCAAAAAATGATCATTGTACctccccgtcggggaatcgaaccccggtctcccgcgtgacaggcggggatactcaccactatactaacgaggaATTGCACAGT	5680	10618.9	1124.1	22	c -> a	93453030	3717	5	0.1
chr10	93452958	93453059	102	3053.3	5559	TRNA_Asp	chr10:93452958-93453059	TCAAAAAATGATCATTGTACctccccgtcggggaatcgaaccccggtctcccgcgtgacaggcggggatactcaccactatactaacgaggaATTGCACAGT	5680	10618.9	1124.1	23	c -> a	93453032	3699	1	0
chr10	93452958	93453059	102	3053.3	5559	TRNA_Asp	chr10:93452958-93453059	TCAAAAAATGATCATTGTACctccccgtcggggaatcgaaccccggtctcccgcgtgacaggcggggatactcaccactatactaacgaggaATTGCACAGT	5680	10618.9	1124.1	24	c -> a	93453040	3690	1	0
chr10	93452958	93453059	102	3053.3	5559	TRNA_Asp	chr10:93452958-93453059	TCAAAAAATGATCATTGTACctccccgtcggggaatcgaaccccggtctcccgcgtgacaggcggggatactcaccactatactaacgaggaATTGCACAGT	5680	10618.9	1124.1	25	c -> a	93453044	3682	2	0.1
chr10	93452958	93453059	102	3053.3	5559	TRNA_Asp	chr10:93452958-93453059	TCAAAAAATGATCATTGTACctccccgtcggggaatcgaaccccggtctcccgcgtgacaggcggggatactcaccactatactaacgaggaATTGCACAGT	5680	10618.9	1124.1	26	g -> t	93453048	3645	1	0
chr10	93452958	93453059	102	3053.3	5559	TRNA_Asp	chr10:93452958-93453059	TCAAAAAATGATCATTGTACctccccgtcggggaatcgaaccccggtctcccgcgtgacaggcggggatactcaccactatactaacgaggaATTGCACAGT	5680	10618.9	1124.1	27	c -> a	93453056	1697	1	0.1
chr10	93469070	93469102	33	11.6	12	Lta4h	chr10:93469070-93469102	CAGAAGATCTGGGGGGGCCCTATGTTTGGGGGC	12	69.3	7.3	1	g -> t	93469093	12	10	83.3
chr10	96077654	96077679	26	11.9	13		chr10:96077654-96077679	TTCTTGTTACTCATACTAACAGTGTT	13	95.3	10.1	0
chr10	9852053	9852121	69	28.8	46		chr10:9852053-9852121	CTCTCTATTCAGTCATTTTTCTCAGCCAATTTCAATGTCCCAAAGTTTAATTAACAGAACAAGGAAGCT	46	127.1	13.5	1	c -> a	9852107	13	2	15.4
chr10	9852053	9852121	69	28.8	46		chr10:9852053-9852121	CTCTCTATTCAGTCATTTTTCTCAGCCAATTTCAATGTCCCAAAGTTTAATTAACAGAACAAGGAAGCT	46	127.1	13.5	2	c -> a	9852112	12	8	66.7
chr11	100598738	100598788	51	17.2	21		chr11:100598738-100598788	AGCACAGAGGGAGGAAAGAAATATGACTGCACAGGTCAACACAACAGCAAA	21	78.5	8.3	1	c -> a	100598769	20	19	95
chr11	101604865	101604916	52	26.2	33		chr11:101604865-101604916	tttggctaagatcaagtgtagtatctgttcttatcagtttaatatctgatac	33	121	12.8	0
chr11	101604923	101604994	72	204.9	332		chr11:101604923-101604994	tatccgaggacaatatattaaatggatttttggaagtaggagttggaataggagcttgctccgtccactcca	339	897.8	95	1	g -> t	101604931	288	1	0.3
chr11	101604923	101604994	72	204.9	332		chr11:101604923-101604994	tatccgaggacaatatattaaatggatttttggaagtaggagttggaataggagcttgctccgtccactcca	339	897.8	95	2	g -> t	101604955	332	1	0.3
chr11	101604923	101604994	72	204.9	332		chr11:101604923-101604994	tatccgaggacaatatattaaatggatttttggaagtaggagttggaataggagcttgctccgtccactcca	339	897.8	95	3	g -> t	101604958	331	1	0.3
chr11	101604923	101604994	72	204.9	332		chr11:101604923-101604994	tatccgaggacaatatattaaatggatttttggaagtaggagttggaataggagcttgctccgtccactcca	339	897.8	95	4	g -> t	101604961	329	1	0.3
chr11	101604923	101604994	72	204.9	332		chr11:101604923-101604994	tatccgaggacaatatattaaatggatttttggaagtaggagttggaataggagcttgctccgtccactcca	339	897.8	95	5	g -> t	101604962	319	1	0.3
chr11	101604923	101604994	72	204.9	332		chr11:101604923-101604994	tatccgaggacaatatattaaatggatttttggaagtaggagttggaataggagcttgctccgtccactcca	339	897.8	95	6	g -> t	101604967	318	1	0.3
chr11	101627380	101627432	53	30.5	38		chr11:101627380-101627432	ttttggctaagatcaagtgtagtatctgttcttatcagtttaatatctgatac	39	140.3	14.9	1	g -> t	101627398	37	1	2.7
chr11	101627439	101627524	86	181.2	344		chr11:101627439-101627524	tatccgaggacaatatattaaatggatttttggaagtaggagttggaataggagcttgctccgtccactccacgcatcgacctggt	360	798.2	84.5	1	g -> t	101627462	344	2	0.6
chr11	101627439	101627524	86	181.2	344		chr11:101627439-101627524	tatccgaggacaatatattaaatggatttttggaagtaggagttggaataggagcttgctccgtccactccacgcatcgacctggt	360	798.2	84.5	2	g -> t	101627470	344	2	0.6
chr11	101627439	101627524	86	181.2	344		chr11:101627439-101627524	tatccgaggacaatatattaaatggatttttggaagtaggagttggaataggagcttgctccgtccactccacgcatcgacctggt	360	798.2	84.5	3	g -> t	101627474	344	1	0.3
chr11	101627439	101627524	86	181.2	344		chr11:101627439-101627524	tatccgaggacaatatattaaatggatttttggaagtaggagttggaataggagcttgctccgtccactccacgcatcgacctggt	360	798.2	84.5	4	g -> t	101627478	332	1	0.3
chr11	101627439	101627524	86	181.2	344		chr11:101627439-101627524	tatccgaggacaatatattaaatggatttttggaagtaggagttggaataggagcttgctccgtccactccacgcatcgacctggt	360	798.2	84.5	5	g -> t	101627483	330	1	0.3
chr11	101641763	101641814	52	30.4	38		chr11:101641763-101641814	tttggctaagatcaagtgtagtatctgttcttatcagtttaatatctgatac	39	143	15.1	0
chr11	101641821	101641911	91	171.3	341		chr11:101641821-101641911	tatccgaggacaatatattaaatggatttttggaagtaggagttggaataggagcttgctccgtccactccacgcatcgacctggtattgc	355	743.9	78.7	1	g -> t	101641828	291	1	0.3
chr11	101641821	101641911	91	171.3	341		chr11:101641821-101641911	tatccgaggacaatatattaaatggatttttggaagtaggagttggaataggagcttgctccgtccactccacgcatcgacctggtattgc	355	743.9	78.7	2	g -> t	101641845	341	1	0.3
chr11	101641821	101641911	91	171.3	341		chr11:101641821-101641911	tatccgaggacaatatattaaatggatttttggaagtaggagttggaataggagcttgctccgtccactccacgcatcgacctggtattgc	355	743.9	78.7	3	g -> t	101641852	341	1	0.3
chr11	101641821	101641911	91	171.3	341		chr11:101641821-101641911	tatccgaggacaatatattaaatggatttttggaagtaggagttggaataggagcttgctccgtccactccacgcatcgacctggtattgc	355	743.9	78.7	4	g -> t	101641865	335	2	0.6
chr11	101645766	101645856	91	195.3	392		chr11:101645766-101645856	tgcaataccaggtcgatgcgtggagtggacggagcaagctcctattccaactcctacttccaaaaatccatttaatatattgtcctcggat	414	867.5	91.8	1	c -> a	101645813	376	1	0.3
chr11	101645766	101645856	91	195.3	392		chr11:101645766-101645856	tgcaataccaggtcgatgcgtggagtggacggagcaagctcctattccaactcctacttccaaaaatccatttaatatattgtcctcggat	414	867.5	91.8	2	c -> a	101645816	378	1	0.3
chr11	101645766	101645856	91	195.3	392		chr11:101645766-101645856	tgcaataccaggtcgatgcgtggagtggacggagcaagctcctattccaactcctacttccaaaaatccatttaatatattgtcctcggat	414	867.5	91.8	3	c -> a	101645818	381	1	0.3
chr11	101645766	101645856	91	195.3	392		chr11:101645766-101645856	tgcaataccaggtcgatgcgtggagtggacggagcaagctcctattccaactcctacttccaaaaatccatttaatatattgtcctcggat	414	867.5	91.8	4	c -> a	101645819	392	1	0.3
chr11	101645766	101645856	91	195.3	392		chr11:101645766-101645856	tgcaataccaggtcgatgcgtggagtggacggagcaagctcctattccaactcctacttccaaaaatccatttaatatattgtcctcggat	414	867.5	91.8	5	c -> a	101645822	392	1	0.3
chr11	101645766	101645856	91	195.3	392		chr11:101645766-101645856	tgcaataccaggtcgatgcgtggagtggacggagcaagctcctattccaactcctacttccaaaaatccatttaatatattgtcctcggat	414	867.5	91.8	6	c -> a	101645825	391	2	0.5
chr11	101645766	101645856	91	195.3	392		chr11:101645766-101645856	tgcaataccaggtcgatgcgtggagtggacggagcaagctcctattccaactcctacttccaaaaatccatttaatatattgtcctcggat	414	867.5	91.8	7	c -> a	101645833	391	3	0.8
chr11	101645766	101645856	91	195.3	392		chr11:101645766-101645856	tgcaataccaggtcgatgcgtggagtggacggagcaagctcctattccaactcctacttccaaaaatccatttaatatattgtcctcggat	414	867.5	91.8	8	c -> a	101645834	391	2	0.5
chr11	101645766	101645856	91	195.3	392		chr11:101645766-101645856	tgcaataccaggtcgatgcgtggagtggacggagcaagctcctattccaactcctacttccaaaaatccatttaatatattgtcctcggat	414	867.5	91.8	9	c -> a	101645852	295	2	0.7
chr11	101645863	101645927	65	35.1	51		chr11:101645863-101645927	cgtatcagatattaaactgataagaacagatactacacttgatcttagccaaaaggccgagaagc	51	149.6	15.8	1	c -> a	101645898	50	2	4
chr11	101645863	101645927	65	35.1	51		chr11:101645863-101645927	cgtatcagatattaaactgataagaacagatactacacttgatcttagccaaaaggccgagaagc	51	149.6	15.8	2	c -> a	101645919	15	1	6.7
chr11	101658242	101658304	63	23.7	32		chr11:101658242-101658304	cttctcggccttttggctaagatcaagtgtagtatctgttcttatcagtttaatatctgatac	33	99.9	10.6	0
chr11	101658311	101658401	91	164.1	319		chr11:101658311-101658401	tatccgaggacaatatattaaatggatttttggaagtaggagttggaataggagcttgctccgtccactccacgcatcgacctggtattgc	342	716.7	75.9	1	g -> t	101658343	319	1	0.3
chr11	101658311	101658401	91	164.1	319		chr11:101658311-101658401	tatccgaggacaatatattaaatggatttttggaagtaggagttggaataggagcttgctccgtccactccacgcatcgacctggtattgc	342	716.7	75.9	2	g -> t	101658355	308	2	0.6
chr11	101658311	101658401	91	164.1	319		chr11:101658311-101658401	tatccgaggacaatatattaaatggatttttggaagtaggagttggaataggagcttgctccgtccactccacgcatcgacctggtattgc	342	716.7	75.9	3	g -> t	101658400	20	1	5
chr11	102306722	102306748	27	10.4	11	Ubtf	chr11:102306722-102306748	atcgtcgtcatcttcgtcatcttcatc	11	77.7	8.2	0
chr11	102433290	102433328	39	17.3	21	Grn	chr11:102433290-102433328	TGCTGGCTATTCTTGTCTTCTCACTGTGTCTGGGACTTC	21	102.7	10.9	1	g -> t	102433315	20	17	85
chr11	102466396	102466440	45	11.5	12		chr11:102466396-102466440	CACAGGGAGAGGGCTATGGGAGCTCAGAAACATGAGTCCCAAACT	12	50.9	5.4	1	c -> a	102466426	12	11	91.7
chr11	104072965	104072997	33	17.3	18		chr11:104072965-104072997	AGAGAGccgcacccctgccttccacacaccacc	18	104	11	0
chr11	104633484	104633519	36	18.4	20	Itgb3	chr11:104633484-104633519	ATGAAGGATGATCTGTCCAGCATCCAGACCCTGGGT	20	105.9	11.2	1	g -> t	104633498	20	19	95
chr11	104917709	104917739	31	11.2	12		chr11:104917709-104917739	cctcctgcctctgcctccttcagcaaatcct	12	73.8	7.8	0
chr11	106146013	106146068	56	15.9	18		chr11:106146013-106146068	GTGCTGTGTTCTGCCTGCTTTTTAATCCTTCTGTGATTTGGATTGAGAAGCAGTGG	19	64.7	6.8	1	g -> t	106146045	16	15	93.8
chr11	106500989	106501065	77	3758	5324	Snord104	chr11:106500989-106501065	GCCGGCGATGATGACACTCCATACATAGCACGCGTTAGACTGCTGATCCGGGTGATGCGAATCGTAATCTGAGCCGA	5336	13214.7	1398.9	1	g -> t	106500992	4032	2	0
chr11	106500989	106501065	77	3758	5324	Snord104	chr11:106500989-106501065	GCCGGCGATGATGACACTCCATACATAGCACGCGTTAGACTGCTGATCCGGGTGATGCGAATCGTAATCTGAGCCGA	5336	13214.7	1398.9	2	g -> t	106500993	4111	1	0
chr11	106500989	106501065	77	3758	5324	Snord104	chr11:106500989-106501065	GCCGGCGATGATGACACTCCATACATAGCACGCGTTAGACTGCTGATCCGGGTGATGCGAATCGTAATCTGAGCCGA	5336	13214.7	1398.9	3	g -> t	106500995	4133	6	0.1
chr11	106500989	106501065	77	3758	5324	Snord104	chr11:106500989-106501065	GCCGGCGATGATGACACTCCATACATAGCACGCGTTAGACTGCTGATCCGGGTGATGCGAATCGTAATCTGAGCCGA	5336	13214.7	1398.9	4	g -> t	106500998	4163	1	0
chr11	106500989	106501065	77	3758	5324	Snord104	chr11:106500989-106501065	GCCGGCGATGATGACACTCCATACATAGCACGCGTTAGACTGCTGATCCGGGTGATGCGAATCGTAATCTGAGCCGA	5336	13214.7	1398.9	5	g -> t	106501001	4174	17	0.4
chr11	106500989	106501065	77	3758	5324	Snord104	chr11:106500989-106501065	GCCGGCGATGATGACACTCCATACATAGCACGCGTTAGACTGCTGATCCGGGTGATGCGAATCGTAATCTGAGCCGA	5336	13214.7	1398.9	6	g -> t	106501016	4700	11	0.2
chr11	106500989	106501065	77	3758	5324	Snord104	chr11:106500989-106501065	GCCGGCGATGATGACACTCCATACATAGCACGCGTTAGACTGCTGATCCGGGTGATGCGAATCGTAATCTGAGCCGA	5336	13214.7	1398.9	7	g -> t	106501020	4776	6	0.1
chr11	106500989	106501065	77	3758	5324	Snord104	chr11:106500989-106501065	GCCGGCGATGATGACACTCCATACATAGCACGCGTTAGACTGCTGATCCGGGTGATGCGAATCGTAATCTGAGCCGA	5336	13214.7	1398.9	8	g -> t	106501022	4792	52	1.1
chr11	106500989	106501065	77	3758	5324	Snord104	chr11:106500989-106501065	GCCGGCGATGATGACACTCCATACATAGCACGCGTTAGACTGCTGATCCGGGTGATGCGAATCGTAATCTGAGCCGA	5336	13214.7	1398.9	9	g -> t	106501026	5293	1	0
chr11	106500989	106501065	77	3758	5324	Snord104	chr11:106500989-106501065	GCCGGCGATGATGACACTCCATACATAGCACGCGTTAGACTGCTGATCCGGGTGATGCGAATCGTAATCTGAGCCGA	5336	13214.7	1398.9	10	c -> a	106501028	5317	2	0
chr11	106500989	106501065	77	3758	5324	Snord104	chr11:106500989-106501065	GCCGGCGATGATGACACTCCATACATAGCACGCGTTAGACTGCTGATCCGGGTGATGCGAATCGTAATCTGAGCCGA	5336	13214.7	1398.9	11	g -> t	106501030	5318	2	0
chr11	106500989	106501065	77	3758	5324	Snord104	chr11:106500989-106501065	GCCGGCGATGATGACACTCCATACATAGCACGCGTTAGACTGCTGATCCGGGTGATGCGAATCGTAATCTGAGCCGA	5336	13214.7	1398.9	12	g -> t	106501033	5322	2	0
chr11	106500989	106501065	77	3758	5324	Snord104	chr11:106500989-106501065	GCCGGCGATGATGACACTCCATACATAGCACGCGTTAGACTGCTGATCCGGGTGATGCGAATCGTAATCTGAGCCGA	5336	13214.7	1398.9	13	g -> t	106501038	5308	11	0.2
chr11	106500989	106501065	77	3758	5324	Snord104	chr11:106500989-106501065	GCCGGCGATGATGACACTCCATACATAGCACGCGTTAGACTGCTGATCCGGGTGATGCGAATCGTAATCTGAGCCGA	5336	13214.7	1398.9	14	g -> t	106501039	5308	6	0.1
chr11	106500989	106501065	77	3758	5324	Snord104	chr11:106500989-106501065	GCCGGCGATGATGACACTCCATACATAGCACGCGTTAGACTGCTGATCCGGGTGATGCGAATCGTAATCTGAGCCGA	5336	13214.7	1398.9	15	g -> t	106501040	5303	3	0.1
chr11	106500989	106501065	77	3758	5324	Snord104	chr11:106500989-106501065	GCCGGCGATGATGACACTCCATACATAGCACGCGTTAGACTGCTGATCCGGGTGATGCGAATCGTAATCTGAGCCGA	5336	13214.7	1398.9	16	g -> t	106501042	5293	3	0.1
chr11	106500989	106501065	77	3758	5324	Snord104	chr11:106500989-106501065	GCCGGCGATGATGACACTCCATACATAGCACGCGTTAGACTGCTGATCCGGGTGATGCGAATCGTAATCTGAGCCGA	5336	13214.7	1398.9	17	g -> t	106501045	5285	2	0
chr11	106500989	106501065	77	3758	5324	Snord104	chr11:106500989-106501065	GCCGGCGATGATGACACTCCATACATAGCACGCGTTAGACTGCTGATCCGGGTGATGCGAATCGTAATCTGAGCCGA	5336	13214.7	1398.9	18	g -> t	106501047	5171	1	0
chr11	106500989	106501065	77	3758	5324	Snord104	chr11:106500989-106501065	GCCGGCGATGATGACACTCCATACATAGCACGCGTTAGACTGCTGATCCGGGTGATGCGAATCGTAATCTGAGCCGA	5336	13214.7	1398.9	19	g -> t	106501052	1159	4	0.3
chr11	106500989	106501065	77	3758	5324	Snord104	chr11:106500989-106501065	GCCGGCGATGATGACACTCCATACATAGCACGCGTTAGACTGCTGATCCGGGTGATGCGAATCGTAATCTGAGCCGA	5336	13214.7	1398.9	20	g -> t	106501059	1109	1	0.1
chr11	106500989	106501065	77	3758	5324	Snord104	chr11:106500989-106501065	GCCGGCGATGATGACACTCCATACATAGCACGCGTTAGACTGCTGATCCGGGTGATGCGAATCGTAATCTGAGCCGA	5336	13214.7	1398.9	21	g -> t	106501061	1078	1	0.1
chr11	106501242	106501322	81	29.4	41		chr11:106501242-106501322	GACGCGCTGCCTTTGAGCCCCCGGCCCACCTTCTCGTGGTGCCGGGGGTTAAGCTGCGGCGCCATAACACTCTGCTAGCGC	52	122.4	13	1	g -> t	106501247	16	1	6.2
chr11	106751336	106751374	39	15.8	17	Milr1	chr11:106751336-106751374	TAAGATGCTGGCTGGACAAACTGTTACTTTGGGCTCTTA	17	83.1	8.8	1	g -> t	106751358	14	12	85.7
chr11	106784425	106784456	32	9.9	11	Ddx5	chr11:106784425-106784456	CATTTTTCTGGTAAGTTCATCACATCTTCTTT	11	65.6	6.9	1	c -> a	106784447	10	4	40
chr11	107076598	107076640	43	17.2	21	Bptf	chr11:107076598-107076640	GGTCTCACCTTGTTCAGAATCACATTCTGTCTTCATTTTTTTT	22	97.6	10.3	1	c -> a	107076618	20	1	5
chr11	107076598	107076640	43	17.2	21	Bptf	chr11:107076598-107076640	GGTCTCACCTTGTTCAGAATCACATTCTGTCTTCATTTTTTTT	22	97.6	10.3	2	c -> a	107076620	20	20	100
chr11	109011643	109011720	78	196.7	299		chr11:109011643-109011720	GTTttacctacattgttccaacatgccagaggctgttcaccttggagacctgctgcggatatgggtacggcccggaga	306	748.1	79.2	1	c -> a	109011664	242	3	1.2
chr11	109011643	109011720	78	196.7	299		chr11:109011643-109011720	GTTttacctacattgttccaacatgccagaggctgttcaccttggagacctgctgcggatatgggtacggcccggaga	306	748.1	79.2	2	c -> a	109011683	297	1	0.3
chr11	109011643	109011720	78	196.7	299		chr11:109011643-109011720	GTTttacctacattgttccaacatgccagaggctgttcaccttggagacctgctgcggatatgggtacggcccggaga	306	748.1	79.2	3	c -> a	109011714	49	1	2
chr11	109011727	109011780	54	58.5	86		chr11:109011727-109011780	agctctcccccggattttcaagggccagcgagagctcaccggatgccgccggaa	86	303.7	32.1	0
chr11	109011789	109011865	77	253	354		chr11:109011789-109011865	ctttccaaggcacgtgcccctctctcagggcgaacccattccagggcgccctgcccttcacaaagaaaagagaactc	355	879.2	93.1	1	c -> a	109011838	354	1	0.3
chr11	109011789	109011865	77	253	354		chr11:109011789-109011865	ctttccaaggcacgtgcccctctctcagggcgaacccattccagggcgccctgcccttcacaaagaaaagagaactc	355	879.2	93.1	2	c -> a	109011849	100	1	1
chr11	109011868	109011870	3	6.7	10		chr11:109011868-109011870	ccc	11	699.2	74	0
chr11	109011871	109012028	158	142.8	365		chr11:109011871-109012028	ggggcttctccgggatcggtcgcgttaccgcactggacgcctcgcggcgcccatctccgccactctggatttggggatctgaacccgactccccttcaatcggccgagggcaacggaggccatcgcccatcccttcggaacggcactcacccatctct	582	702.4	74.4	0
chr11	109012050	109012101	52	542	769		chr11:109012050-109012101	taactgctgttcacatggaacccttctccacttcggccttcaaagttctcga	773	2834.7	300.1	1	c -> a	109012063	339	4	1.2
chr11	109012050	109012101	52	542	769		chr11:109012050-109012101	taactgctgttcacatggaacccttctccacttcggccttcaaagttctcga	773	2834.7	300.1	2	c -> a	109012071	768	3	0.4
chr11	109012050	109012101	52	542	769		chr11:109012050-109012101	taactgctgttcacatggaacccttctccacttcggccttcaaagttctcga	773	2834.7	300.1	3	c -> a	109012072	768	1	0.1
chr11	109012050	109012101	52	542	769		chr11:109012050-109012101	taactgctgttcacatggaacccttctccacttcggccttcaaagttctcga	773	2834.7	300.1	4	c -> a	109012077	769	1	0.1
chr11	109012050	109012101	52	542	769		chr11:109012050-109012101	taactgctgttcacatggaacccttctccacttcggccttcaaagttctcga	773	2834.7	300.1	5	c -> a	109012080	769	1	0.1
chr11	11050175	11050224	50	15.7	16		chr11:11050175-11050224	TCTACAAACACTGTCGTCCATTTCCACCTAGACAACCAAAACCAGAGAAA	16	61	6.5	0
chr11	113158952	113159009	58	50.8	53		chr11:113158952-113159009	CGTTCAGAGAGGAAGGCAGCCTGAGAGGGAACATTCTCTGTCTGCCTTCCTAAGGAAT	53	174.3	18.4	1	c -> a	113158983	50	46	92
chr11	116022449	116022506	58	22.9	31	H3f3b	chr11:116022449-116022506	GTCCAAGAAGTTGAAGCTGTGTTCTTACTCCCATGTTTATAAACTCTACAAGGAAAAA	31	101.9	10.8	0
chr11	116022507	116022531	25	12.4	14	H3f3b	chr11:116022507-116022531	CAAACCTTGTACAGTTTTCCCCCTT	15	114.4	12.1	1	c -> a	116022507	12	7	58.3
chr11	116478642	116478654	13	23.6	26		chr11:116478642-116478654	TGAAATTTTAAAA	26	381.4	40.4	0
chr11	116478655	116478687	33	23.5	26		chr11:116478655-116478687	CAAAAAATTACAAAGTTCTCCCCTACAAGTAAA	26	150.2	15.9	1	c -> a	116478655	22	3	13.6
chr11	117556951	117557007	57	21	23		chr11:117556951-117557007	AGACAACCAGACACAATCCTAGAACCCCACTGGACAGTACATAAGCAGAGACCAAGA	23	76.9	8.1	0
chr11	120346136	120346195	60	24.9	30	Actg1	chr11:120346136-120346195	TAAGGACTAAATCAAGATATGCACAGGGTATTAAACATATACCAAGGGAGCAGTTAACTT	38	120.8	12.8	1	c -> a	120346171	25	23	92
chr11	120578813	120578867	55	12.1	13	Arhgdia	chr11:120578813-120578867	TGACCTGGCCAGGGAGTGGTGGGACTAGAGGACAGATAGCCCAGCCCTTCCCCAT	13	45.1	4.8	1	c -> a	120578845	13	9	69.2
chr11	17221285	17221332	48	39.3	48		chr11:17221285-17221332	atatccgcagcaggtctccaaggtgaacagcctctggcatgttggaac	48	190.7	20.2	1	g -> t	17221325	42	1	2.4
chr11	17221336	17221393	58	23.2	28		chr11:17221336-17221393	caggaggtgtcagaaaagttaccacagggataactggcttgtggcagccaagcgttca	28	92.1	9.7	0
chr11	23699850	23699898	49	17.4	20		chr11:23699850-23699898	TGCTAAGGATGTTGGAGCTTCATTGTTACTGAATACTTTCCCTTTTCTC	20	77.8	8.2	1	g -> t	23699874	19	18	94.7
chr11	32283749	32283779	31	10.9	13	Hba-a2	chr11:32283749-32283779	TGGGGGAAGATTGGTGGCCATGGTGCTGAAT	14	86.1	9.1	1	g -> t	32283762	12	1	8.3
chr11	32605152	32605191	40	25.9	30		chr11:32605152-32605191	AAAAGCCAGATTGTTTTTCTGGTTGGGAAAATGGGGTGCC	30	143	15.1	1	g -> t	32605164	25	20	80
chr11	32623087	32623098	12	10.2	12	Stk10	chr11:32623087-32623098	GTTCTGCTGATT	12	190.7	20.2	0
chr11	32662099	32662155	57	14	15		chr11:32662099-32662155	AAGGATTTGTCAATTCCTGGGCCCAATGTGCTCACATCTTTCAGTACACTCCATCCA	15	50.2	5.3	1	g -> t	32662107	14	13	92.9
chr11	32662502	32662559	58	16.9	20		chr11:32662502-32662559	TTTCAGCTATGGAGTGGATAGAGTGTACTGATAGATGTGAGCACATTGTGCCCAGGAA	20	65.8	7	0
chr11	33754817	33754852	36	25.2	28		chr11:33754817-33754852	cgccagcgagccgggcttcttacccatttaaagttt	28	148.3	15.7	0
chr11	33754858	33754869	12	10.6	13		chr11:33754858-33754869	taggttgagatc	14	222.5	23.6	0
chr11	33754874	33754919	46	70.4	81		chr11:33754874-33754919	cggccccaagacctctaatcattcgctttaccggataaaactgcgt	81	335.8	35.5	0
chr11	33754936	33755031	96	52.8	86		chr11:33754936-33755031	gagcgccagctatcctgagggaaacttcggagggaaccagctactagatggttcgattagtctttcgcccctatacccaggtcggacgaccgattt	101	200.6	21.2	1	g -> t	33754967	41	1	2.4
chr11	33754936	33755031	96	52.8	86		chr11:33754936-33755031	gagcgccagctatcctgagggaaacttcggagggaaccagctactagatggttcgattagtctttcgcccctatacccaggtcggacgaccgattt	101	200.6	21.2	2	g -> t	33755002	73	1	1.4
chr11	33754936	33755031	96	52.8	86		chr11:33754936-33755031	gagcgccagctatcctgagggaaacttcggagggaaccagctactagatggttcgattagtctttcgcccctatacccaggtcggacgaccgattt	101	200.6	21.2	3	c -> a	33755012	64	1	1.6
chr11	34695509	34695546	38	11.8	14		chr11:34695509-34695546	GGCAGAAACAACAGCTCAGGGAACAATGAGTTGCAGGG	14	70.3	7.4	1	c -> a	34695517	12	1	8.3
chr11	34695509	34695546	38	11.8	14		chr11:34695509-34695546	GGCAGAAACAACAGCTCAGGGAACAATGAGTTGCAGGG	14	70.3	7.4	2	c -> a	34695532	14	10	71.4
chr11	4178013	4178068	56	22.6	27		chr11:4178013-4178068	CTCTTGGGCCTCTTCACCTCTTCTGTACTCACTAGGCAACTGTTCCTTGTCCTTGC	27	91.9	9.7	1	g -> t	4178054	24	21	87.5
chr11	46456481	46456530	50	21.9	32	Havcr2	chr11:46456481-46456530	CTCTGATCATAAAGAATGTGACTCTGGATGACCATGGGACCTACTGCTGC	32	122	12.9	1	g -> t	46456498	25	25	100
chr11	48752611	48752664	54	31	35		chr11:48752611-48752664	GGCAGGCCACCCATCTCTCCTCATTTTTCTGGTAAGTTCATCACATCTTCTTTT	35	123.6	13.1	1	c -> a	48752654	32	17	53.1
chr11	48752611	48752664	54	31	35		chr11:48752611-48752664	GGCAGGCCACCCATCTCTCCTCATTTTTCTGGTAAGTTCATCACATCTTCTTTT	35	123.6	13.1	2	c -> a	48752660	31	1	3.2
chr11	48800865	48800932	68	167.8	217		chr11:48800865-48800932	GGAGCAATGATGACCCCAACATGCCATCTGAGTGGCTTTGCTGAAATCCAGAGGCTGTTTCTGAGCTG	218	611.3	64.7	1	g -> t	48800876	173	2	1.2
chr11	48800865	48800932	68	167.8	217		chr11:48800865-48800932	GGAGCAATGATGACCCCAACATGCCATCTGAGTGGCTTTGCTGAAATCCAGAGGCTGTTTCTGAGCTG	218	611.3	64.7	2	g -> t	48800894	191	1	0.5
chr11	48800865	48800932	68	167.8	217		chr11:48800865-48800932	GGAGCAATGATGACCCCAACATGCCATCTGAGTGGCTTTGCTGAAATCCAGAGGCTGTTTCTGAGCTG	218	611.3	64.7	3	g -> t	48800899	216	2	0.9
chr11	48800865	48800932	68	167.8	217		chr11:48800865-48800932	GGAGCAATGATGACCCCAACATGCCATCTGAGTGGCTTTGCTGAAATCCAGAGGCTGTTTCTGAGCTG	218	611.3	64.7	4	g -> t	48800915	217	1	0.5
chr11	48800865	48800932	68	167.8	217		chr11:48800865-48800932	GGAGCAATGATGACCCCAACATGCCATCTGAGTGGCTTTGCTGAAATCCAGAGGCTGTTTCTGAGCTG	218	611.3	64.7	5	g -> t	48800921	213	5	2.3
chr11	48800865	48800932	68	167.8	217		chr11:48800865-48800932	GGAGCAATGATGACCCCAACATGCCATCTGAGTGGCTTTGCTGAAATCCAGAGGCTGTTTCTGAGCTG	218	611.3	64.7	6	g -> t	48800927	49	1	2
chr11	48802033	48802107	75	37	61	Gnb2l1, Snord96a	chr11:48802033-48802107	ATCCTAGTGATGACAAGACGACATTGTCAACCAATCCCCCACAAGGGAATGAGGACATGTCCTGCAATTCTGAAT	61	155.1	16.4	1	g -> t	48802039	25	1	4
chr11	48803141	48803204	64	24.8	39	Snord96a	chr11:48803141-48803204	AACAGTGATGACCACAACATGCCATCTGAGTTGCTTTGCTGAAATCCAGAGGCTGTTTCTGAGC	39	116.2	12.3	0
chr11	48818541	48818577	37	448.9	490	TRNA_Val	chr11:48818541-48818577	Agtttccgtagtgtagtggttatcacgttcgcctcac	490	2525.4	267.3	1	g -> t	48818548	490	1	0.2
chr11	48818541	48818577	37	448.9	490	TRNA_Val	chr11:48818541-48818577	Agtttccgtagtgtagtggttatcacgttcgcctcac	490	2525.4	267.3	2	g -> t	48818559	490	1	0.2
chr11	48818541	48818577	37	448.9	490	TRNA_Val	chr11:48818541-48818577	Agtttccgtagtgtagtggttatcacgttcgcctcac	490	2525.4	267.3	3	g -> t	48818567	490	4	0.8
chr11	48818541	48818577	37	448.9	490	TRNA_Val	chr11:48818541-48818577	Agtttccgtagtgtagtggttatcacgttcgcctcac	490	2525.4	267.3	4	g -> t	48818571	490	1	0.2
chr11	48833883	48833940	58	11.7	14	TRNA_Lys	chr11:48833883-48833940	cgcccaacgtggggctcgaacccacgaccctgagattaagagtctcatgctctaccga	14	46	4.9	0
chr11	48856636	48856672	37	110.7	122	TRNA_Val	chr11:48856636-48856672	Agtttccgtagtgtagtggttatcacgttcgcctaac	122	628.8	66.6	0
chr11	50297276	50297340	65	13.4	19	Canx	chr11:50297276-50297340	AGCTTCtcctcttcttcctcttcatccctcttgttcttctcttcttccttcccttcttcATCCTT	24	70.4	7.5	0
chr11	50379936	50379990	55	13.7	15	Hnrnph1	chr11:50379936-50379990	CAAGGAAGAAATTGTTCAGTTCTTCTCAGGTATGTAGTCCTGTTTGTTGCTGAGC	17	58.9	6.2	1	g -> t	50379949	12	10	83.3
chr11	50379936	50379990	55	13.7	15	Hnrnph1	chr11:50379936-50379990	CAAGGAAGAAATTGTTCAGTTCTTCTCAGGTATGTAGTCCTGTTTGTTGCTGAGC	17	58.9	6.2	2	g -> t	50379969	15	2	13.3
chr11	50379936	50379990	55	13.7	15	Hnrnph1	chr11:50379936-50379990	CAAGGAAGAAATTGTTCAGTTCTTCTCAGGTATGTAGTCCTGTTTGTTGCTGAGC	17	58.9	6.2	3	g -> t	50379981	14	1	7.1
chr11	51737835	51737922	88	499.4	810		chr11:51737835-51737922	TGAACAAAGGACTGCCATCTGCTCTGCCCCTGACTGATATAAGATCAACACCACAAACAAGGTGTCTCTTTGCCCATTGCCAGGGGTG	818	1772.6	187.6	1	c -> a	51737853	661	1	0.2
chr11	51737835	51737922	88	499.4	810		chr11:51737835-51737922	TGAACAAAGGACTGCCATCTGCTCTGCCCCTGACTGATATAAGATCAACACCACAAACAAGGTGTCTCTTTGCCCATTGCCAGGGGTG	818	1772.6	187.6	2	c -> a	51737856	761	1	0.1
chr11	51737835	51737922	88	499.4	810		chr11:51737835-51737922	TGAACAAAGGACTGCCATCTGCTCTGCCCCTGACTGATATAAGATCAACACCACAAACAAGGTGTCTCTTTGCCCATTGCCAGGGGTG	818	1772.6	187.6	3	c -> a	51737862	781	1	0.1
chr11	51737835	51737922	88	499.4	810		chr11:51737835-51737922	TGAACAAAGGACTGCCATCTGCTCTGCCCCTGACTGATATAAGATCAACACCACAAACAAGGTGTCTCTTTGCCCATTGCCAGGGGTG	818	1772.6	187.6	4	c -> a	51737868	807	1	0.1
chr11	51737835	51737922	88	499.4	810		chr11:51737835-51737922	TGAACAAAGGACTGCCATCTGCTCTGCCCCTGACTGATATAAGATCAACACCACAAACAAGGTGTCTCTTTGCCCATTGCCAGGGGTG	818	1772.6	187.6	5	g -> t	51737870	808	1	0.1
chr11	51737835	51737922	88	499.4	810		chr11:51737835-51737922	TGAACAAAGGACTGCCATCTGCTCTGCCCCTGACTGATATAAGATCAACACCACAAACAAGGTGTCTCTTTGCCCATTGCCAGGGGTG	818	1772.6	187.6	6	c -> a	51737883	810	1	0.1
chr11	51737835	51737922	88	499.4	810		chr11:51737835-51737922	TGAACAAAGGACTGCCATCTGCTCTGCCCCTGACTGATATAAGATCAACACCACAAACAAGGTGTCTCTTTGCCCATTGCCAGGGGTG	818	1772.6	187.6	7	c -> a	51737886	810	1	0.1
chr11	51737835	51737922	88	499.4	810		chr11:51737835-51737922	TGAACAAAGGACTGCCATCTGCTCTGCCCCTGACTGATATAAGATCAACACCACAAACAAGGTGTCTCTTTGCCCATTGCCAGGGGTG	818	1772.6	187.6	8	c -> a	51737892	682	578	84.8
chr11	51737835	51737922	88	499.4	810		chr11:51737835-51737922	TGAACAAAGGACTGCCATCTGCTCTGCCCCTGACTGATATAAGATCAACACCACAAACAAGGTGTCTCTTTGCCCATTGCCAGGGGTG	818	1772.6	187.6	9	g -> t	51737898	703	1	0.1
chr11	51988710	51988759	50	16.8	19		chr11:51988710-51988759	AACACAGTTAGTTACAAGCAACTCTCGTGCCACAGTGAGAGCTCTTCAGC	19	72.5	7.7	1	c -> a	51988742	19	14	73.7
chr11	53411784	53411827	44	17.9	19		chr11:53411784-53411827	TAGTATTCACTATGTGTGTGTGAATAAGTATCCTGTTTCTCTTT	19	82.3	8.7	1	g -> t	53411797	19	19	100
chr11	54619930	54619978	49	16.2	19	Rapgef6	chr11:54619930-54619978	AGAAGGACCTGTTGATTCTGAGGATGAAGAGGAGGAGGAAGAAGAGATT	19	73.9	7.8	1	g -> t	54619940	15	10	66.7
chr11	55482776	55482829	54	12.4	13	Gm12238	chr11:55482776-55482829	TGAAGAGAGAGGGCTTTGCAGTGTCCTCCCTCTATATGAAATGGCTGGACAGTA	13	45.9	4.9	1	g -> t	55482793	13	1	7.7
chr11	57654202	57654239	38	15.8	17		chr11:57654202-57654239	CAAGTGAGAACTGTTCCTTCTTGCCTGTTTCTTCCTGT	17	85.3	9	1	g -> t	57654214	17	17	100
chr11	58302191	58302248	58	231.3	297	TRNA_Glu	chr11:58302191-58302248	atcgaacccgggccgcggcggtgagagcgccgaatcctaaccactagaccaccaggga	297	976.5	103.4	1	c -> a	58302197	148	1	0.7
chr11	58302191	58302248	58	231.3	297	TRNA_Glu	chr11:58302191-58302248	atcgaacccgggccgcggcggtgagagcgccgaatcctaaccactagaccaccaggga	297	976.5	103.4	2	c -> a	58302220	297	1	0.3
chr11	58302191	58302248	58	231.3	297	TRNA_Glu	chr11:58302191-58302248	atcgaacccgggccgcggcggtgagagcgccgaatcctaaccactagaccaccaggga	297	976.5	103.4	3	c -> a	58302221	297	1	0.3
chr11	58302191	58302248	58	231.3	297	TRNA_Glu	chr11:58302191-58302248	atcgaacccgggccgcggcggtgagagcgccgaatcctaaccactagaccaccaggga	297	976.5	103.4	4	c -> a	58302227	297	1	0.3
chr11	58302191	58302248	58	231.3	297	TRNA_Glu	chr11:58302191-58302248	atcgaacccgggccgcggcggtgagagcgccgaatcctaaccactagaccaccaggga	297	976.5	103.4	5	c -> a	58302239	295	1	0.3
chr11	58302191	58302248	58	231.3	297	TRNA_Glu	chr11:58302191-58302248	atcgaacccgggccgcggcggtgagagcgccgaatcctaaccactagaccaccaggga	297	976.5	103.4	6	c -> a	58302240	294	1	0.3
chr11	58302191	58302248	58	231.3	297	TRNA_Glu	chr11:58302191-58302248	atcgaacccgggccgcggcggtgagagcgccgaatcctaaccactagaccaccaggga	297	976.5	103.4	7	c -> a	58302243	292	1	0.3
chr11	59215449	59215479	31	11	12		chr11:59215449-59215479	TAAGCAGATGAACATTCTGCACTCCCCAAAA	12	73.8	7.8	1	c -> a	59215461	11	7	63.6
chr11	62338904	62338929	26	10.4	12	Ncor1	chr11:62338904-62338929	ACAGTCCCCTGGTGACATCAGGGCGC	12	88	9.3	1	c -> a	62338919	10	10	100
chr11	62603073	62603150	78	256.8	433	Snord49b	chr11:62603073-62603150	CTGCAATGATGATGAAACTAGAAAAAAAAGGAAGTGCCGTCCGATGCGACAACTGACGACATCCCTAGTTAGCTGACT	446	1090.4	115.4	1	g -> t	62603080	408	1	0.2
chr11	62603073	62603150	78	256.8	433	Snord49b	chr11:62603073-62603150	CTGCAATGATGATGAAACTAGAAAAAAAAGGAAGTGCCGTCCGATGCGACAACTGACGACATCCCTAGTTAGCTGACT	446	1090.4	115.4	2	g -> t	62603083	413	1	0.2
chr11	62603073	62603150	78	256.8	433	Snord49b	chr11:62603073-62603150	CTGCAATGATGATGAAACTAGAAAAAAAAGGAAGTGCCGTCCGATGCGACAACTGACGACATCCCTAGTTAGCTGACT	446	1090.4	115.4	3	g -> t	62603086	415	1	0.2
chr11	62603073	62603150	78	256.8	433	Snord49b	chr11:62603073-62603150	CTGCAATGATGATGAAACTAGAAAAAAAAGGAAGTGCCGTCCGATGCGACAACTGACGACATCCCTAGTTAGCTGACT	446	1090.4	115.4	4	g -> t	62603103	431	2	0.5
chr11	62603073	62603150	78	256.8	433	Snord49b	chr11:62603073-62603150	CTGCAATGATGATGAAACTAGAAAAAAAAGGAAGTGCCGTCCGATGCGACAACTGACGACATCCCTAGTTAGCTGACT	446	1090.4	115.4	5	g -> t	62603111	363	4	1.1
chr11	62603073	62603150	78	256.8	433	Snord49b	chr11:62603073-62603150	CTGCAATGATGATGAAACTAGAAAAAAAAGGAAGTGCCGTCCGATGCGACAACTGACGACATCCCTAGTTAGCTGACT	446	1090.4	115.4	6	g -> t	62603115	345	1	0.3
chr11	62603073	62603150	78	256.8	433	Snord49b	chr11:62603073-62603150	CTGCAATGATGATGAAACTAGAAAAAAAAGGAAGTGCCGTCCGATGCGACAACTGACGACATCCCTAGTTAGCTGACT	446	1090.4	115.4	7	g -> t	62603118	315	4	1.3
chr11	62603073	62603150	78	256.8	433	Snord49b	chr11:62603073-62603150	CTGCAATGATGATGAAACTAGAAAAAAAAGGAAGTGCCGTCCGATGCGACAACTGACGACATCCCTAGTTAGCTGACT	446	1090.4	115.4	8	g -> t	62603130	91	1	1.1
chr11	62603449	62603521	73	226.5	302	Snord49a	chr11:62603449-62603521	CTGCTGTGATGAGATGACTAAGTAGGAAGTGCCGTCAGAGTCGATAACTGACGATAACTGCTCCTGGCTGACT	307	801.9	84.9	1	g -> t	62603454	235	88	37.4
chr11	62603449	62603521	73	226.5	302	Snord49a	chr11:62603449-62603521	CTGCTGTGATGAGATGACTAAGTAGGAAGTGCCGTCAGAGTCGATAACTGACGATAACTGCTCCTGGCTGACT	307	801.9	84.9	2	g -> t	62603456	273	1	0.4
chr11	62603449	62603521	73	226.5	302	Snord49a	chr11:62603449-62603521	CTGCTGTGATGAGATGACTAAGTAGGAAGTGCCGTCAGAGTCGATAACTGACGATAACTGCTCCTGGCTGACT	307	801.9	84.9	3	g -> t	62603461	280	1	0.4
chr11	62603449	62603521	73	226.5	302	Snord49a	chr11:62603449-62603521	CTGCTGTGATGAGATGACTAAGTAGGAAGTGCCGTCAGAGTCGATAACTGACGATAACTGCTCCTGGCTGACT	307	801.9	84.9	4	g -> t	62603488	296	1	0.3
chr11	62603449	62603521	73	226.5	302	Snord49a	chr11:62603449-62603521	CTGCTGTGATGAGATGACTAAGTAGGAAGTGCCGTCAGAGTCGATAACTGACGATAACTGCTCCTGGCTGACT	307	801.9	84.9	5	c -> a	62603512	26	1	3.8
chr11	62604512	62604586	75	745.3	1371	2410006H16Rik, Snord65	chr11:62604512-62604586	ATCAAATGATGATATCACCTAAAATAGCTGGAATTACCGGCAGATTGGTAGTGGTGAGCCTATGGTTTTCTGAAG	1372	3488.4	369.3	1	g -> t	62604541	319	2	0.6
chr11	62604512	62604586	75	745.3	1371	2410006H16Rik, Snord65	chr11:62604512-62604586	ATCAAATGATGATATCACCTAAAATAGCTGGAATTACCGGCAGATTGGTAGTGGTGAGCCTATGGTTTTCTGAAG	1372	3488.4	369.3	2	g -> t	62604542	321	2	0.6
chr11	62604512	62604586	75	745.3	1371	2410006H16Rik, Snord65	chr11:62604512-62604586	ATCAAATGATGATATCACCTAAAATAGCTGGAATTACCGGCAGATTGGTAGTGGTGAGCCTATGGTTTTCTGAAG	1372	3488.4	369.3	3	g -> t	62604558	1371	3	0.2
chr11	62604512	62604586	75	745.3	1371	2410006H16Rik, Snord65	chr11:62604512-62604586	ATCAAATGATGATATCACCTAAAATAGCTGGAATTACCGGCAGATTGGTAGTGGTGAGCCTATGGTTTTCTGAAG	1372	3488.4	369.3	4	g -> t	62604559	1371	4	0.3
chr11	62604512	62604586	75	745.3	1371	2410006H16Rik, Snord65	chr11:62604512-62604586	ATCAAATGATGATATCACCTAAAATAGCTGGAATTACCGGCAGATTGGTAGTGGTGAGCCTATGGTTTTCTGAAG	1372	3488.4	369.3	5	g -> t	62604565	1371	1	0.1
chr11	62604512	62604586	75	745.3	1371	2410006H16Rik, Snord65	chr11:62604512-62604586	ATCAAATGATGATATCACCTAAAATAGCTGGAATTACCGGCAGATTGGTAGTGGTGAGCCTATGGTTTTCTGAAG	1372	3488.4	369.3	6	g -> t	62604567	1371	2	0.1
chr11	62604512	62604586	75	745.3	1371	2410006H16Rik, Snord65	chr11:62604512-62604586	ATCAAATGATGATATCACCTAAAATAGCTGGAATTACCGGCAGATTGGTAGTGGTGAGCCTATGGTTTTCTGAAG	1372	3488.4	369.3	7	c -> a	62604571	1263	2	0.2
chr11	62604512	62604586	75	745.3	1371	2410006H16Rik, Snord65	chr11:62604512-62604586	ATCAAATGATGATATCACCTAAAATAGCTGGAATTACCGGCAGATTGGTAGTGGTGAGCCTATGGTTTTCTGAAG	1372	3488.4	369.3	8	g -> t	62604575	1260	1	0.1
chr11	62604512	62604586	75	745.3	1371	2410006H16Rik, Snord65	chr11:62604512-62604586	ATCAAATGATGATATCACCTAAAATAGCTGGAATTACCGGCAGATTGGTAGTGGTGAGCCTATGGTTTTCTGAAG	1372	3488.4	369.3	9	g -> t	62604576	1260	1	0.1
chr11	62604724	62604791	68	13.2	21	2410006H16Rik	chr11:62604724-62604791	GTTCTGGGTGGGCACATTTGGTAATCCTGTCTGTACCACAGGATCTTCTATGCCTTTTAAAAATAAAC	23	64.5	6.8	1	g -> t	62604756	11	9	81.8
chr11	6619808	6619843	36	14.5	15		chr11:6619808-6619843	TGATGTCTGTGACTCCATTTATCCCTGAACCTAGCA	15	79.5	8.4	0
chr11	6619844	6619895	52	72.5	86		chr11:6619844-6619895	TGGGGAACAGAGCTCAGGAGTCACAGAGTTTCTATGGCAGCCTTCTGGGCCA	91	333.7	35.3	1	g -> t	6619848	75	1	1.3
chr11	6619844	6619895	52	72.5	86		chr11:6619844-6619895	TGGGGAACAGAGCTCAGGAGTCACAGAGTTTCTATGGCAGCCTTCTGGGCCA	91	333.7	35.3	2	c -> a	6619851	75	3	4
chr11	6619844	6619895	52	72.5	86		chr11:6619844-6619895	TGGGGAACAGAGCTCAGGAGTCACAGAGTTTCTATGGCAGCCTTCTGGGCCA	91	333.7	35.3	3	c -> a	6619867	85	2	2.4
chr11	6620318	6620355	38	11.6	12	Snora5c	chr11:6620318-6620355	GCAATGTCTGCAACCAAACTTATCCCTAGGTCCCAGGG	12	60.2	6.4	0
chr11	69040962	69041071	110	3825.1	7503	TRNA_Asp	chr11:69040962-69041071	GAGAGAACGTTCTTCAGCTTACtcctcgttagtatagtggtgagtatccccgcctgtcacgcgggagaccggggttcgattccccgacggggagAAGTGCTTTTTATTTT	7655	13270.4	1404.8	1	c -> a	69040979	2164	1	0
chr11	69040962	69041071	110	3825.1	7503	TRNA_Asp	chr11:69040962-69041071	GAGAGAACGTTCTTCAGCTTACtcctcgttagtatagtggtgagtatccccgcctgtcacgcgggagaccggggttcgattccccgacggggagAAGTGCTTTTTATTTT	7655	13270.4	1404.8	2	c -> a	69040986	6574	1	0
chr11	69040962	69041071	110	3825.1	7503	TRNA_Asp	chr11:69040962-69041071	GAGAGAACGTTCTTCAGCTTACtcctcgttagtatagtggtgagtatccccgcctgtcacgcgggagaccggggttcgattccccgacggggagAAGTGCTTTTTATTTT	7655	13270.4	1404.8	3	g -> t	69040989	6624	21	0.3
chr11	69040962	69041071	110	3825.1	7503	TRNA_Asp	chr11:69040962-69041071	GAGAGAACGTTCTTCAGCTTACtcctcgttagtatagtggtgagtatccccgcctgtcacgcgggagaccggggttcgattccccgacggggagAAGTGCTTTTTATTTT	7655	13270.4	1404.8	4	g -> t	69040993	6656	16	0.2
chr11	69040962	69041071	110	3825.1	7503	TRNA_Asp	chr11:69040962-69041071	GAGAGAACGTTCTTCAGCTTACtcctcgttagtatagtggtgagtatccccgcctgtcacgcgggagaccggggttcgattccccgacggggagAAGTGCTTTTTATTTT	7655	13270.4	1404.8	5	g -> t	69040998	6676	6	0.1
chr11	69040962	69041071	110	3825.1	7503	TRNA_Asp	chr11:69040962-69041071	GAGAGAACGTTCTTCAGCTTACtcctcgttagtatagtggtgagtatccccgcctgtcacgcgggagaccggggttcgattccccgacggggagAAGTGCTTTTTATTTT	7655	13270.4	1404.8	6	g -> t	69041003	6677	4	0.1
chr11	69040962	69041071	110	3825.1	7503	TRNA_Asp	chr11:69040962-69041071	GAGAGAACGTTCTTCAGCTTACtcctcgttagtatagtggtgagtatccccgcctgtcacgcgggagaccggggttcgattccccgacggggagAAGTGCTTTTTATTTT	7655	13270.4	1404.8	7	g -> t	69041005	6701	9	0.1
chr11	69040962	69041071	110	3825.1	7503	TRNA_Asp	chr11:69040962-69041071	GAGAGAACGTTCTTCAGCTTACtcctcgttagtatagtggtgagtatccccgcctgtcacgcgggagaccggggttcgattccccgacggggagAAGTGCTTTTTATTTT	7655	13270.4	1404.8	8	c -> a	69041009	6703	1	0
chr11	69040962	69041071	110	3825.1	7503	TRNA_Asp	chr11:69040962-69041071	GAGAGAACGTTCTTCAGCTTACtcctcgttagtatagtggtgagtatccccgcctgtcacgcgggagaccggggttcgattccccgacggggagAAGTGCTTTTTATTTT	7655	13270.4	1404.8	9	c -> a	69041010	6696	1	0
chr11	69040962	69041071	110	3825.1	7503	TRNA_Asp	chr11:69040962-69041071	GAGAGAACGTTCTTCAGCTTACtcctcgttagtatagtggtgagtatccccgcctgtcacgcgggagaccggggttcgattccccgacggggagAAGTGCTTTTTATTTT	7655	13270.4	1404.8	10	c -> a	69041011	6697	1	0
chr11	69040962	69041071	110	3825.1	7503	TRNA_Asp	chr11:69040962-69041071	GAGAGAACGTTCTTCAGCTTACtcctcgttagtatagtggtgagtatccccgcctgtcacgcgggagaccggggttcgattccccgacggggagAAGTGCTTTTTATTTT	7655	13270.4	1404.8	11	c -> a	69041012	6697	3	0
chr11	69040962	69041071	110	3825.1	7503	TRNA_Asp	chr11:69040962-69041071	GAGAGAACGTTCTTCAGCTTACtcctcgttagtatagtggtgagtatccccgcctgtcacgcgggagaccggggttcgattccccgacggggagAAGTGCTTTTTATTTT	7655	13270.4	1404.8	12	g -> t	69041013	6698	3	0
chr11	69040962	69041071	110	3825.1	7503	TRNA_Asp	chr11:69040962-69041071	GAGAGAACGTTCTTCAGCTTACtcctcgttagtatagtggtgagtatccccgcctgtcacgcgggagaccggggttcgattccccgacggggagAAGTGCTTTTTATTTT	7655	13270.4	1404.8	13	c -> a	69041015	6637	2	0
chr11	69040962	69041071	110	3825.1	7503	TRNA_Asp	chr11:69040962-69041071	GAGAGAACGTTCTTCAGCTTACtcctcgttagtatagtggtgagtatccccgcctgtcacgcgggagaccggggttcgattccccgacggggagAAGTGCTTTTTATTTT	7655	13270.4	1404.8	14	g -> t	69041017	6138	5892	96
chr11	69040962	69041071	110	3825.1	7503	TRNA_Asp	chr11:69040962-69041071	GAGAGAACGTTCTTCAGCTTACtcctcgttagtatagtggtgagtatccccgcctgtcacgcgggagaccggggttcgattccccgacggggagAAGTGCTTTTTATTTT	7655	13270.4	1404.8	15	c -> a	69041019	7471	15	0.2
chr11	69040962	69041071	110	3825.1	7503	TRNA_Asp	chr11:69040962-69041071	GAGAGAACGTTCTTCAGCTTACtcctcgttagtatagtggtgagtatccccgcctgtcacgcgggagaccggggttcgattccccgacggggagAAGTGCTTTTTATTTT	7655	13270.4	1404.8	16	c -> a	69041021	7501	3	0
chr11	69040962	69041071	110	3825.1	7503	TRNA_Asp	chr11:69040962-69041071	GAGAGAACGTTCTTCAGCTTACtcctcgttagtatagtggtgagtatccccgcctgtcacgcgggagaccggggttcgattccccgacggggagAAGTGCTTTTTATTTT	7655	13270.4	1404.8	17	g -> t	69041022	7463	9	0.1
chr11	69040962	69041071	110	3825.1	7503	TRNA_Asp	chr11:69040962-69041071	GAGAGAACGTTCTTCAGCTTACtcctcgttagtatagtggtgagtatccccgcctgtcacgcgggagaccggggttcgattccccgacggggagAAGTGCTTTTTATTTT	7655	13270.4	1404.8	18	c -> a	69041023	7454	1	0
chr11	69040962	69041071	110	3825.1	7503	TRNA_Asp	chr11:69040962-69041071	GAGAGAACGTTCTTCAGCTTACtcctcgttagtatagtggtgagtatccccgcctgtcacgcgggagaccggggttcgattccccgacggggagAAGTGCTTTTTATTTT	7655	13270.4	1404.8	19	g -> t	69041024	7432	6	0.1
chr11	69040962	69041071	110	3825.1	7503	TRNA_Asp	chr11:69040962-69041071	GAGAGAACGTTCTTCAGCTTACtcctcgttagtatagtggtgagtatccccgcctgtcacgcgggagaccggggttcgattccccgacggggagAAGTGCTTTTTATTTT	7655	13270.4	1404.8	20	g -> t	69041025	7392	3	0
chr11	69040962	69041071	110	3825.1	7503	TRNA_Asp	chr11:69040962-69041071	GAGAGAACGTTCTTCAGCTTACtcctcgttagtatagtggtgagtatccccgcctgtcacgcgggagaccggggttcgattccccgacggggagAAGTGCTTTTTATTTT	7655	13270.4	1404.8	21	g -> t	69041026	7394	3	0
chr11	69040962	69041071	110	3825.1	7503	TRNA_Asp	chr11:69040962-69041071	GAGAGAACGTTCTTCAGCTTACtcctcgttagtatagtggtgagtatccccgcctgtcacgcgggagaccggggttcgattccccgacggggagAAGTGCTTTTTATTTT	7655	13270.4	1404.8	22	g -> t	69041028	7354	16	0.2
chr11	69040962	69041071	110	3825.1	7503	TRNA_Asp	chr11:69040962-69041071	GAGAGAACGTTCTTCAGCTTACtcctcgttagtatagtggtgagtatccccgcctgtcacgcgggagaccggggttcgattccccgacggggagAAGTGCTTTTTATTTT	7655	13270.4	1404.8	23	c -> a	69041030	7354	2	0
chr11	69040962	69041071	110	3825.1	7503	TRNA_Asp	chr11:69040962-69041071	GAGAGAACGTTCTTCAGCTTACtcctcgttagtatagtggtgagtatccccgcctgtcacgcgggagaccggggttcgattccccgacggggagAAGTGCTTTTTATTTT	7655	13270.4	1404.8	24	g -> t	69041032	7349	4	0.1
chr11	69040962	69041071	110	3825.1	7503	TRNA_Asp	chr11:69040962-69041071	GAGAGAACGTTCTTCAGCTTACtcctcgttagtatagtggtgagtatccccgcctgtcacgcgggagaccggggttcgattccccgacggggagAAGTGCTTTTTATTTT	7655	13270.4	1404.8	25	g -> t	69041033	5629	12	0.2
chr11	69040962	69041071	110	3825.1	7503	TRNA_Asp	chr11:69040962-69041071	GAGAGAACGTTCTTCAGCTTACtcctcgttagtatagtggtgagtatccccgcctgtcacgcgggagaccggggttcgattccccgacggggagAAGTGCTTTTTATTTT	7655	13270.4	1404.8	26	g -> t	69041034	5630	9	0.2
chr11	69040962	69041071	110	3825.1	7503	TRNA_Asp	chr11:69040962-69041071	GAGAGAACGTTCTTCAGCTTACtcctcgttagtatagtggtgagtatccccgcctgtcacgcgggagaccggggttcgattccccgacggggagAAGTGCTTTTTATTTT	7655	13270.4	1404.8	27	g -> t	69041035	5548	11	0.2
chr11	69040962	69041071	110	3825.1	7503	TRNA_Asp	chr11:69040962-69041071	GAGAGAACGTTCTTCAGCTTACtcctcgttagtatagtggtgagtatccccgcctgtcacgcgggagaccggggttcgattccccgacggggagAAGTGCTTTTTATTTT	7655	13270.4	1404.8	28	g -> t	69041039	5389	3	0.1
chr11	69040962	69041071	110	3825.1	7503	TRNA_Asp	chr11:69040962-69041071	GAGAGAACGTTCTTCAGCTTACtcctcgttagtatagtggtgagtatccccgcctgtcacgcgggagaccggggttcgattccccgacggggagAAGTGCTTTTTATTTT	7655	13270.4	1404.8	29	g -> t	69041047	1005	1	0.1
chr11	69040962	69041071	110	3825.1	7503	TRNA_Asp	chr11:69040962-69041071	GAGAGAACGTTCTTCAGCTTACtcctcgttagtatagtggtgagtatccccgcctgtcacgcgggagaccggggttcgattccccgacggggagAAGTGCTTTTTATTTT	7655	13270.4	1404.8	30	g -> t	69041051	990	3	0.3
chr11	69040962	69041071	110	3825.1	7503	TRNA_Asp	chr11:69040962-69041071	GAGAGAACGTTCTTCAGCTTACtcctcgttagtatagtggtgagtatccccgcctgtcacgcgggagaccggggttcgattccccgacggggagAAGTGCTTTTTATTTT	7655	13270.4	1404.8	31	g -> t	69041052	982	2	0.2
chr11	69040962	69041071	110	3825.1	7503	TRNA_Asp	chr11:69040962-69041071	GAGAGAACGTTCTTCAGCTTACtcctcgttagtatagtggtgagtatccccgcctgtcacgcgggagaccggggttcgattccccgacggggagAAGTGCTTTTTATTTT	7655	13270.4	1404.8	32	g -> t	69041055	950	1	0.1
chr11	69040962	69041071	110	3825.1	7503	TRNA_Asp	chr11:69040962-69041071	GAGAGAACGTTCTTCAGCTTACtcctcgttagtatagtggtgagtatccccgcctgtcacgcgggagaccggggttcgattccccgacggggagAAGTGCTTTTTATTTT	7655	13270.4	1404.8	33	g -> t	69041058	915	2	0.2
chr11	69041312	69041348	37	14.8	16	TRNA_Gly	chr11:69041312-69041348	ttggaaggcagctatgctcaccactataccaccaacg	16	82.5	8.7	0
chr11	69063071	69063125	55	13.7	16	TRNA_Ser	chr11:69063071-69063125	gcagagcacaatggattagcagtccatcgccttaaccactcggccacctcgtcCA	16	55.5	5.9	1	c -> a	69063090	13	11	84.6
chr11	69073472	69073530	59	137.1	158		chr11:69073472-69073530	tagaaaatgatgattggagcttgcatgatctgctgattagcatttccatgcaatcagga	159	513.9	54.4	1	g -> t	69073494	158	2	1.3
chr11	69118807	69118864	58	102.9	156	TRNA_Gly	chr11:69118807-69118864	aatcgaacccgggcctcccgcgtggcaggcgagaattctaccactgaaccaccaatgc	159	522.8	55.3	1	c -> a	69118832	133	31	23.3
chr11	69118807	69118864	58	102.9	156	TRNA_Gly	chr11:69118807-69118864	aatcgaacccgggcctcccgcgtggcaggcgagaattctaccactgaaccaccaatgc	159	522.8	55.3	2	c -> a	69118836	156	1	0.6
chr11	69118807	69118864	58	102.9	156	TRNA_Gly	chr11:69118807-69118864	aatcgaacccgggcctcccgcgtggcaggcgagaattctaccactgaaccaccaatgc	159	522.8	55.3	3	c -> a	69118859	154	1	0.6
chr11	69350455	69350496	42	44.1	48		chr11:69350455-69350496	GCCCCATCAGTCAGCATTTCATCCTGTTCACCAGCTCCTCCT	49	222.5	23.6	0
chr11	69649194	69649227	34	11.1	12	Fxr2	chr11:69649194-69649227	CGAGGACTCTGTACAAGTGCCCAGGAACCTGGTT	12	67.3	7.1	1	g -> t	69649204	12	12	100
chr11	69667833	69667868	36	12.5	13		chr11:69667833-69667868	TACATGTAGGCAGCCAGAGGAGGGCAAAGGAAACAA	13	68.9	7.3	1	c -> a	69667866	12	1	8.3
chr11	69667877	69667930	54	33.2	42		chr11:69667877-69667930	TGTCCACCAGAGACCTCAGGCACGCCTGGTTTTCTTCCAAGTTGCTACGTTCCT	47	166	17.6	0
chr11	69667931	69667976	46	14.9	17		chr11:69667931-69667976	GAAAAGGGCACACAGTCAGCCCTTTGGAGAGGGAATCACCTTGGAC	17	70.5	7.5	1	c -> a	69667943	14	2	14.3
chr11	69668850	69668897	48	113.5	129		chr11:69668850-69668897	CTGCTCTCAGAATACAAGGACTGATCCTTTGCCCAAAGCTTCCCTGAT	131	520.4	55.1	1	c -> a	69668864	119	25	21
chr11	69668850	69668897	48	113.5	129		chr11:69668850-69668897	CTGCTCTCAGAATACAAGGACTGATCCTTTGCCCAAAGCTTCCCTGAT	131	520.4	55.1	2	c -> a	69668893	124	1	0.8
chr11	69668937	69668994	58	27.6	37		chr11:69668937-69668994	GCTAAGGTAACAACAGGGAAGCCAGGCTCAGATGACACGCATGGGGTTCATCACAGAG	40	131.5	13.9	1	c -> a	69668972	35	2	5.7
chr11	69668937	69668994	58	27.6	37		chr11:69668937-69668994	GCTAAGGTAACAACAGGGAAGCCAGGCTCAGATGACACGCATGGGGTTCATCACAGAG	40	131.5	13.9	2	g -> t	69668982	19	1	5.3
chr11	69668937	69668994	58	27.6	37		chr11:69668937-69668994	GCTAAGGTAACAACAGGGAAGCCAGGCTCAGATGACACGCATGGGGTTCATCACAGAG	40	131.5	13.9	3	c -> a	69668990	19	4	21.1
chr11	69669639	69669779	141	5400.6	13805		chr11:69669639-69669779	GTGCCCTAGGCATGAAACAGCTTTGGCCACCAAGCCAGGCATCAAGCTAGGATGAACAAAGGACTGCCATTTGCTCTGCCCCTGACTGATATAAGAACAACACCACAAACAAGGTGCCTCTTTGCCCATTGCCAGGGGTGT	13842	18720.2	1981.7	1	g -> t	69669700	554	1	0.2
chr11	69669639	69669779	141	5400.6	13805		chr11:69669639-69669779	GTGCCCTAGGCATGAAACAGCTTTGGCCACCAAGCCAGGCATCAAGCTAGGATGAACAAAGGACTGCCATTTGCTCTGCCCCTGACTGATATAAGAACAACACCACAAACAAGGTGCCTCTTTGCCCATTGCCAGGGGTGT	13842	18720.2	1981.7	2	c -> a	69669705	7546	4	0.1
chr11	69669639	69669779	141	5400.6	13805		chr11:69669639-69669779	GTGCCCTAGGCATGAAACAGCTTTGGCCACCAAGCCAGGCATCAAGCTAGGATGAACAAAGGACTGCCATTTGCTCTGCCCCTGACTGATATAAGAACAACACCACAAACAAGGTGCCTCTTTGCCCATTGCCAGGGGTGT	13842	18720.2	1981.7	3	c -> a	69669706	7989	3	0
chr11	69669639	69669779	141	5400.6	13805		chr11:69669639-69669779	GTGCCCTAGGCATGAAACAGCTTTGGCCACCAAGCCAGGCATCAAGCTAGGATGAACAAAGGACTGCCATTTGCTCTGCCCCTGACTGATATAAGAACAACACCACAAACAAGGTGCCTCTTTGCCCATTGCCAGGGGTGT	13842	18720.2	1981.7	4	c -> a	69669712	8003	8	0.1
chr11	69669639	69669779	141	5400.6	13805		chr11:69669639-69669779	GTGCCCTAGGCATGAAACAGCTTTGGCCACCAAGCCAGGCATCAAGCTAGGATGAACAAAGGACTGCCATTTGCTCTGCCCCTGACTGATATAAGAACAACACCACAAACAAGGTGCCTCTTTGCCCATTGCCAGGGGTGT	13842	18720.2	1981.7	5	c -> a	69669714	8004	7	0.1
chr11	69669639	69669779	141	5400.6	13805		chr11:69669639-69669779	GTGCCCTAGGCATGAAACAGCTTTGGCCACCAAGCCAGGCATCAAGCTAGGATGAACAAAGGACTGCCATTTGCTCTGCCCCTGACTGATATAAGAACAACACCACAAACAAGGTGCCTCTTTGCCCATTGCCAGGGGTGT	13842	18720.2	1981.7	6	c -> a	69669717	8005	7	0.1
chr11	69669639	69669779	141	5400.6	13805		chr11:69669639-69669779	GTGCCCTAGGCATGAAACAGCTTTGGCCACCAAGCCAGGCATCAAGCTAGGATGAACAAAGGACTGCCATTTGCTCTGCCCCTGACTGATATAAGAACAACACCACAAACAAGGTGCCTCTTTGCCCATTGCCAGGGGTGT	13842	18720.2	1981.7	7	c -> a	69669718	8006	59	0.7
chr11	69669639	69669779	141	5400.6	13805		chr11:69669639-69669779	GTGCCCTAGGCATGAAACAGCTTTGGCCACCAAGCCAGGCATCAAGCTAGGATGAACAAAGGACTGCCATTTGCTCTGCCCCTGACTGATATAAGAACAACACCACAAACAAGGTGCCTCTTTGCCCATTGCCAGGGGTGT	13842	18720.2	1981.7	8	c -> a	69669719	8007	5	0.1
chr11	69669639	69669779	141	5400.6	13805		chr11:69669639-69669779	GTGCCCTAGGCATGAAACAGCTTTGGCCACCAAGCCAGGCATCAAGCTAGGATGAACAAAGGACTGCCATTTGCTCTGCCCCTGACTGATATAAGAACAACACCACAAACAAGGTGCCTCTTTGCCCATTGCCAGGGGTGT	13842	18720.2	1981.7	9	c -> a	69669720	8008	3	0
chr11	69669639	69669779	141	5400.6	13805		chr11:69669639-69669779	GTGCCCTAGGCATGAAACAGCTTTGGCCACCAAGCCAGGCATCAAGCTAGGATGAACAAAGGACTGCCATTTGCTCTGCCCCTGACTGATATAAGAACAACACCACAAACAAGGTGCCTCTTTGCCCATTGCCAGGGGTGT	13842	18720.2	1981.7	10	g -> t	69669722	8010	1	0
chr11	69669639	69669779	141	5400.6	13805		chr11:69669639-69669779	GTGCCCTAGGCATGAAACAGCTTTGGCCACCAAGCCAGGCATCAAGCTAGGATGAACAAAGGACTGCCATTTGCTCTGCCCCTGACTGATATAAGAACAACACCACAAACAAGGTGCCTCTTTGCCCATTGCCAGGGGTGT	13842	18720.2	1981.7	11	c -> a	69669724	8012	5	0.1
chr11	69669639	69669779	141	5400.6	13805		chr11:69669639-69669779	GTGCCCTAGGCATGAAACAGCTTTGGCCACCAAGCCAGGCATCAAGCTAGGATGAACAAAGGACTGCCATTTGCTCTGCCCCTGACTGATATAAGAACAACACCACAAACAAGGTGCCTCTTTGCCCATTGCCAGGGGTGT	13842	18720.2	1981.7	12	g -> t	69669726	8014	26	0.3
chr11	69669639	69669779	141	5400.6	13805		chr11:69669639-69669779	GTGCCCTAGGCATGAAACAGCTTTGGCCACCAAGCCAGGCATCAAGCTAGGATGAACAAAGGACTGCCATTTGCTCTGCCCCTGACTGATATAAGAACAACACCACAAACAAGGTGCCTCTTTGCCCATTGCCAGGGGTGT	13842	18720.2	1981.7	13	c -> a	69669736	8007	8	0.1
chr11	69669639	69669779	141	5400.6	13805		chr11:69669639-69669779	GTGCCCTAGGCATGAAACAGCTTTGGCCACCAAGCCAGGCATCAAGCTAGGATGAACAAAGGACTGCCATTTGCTCTGCCCCTGACTGATATAAGAACAACACCACAAACAAGGTGCCTCTTTGCCCATTGCCAGGGGTGT	13842	18720.2	1981.7	14	c -> a	69669739	7993	8	0.1
chr11	69669639	69669779	141	5400.6	13805		chr11:69669639-69669779	GTGCCCTAGGCATGAAACAGCTTTGGCCACCAAGCCAGGCATCAAGCTAGGATGAACAAAGGACTGCCATTTGCTCTGCCCCTGACTGATATAAGAACAACACCACAAACAAGGTGCCTCTTTGCCCATTGCCAGGGGTGT	13842	18720.2	1981.7	15	c -> a	69669741	7992	4	0.1
chr11	69669639	69669779	141	5400.6	13805		chr11:69669639-69669779	GTGCCCTAGGCATGAAACAGCTTTGGCCACCAAGCCAGGCATCAAGCTAGGATGAACAAAGGACTGCCATTTGCTCTGCCCCTGACTGATATAAGAACAACACCACAAACAAGGTGCCTCTTTGCCCATTGCCAGGGGTGT	13842	18720.2	1981.7	16	c -> a	69669742	7993	4	0.1
chr11	69669639	69669779	141	5400.6	13805		chr11:69669639-69669779	GTGCCCTAGGCATGAAACAGCTTTGGCCACCAAGCCAGGCATCAAGCTAGGATGAACAAAGGACTGCCATTTGCTCTGCCCCTGACTGATATAAGAACAACACCACAAACAAGGTGCCTCTTTGCCCATTGCCAGGGGTGT	13842	18720.2	1981.7	17	c -> a	69669744	7991	1	0
chr11	69669639	69669779	141	5400.6	13805		chr11:69669639-69669779	GTGCCCTAGGCATGAAACAGCTTTGGCCACCAAGCCAGGCATCAAGCTAGGATGAACAAAGGACTGCCATTTGCTCTGCCCCTGACTGATATAAGAACAACACCACAAACAAGGTGCCTCTTTGCCCATTGCCAGGGGTGT	13842	18720.2	1981.7	18	c -> a	69669748	6843	5327	77.8
chr11	69669639	69669779	141	5400.6	13805		chr11:69669639-69669779	GTGCCCTAGGCATGAAACAGCTTTGGCCACCAAGCCAGGCATCAAGCTAGGATGAACAAAGGACTGCCATTTGCTCTGCCCCTGACTGATATAAGAACAACACCACAAACAAGGTGCCTCTTTGCCCATTGCCAGGGGTGT	13842	18720.2	1981.7	19	g -> t	69669751	7139	1	0
chr11	69669639	69669779	141	5400.6	13805		chr11:69669639-69669779	GTGCCCTAGGCATGAAACAGCTTTGGCCACCAAGCCAGGCATCAAGCTAGGATGAACAAAGGACTGCCATTTGCTCTGCCCCTGACTGATATAAGAACAACACCACAAACAAGGTGCCTCTTTGCCCATTGCCAGGGGTGT	13842	18720.2	1981.7	20	g -> t	69669754	7146	1	0
chr11	69669639	69669779	141	5400.6	13805		chr11:69669639-69669779	GTGCCCTAGGCATGAAACAGCTTTGGCCACCAAGCCAGGCATCAAGCTAGGATGAACAAAGGACTGCCATTTGCTCTGCCCCTGACTGATATAAGAACAACACCACAAACAAGGTGCCTCTTTGCCCATTGCCAGGGGTGT	13842	18720.2	1981.7	21	c -> a	69669755	7145	1	0
chr11	69669639	69669779	141	5400.6	13805		chr11:69669639-69669779	GTGCCCTAGGCATGAAACAGCTTTGGCCACCAAGCCAGGCATCAAGCTAGGATGAACAAAGGACTGCCATTTGCTCTGCCCCTGACTGATATAAGAACAACACCACAAACAAGGTGCCTCTTTGCCCATTGCCAGGGGTGT	13842	18720.2	1981.7	22	c -> a	69669756	7142	3	0
chr11	70644327	70644400	74	53.1	84	Slc25a11	chr11:70644327-70644400	TATTTCAATCCAATTTATTAAGTCCTCAGGGAGGAGGAAGGCCACATCTTCCACCATAGACCCTTTGTCATCTT	89	229.3	24.3	1	g -> t	70644357	83	1	1.2
chr11	70644327	70644400	74	53.1	84	Slc25a11	chr11:70644327-70644400	TATTTCAATCCAATTTATTAAGTCCTCAGGGAGGAGGAAGGCCACATCTTCCACCATAGACCCTTTGTCATCTT	89	229.3	24.3	2	c -> a	70644371	79	75	94.9
chr11	70644327	70644400	74	53.1	84	Slc25a11	chr11:70644327-70644400	TATTTCAATCCAATTTATTAAGTCCTCAGGGAGGAGGAAGGCCACATCTTCCACCATAGACCCTTTGTCATCTT	89	229.3	24.3	3	c -> a	70644374	79	1	1.3
chr11	72730572	72730606	35	10.3	11	Ankfy1	chr11:72730572-72730606	TGGAGAGAGAAGATGTGGTCTTCCTCTATCTGATT	11	59.9	6.3	1	g -> t	72730586	10	10	100
chr11	72732398	72732443	46	13.6	14	Ankfy1	chr11:72732398-72732443	AAAGGGATCCAAAGAGGTAAGGAGAAAGAAATGTTACATTTTTCTC	14	58	6.1	1	g -> t	72732430	14	6	42.9
chr11	72865797	72865827	31	10.6	11	Zzef1	chr11:72865797-72865827	GTTTTCTCTGACTCCTTTGTCTTCCTAGTTG	11	67.7	7.2	0
chr11	72981676	72981716	41	10.7	11		chr11:72981676-72981716	AAGAGGACGTAGGCAAGTCTCTCAGGTGTGTCCTACCTGGC	11	51.2	5.4	1	g -> t	72981705	11	11	100
chr11	74905429	74905486	58	23.1	27	Snord91a, Srr	chr11:74905429-74905486	AAGTCAATGATGGTCATGCCCAAGATGTCTGAACCTGTCTGAAGCATCTTTTTGATGT	29	95.3	10.1	1	g -> t	74905485	26	1	3.8
chr11	78181299	78181361	63	59.6	80	Snord42a	chr11:78181299-78181361	CAGCATCAGTGGTTCCTTTGTTGGTGTCATTCTTTTCCAAACATTGAGTTTTCCATCATTTGC	80	242.1	25.6	1	c -> a	78181314	68	1	1.5
chr11	78181299	78181361	63	59.6	80	Snord42a	chr11:78181299-78181361	CAGCATCAGTGGTTCCTTTGTTGGTGTCATTCTTTTCCAAACATTGAGTTTTCCATCATTTGC	80	242.1	25.6	2	c -> a	78181340	77	15	19.5
chr11	78181689	78181754	66	51.4	69	Snord4a	chr11:78181689-78181754	GCATCAGACAATAGATCACAATCATCTTTATCAGACTTTGGTCGCTAAATAATGTCATCACATGCA	69	199.4	21.1	1	c -> a	78181697	33	7	21.2
chr11	78181689	78181754	66	51.4	69	Snord4a	chr11:78181689-78181754	GCATCAGACAATAGATCACAATCATCTTTATCAGACTTTGGTCGCTAAATAATGTCATCACATGCA	69	199.4	21.1	2	c -> a	78181707	66	8	12.1
chr11	78181689	78181754	66	51.4	69	Snord4a	chr11:78181689-78181754	GCATCAGACAATAGATCACAATCATCTTTATCAGACTTTGGTCGCTAAATAATGTCATCACATGCA	69	199.4	21.1	3	c -> a	78181749	36	24	66.7
chr11	78183047	78183124	78	87338.6	126632	Snord42b	chr11:78183047-78183124	TGCCAGCATGTGCATCAGTGGTTCCTTTGAAGACATCACAGGTCTCAGGAGACTTCAGATTTTTTCCATCATATGCAC	126747	309867	32802.3	1	g -> t	78183056	1490	2	0.1
chr11	78183047	78183124	78	87338.6	126632	Snord42b	chr11:78183047-78183124	TGCCAGCATGTGCATCAGTGGTTCCTTTGAAGACATCACAGGTCTCAGGAGACTTCAGATTTTTTCCATCATATGCAC	126747	309867	32802.3	2	c -> a	78183059	7988	8	0.1
chr11	78183047	78183124	78	87338.6	126632	Snord42b	chr11:78183047-78183124	TGCCAGCATGTGCATCAGTGGTTCCTTTGAAGACATCACAGGTCTCAGGAGACTTCAGATTTTTTCCATCATATGCAC	126747	309867	32802.3	3	c -> a	78183062	8002	1	0
chr11	78183047	78183124	78	87338.6	126632	Snord42b	chr11:78183047-78183124	TGCCAGCATGTGCATCAGTGGTTCCTTTGAAGACATCACAGGTCTCAGGAGACTTCAGATTTTTTCCATCATATGCAC	126747	309867	32802.3	4	c -> a	78183070	8010	1	0
chr11	78183047	78183124	78	87338.6	126632	Snord42b	chr11:78183047-78183124	TGCCAGCATGTGCATCAGTGGTTCCTTTGAAGACATCACAGGTCTCAGGAGACTTCAGATTTTTTCCATCATATGCAC	126747	309867	32802.3	5	c -> a	78183071	8011	1	0
chr11	78183047	78183124	78	87338.6	126632	Snord42b	chr11:78183047-78183124	TGCCAGCATGTGCATCAGTGGTTCCTTTGAAGACATCACAGGTCTCAGGAGACTTCAGATTTTTTCCATCATATGCAC	126747	309867	32802.3	6	g -> t	78183075	8015	1	0
chr11	78183047	78183124	78	87338.6	126632	Snord42b	chr11:78183047-78183124	TGCCAGCATGTGCATCAGTGGTTCCTTTGAAGACATCACAGGTCTCAGGAGACTTCAGATTTTTTCCATCATATGCAC	126747	309867	32802.3	7	c -> a	78183080	8017	5	0.1
chr11	78183047	78183124	78	87338.6	126632	Snord42b	chr11:78183047-78183124	TGCCAGCATGTGCATCAGTGGTTCCTTTGAAGACATCACAGGTCTCAGGAGACTTCAGATTTTTTCCATCATATGCAC	126747	309867	32802.3	8	c -> a	78183083	7460	4	0.1
chr11	78183047	78183124	78	87338.6	126632	Snord42b	chr11:78183047-78183124	TGCCAGCATGTGCATCAGTGGTTCCTTTGAAGACATCACAGGTCTCAGGAGACTTCAGATTTTTTCCATCATATGCAC	126747	309867	32802.3	9	c -> a	78183085	7425	6829	92
chr11	78183047	78183124	78	87338.6	126632	Snord42b	chr11:78183047-78183124	TGCCAGCATGTGCATCAGTGGTTCCTTTGAAGACATCACAGGTCTCAGGAGACTTCAGATTTTTTCCATCATATGCAC	126747	309867	32802.3	10	g -> t	78183088	7926	1	0
chr11	78183047	78183124	78	87338.6	126632	Snord42b	chr11:78183047-78183124	TGCCAGCATGTGCATCAGTGGTTCCTTTGAAGACATCACAGGTCTCAGGAGACTTCAGATTTTTTCCATCATATGCAC	126747	309867	32802.3	11	c -> a	78183090	7981	7	0.1
chr11	78183047	78183124	78	87338.6	126632	Snord42b	chr11:78183047-78183124	TGCCAGCATGTGCATCAGTGGTTCCTTTGAAGACATCACAGGTCTCAGGAGACTTCAGATTTTTTCCATCATATGCAC	126747	309867	32802.3	12	c -> a	78183092	7916	12	0.2
chr11	78183047	78183124	78	87338.6	126632	Snord42b	chr11:78183047-78183124	TGCCAGCATGTGCATCAGTGGTTCCTTTGAAGACATCACAGGTCTCAGGAGACTTCAGATTTTTTCCATCATATGCAC	126747	309867	32802.3	13	g -> t	78183094	7886	1	0
chr11	78183047	78183124	78	87338.6	126632	Snord42b	chr11:78183047-78183124	TGCCAGCATGTGCATCAGTGGTTCCTTTGAAGACATCACAGGTCTCAGGAGACTTCAGATTTTTTCCATCATATGCAC	126747	309867	32802.3	14	g -> t	78183095	7810	1	0
chr11	78183047	78183124	78	87338.6	126632	Snord42b	chr11:78183047-78183124	TGCCAGCATGTGCATCAGTGGTTCCTTTGAAGACATCACAGGTCTCAGGAGACTTCAGATTTTTTCCATCATATGCAC	126747	309867	32802.3	15	c -> a	78183099	6245	10	0.2
chr11	78183047	78183124	78	87338.6	126632	Snord42b	chr11:78183047-78183124	TGCCAGCATGTGCATCAGTGGTTCCTTTGAAGACATCACAGGTCTCAGGAGACTTCAGATTTTTTCCATCATATGCAC	126747	309867	32802.3	16	c -> a	78183102	5068	3	0.1
chr11	7869765	7869849	85	3832.1	5765	TRNA_Asp	chr11:7869765-7869849	AAGTAGGCGTTGtcctcgttagtatagtggtgagtatccccgcctgtcacgcgggagaccggggttcgattccccgacggggagA	5796	13002.9	1376.5	1	g -> t	7869773	949	1	0.1
chr11	7869765	7869849	85	3832.1	5765	TRNA_Asp	chr11:7869765-7869849	AAGTAGGCGTTGtcctcgttagtatagtggtgagtatccccgcctgtcacgcgggagaccggggttcgattccccgacggggagA	5796	13002.9	1376.5	2	c -> a	7869778	5583	1	0
chr11	7869765	7869849	85	3832.1	5765	TRNA_Asp	chr11:7869765-7869849	AAGTAGGCGTTGtcctcgttagtatagtggtgagtatccccgcctgtcacgcgggagaccggggttcgattccccgacggggagA	5796	13002.9	1376.5	3	c -> a	7869779	5640	1	0
chr11	7869765	7869849	85	3832.1	5765	TRNA_Asp	chr11:7869765-7869849	AAGTAGGCGTTGtcctcgttagtatagtggtgagtatccccgcctgtcacgcgggagaccggggttcgattccccgacggggagA	5796	13002.9	1376.5	4	g -> t	7869782	5682	24	0.4
chr11	7869765	7869849	85	3832.1	5765	TRNA_Asp	chr11:7869765-7869849	AAGTAGGCGTTGtcctcgttagtatagtggtgagtatccccgcctgtcacgcgggagaccggggttcgattccccgacggggagA	5796	13002.9	1376.5	5	g -> t	7869786	5713	13	0.2
chr11	7869765	7869849	85	3832.1	5765	TRNA_Asp	chr11:7869765-7869849	AAGTAGGCGTTGtcctcgttagtatagtggtgagtatccccgcctgtcacgcgggagaccggggttcgattccccgacggggagA	5796	13002.9	1376.5	6	g -> t	7869791	5732	2	0
chr11	7869765	7869849	85	3832.1	5765	TRNA_Asp	chr11:7869765-7869849	AAGTAGGCGTTGtcctcgttagtatagtggtgagtatccccgcctgtcacgcgggagaccggggttcgattccccgacggggagA	5796	13002.9	1376.5	7	g -> t	7869793	5720	2	0
chr11	7869765	7869849	85	3832.1	5765	TRNA_Asp	chr11:7869765-7869849	AAGTAGGCGTTGtcctcgttagtatagtggtgagtatccccgcctgtcacgcgggagaccggggttcgattccccgacggggagA	5796	13002.9	1376.5	8	g -> t	7869794	5723	2	0
chr11	7869765	7869849	85	3832.1	5765	TRNA_Asp	chr11:7869765-7869849	AAGTAGGCGTTGtcctcgttagtatagtggtgagtatccccgcctgtcacgcgggagaccggggttcgattccccgacggggagA	5796	13002.9	1376.5	9	g -> t	7869796	5740	7	0.1
chr11	7869765	7869849	85	3832.1	5765	TRNA_Asp	chr11:7869765-7869849	AAGTAGGCGTTGtcctcgttagtatagtggtgagtatccccgcctgtcacgcgggagaccggggttcgattccccgacggggagA	5796	13002.9	1376.5	10	g -> t	7869798	5758	15	0.3
chr11	7869765	7869849	85	3832.1	5765	TRNA_Asp	chr11:7869765-7869849	AAGTAGGCGTTGtcctcgttagtatagtggtgagtatccccgcctgtcacgcgggagaccggggttcgattccccgacggggagA	5796	13002.9	1376.5	11	c -> a	7869802	5758	2	0
chr11	7869765	7869849	85	3832.1	5765	TRNA_Asp	chr11:7869765-7869849	AAGTAGGCGTTGtcctcgttagtatagtggtgagtatccccgcctgtcacgcgggagaccggggttcgattccccgacggggagA	5796	13002.9	1376.5	12	c -> a	7869803	5758	3	0.1
chr11	7869765	7869849	85	3832.1	5765	TRNA_Asp	chr11:7869765-7869849	AAGTAGGCGTTGtcctcgttagtatagtggtgagtatccccgcctgtcacgcgggagaccggggttcgattccccgacggggagA	5796	13002.9	1376.5	13	c -> a	7869804	5758	1	0
chr11	7869765	7869849	85	3832.1	5765	TRNA_Asp	chr11:7869765-7869849	AAGTAGGCGTTGtcctcgttagtatagtggtgagtatccccgcctgtcacgcgggagaccggggttcgattccccgacggggagA	5796	13002.9	1376.5	14	c -> a	7869805	5758	3	0.1
chr11	7869765	7869849	85	3832.1	5765	TRNA_Asp	chr11:7869765-7869849	AAGTAGGCGTTGtcctcgttagtatagtggtgagtatccccgcctgtcacgcgggagaccggggttcgattccccgacggggagA	5796	13002.9	1376.5	15	g -> t	7869806	5758	9	0.2
chr11	7869765	7869849	85	3832.1	5765	TRNA_Asp	chr11:7869765-7869849	AAGTAGGCGTTGtcctcgttagtatagtggtgagtatccccgcctgtcacgcgggagaccggggttcgattccccgacggggagA	5796	13002.9	1376.5	16	c -> a	7869808	5707	1	0
chr11	7869765	7869849	85	3832.1	5765	TRNA_Asp	chr11:7869765-7869849	AAGTAGGCGTTGtcctcgttagtatagtggtgagtatccccgcctgtcacgcgggagaccggggttcgattccccgacggggagA	5796	13002.9	1376.5	17	g -> t	7869810	5278	5081	96.3
chr11	7869765	7869849	85	3832.1	5765	TRNA_Asp	chr11:7869765-7869849	AAGTAGGCGTTGtcctcgttagtatagtggtgagtatccccgcctgtcacgcgggagaccggggttcgattccccgacggggagA	5796	13002.9	1376.5	18	c -> a	7869812	5765	8	0.1
chr11	7869765	7869849	85	3832.1	5765	TRNA_Asp	chr11:7869765-7869849	AAGTAGGCGTTGtcctcgttagtatagtggtgagtatccccgcctgtcacgcgggagaccggggttcgattccccgacggggagA	5796	13002.9	1376.5	19	c -> a	7869814	5760	3	0.1
chr11	7869765	7869849	85	3832.1	5765	TRNA_Asp	chr11:7869765-7869849	AAGTAGGCGTTGtcctcgttagtatagtggtgagtatccccgcctgtcacgcgggagaccggggttcgattccccgacggggagA	5796	13002.9	1376.5	20	g -> t	7869815	5759	12	0.2
chr11	7869765	7869849	85	3832.1	5765	TRNA_Asp	chr11:7869765-7869849	AAGTAGGCGTTGtcctcgttagtatagtggtgagtatccccgcctgtcacgcgggagaccggggttcgattccccgacggggagA	5796	13002.9	1376.5	21	g -> t	7869817	5754	10	0.2
chr11	7869765	7869849	85	3832.1	5765	TRNA_Asp	chr11:7869765-7869849	AAGTAGGCGTTGtcctcgttagtatagtggtgagtatccccgcctgtcacgcgggagaccggggttcgattccccgacggggagA	5796	13002.9	1376.5	22	g -> t	7869818	5754	2	0
chr11	7869765	7869849	85	3832.1	5765	TRNA_Asp	chr11:7869765-7869849	AAGTAGGCGTTGtcctcgttagtatagtggtgagtatccccgcctgtcacgcgggagaccggggttcgattccccgacggggagA	5796	13002.9	1376.5	23	g -> t	7869819	5751	2	0
chr11	7869765	7869849	85	3832.1	5765	TRNA_Asp	chr11:7869765-7869849	AAGTAGGCGTTGtcctcgttagtatagtggtgagtatccccgcctgtcacgcgggagaccggggttcgattccccgacggggagA	5796	13002.9	1376.5	24	g -> t	7869821	5751	8	0.1
chr11	7869765	7869849	85	3832.1	5765	TRNA_Asp	chr11:7869765-7869849	AAGTAGGCGTTGtcctcgttagtatagtggtgagtatccccgcctgtcacgcgggagaccggggttcgattccccgacggggagA	5796	13002.9	1376.5	25	c -> a	7869823	5751	1	0
chr11	7869765	7869849	85	3832.1	5765	TRNA_Asp	chr11:7869765-7869849	AAGTAGGCGTTGtcctcgttagtatagtggtgagtatccccgcctgtcacgcgggagaccggggttcgattccccgacggggagA	5796	13002.9	1376.5	26	g -> t	7869825	5718	2	0
chr11	7869765	7869849	85	3832.1	5765	TRNA_Asp	chr11:7869765-7869849	AAGTAGGCGTTGtcctcgttagtatagtggtgagtatccccgcctgtcacgcgggagaccggggttcgattccccgacggggagA	5796	13002.9	1376.5	27	g -> t	7869826	5005	13	0.3
chr11	7869765	7869849	85	3832.1	5765	TRNA_Asp	chr11:7869765-7869849	AAGTAGGCGTTGtcctcgttagtatagtggtgagtatccccgcctgtcacgcgggagaccggggttcgattccccgacggggagA	5796	13002.9	1376.5	28	g -> t	7869827	5003	14	0.3
chr11	7869765	7869849	85	3832.1	5765	TRNA_Asp	chr11:7869765-7869849	AAGTAGGCGTTGtcctcgttagtatagtggtgagtatccccgcctgtcacgcgggagaccggggttcgattccccgacggggagA	5796	13002.9	1376.5	29	g -> t	7869828	4955	17	0.3
chr11	79087664	79087710	47	19.3	23		chr11:79087664-79087710	tgccaccatgcctgtctCAGCTACTTTGAAGTCACAGATCAAGGGCT	23	93.3	9.9	1	c -> a	79087698	21	19	90.5
chr11	80402597	80402646	50	39.8	45	Zfp207	chr11:80402597-80402646	TATGGGTTGAACTCCTCAGTTTAATACAATTTGTGTTTTTGTTAACTAGC	45	171.6	18.2	1	g -> t	80402629	45	40	88.9
chr11	80402597	80402646	50	39.8	45	Zfp207	chr11:80402597-80402646	TATGGGTTGAACTCCTCAGTTTAATACAATTTGTGTTTTTGTTAACTAGC	45	171.6	18.2	2	g -> t	80402631	45	1	2.2
chr11	83271503	83271564	62	26.6	37		chr11:83271503-83271564	ttctcggccttttggctaagatcaagtgtagtatctgttcttatcagtttaatatctgatac	39	120	12.7	0
chr11	83271571	83271673	103	52.2	102		chr11:83271571-83271673	tatccgaggacaatatattaaatggatttttggaactaggagttggaataggagcttgctccgtccactccacgcatcgacctggtattgcagtacctccagg	128	237	25.1	0
chr11	84836621	84836688	68	36.6	46	Ggnbp2	chr11:84836621-84836688	TCCCTCGGTGCAGGCAACATCTGAACCTTCTCGAGAACCTGTTTCACTTCCTTCCATGCTAGATGAAT	51	143	15.1	1	c -> a	84836638	40	34	85
chr11	86294813	86294853	41	11.6	12		chr11:86294813-86294853	tgaagacagaacaagtccaagaacaaaaaggaaccagaaga	12	55.8	5.9	1	c -> a	86294824	12	12	100
chr11	86719435	86719472	38	18.2	20	Cltc	chr11:86719435-86719472	AACTAACAGGTAAGAAACAAATACCTCAGGGTTAAGAA	20	100.4	10.6	1	c -> a	86719452	20	20	100
chr11	87422897	87423024	128	46.2	95		chr11:87422897-87423024	cacgaaggtggttttcccagggcgaggcttatccattgcactccggatgtgctgacccctgcgatttccccaaatgcgggaaactcgactgcataatttgtggtagtgggggactgcgttcgcgctct	149	222	23.5	1	g -> t	87422934	19	1	5.3
chr11	87422897	87423024	128	46.2	95		chr11:87422897-87423024	cacgaaggtggttttcccagggcgaggcttatccattgcactccggatgtgctgacccctgcgatttccccaaatgcgggaaactcgactgcataatttgtggtagtgggggactgcgttcgcgctct	149	222	23.5	2	g -> t	87422945	93	2	2.2
chr11	87422897	87423024	128	46.2	95		chr11:87422897-87423024	cacgaaggtggttttcccagggcgaggcttatccattgcactccggatgtgctgacccctgcgatttccccaaatgcgggaaactcgactgcataatttgtggtagtgggggactgcgttcgcgctct	149	222	23.5	3	c -> a	87422985	53	1	1.9
chr11	87422897	87423024	128	46.2	95		chr11:87422897-87423024	cacgaaggtggttttcccagggcgaggcttatccattgcactccggatgtgctgacccctgcgatttccccaaatgcgggaaactcgactgcataatttgtggtagtgggggactgcgttcgcgctct	149	222	23.5	4	g -> t	87422996	32	3	9.4
chr11	87426746	87426876	131	39.1	82		chr11:87426746-87426876	cacgaaggtggttttcccagggcgaggcttatccattgcactccggatgtgctgacccctgcgatttccccaaatgcgggaaactcgactgcataatttgtggtagtgggggactgcgttcgcgctctccc	130	189.2	20	1	g -> t	87426783	15	2	13.3
chr11	87426746	87426876	131	39.1	82		chr11:87426746-87426876	cacgaaggtggttttcccagggcgaggcttatccattgcactccggatgtgctgacccctgcgatttccccaaatgcgggaaactcgactgcataatttgtggtagtgggggactgcgttcgcgctctccc	130	189.2	20	2	g -> t	87426794	82	1	1.2
chr11	87426746	87426876	131	39.1	82		chr11:87426746-87426876	cacgaaggtggttttcccagggcgaggcttatccattgcactccggatgtgctgacccctgcgatttccccaaatgcgggaaactcgactgcataatttgtggtagtgggggactgcgttcgcgctctccc	130	189.2	20	3	g -> t	87426806	79	1	1.3
chr11	87426746	87426876	131	39.1	82		chr11:87426746-87426876	cacgaaggtggttttcccagggcgaggcttatccattgcactccggatgtgctgacccctgcgatttccccaaatgcgggaaactcgactgcataatttgtggtagtgggggactgcgttcgcgctctccc	130	189.2	20	4	g -> t	87426845	28	1	3.6
chr11	87443257	87443451	195	79.7	148		chr11:87443257-87443451	catttctatagttcgttactagagaagtttctctgactgtgtagagcacccgaaaccacgaggacgagacgtagcgttccctcctgagcgtgaagccggctctaggtgctgcttgactgcagctgcctcctgccattgatgatcgttcttccctcctttgggagggtgagagggagggaacgcagtctgagtggA	345	337.4	35.7	1	g -> t	87443283	68	1	1.5
chr11	87443257	87443451	195	79.7	148		chr11:87443257-87443451	catttctatagttcgttactagagaagtttctctgactgtgtagagcacccgaaaccacgaggacgagacgtagcgttccctcctgagcgtgaagccggctctaggtgctgcttgactgcagctgcctcctgccattgatgatcgttcttccctcctttgggagggtgagagggagggaacgcagtctgagtggA	345	337.4	35.7	2	g -> t	87443295	73	16	21.9
chr11	87443257	87443451	195	79.7	148		chr11:87443257-87443451	catttctatagttcgttactagagaagtttctctgactgtgtagagcacccgaaaccacgaggacgagacgtagcgttccctcctgagcgtgaagccggctctaggtgctgcttgactgcagctgcctcctgccattgatgatcgttcttccctcctttgggagggtgagagggagggaacgcagtctgagtggA	345	337.4	35.7	3	g -> t	87443297	76	1	1.3
chr11	87443257	87443451	195	79.7	148		chr11:87443257-87443451	catttctatagttcgttactagagaagtttctctgactgtgtagagcacccgaaaccacgaggacgagacgtagcgttccctcctgagcgtgaagccggctctaggtgctgcttgactgcagctgcctcctgccattgatgatcgttcttccctcctttgggagggtgagagggagggaacgcagtctgagtggA	345	337.4	35.7	4	g -> t	87443401	110	1	0.9
chr11	87443257	87443451	195	79.7	148		chr11:87443257-87443451	catttctatagttcgttactagagaagtttctctgactgtgtagagcacccgaaaccacgaggacgagacgtagcgttccctcctgagcgtgaagccggctctaggtgctgcttgactgcagctgcctcctgccattgatgatcgttcttccctcctttgggagggtgagagggagggaacgcagtctgagtggA	345	337.4	35.7	5	c -> a	87443404	112	1	0.9
chr11	87443257	87443451	195	79.7	148		chr11:87443257-87443451	catttctatagttcgttactagagaagtttctctgactgtgtagagcacccgaaaccacgaggacgagacgtagcgttccctcctgagcgtgaagccggctctaggtgctgcttgactgcagctgcctcctgccattgatgatcgttcttccctcctttgggagggtgagagggagggaacgcagtctgagtggA	345	337.4	35.7	6	g -> t	87443428	148	1	0.7
chr11	87448648	87448841	194	85.4	140		chr11:87448648-87448841	atttctatagttcgttactagagaagtttctctgactgtgtagagcacccgaaaccacgaggacgagacgtagcgttccctcctgagcgtgaagccggctctaggtgctgcttgactgcagctgcctcctgccattgatgatcgttcttccctcctttgggagggtgagagggagggaacgcagtctgagtggA	360	353.9	37.5	1	g -> t	87448685	99	17	17.2
chr11	87448648	87448841	194	85.4	140		chr11:87448648-87448841	atttctatagttcgttactagagaagtttctctgactgtgtagagcacccgaaaccacgaggacgagacgtagcgttccctcctgagcgtgaagccggctctaggtgctgcttgactgcagctgcctcctgccattgatgatcgttcttccctcctttgggagggtgagagggagggaacgcagtctgagtggA	360	353.9	37.5	2	g -> t	87448709	99	1	1
chr11	87448648	87448841	194	85.4	140		chr11:87448648-87448841	atttctatagttcgttactagagaagtttctctgactgtgtagagcacccgaaaccacgaggacgagacgtagcgttccctcctgagcgtgaagccggctctaggtgctgcttgactgcagctgcctcctgccattgatgatcgttcttccctcctttgggagggtgagagggagggaacgcagtctgagtggA	360	353.9	37.5	3	g -> t	87448714	44	1	2.3
chr11	87448648	87448841	194	85.4	140		chr11:87448648-87448841	atttctatagttcgttactagagaagtttctctgactgtgtagagcacccgaaaccacgaggacgagacgtagcgttccctcctgagcgtgaagccggctctaggtgctgcttgactgcagctgcctcctgccattgatgatcgttcttccctcctttgggagggtgagagggagggaacgcagtctgagtggA	360	353.9	37.5	4	g -> t	87448771	113	1	0.9
chr11	87448648	87448841	194	85.4	140		chr11:87448648-87448841	atttctatagttcgttactagagaagtttctctgactgtgtagagcacccgaaaccacgaggacgagacgtagcgttccctcctgagcgtgaagccggctctaggtgctgcttgactgcagctgcctcctgccattgatgatcgttcttccctcctttgggagggtgagagggagggaacgcagtctgagtggA	360	353.9	37.5	5	g -> t	87448784	116	1	0.9
chr11	87448648	87448841	194	85.4	140		chr11:87448648-87448841	atttctatagttcgttactagagaagtttctctgactgtgtagagcacccgaaaccacgaggacgagacgtagcgttccctcctgagcgtgaagccggctctaggtgctgcttgactgcagctgcctcctgccattgatgatcgttcttccctcctttgggagggtgagagggagggaacgcagtctgagtggA	360	353.9	37.5	6	g -> t	87448824	119	1	0.8
chr11	87462306	87462500	195	90.8	149		chr11:87462306-87462500	catttctatagttcgttactagagaagtttctctgactgtgtagagcacccgaaaccacgaggacgagacgtagcgttccctcctgagcgtgaagccggctctaggtgctgcttgactgcagctgcctcctgccattgatgatcgttcttccctcctttgggagggtgagagggagggaacgcagtctgagtggA	377	368.7	39	1	g -> t	87462344	94	19	20.2
chr11	87462306	87462500	195	90.8	149		chr11:87462306-87462500	catttctatagttcgttactagagaagtttctctgactgtgtagagcacccgaaaccacgaggacgagacgtagcgttccctcctgagcgtgaagccggctctaggtgctgcttgactgcagctgcctcctgccattgatgatcgttcttccctcctttgggagggtgagagggagggaacgcagtctgagtggA	377	368.7	39	2	g -> t	87462346	100	4	4
chr11	87462306	87462500	195	90.8	149		chr11:87462306-87462500	catttctatagttcgttactagagaagtttctctgactgtgtagagcacccgaaaccacgaggacgagacgtagcgttccctcctgagcgtgaagccggctctaggtgctgcttgactgcagctgcctcctgccattgatgatcgttcttccctcctttgggagggtgagagggagggaacgcagtctgagtggA	377	368.7	39	3	g -> t	87462373	57	1	1.8
chr11	87462306	87462500	195	90.8	149		chr11:87462306-87462500	catttctatagttcgttactagagaagtttctctgactgtgtagagcacccgaaaccacgaggacgagacgtagcgttccctcctgagcgtgaagccggctctaggtgctgcttgactgcagctgcctcctgccattgatgatcgttcttccctcctttgggagggtgagagggagggaacgcagtctgagtggA	377	368.7	39	4	g -> t	87462400	48	1	2.1
chr11	87462306	87462500	195	90.8	149		chr11:87462306-87462500	catttctatagttcgttactagagaagtttctctgactgtgtagagcacccgaaaccacgaggacgagacgtagcgttccctcctgagcgtgaagccggctctaggtgctgcttgactgcagctgcctcctgccattgatgatcgttcttccctcctttgggagggtgagagggagggaacgcagtctgagtggA	377	368.7	39	5	g -> t	87462430	115	1	0.9
chr11	87462306	87462500	195	90.8	149		chr11:87462306-87462500	catttctatagttcgttactagagaagtttctctgactgtgtagagcacccgaaaccacgaggacgagacgtagcgttccctcctgagcgtgaagccggctctaggtgctgcttgactgcagctgcctcctgccattgatgatcgttcttccctcctttgggagggtgagagggagggaacgcagtctgagtggA	377	368.7	39	6	g -> t	87462487	122	1	0.8
chr11	87471388	87471582	195	93.7	172		chr11:87471388-87471582	catttctatagttcgttactagagaagtttctctgactgtgtagagcacccgaaaccacgaggacgagacgtagcgttccctcctgagcgtgaagccggctctaggtgctgcttgactgcagctgcctcctgccattgatgatcgttcttccctcctttgggagggtgagagggagggaacgcagtctgagtggA	395	386.3	40.9	1	g -> t	87471414	68	2	2.9
chr11	87471388	87471582	195	93.7	172		chr11:87471388-87471582	catttctatagttcgttactagagaagtttctctgactgtgtagagcacccgaaaccacgaggacgagacgtagcgttccctcctgagcgtgaagccggctctaggtgctgcttgactgcagctgcctcctgccattgatgatcgttcttccctcctttgggagggtgagagggagggaacgcagtctgagtggA	395	386.3	40.9	2	g -> t	87471426	75	15	20
chr11	87471388	87471582	195	93.7	172		chr11:87471388-87471582	catttctatagttcgttactagagaagtttctctgactgtgtagagcacccgaaaccacgaggacgagacgtagcgttccctcctgagcgtgaagccggctctaggtgctgcttgactgcagctgcctcctgccattgatgatcgttcttccctcctttgggagggtgagagggagggaacgcagtctgagtggA	395	386.3	40.9	3	g -> t	87471532	153	1	0.7
chr11	87471388	87471582	195	93.7	172		chr11:87471388-87471582	catttctatagttcgttactagagaagtttctctgactgtgtagagcacccgaaaccacgaggacgagacgtagcgttccctcctgagcgtgaagccggctctaggtgctgcttgactgcagctgcctcctgccattgatgatcgttcttccctcctttgggagggtgagagggagggaacgcagtctgagtggA	395	386.3	40.9	4	g -> t	87471559	167	1	0.6
chr11	87471388	87471582	195	93.7	172		chr11:87471388-87471582	catttctatagttcgttactagagaagtttctctgactgtgtagagcacccgaaaccacgaggacgagacgtagcgttccctcctgagcgtgaagccggctctaggtgctgcttgactgcagctgcctcctgccattgatgatcgttcttccctcctttgggagggtgagagggagggaacgcagtctgagtggA	395	386.3	40.9	5	g -> t	87471563	150	1	0.7
chr11	94293057	94293096	40	14.6	17	Luc7l3	chr11:94293057-94293096	TAATCAAAGTGAGAAACAATACACTTACCTCTGTCTGATC	17	81	8.6	1	c -> a	94293073	16	14	87.5
chr11	96032856	96032892	37	84.6	91		chr11:96032856-96032892	cgggagggtgagagggagggaacgcagtctgagtggA	91	469	49.6	0
chr11	96081145	96081211	67	59.7	90		chr11:96081145-96081211	cgctttttgatccttcgatgtcggctcttcctatcattgtgaagcagaattcaccaagcgttggatt	90	256.2	27.1	1	g -> t	96081164	88	4	4.5
chr11	96081145	96081211	67	59.7	90		chr11:96081145-96081211	cgctttttgatccttcgatgtcggctcttcctatcattgtgaagcagaattcaccaagcgttggatt	90	256.2	27.1	2	g -> t	96081183	81	2	2.5
chr11	97666770	97666807	38	11.2	13	Mllt6	chr11:97666770-97666807	AATTGTGCTGTGCCCCACAGACCTGTTACATCTGTGAG	13	65.2	6.9	1	g -> t	97666794	11	11	100
chr11	97702431	97702538	108	992.5	2026	TRNA_Asn	chr11:97702431-97702538	AAAAAAAAAGGCCGAGACcgtccctgggtgggctcgaaccaccaacctttcggttaacagccgaacgcgctaaccgattgcgccacagagacGGTGACAGTTGTTTGT	2065	3646.1	386	1	c -> a	97702443	1115	1	0.1
chr11	97702431	97702538	108	992.5	2026	TRNA_Asn	chr11:97702431-97702538	AAAAAAAAAGGCCGAGACcgtccctgggtgggctcgaaccaccaacctttcggttaacagccgaacgcgctaaccgattgcgccacagagacGGTGACAGTTGTTTGT	2065	3646.1	386	2	g -> t	97702444	1121	1	0.1
chr11	97702431	97702538	108	992.5	2026	TRNA_Asn	chr11:97702431-97702538	AAAAAAAAAGGCCGAGACcgtccctgggtgggctcgaaccaccaacctttcggttaacagccgaacgcgctaaccgattgcgccacagagacGGTGACAGTTGTTTGT	2065	3646.1	386	3	c -> a	97702448	1155	3	0.3
chr11	97702431	97702538	108	992.5	2026	TRNA_Asn	chr11:97702431-97702538	AAAAAAAAAGGCCGAGACcgtccctgggtgggctcgaaccaccaacctttcggttaacagccgaacgcgctaaccgattgcgccacagagacGGTGACAGTTGTTTGT	2065	3646.1	386	4	c -> a	97702449	1238	4	0.3
chr11	97702431	97702538	108	992.5	2026	TRNA_Asn	chr11:97702431-97702538	AAAAAAAAAGGCCGAGACcgtccctgggtgggctcgaaccaccaacctttcggttaacagccgaacgcgctaaccgattgcgccacagagacGGTGACAGTTGTTTGT	2065	3646.1	386	5	c -> a	97702452	1263	1	0.1
chr11	97702431	97702538	108	992.5	2026	TRNA_Asn	chr11:97702431-97702538	AAAAAAAAAGGCCGAGACcgtccctgggtgggctcgaaccaccaacctttcggttaacagccgaacgcgctaaccgattgcgccacagagacGGTGACAGTTGTTTGT	2065	3646.1	386	6	c -> a	97702453	1266	4	0.3
chr11	97702431	97702538	108	992.5	2026	TRNA_Asn	chr11:97702431-97702538	AAAAAAAAAGGCCGAGACcgtccctgggtgggctcgaaccaccaacctttcggttaacagccgaacgcgctaaccgattgcgccacagagacGGTGACAGTTGTTTGT	2065	3646.1	386	7	c -> a	97702454	1269	3	0.2
chr11	97702431	97702538	108	992.5	2026	TRNA_Asn	chr11:97702431-97702538	AAAAAAAAAGGCCGAGACcgtccctgggtgggctcgaaccaccaacctttcggttaacagccgaacgcgctaaccgattgcgccacagagacGGTGACAGTTGTTTGT	2065	3646.1	386	8	g -> t	97702461	1278	1	0.1
chr11	97702431	97702538	108	992.5	2026	TRNA_Asn	chr11:97702431-97702538	AAAAAAAAAGGCCGAGACcgtccctgggtgggctcgaaccaccaacctttcggttaacagccgaacgcgctaaccgattgcgccacagagacGGTGACAGTTGTTTGT	2065	3646.1	386	9	c -> a	97702472	1330	1	0.1
chr11	97702431	97702538	108	992.5	2026	TRNA_Asn	chr11:97702431-97702538	AAAAAAAAAGGCCGAGACcgtccctgggtgggctcgaaccaccaacctttcggttaacagccgaacgcgctaaccgattgcgccacagagacGGTGACAGTTGTTTGT	2065	3646.1	386	10	c -> a	97702476	1701	3	0.2
chr11	97702431	97702538	108	992.5	2026	TRNA_Asn	chr11:97702431-97702538	AAAAAAAAAGGCCGAGACcgtccctgggtgggctcgaaccaccaacctttcggttaacagccgaacgcgctaaccgattgcgccacagagacGGTGACAGTTGTTTGT	2065	3646.1	386	11	c -> a	97702477	1700	9	0.5
chr11	97702431	97702538	108	992.5	2026	TRNA_Asn	chr11:97702431-97702538	AAAAAAAAAGGCCGAGACcgtccctgggtgggctcgaaccaccaacctttcggttaacagccgaacgcgctaaccgattgcgccacagagacGGTGACAGTTGTTTGT	2065	3646.1	386	12	c -> a	97702481	2011	2	0.1
chr11	97702431	97702538	108	992.5	2026	TRNA_Asn	chr11:97702431-97702538	AAAAAAAAAGGCCGAGACcgtccctgggtgggctcgaaccaccaacctttcggttaacagccgaacgcgctaaccgattgcgccacagagacGGTGACAGTTGTTTGT	2065	3646.1	386	13	c -> a	97702488	778	730	93.8
chr11	97702431	97702538	108	992.5	2026	TRNA_Asn	chr11:97702431-97702538	AAAAAAAAAGGCCGAGACcgtccctgggtgggctcgaaccaccaacctttcggttaacagccgaacgcgctaaccgattgcgccacagagacGGTGACAGTTGTTTGT	2065	3646.1	386	14	c -> a	97702496	822	11	1.3
chr11	97702431	97702538	108	992.5	2026	TRNA_Asn	chr11:97702431-97702538	AAAAAAAAAGGCCGAGACcgtccctgggtgggctcgaaccaccaacctttcggttaacagccgaacgcgctaaccgattgcgccacagagacGGTGACAGTTGTTTGT	2065	3646.1	386	15	g -> t	97702497	822	1	0.1
chr11	97702431	97702538	108	992.5	2026	TRNA_Asn	chr11:97702431-97702538	AAAAAAAAAGGCCGAGACcgtccctgggtgggctcgaaccaccaacctttcggttaacagccgaacgcgctaaccgattgcgccacagagacGGTGACAGTTGTTTGT	2065	3646.1	386	16	c -> a	97702528	670	1	0.1
chr11	97781636	97781778	143	6824.1	15567	Snora21	chr11:97781636-97781778	GTGTCTTGTCACAACACCGATTGAAGTTAAACAACACAACACGTTGCCACTTCACCCAAAAGTGGTGTTTTTCACTCTGCCCCTTCTTGACGGCTCAGTGGGTCACTAGCAAAAGGCTCACTGAGTGCTTTTAAAAGGGGACG	22429	29909.3	3166.2	1	c -> a	97781640	7979	3	0
chr11	97781636	97781778	143	6824.1	15567	Snora21	chr11:97781636-97781778	GTGTCTTGTCACAACACCGATTGAAGTTAAACAACACAACACGTTGCCACTTCACCCAAAAGTGGTGTTTTTCACTCTGCCCCTTCTTGACGGCTCAGTGGGTCACTAGCAAAAGGCTCACTGAGTGCTTTTAAAAGGGGACG	22429	29909.3	3166.2	2	g -> t	97781643	8003	2	0
chr11	97781636	97781778	143	6824.1	15567	Snora21	chr11:97781636-97781778	GTGTCTTGTCACAACACCGATTGAAGTTAAACAACACAACACGTTGCCACTTCACCCAAAAGTGGTGTTTTTCACTCTGCCCCTTCTTGACGGCTCAGTGGGTCACTAGCAAAAGGCTCACTGAGTGCTTTTAAAAGGGGACG	22429	29909.3	3166.2	3	c -> a	97781645	8005	11	0.1
chr11	97781636	97781778	143	6824.1	15567	Snora21	chr11:97781636-97781778	GTGTCTTGTCACAACACCGATTGAAGTTAAACAACACAACACGTTGCCACTTCACCCAAAAGTGGTGTTTTTCACTCTGCCCCTTCTTGACGGCTCAGTGGGTCACTAGCAAAAGGCTCACTGAGTGCTTTTAAAAGGGGACG	22429	29909.3	3166.2	4	c -> a	97781647	8007	6	0.1
chr11	97781636	97781778	143	6824.1	15567	Snora21	chr11:97781636-97781778	GTGTCTTGTCACAACACCGATTGAAGTTAAACAACACAACACGTTGCCACTTCACCCAAAAGTGGTGTTTTTCACTCTGCCCCTTCTTGACGGCTCAGTGGGTCACTAGCAAAAGGCTCACTGAGTGCTTTTAAAAGGGGACG	22429	29909.3	3166.2	5	c -> a	97781650	8010	4	0
chr11	97781636	97781778	143	6824.1	15567	Snora21	chr11:97781636-97781778	GTGTCTTGTCACAACACCGATTGAAGTTAAACAACACAACACGTTGCCACTTCACCCAAAAGTGGTGTTTTTCACTCTGCCCCTTCTTGACGGCTCAGTGGGTCACTAGCAAAAGGCTCACTGAGTGCTTTTAAAAGGGGACG	22429	29909.3	3166.2	6	c -> a	97781652	8012	16	0.2
chr11	97781636	97781778	143	6824.1	15567	Snora21	chr11:97781636-97781778	GTGTCTTGTCACAACACCGATTGAAGTTAAACAACACAACACGTTGCCACTTCACCCAAAAGTGGTGTTTTTCACTCTGCCCCTTCTTGACGGCTCAGTGGGTCACTAGCAAAAGGCTCACTGAGTGCTTTTAAAAGGGGACG	22429	29909.3	3166.2	7	c -> a	97781653	8013	13	0.2
chr11	97781636	97781778	143	6824.1	15567	Snora21	chr11:97781636-97781778	GTGTCTTGTCACAACACCGATTGAAGTTAAACAACACAACACGTTGCCACTTCACCCAAAAGTGGTGTTTTTCACTCTGCCCCTTCTTGACGGCTCAGTGGGTCACTAGCAAAAGGCTCACTGAGTGCTTTTAAAAGGGGACG	22429	29909.3	3166.2	8	g -> t	97781654	8014	1	0
chr11	97781636	97781778	143	6824.1	15567	Snora21	chr11:97781636-97781778	GTGTCTTGTCACAACACCGATTGAAGTTAAACAACACAACACGTTGCCACTTCACCCAAAAGTGGTGTTTTTCACTCTGCCCCTTCTTGACGGCTCAGTGGGTCACTAGCAAAAGGCTCACTGAGTGCTTTTAAAAGGGGACG	22429	29909.3	3166.2	9	c -> a	97781670	8019	18	0.2
chr11	97781636	97781778	143	6824.1	15567	Snora21	chr11:97781636-97781778	GTGTCTTGTCACAACACCGATTGAAGTTAAACAACACAACACGTTGCCACTTCACCCAAAAGTGGTGTTTTTCACTCTGCCCCTTCTTGACGGCTCAGTGGGTCACTAGCAAAAGGCTCACTGAGTGCTTTTAAAAGGGGACG	22429	29909.3	3166.2	10	c -> a	97781672	7928	1	0
chr11	97781636	97781778	143	6824.1	15567	Snora21	chr11:97781636-97781778	GTGTCTTGTCACAACACCGATTGAAGTTAAACAACACAACACGTTGCCACTTCACCCAAAAGTGGTGTTTTTCACTCTGCCCCTTCTTGACGGCTCAGTGGGTCACTAGCAAAAGGCTCACTGAGTGCTTTTAAAAGGGGACG	22429	29909.3	3166.2	11	c -> a	97781675	341	298	87.4
chr11	97781636	97781778	143	6824.1	15567	Snora21	chr11:97781636-97781778	GTGTCTTGTCACAACACCGATTGAAGTTAAACAACACAACACGTTGCCACTTCACCCAAAAGTGGTGTTTTTCACTCTGCCCCTTCTTGACGGCTCAGTGGGTCACTAGCAAAAGGCTCACTGAGTGCTTTTAAAAGGGGACG	22429	29909.3	3166.2	12	c -> a	97781682	338	1	0.3
chr11	97781636	97781778	143	6824.1	15567	Snora21	chr11:97781636-97781778	GTGTCTTGTCACAACACCGATTGAAGTTAAACAACACAACACGTTGCCACTTCACCCAAAAGTGGTGTTTTTCACTCTGCCCCTTCTTGACGGCTCAGTGGGTCACTAGCAAAAGGCTCACTGAGTGCTTTTAAAAGGGGACG	22429	29909.3	3166.2	13	g -> t	97781697	321	1	0.3
chr11	97781636	97781778	143	6824.1	15567	Snora21	chr11:97781636-97781778	GTGTCTTGTCACAACACCGATTGAAGTTAAACAACACAACACGTTGCCACTTCACCCAAAAGTGGTGTTTTTCACTCTGCCCCTTCTTGACGGCTCAGTGGGTCACTAGCAAAAGGCTCACTGAGTGCTTTTAAAAGGGGACG	22429	29909.3	3166.2	14	c -> a	97781721	5556	1	0
chr11	97781636	97781778	143	6824.1	15567	Snora21	chr11:97781636-97781778	GTGTCTTGTCACAACACCGATTGAAGTTAAACAACACAACACGTTGCCACTTCACCCAAAAGTGGTGTTTTTCACTCTGCCCCTTCTTGACGGCTCAGTGGGTCACTAGCAAAAGGCTCACTGAGTGCTTTTAAAAGGGGACG	22429	29909.3	3166.2	15	c -> a	97781726	6634	4	0.1
chr11	97781636	97781778	143	6824.1	15567	Snora21	chr11:97781636-97781778	GTGTCTTGTCACAACACCGATTGAAGTTAAACAACACAACACGTTGCCACTTCACCCAAAAGTGGTGTTTTTCACTCTGCCCCTTCTTGACGGCTCAGTGGGTCACTAGCAAAAGGCTCACTGAGTGCTTTTAAAAGGGGACG	22429	29909.3	3166.2	16	g -> t	97781727	6619	1	0
chr11	97781636	97781778	143	6824.1	15567	Snora21	chr11:97781636-97781778	GTGTCTTGTCACAACACCGATTGAAGTTAAACAACACAACACGTTGCCACTTCACCCAAAAGTGGTGTTTTTCACTCTGCCCCTTCTTGACGGCTCAGTGGGTCACTAGCAAAAGGCTCACTGAGTGCTTTTAAAAGGGGACG	22429	29909.3	3166.2	17	g -> t	97781728	6603	2	0
chr11	97781636	97781778	143	6824.1	15567	Snora21	chr11:97781636-97781778	GTGTCTTGTCACAACACCGATTGAAGTTAAACAACACAACACGTTGCCACTTCACCCAAAAGTGGTGTTTTTCACTCTGCCCCTTCTTGACGGCTCAGTGGGTCACTAGCAAAAGGCTCACTGAGTGCTTTTAAAAGGGGACG	22429	29909.3	3166.2	18	c -> a	97781729	6603	5	0.1
chr11	97781636	97781778	143	6824.1	15567	Snora21	chr11:97781636-97781778	GTGTCTTGTCACAACACCGATTGAAGTTAAACAACACAACACGTTGCCACTTCACCCAAAAGTGGTGTTTTTCACTCTGCCCCTTCTTGACGGCTCAGTGGGTCACTAGCAAAAGGCTCACTGAGTGCTTTTAAAAGGGGACG	22429	29909.3	3166.2	19	c -> a	97781731	6603	1	0
chr11	97781636	97781778	143	6824.1	15567	Snora21	chr11:97781636-97781778	GTGTCTTGTCACAACACCGATTGAAGTTAAACAACACAACACGTTGCCACTTCACCCAAAAGTGGTGTTTTTCACTCTGCCCCTTCTTGACGGCTCAGTGGGTCACTAGCAAAAGGCTCACTGAGTGCTTTTAAAAGGGGACG	22429	29909.3	3166.2	20	g -> t	97781735	6595	1	0
chr11	97781636	97781778	143	6824.1	15567	Snora21	chr11:97781636-97781778	GTGTCTTGTCACAACACCGATTGAAGTTAAACAACACAACACGTTGCCACTTCACCCAAAAGTGGTGTTTTTCACTCTGCCCCTTCTTGACGGCTCAGTGGGTCACTAGCAAAAGGCTCACTGAGTGCTTTTAAAAGGGGACG	22429	29909.3	3166.2	21	g -> t	97781737	6594	3	0
chr11	97781636	97781778	143	6824.1	15567	Snora21	chr11:97781636-97781778	GTGTCTTGTCACAACACCGATTGAAGTTAAACAACACAACACGTTGCCACTTCACCCAAAAGTGGTGTTTTTCACTCTGCCCCTTCTTGACGGCTCAGTGGGTCACTAGCAAAAGGCTCACTGAGTGCTTTTAAAAGGGGACG	22429	29909.3	3166.2	22	c -> a	97781739	6587	13	0.2
chr11	97781636	97781778	143	6824.1	15567	Snora21	chr11:97781636-97781778	GTGTCTTGTCACAACACCGATTGAAGTTAAACAACACAACACGTTGCCACTTCACCCAAAAGTGGTGTTTTTCACTCTGCCCCTTCTTGACGGCTCAGTGGGTCACTAGCAAAAGGCTCACTGAGTGCTTTTAAAAGGGGACG	22429	29909.3	3166.2	23	c -> a	97781741	6589	6	0.1
chr11	97781636	97781778	143	6824.1	15567	Snora21	chr11:97781636-97781778	GTGTCTTGTCACAACACCGATTGAAGTTAAACAACACAACACGTTGCCACTTCACCCAAAAGTGGTGTTTTTCACTCTGCCCCTTCTTGACGGCTCAGTGGGTCACTAGCAAAAGGCTCACTGAGTGCTTTTAAAAGGGGACG	22429	29909.3	3166.2	24	c -> a	97781745	6621	6	0.1
chr11	97781636	97781778	143	6824.1	15567	Snora21	chr11:97781636-97781778	GTGTCTTGTCACAACACCGATTGAAGTTAAACAACACAACACGTTGCCACTTCACCCAAAAGTGGTGTTTTTCACTCTGCCCCTTCTTGACGGCTCAGTGGGTCACTAGCAAAAGGCTCACTGAGTGCTTTTAAAAGGGGACG	22429	29909.3	3166.2	25	g -> t	97781751	6534	4	0.1
chr11	97781636	97781778	143	6824.1	15567	Snora21	chr11:97781636-97781778	GTGTCTTGTCACAACACCGATTGAAGTTAAACAACACAACACGTTGCCACTTCACCCAAAAGTGGTGTTTTTCACTCTGCCCCTTCTTGACGGCTCAGTGGGTCACTAGCAAAAGGCTCACTGAGTGCTTTTAAAAGGGGACG	22429	29909.3	3166.2	26	c -> a	97781752	6534	12	0.2
chr11	97781636	97781778	143	6824.1	15567	Snora21	chr11:97781636-97781778	GTGTCTTGTCACAACACCGATTGAAGTTAAACAACACAACACGTTGCCACTTCACCCAAAAGTGGTGTTTTTCACTCTGCCCCTTCTTGACGGCTCAGTGGGTCACTAGCAAAAGGCTCACTGAGTGCTTTTAAAAGGGGACG	22429	29909.3	3166.2	27	c -> a	97781754	6533	1	0
chr11	97781636	97781778	143	6824.1	15567	Snora21	chr11:97781636-97781778	GTGTCTTGTCACAACACCGATTGAAGTTAAACAACACAACACGTTGCCACTTCACCCAAAAGTGGTGTTTTTCACTCTGCCCCTTCTTGACGGCTCAGTGGGTCACTAGCAAAAGGCTCACTGAGTGCTTTTAAAAGGGGACG	22429	29909.3	3166.2	28	c -> a	97781756	6532	12	0.2
chr11	97781636	97781778	143	6824.1	15567	Snora21	chr11:97781636-97781778	GTGTCTTGTCACAACACCGATTGAAGTTAAACAACACAACACGTTGCCACTTCACCCAAAAGTGGTGTTTTTCACTCTGCCCCTTCTTGACGGCTCAGTGGGTCACTAGCAAAAGGCTCACTGAGTGCTTTTAAAAGGGGACG	22429	29909.3	3166.2	29	g -> t	97781762	6486	1	0
chr11	97781636	97781778	143	6824.1	15567	Snora21	chr11:97781636-97781778	GTGTCTTGTCACAACACCGATTGAAGTTAAACAACACAACACGTTGCCACTTCACCCAAAAGTGGTGTTTTTCACTCTGCCCCTTCTTGACGGCTCAGTGGGTCACTAGCAAAAGGCTCACTGAGTGCTTTTAAAAGGGGACG	22429	29909.3	3166.2	30	c -> a	97781763	6475	3	0
chr11	97781636	97781778	143	6824.1	15567	Snora21	chr11:97781636-97781778	GTGTCTTGTCACAACACCGATTGAAGTTAAACAACACAACACGTTGCCACTTCACCCAAAAGTGGTGTTTTTCACTCTGCCCCTTCTTGACGGCTCAGTGGGTCACTAGCAAAAGGCTCACTGAGTGCTTTTAAAAGGGGACG	22429	29909.3	3166.2	31	g -> t	97781774	6372	1	0
chr11	97781636	97781778	143	6824.1	15567	Snora21	chr11:97781636-97781778	GTGTCTTGTCACAACACCGATTGAAGTTAAACAACACAACACGTTGCCACTTCACCCAAAAGTGGTGTTTTTCACTCTGCCCCTTCTTGACGGCTCAGTGGGTCACTAGCAAAAGGCTCACTGAGTGCTTTTAAAAGGGGACG	22429	29909.3	3166.2	32	g -> t	97781775	6326	2	0
chr11	97797072	97797105	34	12.3	13	TRNA_Cys	chr11:97797072-97797105	gggggtatagctcagtggtagagcatttgactgc	14	78.5	8.3	0
chr11	98473742	98473781	40	26.1	27		chr11:98473742-98473781	cgtatcagatattaaactgataagaacagatactacactt	27	128.7	13.6	1	c -> a	98473777	27	1	3.7
chr11	99016250	99016290	41	13.5	14		chr11:99016250-99016290	TAAAGAACAGGAAAGATGAAAAGACAATTCATTTCACAAAC	14	65.1	6.9	1	c -> a	99016274	14	12	85.7
chr11	99394294	99394336	43	98.9	103		chr11:99394294-99394336	gttaaccgaaaggttagtggttcgagcccacccagggacgaca	103	456.8	48.4	0
chr12	109014211	109014245	35	14.4	15		chr12:109014211-109014245	tgatcctcctgcctctgcctccttcagcaaatcct	15	81.7	8.7	0
chr12	112852177	112852217	41	14.6	18	Gpr132	chr12:112852177-112852217	TGTGTCTCCTCAGAGTCCTTTGAGCATGTAACATATGTCTT	18	83.7	8.9	1	c -> a	112852208	11	11	100
chr12	113258760	113258827	68	16.9	25	AK002875, Igha	chr12:113258760-113258827	AGGGTGGCTCAGTAGCAGATGCCATCTCCCTCTGACATGATCACAGACACGCTGACATTGGTGGGTTT	33	92.5	9.8	1	c -> a	113258803	24	12	50
chr12	113259387	113259432	46	12.2	15	AK002875, AK136471, Igha	chr12:113259387-113259432	TGCCAGTTAAGGTGTCAGACTCAGGATGGGTAACTGTGCACTTGAA	17	70.5	7.5	0
chr12	113259452	113259469	18	10	12	AK002875, AK136471, Igha	chr12:113259452-113259469	CGCTCAGCACAGCCAGGC	12	127.1	13.5	0
chr12	113259545	113259640	96	52.4	110	AK002875, AK136471, Igha	chr12:113259545-113259640	GGCTCCCAGGTGAAGACAGCTCCCTCAGGATTTCTCAGGCCATTCAGAGTACATGTGAGGCTGGCATCTGAACCCAGGAGCAGGTCCTCAAGAGCT	121	240.4	25.4	1	c -> a	113259596	98	87	88.8
chr12	113259652	113259664	13	9.5	11	AK002875, AK136471, Igha	chr12:113259652-113259664	TGACAGGCTGGGA	12	176	18.6	0
chr12	113260098	113260116	19	9.5	11	AK002875, AK136471, Igh-A (1g2), Igha , M24452	chr12:113260098-113260116	TCCTTCCCACTCTTTCCCC	11	110.4	11.7	0
chr12	113260162	113260172	11	10	11	AK002875, AK136471, Igh-A (1g2), Igha , M24452	chr12:113260162-113260172	AGCCGATTATC	11	190.7	20.2	0
chr12	113420874	113420919	46	13.1	15	M13680, abParts	chr12:113420874-113420919	CAGGTGCCGCCTGTGTCAGACATGATCAGGGAGACATTGTACAGTG	18	74.6	7.9	1	c -> a	113420894	15	1	6.7
chr12	113420874	113420919	46	13.1	15	M13680, abParts	chr12:113420874-113420919	CAGGTGCCGCCTGTGTCAGACATGATCAGGGAGACATTGTACAGTG	18	74.6	7.9	2	c -> a	113420908	14	1	7.1
chr12	113420874	113420919	46	13.1	15	M13680, abParts	chr12:113420874-113420919	CAGGTGCCGCCTGTGTCAGACATGATCAGGGAGACATTGTACAGTG	18	74.6	7.9	3	c -> a	113420915	13	1	7.7
chr12	113420998	113421040	43	19.3	24	V00821, abParts	chr12:113420998-113421040	AGGTCTCTCCGGAGTTCCATTCCTCCTCTGTCACAGTCAGGAT	25	110.9	11.7	1	c -> a	113421031	21	9	42.9
chr12	113421457	113421467	11	9.3	11	abParts	chr12:113421457-113421467	TTCCACACAAA	11	190.7	20.2	0
chr12	113422040	113422073	34	10.6	11	abParts	chr12:113422040-113422073	AGGTTCAGCCAGTCGATTTCAGAGATGGTAAGTG	11	61.7	6.5	0
chr12	114746721	114746749	29	12.9	14		chr12:114746721-114746749	TGTTCAGTGTCTGAGGAGAGGACATTGGA	14	92.1	9.7	0
chr12	114788791	114788856	66	104.2	153	abParts	chr12:114788791-114788856	CCAGCTCCATCCCATGGTTAGAGTCAGTGTGTTCAGTGTCTGTGGTGAGGACATTGTACATATGTT	155	447.8	47.4	1	g -> t	114788811	121	1	0.8
chr12	114788791	114788856	66	104.2	153	abParts	chr12:114788791-114788856	CCAGCTCCATCCCATGGTTAGAGTCAGTGTGTTCAGTGTCTGTGGTGAGGACATTGTACATATGTT	155	447.8	47.4	2	c -> a	114788849	41	40	97.6
chr12	116281579	116281628	50	19.9	22	AK143671, Esyt2	chr12:116281579-116281628	CAAGGCCAGCCGCCTGTGCCGCGCGCTGGCGCTGTTGGAGGACGAGGAGC	22	83.9	8.9	1	g -> t	116281594	21	21	100
chr12	116450328	116450371	44	25.1	27		chr12:116450328-116450371	TAAAATATTAGGATGTGAAATAATTTCAGATGTTTGCTGATTTT	27	117	12.4	1	g -> t	116450359	25	24	96
chr12	12362195	12362240	46	14.1	15		chr12:12362195-12362240	CAGAAATGGTGATCTTTATTTTTTTTTAACAACTGTATCTTGTCTT	15	62.2	6.6	1	g -> t	12362229	15	14	93.3
chr12	16940020	16940060	41	11.4	12		chr12:16940020-16940060	CAGTTTCTCATTTGCTGTGGACATGACCATAAAGAAAAATT	12	55.8	5.9	1	g -> t	16940036	11	7	63.6
chr12	21312261	21312301	41	14.5	15	Cpsf3	chr12:21312261-21312301	CAATGGGAATGTGGAGGCTGACCTGTCTGTCTTCCAGGTGC	15	69.8	7.4	1	g -> t	21312289	15	10	66.7
chr12	21312261	21312301	41	14.5	15	Cpsf3	chr12:21312261-21312301	CAATGGGAATGTGGAGGCTGACCTGTCTGTCTTCCAGGTGC	15	69.8	7.4	2	g -> t	21312298	15	1	6.7
chr12	25051109	25051169	61	15.6	23	Kidins220	chr12:25051109-25051169	CACAGGCACCTCTCTGTTACTGAGTTCAATGACTGTGGATATCGTGTGTGAGAAACTGAGA	24	75	7.9	1	g -> t	25051124	12	11	91.7
chr12	25051174	25051178	5	8.8	11	Kidins220	chr12:25051174-25051178	TAGAA	11	419.5	44.4	0
chr12	32974256	32974292	37	11.4	13	Sypl	chr12:32974256-32974292	AGAATCAGGAGTGTCATGTTACTTTGTCTCTGTGACT	13	67	7.1	1	g -> t	32974281	13	9	69.2
chr12	40223098	40223155	58	22.8	30	Ifrd1	chr12:40223098-40223155	GAGAAGCGGCAGCAGCAGCAGCAGAAATCCCCGTGAAGAGCTGCGAGCGGAAACGATA	33	108.5	11.5	0
chr12	43743131	43743164	34	11.6	12		chr12:43743131-43743164	tgaagcctttaaggtccctgaaagtggctacagt	12	67.3	7.1	0
chr12	51661711	51661758	48	14.6	15	Strn3	chr12:51661711-51661758	TGCCTAAAAACATTAAGACGCATTTATTTCATTTTTCCTTAACCAACC	15	59.6	6.3	1	c -> a	51661721	15	14	93.3
chr12	52079194	52079280	87	37.5	80		chr12:52079194-52079280	TGAGGGCCTGAACCTTGATGACTGTTCTAATTATGAGGACATCTCCAGGGGACTCCAGGGCACCTACCAGGATGTGGGCAACCTCCA	82	179.7	19	1	c -> a	52079261	13	1	7.7
chr12	54239305	54239337	33	61.9	64		chr12:54239305-54239337	cactccggatgtgctgacccctgcgatttcccc	64	369.8	39.1	1	g -> t	54239315	64	1	1.6
chr12	54239305	54239337	33	61.9	64		chr12:54239305-54239337	cactccggatgtgctgacccctgcgatttcccc	64	369.8	39.1	2	g -> t	54239320	64	1	1.6
chr12	54696792	54696939	148	57.1	108		chr12:54696792-54696939	ggcaggggagataccatgatcacgaaggtggttttcccagggcgaggctcatccattgcactccggatgtgctgacccctgcgatttccccaaatgcgggaaactcgactgcataatttgtggtagtgggggactgcgttcgcgctct	212	273.2	28.9	1	g -> t	54696849	41	5	12.2
chr12	54710338	54710465	128	47.6	96		chr12:54710338-54710465	cacgaaggtggttttcccagggcgaggcttatccattgcactccggatgtgctgacccctgcgatttccccaaatgcgggaaactcgactgcataatttgtggtagtgggggactgcgttcgcgctct	154	229.4	24.3	1	g -> t	54710386	95	1	1.1
chr12	54710338	54710465	128	47.6	96		chr12:54710338-54710465	cacgaaggtggttttcccagggcgaggcttatccattgcactccggatgtgctgacccctgcgatttccccaaatgcgggaaactcgactgcataatttgtggtagtgggggactgcgttcgcgctct	154	229.4	24.3	2	g -> t	54710437	33	4	12.1
chr12	54710338	54710465	128	47.6	96		chr12:54710338-54710465	cacgaaggtggttttcccagggcgaggcttatccattgcactccggatgtgctgacccctgcgatttccccaaatgcgggaaactcgactgcataatttgtggtagtgggggactgcgttcgcgctct	154	229.4	24.3	3	g -> t	54710439	34	1	2.9
chr12	54714248	54714381	134	47	103		chr12:54714248-54714381	cacgaaggtggttttcccagggcgaggcttatccattgcactccggatgtgctgacccctgcgatttccccaaatgcgggaaactcgactgcataatttgtggtagtgggggactgcgttcgcgctctcccctg	161	229.1	24.3	1	g -> t	54714285	25	3	12
chr12	54714248	54714381	134	47	103		chr12:54714248-54714381	cacgaaggtggttttcccagggcgaggcttatccattgcactccggatgtgctgacccctgcgatttccccaaatgcgggaaactcgactgcataatttgtggtagtgggggactgcgttcgcgctctcccctg	161	229.1	24.3	2	g -> t	54714308	98	1	1
chr12	54714248	54714381	134	47	103		chr12:54714248-54714381	cacgaaggtggttttcccagggcgaggcttatccattgcactccggatgtgctgacccctgcgatttccccaaatgcgggaaactcgactgcataatttgtggtagtgggggactgcgttcgcgctctcccctg	161	229.1	24.3	3	g -> t	54714347	38	4	10.5
chr12	54714248	54714381	134	47	103		chr12:54714248-54714381	cacgaaggtggttttcccagggcgaggcttatccattgcactccggatgtgctgacccctgcgatttccccaaatgcgggaaactcgactgcataatttgtggtagtgggggactgcgttcgcgctctcccctg	161	229.1	24.3	4	g -> t	54714349	39	1	2.6
chr12	54719168	54719295	128	41.8	82		chr12:54719168-54719295	gagagcgcgaacgcagtcccccactaccacaaattatgcagtcgagtttcccgcatttggggaaatcgcaggggtcagcacatccggagtgcaatggataagcctcgccctgggaaaaccaccttcgt	140	208.6	22.1	1	c -> a	54719210	41	1	2.4
chr12	54719168	54719295	128	41.8	82		chr12:54719168-54719295	gagagcgcgaacgcagtcccccactaccacaaattatgcagtcgagtttcccgcatttggggaaatcgcaggggtcagcacatccggagtgcaatggataagcctcgccctgggaaaaccaccttcgt	140	208.6	22.1	2	c -> a	54719219	36	1	2.8
chr12	54719168	54719295	128	41.8	82		chr12:54719168-54719295	gagagcgcgaacgcagtcccccactaccacaaattatgcagtcgagtttcccgcatttggggaaatcgcaggggtcagcacatccggagtgcaatggataagcctcgccctgggaaaaccaccttcgt	140	208.6	22.1	3	c -> a	54719246	81	1	1.2
chr12	54719168	54719295	128	41.8	82		chr12:54719168-54719295	gagagcgcgaacgcagtcccccactaccacaaattatgcagtcgagtttcccgcatttggggaaatcgcaggggtcagcacatccggagtgcaatggataagcctcgccctgggaaaaccaccttcgt	140	208.6	22.1	4	c -> a	54719248	81	3	3.7
chr12	54719168	54719295	128	41.8	82		chr12:54719168-54719295	gagagcgcgaacgcagtcccccactaccacaaattatgcagtcgagtttcccgcatttggggaaatcgcaggggtcagcacatccggagtgcaatggataagcctcgccctgggaaaaccaccttcgt	140	208.6	22.1	5	c -> a	54719259	26	2	7.7
chr12	54729632	54729759	128	51.3	105		chr12:54729632-54729759	cacgaaggtggttttcccagggcgaggcttatccattgcactccggatgtgctgacccctgcgatttccccaaatgcgggaaactcgactgcataatttgtggtagtgggggactgcgttcgcgctct	168	250.3	26.5	1	g -> t	54729658	35	1	2.9
chr12	54729632	54729759	128	51.3	105		chr12:54729632-54729759	cacgaaggtggttttcccagggcgaggcttatccattgcactccggatgtgctgacccctgcgatttccccaaatgcgggaaactcgactgcataatttgtggtagtgggggactgcgttcgcgctct	168	250.3	26.5	2	g -> t	54729669	27	2	7.4
chr12	54729632	54729759	128	51.3	105		chr12:54729632-54729759	cacgaaggtggttttcccagggcgaggcttatccattgcactccggatgtgctgacccctgcgatttccccaaatgcgggaaactcgactgcataatttgtggtagtgggggactgcgttcgcgctct	168	250.3	26.5	3	g -> t	54729680	105	1	1
chr12	54729632	54729759	128	51.3	105		chr12:54729632-54729759	cacgaaggtggttttcccagggcgaggcttatccattgcactccggatgtgctgacccctgcgatttccccaaatgcgggaaactcgactgcataatttgtggtagtgggggactgcgttcgcgctct	168	250.3	26.5	4	c -> a	54729700	103	1	1
chr12	54729632	54729759	128	51.3	105		chr12:54729632-54729759	cacgaaggtggttttcccagggcgaggcttatccattgcactccggatgtgctgacccctgcgatttccccaaatgcgggaaactcgactgcataatttgtggtagtgggggactgcgttcgcgctct	168	250.3	26.5	5	g -> t	54729731	27	2	7.4
chr12	54734557	54734686	130	49.1	98		chr12:54734557-54734686	ggggagagcgcgaacgcagtcccccactaccacaaattatgcagtcgagtttcccgcatttggggaaatcgcaggggtcagcacatccggagtgcaatggataagcctcgccctgggaaaaccaccttcg	160	234.7	24.8	1	c -> a	54734579	40	1	2.5
chr12	54734557	54734686	130	49.1	98		chr12:54734557-54734686	ggggagagcgcgaacgcagtcccccactaccacaaattatgcagtcgagtttcccgcatttggggaaatcgcaggggtcagcacatccggagtgcaatggataagcctcgccctgggaaaaccaccttcg	160	234.7	24.8	2	c -> a	54734589	40	2	5
chr12	54734557	54734686	130	49.1	98		chr12:54734557-54734686	ggggagagcgcgaacgcagtcccccactaccacaaattatgcagtcgagtttcccgcatttggggaaatcgcaggggtcagcacatccggagtgcaatggataagcctcgccctgggaaaaccaccttcg	160	234.7	24.8	3	c -> a	54734598	52	1	1.9
chr12	54734557	54734686	130	49.1	98		chr12:54734557-54734686	ggggagagcgcgaacgcagtcccccactaccacaaattatgcagtcgagtttcccgcatttggggaaatcgcaggggtcagcacatccggagtgcaatggataagcctcgccctgggaaaaccaccttcg	160	234.7	24.8	4	c -> a	54734611	52	1	1.9
chr12	54734557	54734686	130	49.1	98		chr12:54734557-54734686	ggggagagcgcgaacgcagtcccccactaccacaaattatgcagtcgagtttcccgcatttggggaaatcgcaggggtcagcacatccggagtgcaatggataagcctcgccctgggaaaaccaccttcg	160	234.7	24.8	5	c -> a	54734640	95	1	1.1
chr12	54734557	54734686	130	49.1	98		chr12:54734557-54734686	ggggagagcgcgaacgcagtcccccactaccacaaattatgcagtcgagtttcccgcatttggggaaatcgcaggggtcagcacatccggagtgcaatggataagcctcgccctgggaaaaccaccttcg	160	234.7	24.8	6	c -> a	54734651	31	2	6.5
chr12	54734557	54734686	130	49.1	98		chr12:54734557-54734686	ggggagagcgcgaacgcagtcccccactaccacaaattatgcagtcgagtttcccgcatttggggaaatcgcaggggtcagcacatccggagtgcaatggataagcctcgccctgggaaaaccaccttcg	160	234.7	24.8	7	c -> a	54734662	30	1	3.3
chr12	54734557	54734686	130	49.1	98		chr12:54734557-54734686	ggggagagcgcgaacgcagtcccccactaccacaaattatgcagtcgagtttcccgcatttggggaaatcgcaggggtcagcacatccggagtgcaatggataagcctcgccctgggaaaaccaccttcg	160	234.7	24.8	8	c -> a	54734685	23	1	4.3
chr12	54738464	54738591	128	39.3	75		chr12:54738464-54738591	gagagcgcgaacgcagtcccccactaccacaaattatgcagtcgagtttcccgcatttggggaaatcgcaggggtcagcacatccggagtgcaatggataagcctcgccctgggaaaaccaccttcgt	129	192.2	20.3	1	c -> a	54738484	33	2	6.1
chr12	54738464	54738591	128	39.3	75		chr12:54738464-54738591	gagagcgcgaacgcagtcccccactaccacaaattatgcagtcgagtttcccgcatttggggaaatcgcaggggtcagcacatccggagtgcaatggataagcctcgccctgggaaaaccaccttcgt	129	192.2	20.3	2	c -> a	54738493	33	6	18.2
chr12	54738464	54738591	128	39.3	75		chr12:54738464-54738591	gagagcgcgaacgcagtcccccactaccacaaattatgcagtcgagtttcccgcatttggggaaatcgcaggggtcagcacatccggagtgcaatggataagcctcgccctgggaaaaccaccttcgt	129	192.2	20.3	3	c -> a	54738544	72	1	1.4
chr12	54738464	54738591	128	39.3	75		chr12:54738464-54738591	gagagcgcgaacgcagtcccccactaccacaaattatgcagtcgagtttcccgcatttggggaaatcgcaggggtcagcacatccggagtgcaatggataagcctcgccctgggaaaaccaccttcgt	129	192.2	20.3	4	g -> t	54738552	75	1	1.3
chr12	54738464	54738591	128	39.3	75		chr12:54738464-54738591	gagagcgcgaacgcagtcccccactaccacaaattatgcagtcgagtttcccgcatttggggaaatcgcaggggtcagcacatccggagtgcaatggataagcctcgccctgggaaaaccaccttcgt	129	192.2	20.3	5	c -> a	54738555	25	3	12
chr12	59040339	59040394	56	11.4	12		chr12:59040339-59040394	cttctcggccttttggctaagatcaagtgtagtatctgttcttatcagtttaatat	12	40.9	4.3	0
chr12	59040412	59040456	45	15.3	16		chr12:59040412-59040456	tgaggacaatatattaaatggatttttgggaataggagttggaat	16	67.8	7.2	0
chr12	59673087	59673120	34	10.7	11		chr12:59673087-59673120	AGTGTCCCTTCTAGTGCCCAGATCAGAAACATGG	11	61.7	6.5	0
chr12	69159329	69159386	58	34.8	44		chr12:69159329-69159386	tactcgggaggctgagacaggaggatcgcttgagtccaggagttctgggctgtagtgc	48	157.8	16.7	0
chr12	69159424	69159594	171	35.7	96		chr12:69159424-69159594	aatatggtgacctcccgggagcgggggaccaccaggttgcctaaggaggggtgaaccggcccaggtcggaaacggagcaggtcaaaactcccgtgctgatcagtagtgggatcgcgcctgtgaatagccactgcactccagcctgggcaacatagcgagaccccgtctctt	124	138.3	14.6	1	g -> t	69159516	32	1	3.1
chr12	69159424	69159594	171	35.7	96		chr12:69159424-69159594	aatatggtgacctcccgggagcgggggaccaccaggttgcctaaggaggggtgaaccggcccaggtcggaaacggagcaggtcaaaactcccgtgctgatcagtagtgggatcgcgcctgtgaatagccactgcactccagcctgggcaacatagcgagaccccgtctctt	124	138.3	14.6	2	g -> t	69159543	45	4	8.9
chr12	69159424	69159594	171	35.7	96		chr12:69159424-69159594	aatatggtgacctcccgggagcgggggaccaccaggttgcctaaggaggggtgaaccggcccaggtcggaaacggagcaggtcaaaactcccgtgctgatcagtagtgggatcgcgcctgtgaatagccactgcactccagcctgggcaacatagcgagaccccgtctctt	124	138.3	14.6	3	g -> t	69159545	64	1	1.6
chr12	69159424	69159594	171	35.7	96		chr12:69159424-69159594	aatatggtgacctcccgggagcgggggaccaccaggttgcctaaggaggggtgaaccggcccaggtcggaaacggagcaggtcaaaactcccgtgctgatcagtagtgggatcgcgcctgtgaatagccactgcactccagcctgggcaacatagcgagaccccgtctctt	124	138.3	14.6	4	g -> t	69159568	74	1	1.4
chr12	69159424	69159594	171	35.7	96		chr12:69159424-69159594	aatatggtgacctcccgggagcgggggaccaccaggttgcctaaggaggggtgaaccggcccaggtcggaaacggagcaggtcaaaactcccgtgctgatcagtagtgggatcgcgcctgtgaatagccactgcactccagcctgggcaacatagcgagaccccgtctctt	124	138.3	14.6	5	c -> a	69159584	57	1	1.8
chr12	69159424	69159594	171	35.7	96		chr12:69159424-69159594	aatatggtgacctcccgggagcgggggaccaccaggttgcctaaggaggggtgaaccggcccaggtcggaaacggagcaggtcaaaactcccgtgctgatcagtagtgggatcgcgcctgtgaatagccactgcactccagcctgggcaacatagcgagaccccgtctctt	124	138.3	14.6	6	g -> t	69159588	56	1	1.8
chr12	69361181	69361310	130	46.7	102		chr12:69361181-69361310	Aaagagacggggtctcgctatgttgcccaggctggagtgcagtggctattcacaggcgcgatcccactactgatcagcacgggagttttgacctgctccgtttccgacctgggccggttcacccctcctt	122	179	18.9	1	c -> a	69361196	75	1	1.3
chr12	69361181	69361310	130	46.7	102		chr12:69361181-69361310	Aaagagacggggtctcgctatgttgcccaggctggagtgcagtggctattcacaggcgcgatcccactactgatcagcacgggagttttgacctgctccgtttccgacctgggccggttcacccctcctt	122	179	18.9	2	c -> a	69361206	77	1	1.3
chr12	69361181	69361310	130	46.7	102		chr12:69361181-69361310	Aaagagacggggtctcgctatgttgcccaggctggagtgcagtggctattcacaggcgcgatcccactactgatcagcacgggagttttgacctgctccgtttccgacctgggccggttcacccctcctt	122	179	18.9	3	c -> a	69361233	57	5	8.8
chr12	69361389	69361455	67	31.4	47		chr12:69361389-69361455	cgcactacagcccagaactcctggactcaagcgatcctcctgtctcagcctcccgagtagctgggac	50	142.3	15.1	1	c -> a	69361408	40	1	2.5
chr12	70969136	70969191	56	14.2	20	TRNA_Lys	chr12:70969136-70969191	cgaacccacgaccctgggattaagagtcccatgctctaccgactgagctagccggg	20	68.1	7.2	0
chr12	71952392	71952435	44	22.7	25		chr12:71952392-71952435	TACTTACTCTTTTTTCTGTATGACTGTCAATCATGGAACTTGTT	25	108.3	11.5	1	g -> t	71952417	25	24	96
chr12	71952392	71952435	44	22.7	25		chr12:71952392-71952435	TACTTACTCTTTTTTCTGTATGACTGTCAATCATGGAACTTGTT	25	108.3	11.5	2	g -> t	71952433	20	1	5
chr12	78350868	78350919	52	67.9	96		chr12:78350868-78350919	Tgctccagggacagtgccaggtggggagtttgactggggcggtacacctgtc	96	352	37.3	1	g -> t	78350908	80	1	1.2
chr12	78350926	78351046	121	214.6	431		chr12:78350926-78351046	taatgcaggtgtcctaaggcgagctcagggaggacagaaacctcccgtggagcagaagggcaaaagctcgcttgatcttgattttcagtacgaatacagaccgtgaaagcggggcctcacg	481	758	80.2	1	g -> t	78350934	269	1	0.4
chr12	78350926	78351046	121	214.6	431		chr12:78350926-78351046	taatgcaggtgtcctaaggcgagctcagggaggacagaaacctcccgtggagcagaagggcaaaagctcgcttgatcttgattttcagtacgaatacagaccgtgaaagcggggcctcacg	481	758	80.2	2	g -> t	78350936	271	5	1.8
chr12	78350926	78351046	121	214.6	431		chr12:78350926-78351046	taatgcaggtgtcctaaggcgagctcagggaggacagaaacctcccgtggagcagaagggcaaaagctcgcttgatcttgattttcagtacgaatacagaccgtgaaagcggggcctcacg	481	758	80.2	3	g -> t	78350946	292	1	0.3
chr12	78350926	78351046	121	214.6	431		chr12:78350926-78351046	taatgcaggtgtcctaaggcgagctcagggaggacagaaacctcccgtggagcagaagggcaaaagctcgcttgatcttgattttcagtacgaatacagaccgtgaaagcggggcctcacg	481	758	80.2	4	g -> t	78350953	298	1	0.3
chr12	78350926	78351046	121	214.6	431		chr12:78350926-78351046	taatgcaggtgtcctaaggcgagctcagggaggacagaaacctcccgtggagcagaagggcaaaagctcgcttgatcttgattttcagtacgaatacagaccgtgaaagcggggcctcacg	481	758	80.2	5	g -> t	78350983	431	1	0.2
chr12	78350926	78351046	121	214.6	431		chr12:78350926-78351046	taatgcaggtgtcctaaggcgagctcagggaggacagaaacctcccgtggagcagaagggcaaaagctcgcttgatcttgattttcagtacgaatacagaccgtgaaagcggggcctcacg	481	758	80.2	6	g -> t	78350991	189	1	0.5
chr12	78351059	78351130	72	89.9	133		chr12:78351059-78351130	ttttgggttttaagcaggaggtgtcagaaaagttaccacagggataactggcttgtggcggccaagtgttca	134	354.9	37.6	0
chr12	80441443	80441469	27	9.8	11		chr12:80441443-80441469	tggtttcgctggatagtaggtagggac	11	77.7	8.2	0
chr12	83664019	83664132	114	14.4	19	Rbm25	chr12:83664019-83664132	aggaaattgagaaagaacggagagaaagagagagggaacgtgaaagggaacgagaaaggcgagaacgggaacgagaaagggaaagagaacgtgaacgagaaaaggaaaaagaac	44	73.6	7.8	0
chr12	83668157	83668215	59	13.9	17	Rbm25	chr12:83668157-83668215	gagaacgagagcgagagagagaacgggagagagaacgggaacgggaaagagagaaagac	25	80.8	8.6	0
chr12	84212510	84212556	47	12.1	13		chr12:84212510-84212556	cacagcagagcagagttcagcctcagggacagtgaggccgcctcaca	13	52.7	5.6	1	c -> a	84212539	11	11	100
chr12	85477029	85477070	42	13.7	17	Fos	chr12:85477029-85477070	GTTACTGATCATGCATTGTCGAGGTGGTCTGAATGTTCTGAC	18	81.7	8.7	1	g -> t	85477041	15	1	6.7
chr12	87334060	87334117	58	50	54		chr12:87334060-87334117	catgactgggttccacagaatttgtgagcattacacagatgccacagaactaagcttt	54	177.5	18.8	1	c -> a	87334095	49	45	91.8
chr12	87437681	87437714	34	14.4	15	Mir3068	chr12:87437681-87437714	AGAATGTTGGAGTACTGCAATTCACCCAGCTACT	15	84.1	8.9	0
chr12	87437725	87437787	63	24	33	Mir3068	chr12:87437725-87437787	GTTAGAACTTGCATGAACTCCAATTACTCTCGCATACTCTGTCCCCCTTGCTTGGCCACAGAC	37	112	11.9	1	c -> a	87437783	22	1	4.5
chr12	87437725	87437787	63	24	33	Mir3068	chr12:87437725-87437787	GTTAGAACTTGCATGAACTCCAATTACTCTCGCATACTCTGTCCCCCTTGCTTGGCCACAGAC	37	112	11.9	2	c -> a	87437787	14	7	50
chr12	99645135	99645202	68	160.8	199		chr12:99645135-99645202	agggccccgcccgggggcccgaggtgggatcccgaggcctctccagtccgccgagggcgcaccaccgg	200	560.9	59.4	1	g -> t	99645155	199	1	0.5
chr12	99645135	99645202	68	160.8	199		chr12:99645135-99645202	agggccccgcccgggggcccgaggtgggatcccgaggcctctccagtccgccgagggcgcaccaccgg	200	560.9	59.4	2	g -> t	99645170	197	1	0.5
chr12	99645135	99645202	68	160.8	199		chr12:99645135-99645202	agggccccgcccgggggcccgaggtgggatcccgaggcctctccagtccgccgagggcgcaccaccgg	200	560.9	59.4	3	c -> a	99645182	190	1	0.5
chr12	99645135	99645202	68	160.8	199		chr12:99645135-99645202	agggccccgcccgggggcccgaggtgggatcccgaggcctctccagtccgccgagggcgcaccaccgg	200	560.9	59.4	4	g -> t	99645184	188	2	1.1
chr12	99645334	99645371	38	12.5	13		chr12:99645334-99645371	caaatcggtcgtccgacctgggtataggggcgaaagac	14	70.3	7.4	0
chr12	99645448	99645491	44	64.8	74		chr12:99645448-99645491	acgcagttttatccggtaaagcgaatgattagaggtcttggggc	74	320.7	33.9	0
chr12	99645497	99645558	62	509.6	608		chr12:99645497-99645558	tgatctcaacctattctcaaactttaaatgggtaagaagcccggctcgctggcgtggagccg	608	1870	198	1	g -> t	99645527	608	2	0.3
chr12	99645497	99645558	62	509.6	608		chr12:99645497-99645558	tgatctcaacctattctcaaactttaaatgggtaagaagcccggctcgctggcgtggagccg	608	1870	198	2	g -> t	99645540	608	1	0.2
chr12	99645497	99645558	62	509.6	608		chr12:99645497-99645558	tgatctcaacctattctcaaactttaaatgggtaagaagcccggctcgctggcgtggagccg	608	1870	198	3	g -> t	99645548	555	1	0.2
chr12	99645608	99645671	64	94.5	141		chr12:99645608-99645671	tgctgcgggatgaaccgaacgccgggttaaggcgcccaatgccgacgctcatcagaccccagaa	141	420.1	44.5	1	c -> a	99645644	139	1	0.7
chr13	107121811	107121848	38	13.4	14		chr13:107121811-107121848	aaatcggtcgtccgacctgggtataggggcgaaagact	14	70.3	7.4	1	g -> t	107121836	14	1	7.1
chr13	107121908	107121951	44	72.1	80		chr13:107121908-107121951	acgcagttttatccggtaaagcgaatgattagaggtcttggggc	80	346.7	36.7	1	g -> t	107121950	80	1	1.2
chr13	107121974	107122018	45	126	139		chr13:107121974-107122018	caaactttaaatgggtaagaagcccggctcgctggcgtggagccg	140	593.3	62.8	1	g -> t	107122012	118	1	0.8
chr13	112578180	112578298	119	480.8	1051		chr13:112578180-112578298	ttcatgtctcttcaccgtgccagactagagtcaagctcaacagggtcttctttccccgctgattccgccaagcccgttcccttggctgtggtttcgctggatagtaggtagggacagtg	1108	1775.5	188	1	c -> a	112578189	195	2	1
chr13	112578180	112578298	119	480.8	1051		chr13:112578180-112578298	ttcatgtctcttcaccgtgccagactagagtcaagctcaacagggtcttctttccccgctgattccgccaagcccgttcccttggctgtggtttcgctggatagtaggtagggacagtg	1108	1775.5	188	2	c -> a	112578194	333	2	0.6
chr13	112578180	112578298	119	480.8	1051		chr13:112578180-112578298	ttcatgtctcttcaccgtgccagactagagtcaagctcaacagggtcttctttccccgctgattccgccaagcccgttcccttggctgtggtttcgctggatagtaggtagggacagtg	1108	1775.5	188	3	c -> a	112578199	422	1	0.2
chr13	112578180	112578298	119	480.8	1051		chr13:112578180-112578298	ttcatgtctcttcaccgtgccagactagagtcaagctcaacagggtcttctttccccgctgattccgccaagcccgttcccttggctgtggtttcgctggatagtaggtagggacagtg	1108	1775.5	188	4	g -> t	112578207	541	1	0.2
chr13	112578180	112578298	119	480.8	1051		chr13:112578180-112578298	ttcatgtctcttcaccgtgccagactagagtcaagctcaacagggtcttctttccccgctgattccgccaagcccgttcccttggctgtggtttcgctggatagtaggtagggacagtg	1108	1775.5	188	5	c -> a	112578211	642	4	0.6
chr13	112578180	112578298	119	480.8	1051		chr13:112578180-112578298	ttcatgtctcttcaccgtgccagactagagtcaagctcaacagggtcttctttccccgctgattccgccaagcccgttcccttggctgtggtttcgctggatagtaggtagggacagtg	1108	1775.5	188	6	c -> a	112578220	795	21	2.6
chr13	112578180	112578298	119	480.8	1051		chr13:112578180-112578298	ttcatgtctcttcaccgtgccagactagagtcaagctcaacagggtcttctttccccgctgattccgccaagcccgttcccttggctgtggtttcgctggatagtaggtagggacagtg	1108	1775.5	188	7	g -> t	112578224	941	1	0.1
chr13	112578180	112578298	119	480.8	1051		chr13:112578180-112578298	ttcatgtctcttcaccgtgccagactagagtcaagctcaacagggtcttctttccccgctgattccgccaagcccgttcccttggctgtggtttcgctggatagtaggtagggacagtg	1108	1775.5	188	8	c -> a	112578229	1018	2	0.2
chr13	112578180	112578298	119	480.8	1051		chr13:112578180-112578298	ttcatgtctcttcaccgtgccagactagagtcaagctcaacagggtcttctttccccgctgattccgccaagcccgttcccttggctgtggtttcgctggatagtaggtagggacagtg	1108	1775.5	188	9	c -> a	112578234	1051	1	0.1
chr13	112578180	112578298	119	480.8	1051		chr13:112578180-112578298	ttcatgtctcttcaccgtgccagactagagtcaagctcaacagggtcttctttccccgctgattccgccaagcccgttcccttggctgtggtttcgctggatagtaggtagggacagtg	1108	1775.5	188	10	c -> a	112578235	1051	3	0.3
chr13	112578180	112578298	119	480.8	1051		chr13:112578180-112578298	ttcatgtctcttcaccgtgccagactagagtcaagctcaacagggtcttctttccccgctgattccgccaagcccgttcccttggctgtggtttcgctggatagtaggtagggacagtg	1108	1775.5	188	11	c -> a	112578245	887	1	0.1
chr13	112578180	112578298	119	480.8	1051		chr13:112578180-112578298	ttcatgtctcttcaccgtgccagactagagtcaagctcaacagggtcttctttccccgctgattccgccaagcccgttcccttggctgtggtttcgctggatagtaggtagggacagtg	1108	1775.5	188	12	c -> a	112578247	883	1	0.1
chr13	112578180	112578298	119	480.8	1051		chr13:112578180-112578298	ttcatgtctcttcaccgtgccagactagagtcaagctcaacagggtcttctttccccgctgattccgccaagcccgttcccttggctgtggtttcgctggatagtaggtagggacagtg	1108	1775.5	188	13	c -> a	112578252	743	1	0.1
chr13	112578180	112578298	119	480.8	1051		chr13:112578180-112578298	ttcatgtctcttcaccgtgccagactagagtcaagctcaacagggtcttctttccccgctgattccgccaagcccgttcccttggctgtggtttcgctggatagtaggtagggacagtg	1108	1775.5	188	14	c -> a	112578258	585	1	0.2
chr13	112578675	112578677	3	7	11		chr13:112578675-112578677	tga	11	699.2	74	0
chr13	112578678	112578728	51	26.3	34		chr13:112578678-112578728	atttcttcactttgacattcagagcactgggcagaaatcacatcgcgtcaa	34	127.1	13.5	1	c -> a	112578718	31	1	3.2
chr13	112891362	112891408	47	14.2	15		chr13:112891362-112891408	AGCAGACAAAACTCGTATTTAGATCCAAAGTACAATTGGAGCCTTTC	15	60.9	6.4	1	c -> a	112891387	15	1	6.7
chr13	112891362	112891408	47	14.2	15		chr13:112891362-112891408	AGCAGACAAAACTCGTATTTAGATCCAAAGTACAATTGGAGCCTTTC	15	60.9	6.4	2	c -> a	112891394	14	14	100
chr13	120024038	120024063	26	11	12		chr13:120024038-120024063	GTCTTAGGCTGTTTGAAACTGGACCT	12	88	9.3	0
chr13	120038749	120038785	37	11.8	13		chr13:120038749-120038785	GGTCCAGTTTCAAACAGCCTAAGACAGAGGCCTGATG	13	67	7.1	1	c -> a	120038773	12	12	100
chr13	13687417	13687471	55	26.2	33		chr13:13687417-13687471	CTTTAGACTTTGAATCCAGAAGTACTGTTCCACTTCTTTGGAGAAAGAAAAAGAT	33	114.4	12.1	1	g -> t	13687443	28	26	92.9
chr13	18215263	18215299	37	136.5	146		chr13:18215263-18215299	agagagcgccgaatcctaaccactagaccaccaggga	146	752.5	79.7	0
chr13	21160799	21160856	58	227.2	297	TRNA_Glu	chr13:21160799-21160856	atcgaacccgggccgcggcggtgagagcgccgaatcctaaccactagaccaccaggga	298	979.8	103.7	1	c -> a	21160834	297	1	0.3
chr13	21160799	21160856	58	227.2	297	TRNA_Glu	chr13:21160799-21160856	atcgaacccgggccgcggcggtgagagcgccgaatcctaaccactagaccaccaggga	298	979.8	103.7	2	c -> a	21160835	297	1	0.3
chr13	21160799	21160856	58	227.2	297	TRNA_Glu	chr13:21160799-21160856	atcgaacccgggccgcggcggtgagagcgccgaatcctaaccactagaccaccaggga	298	979.8	103.7	3	c -> a	21160847	294	2	0.7
chr13	21160799	21160856	58	227.2	297	TRNA_Glu	chr13:21160799-21160856	atcgaacccgggccgcggcggtgagagcgccgaatcctaaccactagaccaccaggga	298	979.8	103.7	4	c -> a	21160851	293	1	0.3
chr13	21710579	21710636	58	95.7	146	TRNA_Gly	chr13:21710579-21710636	Agcattggtggttcagtggtagaattctcgcctgccacgcgggaggcccgggttcgat	147	483.3	51.2	1	g -> t	21710585	144	2	1.4
chr13	21710579	21710636	58	95.7	146	TRNA_Gly	chr13:21710579-21710636	Agcattggtggttcagtggtagaattctcgcctgccacgcgggaggcccgggttcgat	147	483.3	51.2	2	g -> t	21710612	129	24	18.6
chr13	21710579	21710636	58	95.7	146	TRNA_Gly	chr13:21710579-21710636	Agcattggtggttcagtggtagaattctcgcctgccacgcgggaggcccgggttcgat	147	483.3	51.2	3	g -> t	21710619	36	1	2.8
chr13	21911308	21911403	96	4379.5	8422	TRNA_Asp	chr13:21911308-21911403	CGTTCtcctcgttagtatagtggtgagtatccccgcctgtcacgcgggagaccggggttcgattccccgacggggagtcTGGACACATGTGGCTTT	8462	16808.7	1779.4	1	c -> a	21911314	4811	2	0
chr13	21911308	21911403	96	4379.5	8422	TRNA_Asp	chr13:21911308-21911403	CGTTCtcctcgttagtatagtggtgagtatccccgcctgtcacgcgggagaccggggttcgattccccgacggggagtcTGGACACATGTGGCTTT	8462	16808.7	1779.4	2	c -> a	21911317	4918	1	0
chr13	21911308	21911403	96	4379.5	8422	TRNA_Asp	chr13:21911308-21911403	CGTTCtcctcgttagtatagtggtgagtatccccgcctgtcacgcgggagaccggggttcgattccccgacggggagtcTGGACACATGTGGCTTT	8462	16808.7	1779.4	3	g -> t	21911318	4926	16	0.3
chr13	21911308	21911403	96	4379.5	8422	TRNA_Asp	chr13:21911308-21911403	CGTTCtcctcgttagtatagtggtgagtatccccgcctgtcacgcgggagaccggggttcgattccccgacggggagtcTGGACACATGTGGCTTT	8462	16808.7	1779.4	4	g -> t	21911322	4956	17	0.3
chr13	21911308	21911403	96	4379.5	8422	TRNA_Asp	chr13:21911308-21911403	CGTTCtcctcgttagtatagtggtgagtatccccgcctgtcacgcgggagaccggggttcgattccccgacggggagtcTGGACACATGTGGCTTT	8462	16808.7	1779.4	5	g -> t	21911327	4968	2	0
chr13	21911308	21911403	96	4379.5	8422	TRNA_Asp	chr13:21911308-21911403	CGTTCtcctcgttagtatagtggtgagtatccccgcctgtcacgcgggagaccggggttcgattccccgacggggagtcTGGACACATGTGGCTTT	8462	16808.7	1779.4	6	g -> t	21911329	4965	2	0
chr13	21911308	21911403	96	4379.5	8422	TRNA_Asp	chr13:21911308-21911403	CGTTCtcctcgttagtatagtggtgagtatccccgcctgtcacgcgggagaccggggttcgattccccgacggggagtcTGGACACATGTGGCTTT	8462	16808.7	1779.4	7	g -> t	21911330	4967	1	0
chr13	21911308	21911403	96	4379.5	8422	TRNA_Asp	chr13:21911308-21911403	CGTTCtcctcgttagtatagtggtgagtatccccgcctgtcacgcgggagaccggggttcgattccccgacggggagtcTGGACACATGTGGCTTT	8462	16808.7	1779.4	8	g -> t	21911334	5009	9	0.2
chr13	21911308	21911403	96	4379.5	8422	TRNA_Asp	chr13:21911308-21911403	CGTTCtcctcgttagtatagtggtgagtatccccgcctgtcacgcgggagaccggggttcgattccccgacggggagtcTGGACACATGTGGCTTT	8462	16808.7	1779.4	9	c -> a	21911339	5012	2	0
chr13	21911308	21911403	96	4379.5	8422	TRNA_Asp	chr13:21911308-21911403	CGTTCtcctcgttagtatagtggtgagtatccccgcctgtcacgcgggagaccggggttcgattccccgacggggagtcTGGACACATGTGGCTTT	8462	16808.7	1779.4	10	g -> t	21911342	5013	4	0.1
chr13	21911308	21911403	96	4379.5	8422	TRNA_Asp	chr13:21911308-21911403	CGTTCtcctcgttagtatagtggtgagtatccccgcctgtcacgcgggagaccggggttcgattccccgacggggagtcTGGACACATGTGGCTTT	8462	16808.7	1779.4	11	c -> a	21911344	4973	1	0
chr13	21911308	21911403	96	4379.5	8422	TRNA_Asp	chr13:21911308-21911403	CGTTCtcctcgttagtatagtggtgagtatccccgcctgtcacgcgggagaccggggttcgattccccgacggggagtcTGGACACATGTGGCTTT	8462	16808.7	1779.4	12	g -> t	21911346	4554	4381	96.2
chr13	21911308	21911403	96	4379.5	8422	TRNA_Asp	chr13:21911308-21911403	CGTTCtcctcgttagtatagtggtgagtatccccgcctgtcacgcgggagaccggggttcgattccccgacggggagtcTGGACACATGTGGCTTT	8462	16808.7	1779.4	13	c -> a	21911348	7995	12	0.2
chr13	21911308	21911403	96	4379.5	8422	TRNA_Asp	chr13:21911308-21911403	CGTTCtcctcgttagtatagtggtgagtatccccgcctgtcacgcgggagaccggggttcgattccccgacggggagtcTGGACACATGTGGCTTT	8462	16808.7	1779.4	14	c -> a	21911350	7997	2	0
chr13	21911308	21911403	96	4379.5	8422	TRNA_Asp	chr13:21911308-21911403	CGTTCtcctcgttagtatagtggtgagtatccccgcctgtcacgcgggagaccggggttcgattccccgacggggagtcTGGACACATGTGGCTTT	8462	16808.7	1779.4	15	g -> t	21911351	7999	9	0.1
chr13	21911308	21911403	96	4379.5	8422	TRNA_Asp	chr13:21911308-21911403	CGTTCtcctcgttagtatagtggtgagtatccccgcctgtcacgcgggagaccggggttcgattccccgacggggagtcTGGACACATGTGGCTTT	8462	16808.7	1779.4	16	g -> t	21911353	7995	4	0.1
chr13	21911308	21911403	96	4379.5	8422	TRNA_Asp	chr13:21911308-21911403	CGTTCtcctcgttagtatagtggtgagtatccccgcctgtcacgcgggagaccggggttcgattccccgacggggagtcTGGACACATGTGGCTTT	8462	16808.7	1779.4	17	g -> t	21911354	7994	5	0.1
chr13	21911308	21911403	96	4379.5	8422	TRNA_Asp	chr13:21911308-21911403	CGTTCtcctcgttagtatagtggtgagtatccccgcctgtcacgcgggagaccggggttcgattccccgacggggagtcTGGACACATGTGGCTTT	8462	16808.7	1779.4	18	g -> t	21911355	7993	5	0.1
chr13	21911308	21911403	96	4379.5	8422	TRNA_Asp	chr13:21911308-21911403	CGTTCtcctcgttagtatagtggtgagtatccccgcctgtcacgcgggagaccggggttcgattccccgacggggagtcTGGACACATGTGGCTTT	8462	16808.7	1779.4	19	g -> t	21911357	7996	6	0.1
chr13	21911308	21911403	96	4379.5	8422	TRNA_Asp	chr13:21911308-21911403	CGTTCtcctcgttagtatagtggtgagtatccccgcctgtcacgcgggagaccggggttcgattccccgacggggagtcTGGACACATGTGGCTTT	8462	16808.7	1779.4	20	c -> a	21911359	7991	2	0
chr13	21911308	21911403	96	4379.5	8422	TRNA_Asp	chr13:21911308-21911403	CGTTCtcctcgttagtatagtggtgagtatccccgcctgtcacgcgggagaccggggttcgattccccgacggggagtcTGGACACATGTGGCTTT	8462	16808.7	1779.4	21	c -> a	21911360	7989	1	0
chr13	21911308	21911403	96	4379.5	8422	TRNA_Asp	chr13:21911308-21911403	CGTTCtcctcgttagtatagtggtgagtatccccgcctgtcacgcgggagaccggggttcgattccccgacggggagtcTGGACACATGTGGCTTT	8462	16808.7	1779.4	22	g -> t	21911361	7983	1	0
chr13	21911308	21911403	96	4379.5	8422	TRNA_Asp	chr13:21911308-21911403	CGTTCtcctcgttagtatagtggtgagtatccccgcctgtcacgcgggagaccggggttcgattccccgacggggagtcTGGACACATGTGGCTTT	8462	16808.7	1779.4	23	g -> t	21911362	7978	14	0.2
chr13	21911308	21911403	96	4379.5	8422	TRNA_Asp	chr13:21911308-21911403	CGTTCtcctcgttagtatagtggtgagtatccccgcctgtcacgcgggagaccggggttcgattccccgacggggagtcTGGACACATGTGGCTTT	8462	16808.7	1779.4	24	g -> t	21911363	7976	13	0.2
chr13	21911308	21911403	96	4379.5	8422	TRNA_Asp	chr13:21911308-21911403	CGTTCtcctcgttagtatagtggtgagtatccccgcctgtcacgcgggagaccggggttcgattccccgacggggagtcTGGACACATGTGGCTTT	8462	16808.7	1779.4	25	g -> t	21911364	7971	15	0.2
chr13	21911308	21911403	96	4379.5	8422	TRNA_Asp	chr13:21911308-21911403	CGTTCtcctcgttagtatagtggtgagtatccccgcctgtcacgcgggagaccggggttcgattccccgacggggagtcTGGACACATGTGGCTTT	8462	16808.7	1779.4	26	c -> a	21911367	7725	1	0
chr13	21911308	21911403	96	4379.5	8422	TRNA_Asp	chr13:21911308-21911403	CGTTCtcctcgttagtatagtggtgagtatccccgcctgtcacgcgggagaccggggttcgattccccgacggggagtcTGGACACATGTGGCTTT	8462	16808.7	1779.4	27	g -> t	21911368	7725	2	0
chr13	21911308	21911403	96	4379.5	8422	TRNA_Asp	chr13:21911308-21911403	CGTTCtcctcgttagtatagtggtgagtatccccgcctgtcacgcgggagaccggggttcgattccccgacggggagtcTGGACACATGTGGCTTT	8462	16808.7	1779.4	28	g -> t	21911380	3072	2	0.1
chr13	21935479	21935579	101	1047.1	1865	TRNA_Asp	chr13:21935479-21935579	TAAAAATTTAGCCATCTTctccccgtcggggaatcgaaccccggtctcccgcgtgacaggcggggatactcaccactatactaacgaggaAGTAAGCATTT	1900	3587.3	379.7	1	c -> a	21935491	164	1	0.6
chr13	21935479	21935579	101	1047.1	1865	TRNA_Asp	chr13:21935479-21935579	TAAAAATTTAGCCATCTTctccccgtcggggaatcgaaccccggtctcccgcgtgacaggcggggatactcaccactatactaacgaggaAGTAAGCATTT	1900	3587.3	379.7	2	c -> a	21935499	186	1	0.5
chr13	21935479	21935579	101	1047.1	1865	TRNA_Asp	chr13:21935479-21935579	TAAAAATTTAGCCATCTTctccccgtcggggaatcgaaccccggtctcccgcgtgacaggcggggatactcaccactatactaacgaggaAGTAAGCATTT	1900	3587.3	379.7	3	c -> a	21935524	1856	2	0.1
chr13	21935479	21935579	101	1047.1	1865	TRNA_Asp	chr13:21935479-21935579	TAAAAATTTAGCCATCTTctccccgtcggggaatcgaaccccggtctcccgcgtgacaggcggggatactcaccactatactaacgaggaAGTAAGCATTT	1900	3587.3	379.7	4	c -> a	21935530	1863	1	0.1
chr13	21935479	21935579	101	1047.1	1865	TRNA_Asp	chr13:21935479-21935579	TAAAAATTTAGCCATCTTctccccgtcggggaatcgaaccccggtctcccgcgtgacaggcggggatactcaccactatactaacgaggaAGTAAGCATTT	1900	3587.3	379.7	5	c -> a	21935535	1687	1659	98.3
chr13	21940300	21940422	123	1316.5	2759	TRNA_Asp	chr13:21940300-21940422	CTTAAAAATAGAGATCACTctccccgtcggggaatcgaaccccggtctcccgcgtgacaggcggggatactcaccactatactaacgaggaTGAGGCAGTGCAAGTAGTTCAGGGACAGTACT	2905	4503.7	476.8	1	c -> a	21940319	270	1	0.4
chr13	21940300	21940422	123	1316.5	2759	TRNA_Asp	chr13:21940300-21940422	CTTAAAAATAGAGATCACTctccccgtcggggaatcgaaccccggtctcccgcgtgacaggcggggatactcaccactatactaacgaggaTGAGGCAGTGCAAGTAGTTCAGGGACAGTACT	2905	4503.7	476.8	2	c -> a	21940323	283	1	0.4
chr13	21940300	21940422	123	1316.5	2759	TRNA_Asp	chr13:21940300-21940422	CTTAAAAATAGAGATCACTctccccgtcggggaatcgaaccccggtctcccgcgtgacaggcggggatactcaccactatactaacgaggaTGAGGCAGTGCAAGTAGTTCAGGGACAGTACT	2905	4503.7	476.8	3	g -> t	21940330	286	1	0.3
chr13	21940300	21940422	123	1316.5	2759	TRNA_Asp	chr13:21940300-21940422	CTTAAAAATAGAGATCACTctccccgtcggggaatcgaaccccggtctcccgcgtgacaggcggggatactcaccactatactaacgaggaTGAGGCAGTGCAAGTAGTTCAGGGACAGTACT	2905	4503.7	476.8	4	c -> a	21940341	2039	1	0
chr13	21940300	21940422	123	1316.5	2759	TRNA_Asp	chr13:21940300-21940422	CTTAAAAATAGAGATCACTctccccgtcggggaatcgaaccccggtctcccgcgtgacaggcggggatactcaccactatactaacgaggaTGAGGCAGTGCAAGTAGTTCAGGGACAGTACT	2905	4503.7	476.8	5	c -> a	21940346	2711	2	0.1
chr13	21940300	21940422	123	1316.5	2759	TRNA_Asp	chr13:21940300-21940422	CTTAAAAATAGAGATCACTctccccgtcggggaatcgaaccccggtctcccgcgtgacaggcggggatactcaccactatactaacgaggaTGAGGCAGTGCAAGTAGTTCAGGGACAGTACT	2905	4503.7	476.8	6	c -> a	21940348	2716	4	0.1
chr13	21940300	21940422	123	1316.5	2759	TRNA_Asp	chr13:21940300-21940422	CTTAAAAATAGAGATCACTctccccgtcggggaatcgaaccccggtctcccgcgtgacaggcggggatactcaccactatactaacgaggaTGAGGCAGTGCAAGTAGTTCAGGGACAGTACT	2905	4503.7	476.8	7	c -> a	21940349	2754	1	0
chr13	21940300	21940422	123	1316.5	2759	TRNA_Asp	chr13:21940300-21940422	CTTAAAAATAGAGATCACTctccccgtcggggaatcgaaccccggtctcccgcgtgacaggcggggatactcaccactatactaacgaggaTGAGGCAGTGCAAGTAGTTCAGGGACAGTACT	2905	4503.7	476.8	8	c -> a	21940350	2756	2	0.1
chr13	21940300	21940422	123	1316.5	2759	TRNA_Asp	chr13:21940300-21940422	CTTAAAAATAGAGATCACTctccccgtcggggaatcgaaccccggtctcccgcgtgacaggcggggatactcaccactatactaacgaggaTGAGGCAGTGCAAGTAGTTCAGGGACAGTACT	2905	4503.7	476.8	9	c -> a	21940352	2757	1	0
chr13	21940300	21940422	123	1316.5	2759	TRNA_Asp	chr13:21940300-21940422	CTTAAAAATAGAGATCACTctccccgtcggggaatcgaaccccggtctcccgcgtgacaggcggggatactcaccactatactaacgaggaTGAGGCAGTGCAAGTAGTTCAGGGACAGTACT	2905	4503.7	476.8	10	c -> a	21940357	2440	2393	98.1
chr13	21940300	21940422	123	1316.5	2759	TRNA_Asp	chr13:21940300-21940422	CTTAAAAATAGAGATCACTctccccgtcggggaatcgaaccccggtctcccgcgtgacaggcggggatactcaccactatactaacgaggaTGAGGCAGTGCAAGTAGTTCAGGGACAGTACT	2905	4503.7	476.8	11	c -> a	21940361	2605	1	0
chr13	21940300	21940422	123	1316.5	2759	TRNA_Asp	chr13:21940300-21940422	CTTAAAAATAGAGATCACTctccccgtcggggaatcgaaccccggtctcccgcgtgacaggcggggatactcaccactatactaacgaggaTGAGGCAGTGCAAGTAGTTCAGGGACAGTACT	2905	4503.7	476.8	12	g -> t	21940362	2605	1	0
chr13	21940300	21940422	123	1316.5	2759	TRNA_Asp	chr13:21940300-21940422	CTTAAAAATAGAGATCACTctccccgtcggggaatcgaaccccggtctcccgcgtgacaggcggggatactcaccactatactaacgaggaTGAGGCAGTGCAAGTAGTTCAGGGACAGTACT	2905	4503.7	476.8	13	g -> t	21940364	2607	1	0
chr13	21940300	21940422	123	1316.5	2759	TRNA_Asp	chr13:21940300-21940422	CTTAAAAATAGAGATCACTctccccgtcggggaatcgaaccccggtctcccgcgtgacaggcggggatactcaccactatactaacgaggaTGAGGCAGTGCAAGTAGTTCAGGGACAGTACT	2905	4503.7	476.8	14	c -> a	21940371	2625	5	0.2
chr13	21940300	21940422	123	1316.5	2759	TRNA_Asp	chr13:21940300-21940422	CTTAAAAATAGAGATCACTctccccgtcggggaatcgaaccccggtctcccgcgtgacaggcggggatactcaccactatactaacgaggaTGAGGCAGTGCAAGTAGTTCAGGGACAGTACT	2905	4503.7	476.8	15	c -> a	21940373	2617	1	0
chr13	21940300	21940422	123	1316.5	2759	TRNA_Asp	chr13:21940300-21940422	CTTAAAAATAGAGATCACTctccccgtcggggaatcgaaccccggtctcccgcgtgacaggcggggatactcaccactatactaacgaggaTGAGGCAGTGCAAGTAGTTCAGGGACAGTACT	2905	4503.7	476.8	16	c -> a	21940376	2616	1	0
chr13	22015827	22015863	37	36.3	39	TRNA_Val	chr13:22015827-22015863	tgttaggcgaatgtgataaccactacactacggaaac	39	201	21.3	0
chr13	22026547	22026583	37	440.7	481	TRNA_Val	chr13:22026547-22026583	Tgtttccgtagtgtagtggttatcacgttcgcctcac	481	2479	262.4	1	g -> t	22026559	481	1	0.2
chr13	22026547	22026583	37	440.7	481	TRNA_Val	chr13:22026547-22026583	Tgtttccgtagtgtagtggttatcacgttcgcctcac	481	2479	262.4	2	g -> t	22026573	481	1	0.2
chr13	22026547	22026583	37	440.7	481	TRNA_Val	chr13:22026547-22026583	Tgtttccgtagtgtagtggttatcacgttcgcctcac	481	2479	262.4	3	g -> t	22026577	481	2	0.4
chr13	23300121	23300155	35	16.3	17	TRNA_Val	chr13:23300121-23300155	Tgtttccgtagtgtagtggtcatcacgctcgcctc	17	92.6	9.8	1	g -> t	23300131	17	1	5.9
chr13	23426552	23426589	38	17.1	18	TRNA_Tyr	chr13:23426552-23426589	tggtgatccttaggtcgctggttcgaatccggctcgaa	18	90.3	9.6	0
chr13	23432978	23433028	51	24.2	26	TRNA_Tyr	chr13:23432978-23433028	AAAAACAAGGGTtccttcgagccggattcgaaccagcgacctaaggatttc	29	108.4	11.5	0
chr13	23436354	23436411	58	10.1	11	TRNA_Lys	chr13:23436354-23436411	gtcggtagagcatgagactcttaatctcagggtcgtgggttcgagccccacgttgggc	11	36.2	3.8	0
chr13	23446177	23446214	38	658	738	TRNA_Val	chr13:23446177-23446214	gtgtgaggcgaacgtgataaccactacactacggaaac	738	3703.4	392	1	g -> t	23446183	733	1	0.1
chr13	23446177	23446214	38	658	738	TRNA_Val	chr13:23446177-23446214	gtgtgaggcgaacgtgataaccactacactacggaaac	738	3703.4	392	2	c -> a	23446185	738	5	0.7
chr13	23446177	23446214	38	658	738	TRNA_Val	chr13:23446177-23446214	gtgtgaggcgaacgtgataaccactacactacggaaac	738	3703.4	392	3	c -> a	23446189	738	14	1.9
chr13	23446177	23446214	38	658	738	TRNA_Val	chr13:23446177-23446214	gtgtgaggcgaacgtgataaccactacactacggaaac	738	3703.4	392	4	c -> a	23446197	738	1	0.1
chr13	23446177	23446214	38	658	738	TRNA_Val	chr13:23446177-23446214	gtgtgaggcgaacgtgataaccactacactacggaaac	738	3703.4	392	5	c -> a	23446200	738	1	0.1
chr13	23446177	23446214	38	658	738	TRNA_Val	chr13:23446177-23446214	gtgtgaggcgaacgtgataaccactacactacggaaac	738	3703.4	392	6	c -> a	23446203	738	1	0.1
chr13	23446177	23446214	38	658	738	TRNA_Val	chr13:23446177-23446214	gtgtgaggcgaacgtgataaccactacactacggaaac	738	3703.4	392	7	c -> a	23446205	738	12	1.6
chr13	23463534	23463591	58	110	119	TRNA_Glu	chr13:23463534-23463591	Ttcccacatggtctagcggttaggattcctggttttcacccaggcggcccgggttcga	123	404.4	42.8	1	g -> t	23463543	114	4	3.5
chr13	23463534	23463591	58	110	119	TRNA_Glu	chr13:23463534-23463591	Ttcccacatggtctagcggttaggattcctggttttcacccaggcggcccgggttcga	123	404.4	42.8	2	g -> t	23463544	115	1	0.9
chr13	23463534	23463591	58	110	119	TRNA_Glu	chr13:23463534-23463591	Ttcccacatggtctagcggttaggattcctggttttcacccaggcggcccgggttcga	123	404.4	42.8	3	g -> t	23463586	106	1	0.9
chr13	23467126	23467176	51	40.1	45	TRNA_Tyr	chr13:23467126-23467176	ggaaatccttaggtcgctggttcgaatccggctcgaaggaGGTCTGTTTTT	45	168.3	17.8	0
chr13	23517202	23517275	74	88.1	163	TRNA_Gly	chr13:23517202-23517275	AgcattggtggttcagtggtagaattctcgcctgccacgcgggaggcccgggttcgattcccggccaatgcacT	173	445.8	47.2	1	g -> t	23517231	163	1	0.6
chr13	23517202	23517275	74	88.1	163	TRNA_Gly	chr13:23517202-23517275	AgcattggtggttcagtggtagaattctcgcctgccacgcgggaggcccgggttcgattcccggccaatgcacT	173	445.8	47.2	2	g -> t	23517235	142	19	13.4
chr13	23517202	23517275	74	88.1	163	TRNA_Gly	chr13:23517202-23517275	AgcattggtggttcagtggtagaattctcgcctgccacgcgggaggcccgggttcgattcccggccaatgcacT	173	445.8	47.2	3	g -> t	23517246	46	1	2.2
chr13	23571095	23571118	24	11.6	15	Hist1h2ae	chr13:23571095-23571118	CCACGTCCAGACATTGACGCAAGA	15	119.2	12.6	1	c -> a	23571106	13	12	92.3
chr13	41456546	41456604	59	17	21		chr13:41456546-41456604	AATTCCAGACAGATGGAAAAACAATCCACCTGGCCCACTCTCCTTGAAGCACAGCCCAT	21	67.9	7.2	1	c -> a	41456567	21	21	100
chr13	44772066	44772104	39	18.9	20		chr13:44772066-44772104	aaaggtatgtgccacctctgcttggctTGTTTGGTTTTT	20	97.8	10.4	1	g -> t	44772070	20	1	5
chr13	44772066	44772104	39	18.9	20		chr13:44772066-44772104	aaaggtatgtgccacctctgcttggctTGTTTGGTTTTT	20	97.8	10.4	2	g -> t	44772074	20	18	90
chr13	44869571	44869682	112	173	350		chr13:44869571-44869682	atctatatcaaccaacaccttttctggggtctgatgagcgtcgacatcgggcgccttaacccggcgttcggttcatcccgcagcgccagttctgcttaccaaaagtggccca	383	652.1	69	1	c -> a	44869639	327	2	0.6
chr13	44869571	44869682	112	173	350		chr13:44869571-44869682	atctatatcaaccaacaccttttctggggtctgatgagcgtcgacatcgggcgccttaacccggcgttcggttcatcccgcagcgccagttctgcttaccaaaagtggccca	383	652.1	69	2	c -> a	44869648	272	3	1.1
chr13	44869571	44869682	112	173	350		chr13:44869571-44869682	atctatatcaaccaacaccttttctggggtctgatgagcgtcgacatcgggcgccttaacccggcgttcggttcatcccgcagcgccagttctgcttaccaaaagtggccca	383	652.1	69	3	g -> t	44869653	247	4	1.6
chr13	44869758	44869821	64	228.8	319		chr13:44869758-44869821	tgagatcgtttcggccccaagacctctaatcattcgctttaccggataaaactgcgtacgtcgg	319	950.5	100.6	1	c -> a	44869772	300	1	0.3
chr13	44869758	44869821	64	228.8	319		chr13:44869758-44869821	tgagatcgtttcggccccaagacctctaatcattcgctttaccggataaaactgcgtacgtcgg	319	950.5	100.6	2	c -> a	44869773	302	1	0.3
chr13	44869758	44869821	64	228.8	319		chr13:44869758-44869821	tgagatcgtttcggccccaagacctctaatcattcgctttaccggataaaactgcgtacgtcgg	319	950.5	100.6	3	c -> a	44869775	302	2	0.7
chr13	44869758	44869821	64	228.8	319		chr13:44869758-44869821	tgagatcgtttcggccccaagacctctaatcattcgctttaccggataaaactgcgtacgtcgg	319	950.5	100.6	4	c -> a	44869809	303	3	1
chr13	44869842	44869880	39	15.2	17		chr13:44869842-44869880	tatcctgagggaaacttcggagggaaccagctactagat	17	83.1	8.8	1	c -> a	44869846	13	1	7.7
chr13	44869927	44870024	98	89.9	157		chr13:44869927-44870024	tgcacgtcaggaccgctacggacctccaccagagtttcctctggcttcgccctgcccaggcatagttcaccatctttcgggtcctaacgcgtacgctc	178	346.4	36.7	1	c -> a	44869949	106	1	0.9
chr13	44869927	44870024	98	89.9	157		chr13:44869927-44870024	tgcacgtcaggaccgctacggacctccaccagagtttcctctggcttcgccctgcccaggcatagttcaccatctttcgggtcctaacgcgtacgctc	178	346.4	36.7	2	c -> a	44869950	108	1	0.9
chr13	44869927	44870024	98	89.9	157		chr13:44869927-44870024	tgcacgtcaggaccgctacggacctccaccagagtttcctctggcttcgccctgcccaggcatagttcaccatctttcgggtcctaacgcgtacgctc	178	346.4	36.7	3	c -> a	44869955	121	1	0.8
chr13	44869927	44870024	98	89.9	157		chr13:44869927-44870024	tgcacgtcaggaccgctacggacctccaccagagtttcctctggcttcgccctgcccaggcatagttcaccatctttcgggtcctaacgcgtacgctc	178	346.4	36.7	4	c -> a	44869987	129	1	0.8
chr13	49684382	49684433	52	15.9	18		chr13:49684382-49684433	ATGGGAGCTGTTTCTTCTCAGCAGCTGCCATAGCCCGGTCATTGGTACATTG	19	69.7	7.4	1	g -> t	49684391	13	6	46.2
chr13	52899904	52899961	58	27.8	30		chr13:52899904-52899961	GCCCAACCCAACAGCAAGAGAACAGCTGGCTGCCACAGGATGGGGACGGAGAGTTCTT	30	98.6	10.4	1	c -> a	52899912	28	1	3.6
chr13	52899904	52899961	58	27.8	30		chr13:52899904-52899961	GCCCAACCCAACAGCAAGAGAACAGCTGGCTGCCACAGGATGGGGACGGAGAGTTCTT	30	98.6	10.4	2	c -> a	52899926	26	21	80.8
chr13	52899904	52899961	58	27.8	30		chr13:52899904-52899961	GCCCAACCCAACAGCAAGAGAACAGCTGGCTGCCACAGGATGGGGACGGAGAGTTCTT	30	98.6	10.4	3	c -> a	52899933	29	2	6.9
chr13	54189998	54190049	52	16.2	19		chr13:54189998-54190049	caatccaacgcttggtgaattctgcttcacaatgataggaagagccgacatc	19	69.7	7.4	1	c -> a	54190008	13	1	7.7
chr13	54189998	54190049	52	16.2	19		chr13:54189998-54190049	caatccaacgcttggtgaattctgcttcacaatgataggaagagccgacatc	19	69.7	7.4	2	c -> a	54190025	19	1	5.3
chr13	54189998	54190049	52	16.2	19		chr13:54189998-54190049	caatccaacgcttggtgaattctgcttcacaatgataggaagagccgacatc	19	69.7	7.4	3	c -> a	54190046	16	1	6.2
chr13	54190084	54190118	35	12.5	15		chr13:54190084-54190118	ggctgccacaagccagttatccctgtggtaacttt	15	81.7	8.7	0
chr13	54190150	54190186	37	28.9	31		chr13:54190150-54190186	gaaccgcgacactttccaaggcacgggcccctctctT	31	159.8	16.9	0
chr13	55527432	55527485	54	13.3	14	Dok3	chr13:55527432-55527485	TCCCTGGGACAGCTCTCGCCATCCGCAGGCAGGACAGATACACAGTCAGCCAAG	14	49.4	5.2	1	c -> a	55527451	14	1	7.1
chr13	55527432	55527485	54	13.3	14	Dok3	chr13:55527432-55527485	TCCCTGGGACAGCTCTCGCCATCCGCAGGCAGGACAGATACACAGTCAGCCAAG	14	49.4	5.2	2	c -> a	55527472	14	1	7.1
chr13	55527432	55527485	54	13.3	14	Dok3	chr13:55527432-55527485	TCCCTGGGACAGCTCTCGCCATCCGCAGGCAGGACAGATACACAGTCAGCCAAG	14	49.4	5.2	3	c -> a	55527474	13	11	84.6
chr13	59497056	59497102	47	16.7	19	Agtpbp1	chr13:59497056-59497102	TGTCCTGAAATCACAAAAGACAAATGTGACAAAGTTCACTACTATCT	19	77.1	8.2	1	c -> a	59497076	18	18	100
chr13	62385014	62385052	39	74.2	83		chr13:62385014-62385052	TATCTATATGGGCTGCCTCAAGGGACCTTGGAGACAATT	83	405.8	43	1	g -> t	62385025	83	1	1.2
chr13	62385014	62385052	39	74.2	83		chr13:62385014-62385052	TATCTATATGGGCTGCCTCAAGGGACCTTGGAGACAATT	83	405.8	43	2	g -> t	62385028	83	1	1.2
chr13	62385014	62385052	39	74.2	83		chr13:62385014-62385052	TATCTATATGGGCTGCCTCAAGGGACCTTGGAGACAATT	83	405.8	43	3	g -> t	62385044	83	1	1.2
chr13	62675674	62675718	45	17.1	18		chr13:62675674-62675718	gaaagtacaatagagacattattgatcatgttttttttgtttttt	18	76.3	8.1	1	c -> a	62675690	18	17	94.4
chr13	64559823	64559856	34	11.4	14		chr13:64559823-64559856	tgatcctcctgcctctgcctccttcagcaaatcc	14	78.5	8.3	0
chr13	65158274	65158287	14	12.5	14		chr13:65158274-65158287	CAAAGAGGCACCTT	14	190.7	20.2	0
chr13	65158288	65158332	45	46.9	52		chr13:65158288-65158332	GTTTGTGGTGTTGATCTTATATCAGTCAGGGGCAGAGCAGATGGC	52	220.4	23.3	1	g -> t	65158300	51	1	2
chr13	81066022	81066055	34	10.3	12	AK200600	chr13:81066022-81066055	GTTTAATACCCTGTGCATATCTTGATTTAGTCCT	13	72.9	7.7	0
chr13	92846810	92846855	46	17.9	19		chr13:92846810-92846855	TGTCCTAGGAATGTCCTTTGACCTCTGAGAGACTGTTTTTCTCTTT	19	78.8	8.3	1	g -> t	92846844	19	10	52.6
chr13	94225080	94225133	54	13.1	15		chr13:94225080-94225133	TGTTTGCATTAGAGTTACACAGTCCACAGAATTACATAGGAAAACACACTTCCT	15	53	5.6	1	c -> a	94225086	11	1	9.1
chr13	94225080	94225133	54	13.1	15		chr13:94225080-94225133	TGTTTGCATTAGAGTTACACAGTCCACAGAATTACATAGGAAAACACACTTCCT	15	53	5.6	2	c -> a	94225099	15	3	20
chr13	94225080	94225133	54	13.1	15		chr13:94225080-94225133	TGTTTGCATTAGAGTTACACAGTCCACAGAATTACATAGGAAAACACACTTCCT	15	53	5.6	3	c -> a	94225126	13	10	76.9
chr13	95330598	95330698	101	48.8	74	Snora47	chr13:95330598-95330698	TATGGAGGACTGAGAAGGTGGAGCAGTTCTGTACCGTGCTGCCTTCCATTGGTTAAGACCTCCAACAGTAAAGGGCTGGCCGGCCAAAGAATGTCCTCTCT	97	183.1	19.4	1	g -> t	95330628	72	56	77.8
chr13	95330598	95330698	101	48.8	74	Snora47	chr13:95330598-95330698	TATGGAGGACTGAGAAGGTGGAGCAGTTCTGTACCGTGCTGCCTTCCATTGGTTAAGACCTCCAACAGTAAAGGGCTGGCCGGCCAAAGAATGTCCTCTCT	97	183.1	19.4	2	g -> t	95330690	25	23	92
chr13	97190538	97190633	96	2057.1	3498		chr13:97190538-97190633	AACTGGctatctctcaggaccgactgacccatgttcaactgctgttcacatggaacccttctccacttcggccttcaaagttctcatttgaatatc	4243	8428.2	892.2	1	c -> a	97190550	1564	1	0.1
chr13	97190538	97190633	96	2057.1	3498		chr13:97190538-97190633	AACTGGctatctctcaggaccgactgacccatgttcaactgctgttcacatggaacccttctccacttcggccttcaaagttctcatttgaatatc	4243	8428.2	892.2	2	g -> t	97190554	1664	1	0.1
chr13	97190538	97190633	96	2057.1	3498		chr13:97190538-97190633	AACTGGctatctctcaggaccgactgacccatgttcaactgctgttcacatggaacccttctccacttcggccttcaaagttctcatttgaatatc	4243	8428.2	892.2	3	c -> a	97190565	1798	2	0.1
chr13	97190538	97190633	96	2057.1	3498		chr13:97190538-97190633	AACTGGctatctctcaggaccgactgacccatgttcaactgctgttcacatggaacccttctccacttcggccttcaaagttctcatttgaatatc	4243	8428.2	892.2	4	c -> a	97190566	1850	2	0.1
chr13	97190538	97190633	96	2057.1	3498		chr13:97190538-97190633	AACTGGctatctctcaggaccgactgacccatgttcaactgctgttcacatggaacccttctccacttcggccttcaaagttctcatttgaatatc	4243	8428.2	892.2	5	c -> a	97190573	2506	1	0
chr13	97190538	97190633	96	2057.1	3498		chr13:97190538-97190633	AACTGGctatctctcaggaccgactgacccatgttcaactgctgttcacatggaacccttctccacttcggccttcaaagttctcatttgaatatc	4243	8428.2	892.2	6	c -> a	97190579	2654	1	0
chr13	97190538	97190633	96	2057.1	3498		chr13:97190538-97190633	AACTGGctatctctcaggaccgactgacccatgttcaactgctgttcacatggaacccttctccacttcggccttcaaagttctcatttgaatatc	4243	8428.2	892.2	7	c -> a	97190584	2714	2	0.1
chr13	97190538	97190633	96	2057.1	3498		chr13:97190538-97190633	AACTGGctatctctcaggaccgactgacccatgttcaactgctgttcacatggaacccttctccacttcggccttcaaagttctcatttgaatatc	4243	8428.2	892.2	8	c -> a	97190586	2719	6	0.2
chr13	97190538	97190633	96	2057.1	3498		chr13:97190538-97190633	AACTGGctatctctcaggaccgactgacccatgttcaactgctgttcacatggaacccttctccacttcggccttcaaagttctcatttgaatatc	4243	8428.2	892.2	9	c -> a	97190593	3479	8	0.2
chr13	97190538	97190633	96	2057.1	3498		chr13:97190538-97190633	AACTGGctatctctcaggaccgactgacccatgttcaactgctgttcacatggaacccttctccacttcggccttcaaagttctcatttgaatatc	4243	8428.2	892.2	10	c -> a	97190594	3492	3	0.1
chr13	97190538	97190633	96	2057.1	3498		chr13:97190538-97190633	AACTGGctatctctcaggaccgactgacccatgttcaactgctgttcacatggaacccttctccacttcggccttcaaagttctcatttgaatatc	4243	8428.2	892.2	11	c -> a	97190595	3498	2	0.1
chr13	97190538	97190633	96	2057.1	3498		chr13:97190538-97190633	AACTGGctatctctcaggaccgactgacccatgttcaactgctgttcacatggaacccttctccacttcggccttcaaagttctcatttgaatatc	4243	8428.2	892.2	12	c -> a	97190598	3473	2	0.1
chr13	97190538	97190633	96	2057.1	3498		chr13:97190538-97190633	AACTGGctatctctcaggaccgactgacccatgttcaactgctgttcacatggaacccttctccacttcggccttcaaagttctcatttgaatatc	4243	8428.2	892.2	13	c -> a	97190600	3462	2	0.1
chr13	97190538	97190633	96	2057.1	3498		chr13:97190538-97190633	AACTGGctatctctcaggaccgactgacccatgttcaactgctgttcacatggaacccttctccacttcggccttcaaagttctcatttgaatatc	4243	8428.2	892.2	14	c -> a	97190603	3005	1	0
chr13	97190538	97190633	96	2057.1	3498		chr13:97190538-97190633	AACTGGctatctctcaggaccgactgacccatgttcaactgctgttcacatggaacccttctccacttcggccttcaaagttctcatttgaatatc	4243	8428.2	892.2	15	c -> a	97190606	2591	1	0
chr13	97190538	97190633	96	2057.1	3498		chr13:97190538-97190633	AACTGGctatctctcaggaccgactgacccatgttcaactgctgttcacatggaacccttctccacttcggccttcaaagttctcatttgaatatc	4243	8428.2	892.2	16	g -> t	97190608	2556	1	0
chr13	97190538	97190633	96	2057.1	3498		chr13:97190538-97190633	AACTGGctatctctcaggaccgactgacccatgttcaactgctgttcacatggaacccttctccacttcggccttcaaagttctcatttgaatatc	4243	8428.2	892.2	17	c -> a	97190609	2554	2	0.1
chr13	97190538	97190633	96	2057.1	3498		chr13:97190538-97190633	AACTGGctatctctcaggaccgactgacccatgttcaactgctgttcacatggaacccttctccacttcggccttcaaagttctcatttgaatatc	4243	8428.2	892.2	18	c -> a	97190610	2553	1	0
chr13	97190538	97190633	96	2057.1	3498		chr13:97190538-97190633	AACTGGctatctctcaggaccgactgacccatgttcaactgctgttcacatggaacccttctccacttcggccttcaaagttctcatttgaatatc	4243	8428.2	892.2	19	c -> a	97190613	2523	2	0.1
chr13	97190538	97190633	96	2057.1	3498		chr13:97190538-97190633	AACTGGctatctctcaggaccgactgacccatgttcaactgctgttcacatggaacccttctccacttcggccttcaaagttctcatttgaatatc	4243	8428.2	892.2	20	c -> a	97190622	2196	2	0.1
chr13	9834304	9834503	200	207.2	406		chr13:9834304-9834503	ttcaaacccttgtgtcgagggctgactttcaatagatcgcagcgagggagctgctctgctacgtacgaaacccgacccagaagcaggtcgtctacgaatggtttagcgccaggttccacacgaacgtgcgttcaacgtgacgggcgagagggcggccccctttccggccgcaccccgtttcccaagacgaacggctctcc	829	790.4	83.7	1	c -> a	9834319	398	1	0.3
chr13	9834304	9834503	200	207.2	406		chr13:9834304-9834503	ttcaaacccttgtgtcgagggctgactttcaatagatcgcagcgagggagctgctctgctacgtacgaaacccgacccagaagcaggtcgtctacgaatggtttagcgccaggttccacacgaacgtgcgttcaacgtgacgggcgagagggcggccccctttccggccgcaccccgtttcccaagacgaacggctctcc	829	790.4	83.7	2	c -> a	9834329	406	2	0.5
chr13	9834304	9834503	200	207.2	406		chr13:9834304-9834503	ttcaaacccttgtgtcgagggctgactttcaatagatcgcagcgagggagctgctctgctacgtacgaaacccgacccagaagcaggtcgtctacgaatggtttagcgccaggttccacacgaacgtgcgttcaacgtgacgggcgagagggcggccccctttccggccgcaccccgtttcccaagacgaacggctctcc	829	790.4	83.7	3	c -> a	9834343	401	1	0.2
chr13	9834304	9834503	200	207.2	406		chr13:9834304-9834503	ttcaaacccttgtgtcgagggctgactttcaatagatcgcagcgagggagctgctctgctacgtacgaaacccgacccagaagcaggtcgtctacgaatggtttagcgccaggttccacacgaacgtgcgttcaacgtgacgggcgagagggcggccccctttccggccgcaccccgtttcccaagacgaacggctctcc	829	790.4	83.7	4	c -> a	9834346	398	2	0.5
chr13	9834304	9834503	200	207.2	406		chr13:9834304-9834503	ttcaaacccttgtgtcgagggctgactttcaatagatcgcagcgagggagctgctctgctacgtacgaaacccgacccagaagcaggtcgtctacgaatggtttagcgccaggttccacacgaacgtgcgttcaacgtgacgggcgagagggcggccccctttccggccgcaccccgtttcccaagacgaacggctctcc	829	790.4	83.7	5	c -> a	9834359	126	1	0.8
chr13	9834304	9834503	200	207.2	406		chr13:9834304-9834503	ttcaaacccttgtgtcgagggctgactttcaatagatcgcagcgagggagctgctctgctacgtacgaaacccgacccagaagcaggtcgtctacgaatggtttagcgccaggttccacacgaacgtgcgttcaacgtgacgggcgagagggcggccccctttccggccgcaccccgtttcccaagacgaacggctctcc	829	790.4	83.7	6	c -> a	9834392	230	1	0.4
chr13	9834304	9834503	200	207.2	406		chr13:9834304-9834503	ttcaaacccttgtgtcgagggctgactttcaatagatcgcagcgagggagctgctctgctacgtacgaaacccgacccagaagcaggtcgtctacgaatggtttagcgccaggttccacacgaacgtgcgttcaacgtgacgggcgagagggcggccccctttccggccgcaccccgtttcccaagacgaacggctctcc	829	790.4	83.7	7	c -> a	9834422	322	1	0.3
chr13	9834304	9834503	200	207.2	406		chr13:9834304-9834503	ttcaaacccttgtgtcgagggctgactttcaatagatcgcagcgagggagctgctctgctacgtacgaaacccgacccagaagcaggtcgtctacgaatggtttagcgccaggttccacacgaacgtgcgttcaacgtgacgggcgagagggcggccccctttccggccgcaccccgtttcccaagacgaacggctctcc	829	790.4	83.7	8	c -> a	9834432	265	1	0.4
chr13	9834304	9834503	200	207.2	406		chr13:9834304-9834503	ttcaaacccttgtgtcgagggctgactttcaatagatcgcagcgagggagctgctctgctacgtacgaaacccgacccagaagcaggtcgtctacgaatggtttagcgccaggttccacacgaacgtgcgttcaacgtgacgggcgagagggcggccccctttccggccgcaccccgtttcccaagacgaacggctctcc	829	790.4	83.7	9	g -> t	9834454	142	1	0.7
chr14	103282734	103282774	41	31	34	Mycbp2	chr14:103282734-103282774	CGTCTTTCTCATCCAGTTCTTCCTCCAGGTCTTCATCCATT	34	158.1	16.7	0
chr14	104715802	104715984	183	341	832		chr14:104715802-104715984	cggttcatcccgcagcgccagttctgcttaccaaaagtggcccactaggcactcgcattccacgcccggctccacgccagcgagccgggcttcttacccatttaaagtttgagaataggttgagatcgtttcggccccaagacctctaatcattcgctttaccggataaaactgcgtacgtcg	1240	1292.1	136.8	1	g -> t	104715816	19	4	21.1
chr14	104715802	104715984	183	341	832		chr14:104715802-104715984	cggttcatcccgcagcgccagttctgcttaccaaaagtggcccactaggcactcgcattccacgcccggctccacgccagcgagccgggcttcttacccatttaaagtttgagaataggttgagatcgtttcggccccaagacctctaatcattcgctttaccggataaaactgcgtacgtcg	1240	1292.1	136.8	2	c -> a	104715853	139	1	0.7
chr14	104715802	104715984	183	341	832		chr14:104715802-104715984	cggttcatcccgcagcgccagttctgcttaccaaaagtggcccactaggcactcgcattccacgcccggctccacgccagcgagccgggcttcttacccatttaaagtttgagaataggttgagatcgtttcggccccaagacctctaatcattcgctttaccggataaaactgcgtacgtcg	1240	1292.1	136.8	3	c -> a	104715855	139	1	0.7
chr14	104715802	104715984	183	341	832		chr14:104715802-104715984	cggttcatcccgcagcgccagttctgcttaccaaaagtggcccactaggcactcgcattccacgcccggctccacgccagcgagccgggcttcttacccatttaaagtttgagaataggttgagatcgtttcggccccaagacctctaatcattcgctttaccggataaaactgcgtacgtcg	1240	1292.1	136.8	4	c -> a	104715864	188	1	0.5
chr14	104715802	104715984	183	341	832		chr14:104715802-104715984	cggttcatcccgcagcgccagttctgcttaccaaaagtggcccactaggcactcgcattccacgcccggctccacgccagcgagccgggcttcttacccatttaaagtttgagaataggttgagatcgtttcggccccaagacctctaatcattcgctttaccggataaaactgcgtacgtcg	1240	1292.1	136.8	5	c -> a	104715868	346	1	0.3
chr14	104715802	104715984	183	341	832		chr14:104715802-104715984	cggttcatcccgcagcgccagttctgcttaccaaaagtggcccactaggcactcgcattccacgcccggctccacgccagcgagccgggcttcttacccatttaaagtttgagaataggttgagatcgtttcggccccaagacctctaatcattcgctttaccggataaaactgcgtacgtcg	1240	1292.1	136.8	6	c -> a	104715871	352	1	0.3
chr14	104715802	104715984	183	341	832		chr14:104715802-104715984	cggttcatcccgcagcgccagttctgcttaccaaaagtggcccactaggcactcgcattccacgcccggctccacgccagcgagccgggcttcttacccatttaaagtttgagaataggttgagatcgtttcggccccaagacctctaatcattcgctttaccggataaaactgcgtacgtcg	1240	1292.1	136.8	7	c -> a	104715873	793	1	0.1
chr14	104715802	104715984	183	341	832		chr14:104715802-104715984	cggttcatcccgcagcgccagttctgcttaccaaaagtggcccactaggcactcgcattccacgcccggctccacgccagcgagccgggcttcttacccatttaaagtttgagaataggttgagatcgtttcggccccaagacctctaatcattcgctttaccggataaaactgcgtacgtcg	1240	1292.1	136.8	8	c -> a	104715876	766	1	0.1
chr14	104715802	104715984	183	341	832		chr14:104715802-104715984	cggttcatcccgcagcgccagttctgcttaccaaaagtggcccactaggcactcgcattccacgcccggctccacgccagcgagccgggcttcttacccatttaaagtttgagaataggttgagatcgtttcggccccaagacctctaatcattcgctttaccggataaaactgcgtacgtcg	1240	1292.1	136.8	9	c -> a	104715878	750	2	0.3
chr14	104715802	104715984	183	341	832		chr14:104715802-104715984	cggttcatcccgcagcgccagttctgcttaccaaaagtggcccactaggcactcgcattccacgcccggctccacgccagcgagccgggcttcttacccatttaaagtttgagaataggttgagatcgtttcggccccaagacctctaatcattcgctttaccggataaaactgcgtacgtcg	1240	1292.1	136.8	10	c -> a	104715879	757	3	0.4
chr14	104715802	104715984	183	341	832		chr14:104715802-104715984	cggttcatcccgcagcgccagttctgcttaccaaaagtggcccactaggcactcgcattccacgcccggctccacgccagcgagccgggcttcttacccatttaaagtttgagaataggttgagatcgtttcggccccaagacctctaatcattcgctttaccggataaaactgcgtacgtcg	1240	1292.1	136.8	11	c -> a	104715882	830	1	0.1
chr14	104715802	104715984	183	341	832		chr14:104715802-104715984	cggttcatcccgcagcgccagttctgcttaccaaaagtggcccactaggcactcgcattccacgcccggctccacgccagcgagccgggcttcttacccatttaaagtttgagaataggttgagatcgtttcggccccaagacctctaatcattcgctttaccggataaaactgcgtacgtcg	1240	1292.1	136.8	12	c -> a	104715886	832	1	0.1
chr14	104715802	104715984	183	341	832		chr14:104715802-104715984	cggttcatcccgcagcgccagttctgcttaccaaaagtggcccactaggcactcgcattccacgcccggctccacgccagcgagccgggcttcttacccatttaaagtttgagaataggttgagatcgtttcggccccaagacctctaatcattcgctttaccggataaaactgcgtacgtcg	1240	1292.1	136.8	13	g -> t	104715888	831	1	0.1
chr14	104715802	104715984	183	341	832		chr14:104715802-104715984	cggttcatcccgcagcgccagttctgcttaccaaaagtggcccactaggcactcgcattccacgcccggctccacgccagcgagccgggcttcttacccatttaaagtttgagaataggttgagatcgtttcggccccaagacctctaatcattcgctttaccggataaaactgcgtacgtcg	1240	1292.1	136.8	14	g -> t	104715890	831	1	0.1
chr14	104715802	104715984	183	341	832		chr14:104715802-104715984	cggttcatcccgcagcgccagttctgcttaccaaaagtggcccactaggcactcgcattccacgcccggctccacgccagcgagccgggcttcttacccatttaaagtttgagaataggttgagatcgtttcggccccaagacctctaatcattcgctttaccggataaaactgcgtacgtcg	1240	1292.1	136.8	15	c -> a	104715894	828	5	0.6
chr14	104715802	104715984	183	341	832		chr14:104715802-104715984	cggttcatcccgcagcgccagttctgcttaccaaaagtggcccactaggcactcgcattccacgcccggctccacgccagcgagccgggcttcttacccatttaaagtttgagaataggttgagatcgtttcggccccaagacctctaatcattcgctttaccggataaaactgcgtacgtcg	1240	1292.1	136.8	16	c -> a	104715898	820	2	0.2
chr14	104715802	104715984	183	341	832		chr14:104715802-104715984	cggttcatcccgcagcgccagttctgcttaccaaaagtggcccactaggcactcgcattccacgcccggctccacgccagcgagccgggcttcttacccatttaaagtttgagaataggttgagatcgtttcggccccaagacctctaatcattcgctttaccggataaaactgcgtacgtcg	1240	1292.1	136.8	17	c -> a	104715899	822	3	0.4
chr14	104715802	104715984	183	341	832		chr14:104715802-104715984	cggttcatcccgcagcgccagttctgcttaccaaaagtggcccactaggcactcgcattccacgcccggctccacgccagcgagccgggcttcttacccatttaaagtttgagaataggttgagatcgtttcggccccaagacctctaatcattcgctttaccggataaaactgcgtacgtcg	1240	1292.1	136.8	18	c -> a	104715900	822	3	0.4
chr14	104715802	104715984	183	341	832		chr14:104715802-104715984	cggttcatcccgcagcgccagttctgcttaccaaaagtggcccactaggcactcgcattccacgcccggctccacgccagcgagccgggcttcttacccatttaaagtttgagaataggttgagatcgtttcggccccaagacctctaatcattcgctttaccggataaaactgcgtacgtcg	1240	1292.1	136.8	19	c -> a	104715936	291	1	0.3
chr14	104715802	104715984	183	341	832		chr14:104715802-104715984	cggttcatcccgcagcgccagttctgcttaccaaaagtggcccactaggcactcgcattccacgcccggctccacgccagcgagccgggcttcttacccatttaaagtttgagaataggttgagatcgtttcggccccaagacctctaatcattcgctttaccggataaaactgcgtacgtcg	1240	1292.1	136.8	20	c -> a	104715937	291	1	0.3
chr14	104715802	104715984	183	341	832		chr14:104715802-104715984	cggttcatcccgcagcgccagttctgcttaccaaaagtggcccactaggcactcgcattccacgcccggctccacgccagcgagccgggcttcttacccatttaaagtttgagaataggttgagatcgtttcggccccaagacctctaatcattcgctttaccggataaaactgcgtacgtcg	1240	1292.1	136.8	21	c -> a	104715945	307	2	0.7
chr14	104715802	104715984	183	341	832		chr14:104715802-104715984	cggttcatcccgcagcgccagttctgcttaccaaaagtggcccactaggcactcgcattccacgcccggctccacgccagcgagccgggcttcttacccatttaaagtttgagaataggttgagatcgtttcggccccaagacctctaatcattcgctttaccggataaaactgcgtacgtcg	1240	1292.1	136.8	22	c -> a	104715952	311	1	0.3
chr14	104715802	104715984	183	341	832		chr14:104715802-104715984	cggttcatcccgcagcgccagttctgcttaccaaaagtggcccactaggcactcgcattccacgcccggctccacgccagcgagccgggcttcttacccatttaaagtttgagaataggttgagatcgtttcggccccaagacctctaatcattcgctttaccggataaaactgcgtacgtcg	1240	1292.1	136.8	23	c -> a	104715956	309	1	0.3
chr14	104715802	104715984	183	341	832		chr14:104715802-104715984	cggttcatcccgcagcgccagttctgcttaccaaaagtggcccactaggcactcgcattccacgcccggctccacgccagcgagccgggcttcttacccatttaaagtttgagaataggttgagatcgtttcggccccaagacctctaatcattcgctttaccggataaaactgcgtacgtcg	1240	1292.1	136.8	24	c -> a	104715964	304	1	0.3
chr14	104715802	104715984	183	341	832		chr14:104715802-104715984	cggttcatcccgcagcgccagttctgcttaccaaaagtggcccactaggcactcgcattccacgcccggctccacgccagcgagccgggcttcttacccatttaaagtttgagaataggttgagatcgtttcggccccaagacctctaatcattcgctttaccggataaaactgcgtacgtcg	1240	1292.1	136.8	25	c -> a	104715973	285	2	0.7
chr14	104716010	104716067	58	16.7	21		chr14:104716010-104716067	cctgagggaaacttcggagggaaccagctactagatggttcgattagtctttcgcccc	22	72.3	7.7	0
chr14	14745913	14745957	45	17.1	18		chr14:14745913-14745957	AAGGTGGGTTTGTTTTATCCTTACTAATTTGGGTTGTGTGTTTTC	18	76.3	8.1	1	g -> t	14745924	17	14	82.4
chr14	19278149	19278209	61	214.8	319		chr14:19278149-19278209	ctcatcagaccccagaaaaggtgttggttgatatagacagcaggatgttggccatggaagt	319	997.2	105.6	1	g -> t	19278191	319	1	0.3
chr14	31014292	31014360	69	39.7	53	Snord69	chr14:31014292-31014360	GAAGCTCAGGGTTGGATTGAACAAACTCAGCACAGCAGTTAAGTCAGATCCAATCTGTCATCACTGCTT	53	146.5	15.5	1	c -> a	31014313	53	24	45.3
chr14	31014292	31014360	69	39.7	53	Snord69	chr14:31014292-31014360	GAAGCTCAGGGTTGGATTGAACAAACTCAGCACAGCAGTTAAGTCAGATCCAATCTGTCATCACTGCTT	53	146.5	15.5	2	c -> a	31014324	52	14	26.9
chr14	31015161	31015217	57	19.8	21		chr14:31015161-31015217	CAGAGTTGGATCTTCATGTTTTTCACTTTCATCAACATTTGTGTACTCATCACATTT	21	70.3	7.4	1	c -> a	31015196	21	13	61.9
chr14	31015161	31015217	57	19.8	21		chr14:31015161-31015217	CAGAGTTGGATCTTCATGTTTTTCACTTTCATCAACATTTGTGTACTCATCACATTT	21	70.3	7.4	2	c -> a	31015213	21	2	9.5
chr14	31016213	31016281	69	35.1	49	Snord19	chr14:31016213-31016281	TTGAGGTCAGAGTTGGATCTTATCAGTCTTCAGTGGTAATCAGACTGTCCGATATTTTCCTCATACCTC	73	201.7	21.4	1	c -> a	31016272	47	1	2.1
chr14	31177474	31177507	34	11.5	12	Nisch	chr14:31177474-31177507	CAtcctcctcttcctcttcctcttcttcctcctc	12	67.3	7.1	0
chr14	47245457	47245500	44	15	17	Wdhd1	chr14:47245457-47245500	CCTAGAGAGAAGAGAATGTCATATGTGAAGAAAACAACTCCACT	17	73.7	7.8	1	c -> a	47245491	15	15	100
chr14	50807444	50807520	77	37.7	60	BC116202, Rpph1	chr14:50807444-50807520	aagagggcggGGGAGAGTAGTCTGAATTGGGTTATGAGGCCCGGGAGGTGCCTCACCTCAGCCATTGAACTCGCAct	69	170.9	18.1	1	g -> t	50807452	53	1	1.9
chr14	50807523	50807535	13	10.5	12	BC116202, Rpph1	chr14:50807523-50807535	tggccgtgagtct	12	176	18.6	0
chr14	51065164	51065205	42	85.9	91	TRNA_Thr	chr14:51065164-51065205	Ctgaaggccccagcgagatttgaactcgcgacccctggttta	91	413.2	43.7	0
chr14	51089477	51089525	49	58	75	TRNA_Tyr	chr14:51089477-51089525	TGCTTGTGCTTCccttcgatagctcagctggtagagcggaggactgtag	75	291.9	30.9	1	g -> t	51089507	75	1	1.3
chr14	51089477	51089525	49	58	75	TRNA_Tyr	chr14:51089477-51089525	TGCTTGTGCTTCccttcgatagctcagctggtagagcggaggactgtag	75	291.9	30.9	2	g -> t	51089514	64	2	3.1
chr14	51089477	51089525	49	58	75	TRNA_Tyr	chr14:51089477-51089525	TGCTTGTGCTTCccttcgatagctcagctggtagagcggaggactgtag	75	291.9	30.9	3	g -> t	51089515	43	1	2.3
chr14	51089477	51089525	49	58	75	TRNA_Tyr	chr14:51089477-51089525	TGCTTGTGCTTCccttcgatagctcagctggtagagcggaggactgtag	75	291.9	30.9	4	g -> t	51089522	17	12	70.6
chr14	51089539	51089593	55	321.2	421	TRNA_Tyr	chr14:51089539-51089593	agccatccttaggtcgctggttcgattccggctcgaaggaGTAGCCTGTCTTTTG	421	1459.7	154.5	1	g -> t	51089554	301	1	0.3
chr14	51089539	51089593	55	321.2	421	TRNA_Tyr	chr14:51089539-51089593	agccatccttaggtcgctggttcgattccggctcgaaggaGTAGCCTGTCTTTTG	421	1459.7	154.5	2	g -> t	51089569	421	1	0.2
chr14	51089539	51089593	55	321.2	421	TRNA_Tyr	chr14:51089539-51089593	agccatccttaggtcgctggttcgattccggctcgaaggaGTAGCCTGTCTTTTG	421	1459.7	154.5	3	g -> t	51089586	406	1	0.2
chr14	54665479	54665529	51	16.9	21	Acin1	chr14:54665479-54665529	ctcttcatcatcgtcatcttcttcttcttcctcttcttcttcctcctcctc	23	86	9.1	0
chr14	55592410	55592467	58	21.6	23	Rnf31	chr14:55592410-55592467	TATTGCCTAGGAGGTCTGTTAGATGGTGACCGGGTCCTGAATGTGTGCCAGGGTGGCC	23	75.6	8	1	g -> t	55592452	23	23	100
chr14	55700432	55700476	45	33.1	35		chr14:55700432-55700476	TAGACAGAGACAGTGTCATGAACCTTGGCTACGGGTAGAGTCAAG	35	148.3	15.7	1	c -> a	55700442	33	29	87.9
chr14	56693995	56694077	83	349.5	605		chr14:56693995-56694077	tgactagagtcaagctcaacagggtcttctttccccgctgattccgccaagcccgttcccttggctgtggtttcgctggatag	607	1394.6	147.6	1	c -> a	56694014	322	1	0.3
chr14	56693995	56694077	83	349.5	605		chr14:56693995-56694077	tgactagagtcaagctcaacagggtcttctttccccgctgattccgccaagcccgttcccttggctgtggtttcgctggatag	607	1394.6	147.6	2	g -> t	56694017	394	1	0.3
chr14	56693995	56694077	83	349.5	605		chr14:56693995-56694077	tgactagagtcaagctcaacagggtcttctttccccgctgattccgccaagcccgttcccttggctgtggtttcgctggatag	607	1394.6	147.6	3	c -> a	56694039	600	1	0.2
chr14	56693995	56694077	83	349.5	605		chr14:56693995-56694077	tgactagagtcaagctcaacagggtcttctttccccgctgattccgccaagcccgttcccttggctgtggtttcgctggatag	607	1394.6	147.6	4	c -> a	56694052	533	1	0.2
chr14	56693995	56694077	83	349.5	605		chr14:56693995-56694077	tgactagagtcaagctcaacagggtcttctttccccgctgattccgccaagcccgttcccttggctgtggtttcgctggatag	607	1394.6	147.6	5	c -> a	56694053	520	2	0.4
chr14	56693995	56694077	83	349.5	605		chr14:56693995-56694077	tgactagagtcaagctcaacagggtcttctttccccgctgattccgccaagcccgttcccttggctgtggtttcgctggatag	607	1394.6	147.6	6	c -> a	56694070	97	1	1
chr14	56694093	56694124	32	11.5	12		chr14:56694093-56694124	ggaatctcgttcatccattcatgcgcgtcact	12	71.5	7.6	0
chr14	57729720	57729762	43	10.7	11		chr14:57729720-57729762	GAGATTCAGTGGAGGCAGATCCTGTCACAACGAACGCCACGCA	11	48.8	5.2	1	c -> a	57729747	11	11	100
chr14	65693077	65693097	21	11	12		chr14:65693077-65693097	agagacatacacagacacaca	12	109	11.5	0
chr14	70236612	70236650	39	12.6	13		chr14:70236612-70236650	TAAACACACAAGACATGTGTGCACAGAGAACCCCAGCAT	13	63.6	6.7	1	c -> a	70236625	13	11	84.6
chr14	70681339	70681396	58	24.4	31	Xpo7	chr14:70681339-70681396	TCCTCTCCTGCAAGGGAAACAACCCTGGGGGTGACTCTGATGCCAACAAGTCCAAGCT	31	101.9	10.8	1	c -> a	70681358	29	26	89.7
chr14	75032105	75032142	38	11.6	12	5031414D18Rik	chr14:75032105-75032142	AAAGCTTCCTGGATCAACCCGCTGTGTGTGCAGCAGCC	12	60.2	6.4	1	g -> t	75032132	12	12	100
chr14	75206202	75206259	58	15.8	20	Lcp1	chr14:75206202-75206259	CAAGCCTTACCTGGTCCTGGGACTTTTGTGGCAAGTCATCAAGATTGGGTTGTTTGCT	22	72.3	7.7	1	g -> t	75206229	17	15	88.2
chr14	75847905	75847990	86	25	40	Snora31	chr14:75847905-75847990	CTGCATCCACTGATAGACCTCGAACAGTTTGTGGTTGTTCTTCTGGTTTGCACTAGGATGCAAAAGGAAACTCTCCCTGCGCTTCC	43	95.3	10.1	1	g -> t	75847935	23	16	69.6
chr14	75847905	75847990	86	25	40	Snora31	chr14:75847905-75847990	CTGCATCCACTGATAGACCTCGAACAGTTTGTGGTTGTTCTTCTGGTTTGCACTAGGATGCAAAAGGAAACTCTCCCTGCGCTTCC	43	95.3	10.1	2	g -> t	75847941	40	1	2.5
chr14	75972485	75972521	37	13.5	14		chr14:75972485-75972521	CTTTTGTCTGCAGCCAACCTTATCCCTGGGTCCCAAT	14	72.2	7.6	0
chr14	76152773	76152830	58	103.1	111	TRNA_Glu	chr14:76152773-76152830	Ctcccacatggtctagcggttaggattcctggttttcacccaggcggcccgggttcga	114	374.8	39.7	1	g -> t	76152782	111	2	1.8
chr14	79481667	79481742	76	65.2	82	TRNA_Glu	chr14:79481667-79481742	TtcccatatggtctagcggttaggattcctggttttcacccaggcggcccgggttcgactcccggtatgggaacAG	104	260.9	27.6	1	g -> t	79481676	72	3	4.2
chr14	79481667	79481742	76	65.2	82	TRNA_Glu	chr14:79481667-79481742	TtcccatatggtctagcggttaggattcctggttttcacccaggcggcccgggttcgactcccggtatgggaacAG	104	260.9	27.6	2	g -> t	79481677	73	1	1.4
chr14	79481667	79481742	76	65.2	82	TRNA_Glu	chr14:79481667-79481742	TtcccatatggtctagcggttaggattcctggttttcacccaggcggcccgggttcgactcccggtatgggaacAG	104	260.9	27.6	3	g -> t	79481697	80	1	1.2
chr14	96588826	96588884	59	54.6	57		chr14:96588826-96588884	ACTAGCACTTTTCACAGGTCCTTCCTTTGTCAGTGGGGTCAGGATTTGGTAGCTGGTGC	57	184.2	19.5	1	g -> t	96588854	57	49	86
chr14	96588826	96588884	59	54.6	57		chr14:96588826-96588884	ACTAGCACTTTTCACAGGTCCTTCCTTTGTCAGTGGGGTCAGGATTTGGTAGCTGGTGC	57	184.2	19.5	2	g -> t	96588860	57	1	1.8
chr14	96588826	96588884	59	54.6	57		chr14:96588826-96588884	ACTAGCACTTTTCACAGGTCCTTCCTTTGTCAGTGGGGTCAGGATTTGGTAGCTGGTGC	57	184.2	19.5	3	g -> t	96588868	57	1	1.8
chr14	99078387	99078441	55	49.6	55		chr14:99078387-99078441	TGGAAAAAAAAAACATTTTTTTCTTAAACTTGCATCTCAATTCTACTTCTGGATT	55	190.7	20.2	1	c -> a	99078400	40	6	15
chr14	99078387	99078441	55	49.6	55		chr14:99078387-99078441	TGGAAAAAAAAAACATTTTTTTCTTAAACTTGCATCTCAATTCTACTTCTGGATT	55	190.7	20.2	2	c -> a	99078429	53	1	1.9
chr15	102316740	102316782	43	10.7	11	Espl1	chr15:102316740-102316782	TGAAGAAGAGAGTCCCAAAGCACCCCTCTGTGTCTGGGCCAGC	11	48.8	5.2	1	g -> t	102316769	11	11	100
chr15	102391306	102391358	53	19.6	26		chr15:102391306-102391358	agtggtggcgcacgccggtaggatttgctgaaggaggcagaggcaggaggatc	27	97.1	10.3	0
chr15	102474679	102474717	39	22.1	24	Pcbp2	chr15:102474679-102474717	CAAACTGGAAGAGGTTTGTTGTACCTTTATGATTGCCTC	24	117.3	12.4	1	g -> t	102474696	24	24	100
chr15	12322863	12322918	56	21	23		chr15:12322863-12322918	CATGTATGATGAGGTGGCCCGGAAGTTTGTTTCGTTTCAGTGTGGAAACTCTAGAC	23	78.3	8.3	1	g -> t	12322891	21	15	71.4
chr15	32241865	32241920	56	18	23	Snord123	chr15:32241865-32241920	AATGGATGGCGTTTTTTCAAGTCACATGAATCAGCGCCCCAGAATTCATCATTTTC	23	78.3	8.3	1	c -> a	32241889	22	12	54.5
chr15	34440794	34440923	130	1102.4	2626		chr15:34440794-34440923	TGTCACCAGCATTTAGATAACCAGACTGAAGTAAAGAACTAGGTCTGGGGACACATGCATGGTCTTACTATAGCGAATGTCTAGCCTGTCCTGATTATCACAGAATCAGAACAGCGAGAATATTCGCAGT	2675	3923.8	415.4	1	c -> a	34440867	1594	1	0.1
chr15	34440794	34440923	130	1102.4	2626		chr15:34440794-34440923	TGTCACCAGCATTTAGATAACCAGACTGAAGTAAAGAACTAGGTCTGGGGACACATGCATGGTCTTACTATAGCGAATGTCTAGCCTGTCCTGATTATCACAGAATCAGAACAGCGAGAATATTCGCAGT	2675	3923.8	415.4	2	c -> a	34440878	2626	4	0.2
chr15	34440794	34440923	130	1102.4	2626		chr15:34440794-34440923	TGTCACCAGCATTTAGATAACCAGACTGAAGTAAAGAACTAGGTCTGGGGACACATGCATGGTCTTACTATAGCGAATGTCTAGCCTGTCCTGATTATCACAGAATCAGAACAGCGAGAATATTCGCAGT	2675	3923.8	415.4	3	c -> a	34440879	2626	2	0.1
chr15	34440794	34440923	130	1102.4	2626		chr15:34440794-34440923	TGTCACCAGCATTTAGATAACCAGACTGAAGTAAAGAACTAGGTCTGGGGACACATGCATGGTCTTACTATAGCGAATGTCTAGCCTGTCCTGATTATCACAGAATCAGAACAGCGAGAATATTCGCAGT	2675	3923.8	415.4	4	g -> t	34440881	2626	1	0
chr15	34440794	34440923	130	1102.4	2626		chr15:34440794-34440923	TGTCACCAGCATTTAGATAACCAGACTGAAGTAAAGAACTAGGTCTGGGGACACATGCATGGTCTTACTATAGCGAATGTCTAGCCTGTCCTGATTATCACAGAATCAGAACAGCGAGAATATTCGCAGT	2675	3923.8	415.4	5	c -> a	34440883	2626	7	0.3
chr15	34440794	34440923	130	1102.4	2626		chr15:34440794-34440923	TGTCACCAGCATTTAGATAACCAGACTGAAGTAAAGAACTAGGTCTGGGGACACATGCATGGTCTTACTATAGCGAATGTCTAGCCTGTCCTGATTATCACAGAATCAGAACAGCGAGAATATTCGCAGT	2675	3923.8	415.4	6	c -> a	34440884	2626	5	0.2
chr15	34440794	34440923	130	1102.4	2626		chr15:34440794-34440923	TGTCACCAGCATTTAGATAACCAGACTGAAGTAAAGAACTAGGTCTGGGGACACATGCATGGTCTTACTATAGCGAATGTCTAGCCTGTCCTGATTATCACAGAATCAGAACAGCGAGAATATTCGCAGT	2675	3923.8	415.4	7	g -> t	34440886	2626	3	0.1
chr15	34440794	34440923	130	1102.4	2626		chr15:34440794-34440923	TGTCACCAGCATTTAGATAACCAGACTGAAGTAAAGAACTAGGTCTGGGGACACATGCATGGTCTTACTATAGCGAATGTCTAGCCTGTCCTGATTATCACAGAATCAGAACAGCGAGAATATTCGCAGT	2675	3923.8	415.4	8	c -> a	34440892	2611	1	0
chr15	34440794	34440923	130	1102.4	2626		chr15:34440794-34440923	TGTCACCAGCATTTAGATAACCAGACTGAAGTAAAGAACTAGGTCTGGGGACACATGCATGGTCTTACTATAGCGAATGTCTAGCCTGTCCTGATTATCACAGAATCAGAACAGCGAGAATATTCGCAGT	2675	3923.8	415.4	9	c -> a	34440894	2520	2031	80.6
chr15	34440794	34440923	130	1102.4	2626		chr15:34440794-34440923	TGTCACCAGCATTTAGATAACCAGACTGAAGTAAAGAACTAGGTCTGGGGACACATGCATGGTCTTACTATAGCGAATGTCTAGCCTGTCCTGATTATCACAGAATCAGAACAGCGAGAATATTCGCAGT	2675	3923.8	415.4	10	c -> a	34440900	2519	1	0
chr15	34440794	34440923	130	1102.4	2626		chr15:34440794-34440923	TGTCACCAGCATTTAGATAACCAGACTGAAGTAAAGAACTAGGTCTGGGGACACATGCATGGTCTTACTATAGCGAATGTCTAGCCTGTCCTGATTATCACAGAATCAGAACAGCGAGAATATTCGCAGT	2675	3923.8	415.4	11	g -> t	34440902	2518	1	0
chr15	34440794	34440923	130	1102.4	2626		chr15:34440794-34440923	TGTCACCAGCATTTAGATAACCAGACTGAAGTAAAGAACTAGGTCTGGGGACACATGCATGGTCTTACTATAGCGAATGTCTAGCCTGTCCTGATTATCACAGAATCAGAACAGCGAGAATATTCGCAGT	2675	3923.8	415.4	12	c -> a	34440920	2067	1	0
chr15	37003823	37003829	7	13	17		chr15:37003823-37003829	CTAAAAA	17	463.1	49	0
chr15	37003830	37003879	50	15.5	16		chr15:37003830-37003879	CAAAAGATTAGGCACCAGAGTGACTTCTTCATTCTACTACAGAGCAATTT	16	61	6.5	0
chr15	38018483	38018519	37	11.5	12		chr15:38018483-38018519	TAGGTGAAAGATAATAAATAATGCTTGTTCCAAGTCA	12	61.8	6.5	0
chr15	40302563	40302595	33	10.5	11		chr15:40302563-40302595	gtcctccgctctaccaactgagctatcgaaggc	11	63.6	6.7	1	g -> t	40302584	11	1	9.1
chr15	47540002	47540136	135	71.4	118		chr15:47540002-47540136	ccgaaagatggtgaactatgcctgggcagggcgaagccagaggaaactctggtggaggtccgtagcggtcctgacgtgcaaatcggtcgtccgacctgggtataggggcgaaagactaatcgaaccatctagtag	194	274	29	1	g -> t	47540012	83	2	2.4
chr15	47540002	47540136	135	71.4	118		chr15:47540002-47540136	ccgaaagatggtgaactatgcctgggcagggcgaagccagaggaaactctggtggaggtccgtagcggtcctgacgtgcaaatcggtcgtccgacctgggtataggggcgaaagactaatcgaaccatctagtag	194	274	29	2	g -> t	47540055	105	1	1
chr15	47540002	47540136	135	71.4	118		chr15:47540002-47540136	ccgaaagatggtgaactatgcctgggcagggcgaagccagaggaaactctggtggaggtccgtagcggtcctgacgtgcaaatcggtcgtccgacctgggtataggggcgaaagactaatcgaaccatctagtag	194	274	29	3	g -> t	47540090	70	1	1.4
chr15	5118407	5118474	68	125.3	156	Snord72	chr15:5118407-5118474	TTATCAATGATGTCCTAAAAAATAAATGTCTGAACATATGACTGCTATAATGATTTCAGCATTTAACT	156	437.5	46.3	1	g -> t	5118418	145	121	83.4
chr15	5118407	5118474	68	125.3	156	Snord72	chr15:5118407-5118474	TTATCAATGATGTCCTAAAAAATAAATGTCTGAACATATGACTGCTATAATGATTTCAGCATTTAACT	156	437.5	46.3	2	g -> t	5118434	156	1	0.6
chr15	5118407	5118474	68	125.3	156	Snord72	chr15:5118407-5118474	TTATCAATGATGTCCTAAAAAATAAATGTCTGAACATATGACTGCTATAATGATTTCAGCATTTAACT	156	437.5	46.3	3	g -> t	5118446	153	1	0.7
chr15	5118407	5118474	68	125.3	156	Snord72	chr15:5118407-5118474	TTATCAATGATGTCCTAAAAAATAAATGTCTGAACATATGACTGCTATAATGATTTCAGCATTTAACT	156	437.5	46.3	4	c -> a	5118448	153	1	0.7
chr15	5118407	5118474	68	125.3	156	Snord72	chr15:5118407-5118474	TTATCAATGATGTCCTAAAAAATAAATGTCTGAACATATGACTGCTATAATGATTTCAGCATTTAACT	156	437.5	46.3	5	g -> t	5118450	152	1	0.7
chr15	57975979	57976021	43	17.3	18	TRNA_Met	chr15:57975979-57976021	ATTgtgccccgtgtgaggatcgaactcacgaccttcagattat	18	79.8	8.5	0
chr15	64099596	64099643	48	27.8	29		chr15:64099596-64099643	TAACAAATAACAGTTGTTTAGAATCTAAAAGTGCCATTTTCCAACACT	29	115.2	12.2	1	c -> a	64099606	26	22	84.6
chr15	64146914	64146953	40	22.5	24		chr15:64146914-64146953	ggttttcctttggctcctgagttaaggagaaacagtcctt	24	114.4	12.1	1	c -> a	64146946	24	23	95.8
chr15	6634838	6634900	63	12.6	15	Fyb	chr15:6634838-6634900	aaagaagaggttggaactagaacgaaaggagcagaaggagagagagaagaaagagcaagaact	25	75.7	8	0
chr15	71794234	71794291	58	24.7	29		chr15:71794234-71794291	TATCTTGGTTTTTGTAATAATGCTAGCAGAGTACACACAAGAAGAAAAGTAACTGCAC	31	101.9	10.8	1	g -> t	71794247	24	12	50
chr15	71794323	71794365	43	429.8	466		chr15:71794323-71794365	TTAATGTCCAGTGTCCTATGTCATAAGATTCGGTGCAATAAGT	466	2066.6	218.8	1	g -> t	71794328	430	2	0.5
chr15	71794323	71794365	43	429.8	466		chr15:71794323-71794365	TTAATGTCCAGTGTCCTATGTCATAAGATTCGGTGCAATAAGT	466	2066.6	218.8	2	g -> t	71794335	466	13	2.8
chr15	71794323	71794365	43	429.8	466		chr15:71794323-71794365	TTAATGTCCAGTGTCCTATGTCATAAGATTCGGTGCAATAAGT	466	2066.6	218.8	3	g -> t	71794342	466	359	77
chr15	71794323	71794365	43	429.8	466		chr15:71794323-71794365	TTAATGTCCAGTGTCCTATGTCATAAGATTCGGTGCAATAAGT	466	2066.6	218.8	4	g -> t	71794355	466	1	0.2
chr15	74958548	74958580	33	12.3	15	Ly6e	chr15:74958548-74958580	TGAAAATGTCAATCTCAATCTCGGTGTGGCGTC	18	104	11	1	g -> t	74958555	10	4	40
chr15	74959097	74959118	22	9.5	10	Ly6e	chr15:74959097-74959118	CAAAGAAGACCTGAAAAGATTC	12	104	11	0
chr15	74959119	74959133	15	10.2	12	Ly6e	chr15:74959119-74959133	TACAGCAGAAGGCCT	12	152.6	16.1	0
chr15	74959134	74959144	11	12.3	14	Ly6e	chr15:74959134-74959144	GTGTCGCCACC	14	242.7	25.7	1	g -> t	74959134	11	8	72.7
chr15	74996465	74996487	23	10.5	11	Ly6a	chr15:74996465-74996487	TGCCTCCTGAGTAACACAGACTC	11	91.2	9.7	1	c -> a	74996481	11	11	100
chr15	77766774	77766809	36	26.3	29	Myh9	chr15:77766774-77766809	TGCCTCCAGGTCCTTCAGATCCATCTCCAGTTTCTT	29	153.6	16.3	0
chr15	77771871	77771905	35	10.4	11	Myh9	chr15:77771871-77771905	TGTCTTCAGCGCCTCCAGCTCCTCTCCCAGATCCC	11	59.9	6.3	1	c -> a	77771880	11	1	9.1
chr15	77788875	77788932	58	16.5	18	Myh9	chr15:77788875-77788932	agagagagagagagagagagagagagagacagaCAACAACATACCTGCTCTTTAGTCT	18	59.2	6.3	1	c -> a	77788914	17	14	82.4
chr15	77790666	77790725	60	48.3	61	Myh9	chr15:77790666-77790725	AGTCTCAGCACCTCTACAACAGGAAGGCCTGGCCTTACCCATCTGCTCATCCTCTGGGAT	63	200.2	21.2	1	c -> a	77790685	58	57	98.3
chr15	77813008	77813045	38	15	17	Myh9	chr15:77813008-77813045	TGTTCACCTTCACCTTCTTCCCATTCTCTACCAGCTCT	17	85.3	9	0
chr15	78559584	78559603	20	10.1	12	Rac2	chr15:78559584-78559603	CCTGTGAGCCAAGCTAAGAA	12	114.4	12.1	0
chr15	78903646	78903689	44	12.9	14	Sh3bp1	chr15:78903646-78903689	GATGCTGAAGGAGGAAGAGGAGGAGCTCAAGAAGAAGGTGGAAC	14	60.7	6.4	0
chr15	80078514	80078589	76	257.4	412	Snord83b	chr15:80078514-80078589	AGGCAACAGGGAATAATTCCTCAGTCTCTCTCGGGCGCTGTGCCCAGCGCACATTCCAGAGCCTCATCACAGAACA	449	1126.6	119.3	1	c -> a	80078520	29	1	3.4
chr15	80078514	80078589	76	257.4	412	Snord83b	chr15:80078514-80078589	AGGCAACAGGGAATAATTCCTCAGTCTCTCTCGGGCGCTGTGCCCAGCGCACATTCCAGAGCCTCATCACAGAACA	449	1126.6	119.3	2	c -> a	80078545	235	1	0.4
chr15	80078514	80078589	76	257.4	412	Snord83b	chr15:80078514-80078589	AGGCAACAGGGAATAATTCCTCAGTCTCTCTCGGGCGCTGTGCCCAGCGCACATTCCAGAGCCTCATCACAGAACA	449	1126.6	119.3	3	c -> a	80078549	235	1	0.4
chr15	80078514	80078589	76	257.4	412	Snord83b	chr15:80078514-80078589	AGGCAACAGGGAATAATTCCTCAGTCTCTCTCGGGCGCTGTGCCCAGCGCACATTCCAGAGCCTCATCACAGAACA	449	1126.6	119.3	4	c -> a	80078557	410	1	0.2
chr15	80078514	80078589	76	257.4	412	Snord83b	chr15:80078514-80078589	AGGCAACAGGGAATAATTCCTCAGTCTCTCTCGGGCGCTGTGCCCAGCGCACATTCCAGAGCCTCATCACAGAACA	449	1126.6	119.3	5	c -> a	80078563	412	1	0.2
chr15	80078514	80078589	76	257.4	412	Snord83b	chr15:80078514-80078589	AGGCAACAGGGAATAATTCCTCAGTCTCTCTCGGGCGCTGTGCCCAGCGCACATTCCAGAGCCTCATCACAGAACA	449	1126.6	119.3	6	c -> a	80078565	412	1	0.2
chr15	80078514	80078589	76	257.4	412	Snord83b	chr15:80078514-80078589	AGGCAACAGGGAATAATTCCTCAGTCTCTCTCGGGCGCTGTGCCCAGCGCACATTCCAGAGCCTCATCACAGAACA	449	1126.6	119.3	7	c -> a	80078583	404	22	5.4
chr15	80082858	80082919	62	80.8	121	Snord43	chr15:80082858-80082919	AAATCAGAACTTGACATTCAGCACAGAGTTTCTGTCCGCCCGTCAAAAGGTTCATCATTTGT	121	372.2	39.4	1	c -> a	80082881	62	8	12.9
chr15	80082858	80082919	62	80.8	121	Snord43	chr15:80082858-80082919	AAATCAGAACTTGACATTCAGCACAGAGTTTCTGTCCGCCCGTCAAAAGGTTCATCATTTGT	121	372.2	39.4	2	c -> a	80082889	121	1	0.8
chr15	83149699	83149795	97	280.9	430	Rnu12	chr15:83149699-83149795	CACTGCTTATGTGAGAAGAATTTTTGAGCGGGTATAGGTTGCAATCTGAGGCGACCCGCCTACTTTGCGGGATGCCTGGGTGACGCGATCTGCCCGA	668	1313.2	139	1	g -> t	83149709	104	34	32.7
chr15	83149699	83149795	97	280.9	430	Rnu12	chr15:83149699-83149795	CACTGCTTATGTGAGAAGAATTTTTGAGCGGGTATAGGTTGCAATCTGAGGCGACCCGCCTACTTTGCGGGATGCCTGGGTGACGCGATCTGCCCGA	668	1313.2	139	2	g -> t	83149711	286	1	0.3
chr15	83149699	83149795	97	280.9	430	Rnu12	chr15:83149699-83149795	CACTGCTTATGTGAGAAGAATTTTTGAGCGGGTATAGGTTGCAATCTGAGGCGACCCGCCTACTTTGCGGGATGCCTGGGTGACGCGATCTGCCCGA	668	1313.2	139	3	g -> t	83149713	302	1	0.3
chr15	83149699	83149795	97	280.9	430	Rnu12	chr15:83149699-83149795	CACTGCTTATGTGAGAAGAATTTTTGAGCGGGTATAGGTTGCAATCTGAGGCGACCCGCCTACTTTGCGGGATGCCTGGGTGACGCGATCTGCCCGA	668	1313.2	139	4	g -> t	83149716	319	1	0.3
chr15	83149699	83149795	97	280.9	430	Rnu12	chr15:83149699-83149795	CACTGCTTATGTGAGAAGAATTTTTGAGCGGGTATAGGTTGCAATCTGAGGCGACCCGCCTACTTTGCGGGATGCCTGGGTGACGCGATCTGCCCGA	668	1313.2	139	5	g -> t	83149726	334	1	0.3
chr15	83149699	83149795	97	280.9	430	Rnu12	chr15:83149699-83149795	CACTGCTTATGTGAGAAGAATTTTTGAGCGGGTATAGGTTGCAATCTGAGGCGACCCGCCTACTTTGCGGGATGCCTGGGTGACGCGATCTGCCCGA	668	1313.2	139	6	g -> t	83149729	332	1	0.3
chr15	83149699	83149795	97	280.9	430	Rnu12	chr15:83149699-83149795	CACTGCTTATGTGAGAAGAATTTTTGAGCGGGTATAGGTTGCAATCTGAGGCGACCCGCCTACTTTGCGGGATGCCTGGGTGACGCGATCTGCCCGA	668	1313.2	139	7	g -> t	83149769	336	1	0.3
chr15	83149699	83149795	97	280.9	430	Rnu12	chr15:83149699-83149795	CACTGCTTATGTGAGAAGAATTTTTGAGCGGGTATAGGTTGCAATCTGAGGCGACCCGCCTACTTTGCGGGATGCCTGGGTGACGCGATCTGCCCGA	668	1313.2	139	8	g -> t	83149772	332	2	0.6
chr15	83149699	83149795	97	280.9	430	Rnu12	chr15:83149699-83149795	CACTGCTTATGTGAGAAGAATTTTTGAGCGGGTATAGGTTGCAATCTGAGGCGACCCGCCTACTTTGCGGGATGCCTGGGTGACGCGATCTGCCCGA	668	1313.2	139	9	c -> a	83149784	327	2	0.6
chr15	83149699	83149795	97	280.9	430	Rnu12	chr15:83149699-83149795	CACTGCTTATGTGAGAAGAATTTTTGAGCGGGTATAGGTTGCAATCTGAGGCGACCCGCCTACTTTGCGGGATGCCTGGGTGACGCGATCTGCCCGA	668	1313.2	139	10	g -> t	83149790	327	1	0.3
chr15	85177743	85177749	7	16.3	21		chr15:85177743-85177749	ATGaatg	21	572.1	60.6	0
chr15	85177750	85177780	31	22.4	25		chr15:85177750-85177780	ttaagggaagtcggcaagccggatccgtaac	25	153.8	16.3	0
chr15	86194772	86194836	65	37.9	50	AK155692	chr15:86194772-86194836	cgtggcgcaatgaaggtgaagggccccgcccgggggcccgaggtgggatcccgaggcctctccag	50	146.7	15.5	1	g -> t	86194826	36	1	2.8
chr15	86194875	86194947	73	1021.3	1677	AK155692	chr15:86194875-86194947	ggccggggaggtggagcacgagcgtacgcgttaggacccgaaagatggtgaactatgcctgggcagggcaaag	1677	4380.7	463.7	1	g -> t	86194880	1540	4	0.3
chr15	86194875	86194947	73	1021.3	1677	AK155692	chr15:86194875-86194947	ggccggggaggtggagcacgagcgtacgcgttaggacccgaaagatggtgaactatgcctgggcagggcaaag	1677	4380.7	463.7	2	g -> t	86194884	1584	1	0.1
chr15	86194875	86194947	73	1021.3	1677	AK155692	chr15:86194875-86194947	ggccggggaggtggagcacgagcgtacgcgttaggacccgaaagatggtgaactatgcctgggcagggcaaag	1677	4380.7	463.7	3	g -> t	86194885	1589	2	0.1
chr15	86194875	86194947	73	1021.3	1677	AK155692	chr15:86194875-86194947	ggccggggaggtggagcacgagcgtacgcgttaggacccgaaagatggtgaactatgcctgggcagggcaaag	1677	4380.7	463.7	4	g -> t	86194887	1607	1	0.1
chr15	86194875	86194947	73	1021.3	1677	AK155692	chr15:86194875-86194947	ggccggggaggtggagcacgagcgtacgcgttaggacccgaaagatggtgaactatgcctgggcagggcaaag	1677	4380.7	463.7	5	g -> t	86194888	1614	4	0.2
chr15	86194875	86194947	73	1021.3	1677	AK155692	chr15:86194875-86194947	ggccggggaggtggagcacgagcgtacgcgttaggacccgaaagatggtgaactatgcctgggcagggcaaag	1677	4380.7	463.7	6	g -> t	86194890	1640	1	0.1
chr15	86194875	86194947	73	1021.3	1677	AK155692	chr15:86194875-86194947	ggccggggaggtggagcacgagcgtacgcgttaggacccgaaagatggtgaactatgcctgggcagggcaaag	1677	4380.7	463.7	7	g -> t	86194894	1673	2	0.1
chr15	86194875	86194947	73	1021.3	1677	AK155692	chr15:86194875-86194947	ggccggggaggtggagcacgagcgtacgcgttaggacccgaaagatggtgaactatgcctgggcagggcaaag	1677	4380.7	463.7	8	g -> t	86194898	1674	1	0.1
chr15	86194875	86194947	73	1021.3	1677	AK155692	chr15:86194875-86194947	ggccggggaggtggagcacgagcgtacgcgttaggacccgaaagatggtgaactatgcctgggcagggcaaag	1677	4380.7	463.7	9	g -> t	86194902	1676	1	0.1
chr15	86194875	86194947	73	1021.3	1677	AK155692	chr15:86194875-86194947	ggccggggaggtggagcacgagcgtacgcgttaggacccgaaagatggtgaactatgcctgggcagggcaaag	1677	4380.7	463.7	10	g -> t	86194904	1677	1	0.1
chr15	86194875	86194947	73	1021.3	1677	AK155692	chr15:86194875-86194947	ggccggggaggtggagcacgagcgtacgcgttaggacccgaaagatggtgaactatgcctgggcagggcaaag	1677	4380.7	463.7	11	g -> t	86194909	1669	2	0.1
chr15	86194875	86194947	73	1021.3	1677	AK155692	chr15:86194875-86194947	ggccggggaggtggagcacgagcgtacgcgttaggacccgaaagatggtgaactatgcctgggcagggcaaag	1677	4380.7	463.7	12	c -> a	86194911	1648	2	0.1
chr15	86194875	86194947	73	1021.3	1677	AK155692	chr15:86194875-86194947	ggccggggaggtggagcacgagcgtacgcgttaggacccgaaagatggtgaactatgcctgggcagggcaaag	1677	4380.7	463.7	13	c -> a	86194912	1257	3	0.2
chr15	86194875	86194947	73	1021.3	1677	AK155692	chr15:86194875-86194947	ggccggggaggtggagcacgagcgtacgcgttaggacccgaaagatggtgaactatgcctgggcagggcaaag	1677	4380.7	463.7	14	g -> t	86194914	1185	3	0.3
chr15	86194875	86194947	73	1021.3	1677	AK155692	chr15:86194875-86194947	ggccggggaggtggagcacgagcgtacgcgttaggacccgaaagatggtgaactatgcctgggcagggcaaag	1677	4380.7	463.7	15	g -> t	86194921	858	1	0.1
chr15	86194875	86194947	73	1021.3	1677	AK155692	chr15:86194875-86194947	ggccggggaggtggagcacgagcgtacgcgttaggacccgaaagatggtgaactatgcctgggcagggcaaag	1677	4380.7	463.7	16	g -> t	86194922	851	4	0.5
chr15	86194990	86195085	96	51.4	78	AK155692	chr15:86194990-86195085	caaatcggtcgtccgacctgggtataggggcgaaagactaatcgaaccatctagtagctggttccctccgaagtttccctcaggatagctggcgct	101	200.6	21.2	0
chr15	86195148	86195251	104	400.4	745	AK155692	chr15:86195148-86195251	cgaaacgatctcaacctattctcaaactttaaatgggtaagaagcccggctcgctggcgtggagccgggcgtggaatgcgagtgcctagtgggccacttttggt	804	1474.2	156.1	1	g -> t	86195183	737	1	0.1
chr15	86195148	86195251	104	400.4	745	AK155692	chr15:86195148-86195251	cgaaacgatctcaacctattctcaaactttaaatgggtaagaagcccggctcgctggcgtggagccgggcgtggaatgcgagtgcctagtgggccacttttggt	804	1474.2	156.1	2	g -> t	86195188	741	1	0.1
chr15	86195148	86195251	104	400.4	745	AK155692	chr15:86195148-86195251	cgaaacgatctcaacctattctcaaactttaaatgggtaagaagcccggctcgctggcgtggagccgggcgtggaatgcgagtgcctagtgggccacttttggt	804	1474.2	156.1	3	g -> t	86195195	745	1	0.1
chr15	86195148	86195251	104	400.4	745	AK155692	chr15:86195148-86195251	cgaaacgatctcaacctattctcaaactttaaatgggtaagaagcccggctcgctggcgtggagccgggcgtggaatgcgagtgcctagtgggccacttttggt	804	1474.2	156.1	4	g -> t	86195200	745	1	0.1
chr15	86195148	86195251	104	400.4	745	AK155692	chr15:86195148-86195251	cgaaacgatctcaacctattctcaaactttaaatgggtaagaagcccggctcgctggcgtggagccgggcgtggaatgcgagtgcctagtgggccacttttggt	804	1474.2	156.1	5	c -> a	86195201	736	1	0.1
chr15	86195148	86195251	104	400.4	745	AK155692	chr15:86195148-86195251	cgaaacgatctcaacctattctcaaactttaaatgggtaagaagcccggctcgctggcgtggagccgggcgtggaatgcgagtgcctagtgggccacttttggt	804	1474.2	156.1	6	g -> t	86195204	659	1	0.2
chr15	86195148	86195251	104	400.4	745	AK155692	chr15:86195148-86195251	cgaaacgatctcaacctattctcaaactttaaatgggtaagaagcccggctcgctggcgtggagccgggcgtggaatgcgagtgcctagtgggccacttttggt	804	1474.2	156.1	7	g -> t	86195214	291	1	0.3
chr15	93234493	93234519	27	10	11		chr15:93234493-93234519	cgcgctcggtcgaagaggacgaccttc	12	84.8	9	1	g -> t	93234513	10	1	10
chr15	99636209	99636247	39	11.7	12		chr15:99636209-99636247	AAAAACAGTAACAGTGTTAGACACAGAGCACCATAAGAC	12	58.7	6.2	1	c -> a	99636220	12	12	100
chr16	11143907	11144311	405	561.4	2665		chr16:11143907-11144311	catttggtgtatgtgcttggctgaggagccaatggggcgaagctaccatctgtgggattatgactgaacgcctctaagtcagaatcccgcccaggcggaacgatacggcagcgccgaaggagcctcggttggccccggatagccgggtccccgtccgtccccgctcggcggggtccccgcgtcgtccccgcggcggcgcggggtctccccccgccgggcgtcgggaccggggtccggtgcggagagccgttcgtcttgggaaacggggtgcggccggaaagggggccgccctctcgcccgtcacgttgaacgcacgttcgtgtggaacctggcgctaaaccattcgtagacgacctgcttctgggtcggggtttcgtacgtagcagagcagctccctcg…	5347	2517.6	266.5	1	g -> t	11143929	84	1	1.2
chr16	11143907	11144311	405	561.4	2665		chr16:11143907-11144311	catttggtgtatgtgcttggctgaggagccaatggggcgaagctaccatctgtgggattatgactgaacgcctctaagtcagaatcccgcccaggcggaacgatacggcagcgccgaaggagcctcggttggccccggatagccgggtccccgtccgtccccgctcggcggggtccccgcgtcgtccccgcggcggcgcggggtctccccccgccgggcgtcgggaccggggtccggtgcggagagccgttcgtcttgggaaacggggtgcggccggaaagggggccgccctctcgcccgtcacgttgaacgcacgttcgtgtggaacctggcgctaaaccattcgtagacgacctgcttctgggtcggggtttcgtacgtagcagagcagctccctcg…	5347	2517.6	266.5	2	g -> t	11143931	95	1	1.1
chr16	11143907	11144311	405	561.4	2665		chr16:11143907-11144311	catttggtgtatgtgcttggctgaggagccaatggggcgaagctaccatctgtgggattatgactgaacgcctctaagtcagaatcccgcccaggcggaacgatacggcagcgccgaaggagcctcggttggccccggatagccgggtccccgtccgtccccgctcggcggggtccccgcgtcgtccccgcggcggcgcggggtctccccccgccgggcgtcgggaccggggtccggtgcggagagccgttcgtcttgggaaacggggtgcggccggaaagggggccgccctctcgcccgtcacgttgaacgcacgttcgtgtggaacctggcgctaaaccattcgtagacgacctgcttctgggtcggggtttcgtacgtagcagagcagctccctcg…	5347	2517.6	266.5	3	g -> t	11143958	202	2	1
chr16	11143907	11144311	405	561.4	2665		chr16:11143907-11144311	catttggtgtatgtgcttggctgaggagccaatggggcgaagctaccatctgtgggattatgactgaacgcctctaagtcagaatcccgcccaggcggaacgatacggcagcgccgaaggagcctcggttggccccggatagccgggtccccgtccgtccccgctcggcggggtccccgcgtcgtccccgcggcggcgcggggtctccccccgccgggcgtcgggaccggggtccggtgcggagagccgttcgtcttgggaaacggggtgcggccggaaagggggccgccctctcgcccgtcacgttgaacgcacgttcgtgtggaacctggcgctaaaccattcgtagacgacctgcttctgggtcggggtttcgtacgtagcagagcagctccctcg…	5347	2517.6	266.5	4	g -> t	11143988	130	1	0.8
chr16	11143907	11144311	405	561.4	2665		chr16:11143907-11144311	catttggtgtatgtgcttggctgaggagccaatggggcgaagctaccatctgtgggattatgactgaacgcctctaagtcagaatcccgcccaggcggaacgatacggcagcgccgaaggagcctcggttggccccggatagccgggtccccgtccgtccccgctcggcggggtccccgcgtcgtccccgcggcggcgcggggtctccccccgccgggcgtcgggaccggggtccggtgcggagagccgttcgtcttgggaaacggggtgcggccggaaagggggccgccctctcgcccgtcacgttgaacgcacgttcgtgtggaacctggcgctaaaccattcgtagacgacctgcttctgggtcggggtttcgtacgtagcagagcagctccctcg…	5347	2517.6	266.5	5	c -> a	11143992	119	1	0.8
chr16	11143907	11144311	405	561.4	2665		chr16:11143907-11144311	catttggtgtatgtgcttggctgaggagccaatggggcgaagctaccatctgtgggattatgactgaacgcctctaagtcagaatcccgcccaggcggaacgatacggcagcgccgaaggagcctcggttggccccggatagccgggtccccgtccgtccccgctcggcggggtccccgcgtcgtccccgcggcggcgcggggtctccccccgccgggcgtcgggaccggggtccggtgcggagagccgttcgtcttgggaaacggggtgcggccggaaagggggccgccctctcgcccgtcacgttgaacgcacgttcgtgtggaacctggcgctaaaccattcgtagacgacctgcttctgggtcggggtttcgtacgtagcagagcagctccctcg…	5347	2517.6	266.5	6	g -> t	11144001	115	1	0.9
chr16	11143907	11144311	405	561.4	2665		chr16:11143907-11144311	catttggtgtatgtgcttggctgaggagccaatggggcgaagctaccatctgtgggattatgactgaacgcctctaagtcagaatcccgcccaggcggaacgatacggcagcgccgaaggagcctcggttggccccggatagccgggtccccgtccgtccccgctcggcggggtccccgcgtcgtccccgcggcggcgcggggtctccccccgccgggcgtcgggaccggggtccggtgcggagagccgttcgtcttgggaaacggggtgcggccggaaagggggccgccctctcgcccgtcacgttgaacgcacgttcgtgtggaacctggcgctaaaccattcgtagacgacctgcttctgggtcggggtttcgtacgtagcagagcagctccctcg…	5347	2517.6	266.5	7	g -> t	11144008	102	1	1
chr16	11143907	11144311	405	561.4	2665		chr16:11143907-11144311	catttggtgtatgtgcttggctgaggagccaatggggcgaagctaccatctgtgggattatgactgaacgcctctaagtcagaatcccgcccaggcggaacgatacggcagcgccgaaggagcctcggttggccccggatagccgggtccccgtccgtccccgctcggcggggtccccgcgtcgtccccgcggcggcgcggggtctccccccgccgggcgtcgggaccggggtccggtgcggagagccgttcgtcttgggaaacggggtgcggccggaaagggggccgccctctcgcccgtcacgttgaacgcacgttcgtgtggaacctggcgctaaaccattcgtagacgacctgcttctgggtcggggtttcgtacgtagcagagcagctccctcg…	5347	2517.6	266.5	8	g -> t	11144025	100	1	1
chr16	11143907	11144311	405	561.4	2665		chr16:11143907-11144311	catttggtgtatgtgcttggctgaggagccaatggggcgaagctaccatctgtgggattatgactgaacgcctctaagtcagaatcccgcccaggcggaacgatacggcagcgccgaaggagcctcggttggccccggatagccgggtccccgtccgtccccgctcggcggggtccccgcgtcgtccccgcggcggcgcggggtctccccccgccgggcgtcgggaccggggtccggtgcggagagccgttcgtcttgggaaacggggtgcggccggaaagggggccgccctctcgcccgtcacgttgaacgcacgttcgtgtggaacctggcgctaaaccattcgtagacgacctgcttctgggtcggggtttcgtacgtagcagagcagctccctcg…	5347	2517.6	266.5	9	g -> t	11144063	2657	1	0
chr16	11143907	11144311	405	561.4	2665		chr16:11143907-11144311	catttggtgtatgtgcttggctgaggagccaatggggcgaagctaccatctgtgggattatgactgaacgcctctaagtcagaatcccgcccaggcggaacgatacggcagcgccgaaggagcctcggttggccccggatagccgggtccccgtccgtccccgctcggcggggtccccgcgtcgtccccgcggcggcgcggggtctccccccgccgggcgtcgggaccggggtccggtgcggagagccgttcgtcttgggaaacggggtgcggccggaaagggggccgccctctcgcccgtcacgttgaacgcacgttcgtgtggaacctggcgctaaaccattcgtagacgacctgcttctgggtcggggtttcgtacgtagcagagcagctccctcg…	5347	2517.6	266.5	10	g -> t	11144073	2652	6	0.2
chr16	11143907	11144311	405	561.4	2665		chr16:11143907-11144311	catttggtgtatgtgcttggctgaggagccaatggggcgaagctaccatctgtgggattatgactgaacgcctctaagtcagaatcccgcccaggcggaacgatacggcagcgccgaaggagcctcggttggccccggatagccgggtccccgtccgtccccgctcggcggggtccccgcgtcgtccccgcggcggcgcggggtctccccccgccgggcgtcgggaccggggtccggtgcggagagccgttcgtcttgggaaacggggtgcggccggaaagggggccgccctctcgcccgtcacgttgaacgcacgttcgtgtggaacctggcgctaaaccattcgtagacgacctgcttctgggtcggggtttcgtacgtagcagagcagctccctcg…	5347	2517.6	266.5	11	g -> t	11144074	2650	9	0.3
chr16	11143907	11144311	405	561.4	2665		chr16:11143907-11144311	catttggtgtatgtgcttggctgaggagccaatggggcgaagctaccatctgtgggattatgactgaacgcctctaagtcagaatcccgcccaggcggaacgatacggcagcgccgaaggagcctcggttggccccggatagccgggtccccgtccgtccccgctcggcggggtccccgcgtcgtccccgcggcggcgcggggtctccccccgccgggcgtcgggaccggggtccggtgcggagagccgttcgtcttgggaaacggggtgcggccggaaagggggccgccctctcgcccgtcacgttgaacgcacgttcgtgtggaacctggcgctaaaccattcgtagacgacctgcttctgggtcggggtttcgtacgtagcagagcagctccctcg…	5347	2517.6	266.5	12	g -> t	11144076	2650	1	0
chr16	11143907	11144311	405	561.4	2665		chr16:11143907-11144311	catttggtgtatgtgcttggctgaggagccaatggggcgaagctaccatctgtgggattatgactgaacgcctctaagtcagaatcccgcccaggcggaacgatacggcagcgccgaaggagcctcggttggccccggatagccgggtccccgtccgtccccgctcggcggggtccccgcgtcgtccccgcggcggcgcggggtctccccccgccgggcgtcgggaccggggtccggtgcggagagccgttcgtcttgggaaacggggtgcggccggaaagggggccgccctctcgcccgtcacgttgaacgcacgttcgtgtggaacctggcgctaaaccattcgtagacgacctgcttctgggtcggggtttcgtacgtagcagagcagctccctcg…	5347	2517.6	266.5	13	g -> t	11144078	2650	1	0
chr16	11143907	11144311	405	561.4	2665		chr16:11143907-11144311	catttggtgtatgtgcttggctgaggagccaatggggcgaagctaccatctgtgggattatgactgaacgcctctaagtcagaatcccgcccaggcggaacgatacggcagcgccgaaggagcctcggttggccccggatagccgggtccccgtccgtccccgctcggcggggtccccgcgtcgtccccgcggcggcgcggggtctccccccgccgggcgtcgggaccggggtccggtgcggagagccgttcgtcttgggaaacggggtgcggccggaaagggggccgccctctcgcccgtcacgttgaacgcacgttcgtgtggaacctggcgctaaaccattcgtagacgacctgcttctgggtcggggtttcgtacgtagcagagcagctccctcg…	5347	2517.6	266.5	14	g -> t	11144085	2651	1	0
chr16	11143907	11144311	405	561.4	2665		chr16:11143907-11144311	catttggtgtatgtgcttggctgaggagccaatggggcgaagctaccatctgtgggattatgactgaacgcctctaagtcagaatcccgcccaggcggaacgatacggcagcgccgaaggagcctcggttggccccggatagccgggtccccgtccgtccccgctcggcggggtccccgcgtcgtccccgcggcggcgcggggtctccccccgccgggcgtcgggaccggggtccggtgcggagagccgttcgtcttgggaaacggggtgcggccggaaagggggccgccctctcgcccgtcacgttgaacgcacgttcgtgtggaacctggcgctaaaccattcgtagacgacctgcttctgggtcggggtttcgtacgtagcagagcagctccctcg…	5347	2517.6	266.5	15	g -> t	11144087	2651	11	0.4
chr16	11143907	11144311	405	561.4	2665		chr16:11143907-11144311	catttggtgtatgtgcttggctgaggagccaatggggcgaagctaccatctgtgggattatgactgaacgcctctaagtcagaatcccgcccaggcggaacgatacggcagcgccgaaggagcctcggttggccccggatagccgggtccccgtccgtccccgctcggcggggtccccgcgtcgtccccgcggcggcgcggggtctccccccgccgggcgtcgggaccggggtccggtgcggagagccgttcgtcttgggaaacggggtgcggccggaaagggggccgccctctcgcccgtcacgttgaacgcacgttcgtgtggaacctggcgctaaaccattcgtagacgacctgcttctgggtcggggtttcgtacgtagcagagcagctccctcg…	5347	2517.6	266.5	16	g -> t	11144090	2652	4	0.2
chr16	11143907	11144311	405	561.4	2665		chr16:11143907-11144311	catttggtgtatgtgcttggctgaggagccaatggggcgaagctaccatctgtgggattatgactgaacgcctctaagtcagaatcccgcccaggcggaacgatacggcagcgccgaaggagcctcggttggccccggatagccgggtccccgtccgtccccgctcggcggggtccccgcgtcgtccccgcggcggcgcggggtctccccccgccgggcgtcgggaccggggtccggtgcggagagccgttcgtcttgggaaacggggtgcggccggaaagggggccgccctctcgcccgtcacgttgaacgcacgttcgtgtggaacctggcgctaaaccattcgtagacgacctgcttctgggtcggggtttcgtacgtagcagagcagctccctcg…	5347	2517.6	266.5	17	c -> a	11144092	2647	1	0
chr16	11143907	11144311	405	561.4	2665		chr16:11143907-11144311	catttggtgtatgtgcttggctgaggagccaatggggcgaagctaccatctgtgggattatgactgaacgcctctaagtcagaatcccgcccaggcggaacgatacggcagcgccgaaggagcctcggttggccccggatagccgggtccccgtccgtccccgctcggcggggtccccgcgtcgtccccgcggcggcgcggggtctccccccgccgggcgtcgggaccggggtccggtgcggagagccgttcgtcttgggaaacggggtgcggccggaaagggggccgccctctcgcccgtcacgttgaacgcacgttcgtgtggaacctggcgctaaaccattcgtagacgacctgcttctgggtcggggtttcgtacgtagcagagcagctccctcg…	5347	2517.6	266.5	18	g -> t	11144104	89	1	1.1
chr16	11143907	11144311	405	561.4	2665		chr16:11143907-11144311	catttggtgtatgtgcttggctgaggagccaatggggcgaagctaccatctgtgggattatgactgaacgcctctaagtcagaatcccgcccaggcggaacgatacggcagcgccgaaggagcctcggttggccccggatagccgggtccccgtccgtccccgctcggcggggtccccgcgtcgtccccgcggcggcgcggggtctccccccgccgggcgtcgggaccggggtccggtgcggagagccgttcgtcttgggaaacggggtgcggccggaaagggggccgccctctcgcccgtcacgttgaacgcacgttcgtgtggaacctggcgctaaaccattcgtagacgacctgcttctgggtcggggtttcgtacgtagcagagcagctccctcg…	5347	2517.6	266.5	19	g -> t	11144106	94	1	1.1
chr16	11143907	11144311	405	561.4	2665		chr16:11143907-11144311	catttggtgtatgtgcttggctgaggagccaatggggcgaagctaccatctgtgggattatgactgaacgcctctaagtcagaatcccgcccaggcggaacgatacggcagcgccgaaggagcctcggttggccccggatagccgggtccccgtccgtccccgctcggcggggtccccgcgtcgtccccgcggcggcgcggggtctccccccgccgggcgtcgggaccggggtccggtgcggagagccgttcgtcttgggaaacggggtgcggccggaaagggggccgccctctcgcccgtcacgttgaacgcacgttcgtgtggaacctggcgctaaaccattcgtagacgacctgcttctgggtcggggtttcgtacgtagcagagcagctccctcg…	5347	2517.6	266.5	20	c -> a	11144116	554	1	0.2
chr16	11143907	11144311	405	561.4	2665		chr16:11143907-11144311	catttggtgtatgtgcttggctgaggagccaatggggcgaagctaccatctgtgggattatgactgaacgcctctaagtcagaatcccgcccaggcggaacgatacggcagcgccgaaggagcctcggttggccccggatagccgggtccccgtccgtccccgctcggcggggtccccgcgtcgtccccgcggcggcgcggggtctccccccgccgggcgtcgggaccggggtccggtgcggagagccgttcgtcttgggaaacggggtgcggccggaaagggggccgccctctcgcccgtcacgttgaacgcacgttcgtgtggaacctggcgctaaaccattcgtagacgacctgcttctgggtcggggtttcgtacgtagcagagcagctccctcg…	5347	2517.6	266.5	21	g -> t	11144123	527	2	0.4
chr16	11143907	11144311	405	561.4	2665		chr16:11143907-11144311	catttggtgtatgtgcttggctgaggagccaatggggcgaagctaccatctgtgggattatgactgaacgcctctaagtcagaatcccgcccaggcggaacgatacggcagcgccgaaggagcctcggttggccccggatagccgggtccccgtccgtccccgctcggcggggtccccgcgtcgtccccgcggcggcgcggggtctccccccgccgggcgtcgggaccggggtccggtgcggagagccgttcgtcttgggaaacggggtgcggccggaaagggggccgccctctcgcccgtcacgttgaacgcacgttcgtgtggaacctggcgctaaaccattcgtagacgacctgcttctgggtcggggtttcgtacgtagcagagcagctccctcg…	5347	2517.6	266.5	22	g -> t	11144124	527	1	0.2
chr16	11143907	11144311	405	561.4	2665		chr16:11143907-11144311	catttggtgtatgtgcttggctgaggagccaatggggcgaagctaccatctgtgggattatgactgaacgcctctaagtcagaatcccgcccaggcggaacgatacggcagcgccgaaggagcctcggttggccccggatagccgggtccccgtccgtccccgctcggcggggtccccgcgtcgtccccgcggcggcgcggggtctccccccgccgggcgtcgggaccggggtccggtgcggagagccgttcgtcttgggaaacggggtgcggccggaaagggggccgccctctcgcccgtcacgttgaacgcacgttcgtgtggaacctggcgctaaaccattcgtagacgacctgcttctgggtcggggtttcgtacgtagcagagcagctccctcg…	5347	2517.6	266.5	23	g -> t	11144126	529	1	0.2
chr16	11143907	11144311	405	561.4	2665		chr16:11143907-11144311	catttggtgtatgtgcttggctgaggagccaatggggcgaagctaccatctgtgggattatgactgaacgcctctaagtcagaatcccgcccaggcggaacgatacggcagcgccgaaggagcctcggttggccccggatagccgggtccccgtccgtccccgctcggcggggtccccgcgtcgtccccgcggcggcgcggggtctccccccgccgggcgtcgggaccggggtccggtgcggagagccgttcgtcttgggaaacggggtgcggccggaaagggggccgccctctcgcccgtcacgttgaacgcacgttcgtgtggaacctggcgctaaaccattcgtagacgacctgcttctgggtcggggtttcgtacgtagcagagcagctccctcg…	5347	2517.6	266.5	24	g -> t	11144136	681	1	0.1
chr16	11143907	11144311	405	561.4	2665		chr16:11143907-11144311	catttggtgtatgtgcttggctgaggagccaatggggcgaagctaccatctgtgggattatgactgaacgcctctaagtcagaatcccgcccaggcggaacgatacggcagcgccgaaggagcctcggttggccccggatagccgggtccccgtccgtccccgctcggcggggtccccgcgtcgtccccgcggcggcgcggggtctccccccgccgggcgtcgggaccggggtccggtgcggagagccgttcgtcttgggaaacggggtgcggccggaaagggggccgccctctcgcccgtcacgttgaacgcacgttcgtgtggaacctggcgctaaaccattcgtagacgacctgcttctgggtcggggtttcgtacgtagcagagcagctccctcg…	5347	2517.6	266.5	25	g -> t	11144137	679	3	0.4
chr16	11143907	11144311	405	561.4	2665		chr16:11143907-11144311	catttggtgtatgtgcttggctgaggagccaatggggcgaagctaccatctgtgggattatgactgaacgcctctaagtcagaatcccgcccaggcggaacgatacggcagcgccgaaggagcctcggttggccccggatagccgggtccccgtccgtccccgctcggcggggtccccgcgtcgtccccgcggcggcgcggggtctccccccgccgggcgtcgggaccggggtccggtgcggagagccgttcgtcttgggaaacggggtgcggccggaaagggggccgccctctcgcccgtcacgttgaacgcacgttcgtgtggaacctggcgctaaaccattcgtagacgacctgcttctgggtcggggtttcgtacgtagcagagcagctccctcg…	5347	2517.6	266.5	26	g -> t	11144142	681	1	0.1
chr16	11143907	11144311	405	561.4	2665		chr16:11143907-11144311	catttggtgtatgtgcttggctgaggagccaatggggcgaagctaccatctgtgggattatgactgaacgcctctaagtcagaatcccgcccaggcggaacgatacggcagcgccgaaggagcctcggttggccccggatagccgggtccccgtccgtccccgctcggcggggtccccgcgtcgtccccgcggcggcgcggggtctccccccgccgggcgtcgggaccggggtccggtgcggagagccgttcgtcttgggaaacggggtgcggccggaaagggggccgccctctcgcccgtcacgttgaacgcacgttcgtgtggaacctggcgctaaaccattcgtagacgacctgcttctgggtcggggtttcgtacgtagcagagcagctccctcg…	5347	2517.6	266.5	27	g -> t	11144143	680	3	0.4
chr16	11143907	11144311	405	561.4	2665		chr16:11143907-11144311	catttggtgtatgtgcttggctgaggagccaatggggcgaagctaccatctgtgggattatgactgaacgcctctaagtcagaatcccgcccaggcggaacgatacggcagcgccgaaggagcctcggttggccccggatagccgggtccccgtccgtccccgctcggcggggtccccgcgtcgtccccgcggcggcgcggggtctccccccgccgggcgtcgggaccggggtccggtgcggagagccgttcgtcttgggaaacggggtgcggccggaaagggggccgccctctcgcccgtcacgttgaacgcacgttcgtgtggaacctggcgctaaaccattcgtagacgacctgcttctgggtcggggtttcgtacgtagcagagcagctccctcg…	5347	2517.6	266.5	28	g -> t	11144145	681	1	0.1
chr16	11143907	11144311	405	561.4	2665		chr16:11143907-11144311	catttggtgtatgtgcttggctgaggagccaatggggcgaagctaccatctgtgggattatgactgaacgcctctaagtcagaatcccgcccaggcggaacgatacggcagcgccgaaggagcctcggttggccccggatagccgggtccccgtccgtccccgctcggcggggtccccgcgtcgtccccgcggcggcgcggggtctccccccgccgggcgtcgggaccggggtccggtgcggagagccgttcgtcttgggaaacggggtgcggccggaaagggggccgccctctcgcccgtcacgttgaacgcacgttcgtgtggaacctggcgctaaaccattcgtagacgacctgcttctgggtcggggtttcgtacgtagcagagcagctccctcg…	5347	2517.6	266.5	29	g -> t	11144152	662	2	0.3
chr16	11143907	11144311	405	561.4	2665		chr16:11143907-11144311	catttggtgtatgtgcttggctgaggagccaatggggcgaagctaccatctgtgggattatgactgaacgcctctaagtcagaatcccgcccaggcggaacgatacggcagcgccgaaggagcctcggttggccccggatagccgggtccccgtccgtccccgctcggcggggtccccgcgtcgtccccgcggcggcgcggggtctccccccgccgggcgtcgggaccggggtccggtgcggagagccgttcgtcttgggaaacggggtgcggccggaaagggggccgccctctcgcccgtcacgttgaacgcacgttcgtgtggaacctggcgctaaaccattcgtagacgacctgcttctgggtcggggtttcgtacgtagcagagcagctccctcg…	5347	2517.6	266.5	30	c -> a	11144154	665	1	0.2
chr16	11143907	11144311	405	561.4	2665		chr16:11143907-11144311	catttggtgtatgtgcttggctgaggagccaatggggcgaagctaccatctgtgggattatgactgaacgcctctaagtcagaatcccgcccaggcggaacgatacggcagcgccgaaggagcctcggttggccccggatagccgggtccccgtccgtccccgctcggcggggtccccgcgtcgtccccgcggcggcgcggggtctccccccgccgggcgtcgggaccggggtccggtgcggagagccgttcgtcttgggaaacggggtgcggccggaaagggggccgccctctcgcccgtcacgttgaacgcacgttcgtgtggaacctggcgctaaaccattcgtagacgacctgcttctgggtcggggtttcgtacgtagcagagcagctccctcg…	5347	2517.6	266.5	31	g -> t	11144155	661	6	0.9
chr16	11143907	11144311	405	561.4	2665		chr16:11143907-11144311	catttggtgtatgtgcttggctgaggagccaatggggcgaagctaccatctgtgggattatgactgaacgcctctaagtcagaatcccgcccaggcggaacgatacggcagcgccgaaggagcctcggttggccccggatagccgggtccccgtccgtccccgctcggcggggtccccgcgtcgtccccgcggcggcgcggggtctccccccgccgggcgtcgggaccggggtccggtgcggagagccgttcgtcttgggaaacggggtgcggccggaaagggggccgccctctcgcccgtcacgttgaacgcacgttcgtgtggaacctggcgctaaaccattcgtagacgacctgcttctgggtcggggtttcgtacgtagcagagcagctccctcg…	5347	2517.6	266.5	32	g -> t	11144159	616	4	0.6
chr16	11143907	11144311	405	561.4	2665		chr16:11143907-11144311	catttggtgtatgtgcttggctgaggagccaatggggcgaagctaccatctgtgggattatgactgaacgcctctaagtcagaatcccgcccaggcggaacgatacggcagcgccgaaggagcctcggttggccccggatagccgggtccccgtccgtccccgctcggcggggtccccgcgtcgtccccgcggcggcgcggggtctccccccgccgggcgtcgggaccggggtccggtgcggagagccgttcgtcttgggaaacggggtgcggccggaaagggggccgccctctcgcccgtcacgttgaacgcacgttcgtgtggaacctggcgctaaaccattcgtagacgacctgcttctgggtcggggtttcgtacgtagcagagcagctccctcg…	5347	2517.6	266.5	33	g -> t	11144165	587	2	0.3
chr16	11143907	11144311	405	561.4	2665		chr16:11143907-11144311	catttggtgtatgtgcttggctgaggagccaatggggcgaagctaccatctgtgggattatgactgaacgcctctaagtcagaatcccgcccaggcggaacgatacggcagcgccgaaggagcctcggttggccccggatagccgggtccccgtccgtccccgctcggcggggtccccgcgtcgtccccgcggcggcgcggggtctccccccgccgggcgtcgggaccggggtccggtgcggagagccgttcgtcttgggaaacggggtgcggccggaaagggggccgccctctcgcccgtcacgttgaacgcacgttcgtgtggaacctggcgctaaaccattcgtagacgacctgcttctgggtcggggtttcgtacgtagcagagcagctccctcg…	5347	2517.6	266.5	34	g -> t	11144172	227	2	0.9
chr16	11143907	11144311	405	561.4	2665		chr16:11143907-11144311	catttggtgtatgtgcttggctgaggagccaatggggcgaagctaccatctgtgggattatgactgaacgcctctaagtcagaatcccgcccaggcggaacgatacggcagcgccgaaggagcctcggttggccccggatagccgggtccccgtccgtccccgctcggcggggtccccgcgtcgtccccgcggcggcgcggggtctccccccgccgggcgtcgggaccggggtccggtgcggagagccgttcgtcttgggaaacggggtgcggccggaaagggggccgccctctcgcccgtcacgttgaacgcacgttcgtgtggaacctggcgctaaaccattcgtagacgacctgcttctgggtcggggtttcgtacgtagcagagcagctccctcg…	5347	2517.6	266.5	35	g -> t	11144173	227	2	0.9
chr16	11143907	11144311	405	561.4	2665		chr16:11143907-11144311	catttggtgtatgtgcttggctgaggagccaatggggcgaagctaccatctgtgggattatgactgaacgcctctaagtcagaatcccgcccaggcggaacgatacggcagcgccgaaggagcctcggttggccccggatagccgggtccccgtccgtccccgctcggcggggtccccgcgtcgtccccgcggcggcgcggggtctccccccgccgggcgtcgggaccggggtccggtgcggagagccgttcgtcttgggaaacggggtgcggccggaaagggggccgccctctcgcccgtcacgttgaacgcacgttcgtgtggaacctggcgctaaaccattcgtagacgacctgcttctgggtcggggtttcgtacgtagcagagcagctccctcg…	5347	2517.6	266.5	36	g -> t	11144191	131	1	0.8
chr16	11143907	11144311	405	561.4	2665		chr16:11143907-11144311	catttggtgtatgtgcttggctgaggagccaatggggcgaagctaccatctgtgggattatgactgaacgcctctaagtcagaatcccgcccaggcggaacgatacggcagcgccgaaggagcctcggttggccccggatagccgggtccccgtccgtccccgctcggcggggtccccgcgtcgtccccgcggcggcgcggggtctccccccgccgggcgtcgggaccggggtccggtgcggagagccgttcgtcttgggaaacggggtgcggccggaaagggggccgccctctcgcccgtcacgttgaacgcacgttcgtgtggaacctggcgctaaaccattcgtagacgacctgcttctgggtcggggtttcgtacgtagcagagcagctccctcg…	5347	2517.6	266.5	37	g -> t	11144202	165	1	0.6
chr16	11143907	11144311	405	561.4	2665		chr16:11143907-11144311	catttggtgtatgtgcttggctgaggagccaatggggcgaagctaccatctgtgggattatgactgaacgcctctaagtcagaatcccgcccaggcggaacgatacggcagcgccgaaggagcctcggttggccccggatagccgggtccccgtccgtccccgctcggcggggtccccgcgtcgtccccgcggcggcgcggggtctccccccgccgggcgtcgggaccggggtccggtgcggagagccgttcgtcttgggaaacggggtgcggccggaaagggggccgccctctcgcccgtcacgttgaacgcacgttcgtgtggaacctggcgctaaaccattcgtagacgacctgcttctgggtcggggtttcgtacgtagcagagcagctccctcg…	5347	2517.6	266.5	38	g -> t	11144214	388	1	0.3
chr16	11143907	11144311	405	561.4	2665		chr16:11143907-11144311	catttggtgtatgtgcttggctgaggagccaatggggcgaagctaccatctgtgggattatgactgaacgcctctaagtcagaatcccgcccaggcggaacgatacggcagcgccgaaggagcctcggttggccccggatagccgggtccccgtccgtccccgctcggcggggtccccgcgtcgtccccgcggcggcgcggggtctccccccgccgggcgtcgggaccggggtccggtgcggagagccgttcgtcttgggaaacggggtgcggccggaaagggggccgccctctcgcccgtcacgttgaacgcacgttcgtgtggaacctggcgctaaaccattcgtagacgacctgcttctgggtcggggtttcgtacgtagcagagcagctccctcg…	5347	2517.6	266.5	39	g -> t	11144218	400	3	0.8
chr16	11143907	11144311	405	561.4	2665		chr16:11143907-11144311	catttggtgtatgtgcttggctgaggagccaatggggcgaagctaccatctgtgggattatgactgaacgcctctaagtcagaatcccgcccaggcggaacgatacggcagcgccgaaggagcctcggttggccccggatagccgggtccccgtccgtccccgctcggcggggtccccgcgtcgtccccgcggcggcgcggggtctccccccgccgggcgtcgggaccggggtccggtgcggagagccgttcgtcttgggaaacggggtgcggccggaaagggggccgccctctcgcccgtcacgttgaacgcacgttcgtgtggaacctggcgctaaaccattcgtagacgacctgcttctgggtcggggtttcgtacgtagcagagcagctccctcg…	5347	2517.6	266.5	40	g -> t	11144222	504	1	0.2
chr16	11143907	11144311	405	561.4	2665		chr16:11143907-11144311	catttggtgtatgtgcttggctgaggagccaatggggcgaagctaccatctgtgggattatgactgaacgcctctaagtcagaatcccgcccaggcggaacgatacggcagcgccgaaggagcctcggttggccccggatagccgggtccccgtccgtccccgctcggcggggtccccgcgtcgtccccgcggcggcgcggggtctccccccgccgggcgtcgggaccggggtccggtgcggagagccgttcgtcttgggaaacggggtgcggccggaaagggggccgccctctcgcccgtcacgttgaacgcacgttcgtgtggaacctggcgctaaaccattcgtagacgacctgcttctgggtcggggtttcgtacgtagcagagcagctccctcg…	5347	2517.6	266.5	41	c -> a	11144225	511	1	0.2
chr16	11143907	11144311	405	561.4	2665		chr16:11143907-11144311	catttggtgtatgtgcttggctgaggagccaatggggcgaagctaccatctgtgggattatgactgaacgcctctaagtcagaatcccgcccaggcggaacgatacggcagcgccgaaggagcctcggttggccccggatagccgggtccccgtccgtccccgctcggcggggtccccgcgtcgtccccgcggcggcgcggggtctccccccgccgggcgtcgggaccggggtccggtgcggagagccgttcgtcttgggaaacggggtgcggccggaaagggggccgccctctcgcccgtcacgttgaacgcacgttcgtgtggaacctggcgctaaaccattcgtagacgacctgcttctgggtcggggtttcgtacgtagcagagcagctccctcg…	5347	2517.6	266.5	42	g -> t	11144226	545	1	0.2
chr16	11143907	11144311	405	561.4	2665		chr16:11143907-11144311	catttggtgtatgtgcttggctgaggagccaatggggcgaagctaccatctgtgggattatgactgaacgcctctaagtcagaatcccgcccaggcggaacgatacggcagcgccgaaggagcctcggttggccccggatagccgggtccccgtccgtccccgctcggcggggtccccgcgtcgtccccgcggcggcgcggggtctccccccgccgggcgtcgggaccggggtccggtgcggagagccgttcgtcttgggaaacggggtgcggccggaaagggggccgccctctcgcccgtcacgttgaacgcacgttcgtgtggaacctggcgctaaaccattcgtagacgacctgcttctgggtcggggtttcgtacgtagcagagcagctccctcg…	5347	2517.6	266.5	43	g -> t	11144228	603	5	0.8
chr16	11143907	11144311	405	561.4	2665		chr16:11143907-11144311	catttggtgtatgtgcttggctgaggagccaatggggcgaagctaccatctgtgggattatgactgaacgcctctaagtcagaatcccgcccaggcggaacgatacggcagcgccgaaggagcctcggttggccccggatagccgggtccccgtccgtccccgctcggcggggtccccgcgtcgtccccgcggcggcgcggggtctccccccgccgggcgtcgggaccggggtccggtgcggagagccgttcgtcttgggaaacggggtgcggccggaaagggggccgccctctcgcccgtcacgttgaacgcacgttcgtgtggaacctggcgctaaaccattcgtagacgacctgcttctgggtcggggtttcgtacgtagcagagcagctccctcg…	5347	2517.6	266.5	44	g -> t	11144230	646	1	0.2
chr16	11143907	11144311	405	561.4	2665		chr16:11143907-11144311	catttggtgtatgtgcttggctgaggagccaatggggcgaagctaccatctgtgggattatgactgaacgcctctaagtcagaatcccgcccaggcggaacgatacggcagcgccgaaggagcctcggttggccccggatagccgggtccccgtccgtccccgctcggcggggtccccgcgtcgtccccgcggcggcgcggggtctccccccgccgggcgtcgggaccggggtccggtgcggagagccgttcgtcttgggaaacggggtgcggccggaaagggggccgccctctcgcccgtcacgttgaacgcacgttcgtgtggaacctggcgctaaaccattcgtagacgacctgcttctgggtcggggtttcgtacgtagcagagcagctccctcg…	5347	2517.6	266.5	45	g -> t	11144237	702	1	0.1
chr16	11143907	11144311	405	561.4	2665		chr16:11143907-11144311	catttggtgtatgtgcttggctgaggagccaatggggcgaagctaccatctgtgggattatgactgaacgcctctaagtcagaatcccgcccaggcggaacgatacggcagcgccgaaggagcctcggttggccccggatagccgggtccccgtccgtccccgctcggcggggtccccgcgtcgtccccgcggcggcgcggggtctccccccgccgggcgtcgggaccggggtccggtgcggagagccgttcgtcttgggaaacggggtgcggccggaaagggggccgccctctcgcccgtcacgttgaacgcacgttcgtgtggaacctggcgctaaaccattcgtagacgacctgcttctgggtcggggtttcgtacgtagcagagcagctccctcg…	5347	2517.6	266.5	46	g -> t	11144238	704	1	0.1
chr16	11143907	11144311	405	561.4	2665		chr16:11143907-11144311	catttggtgtatgtgcttggctgaggagccaatggggcgaagctaccatctgtgggattatgactgaacgcctctaagtcagaatcccgcccaggcggaacgatacggcagcgccgaaggagcctcggttggccccggatagccgggtccccgtccgtccccgctcggcggggtccccgcgtcgtccccgcggcggcgcggggtctccccccgccgggcgtcgggaccggggtccggtgcggagagccgttcgtcttgggaaacggggtgcggccggaaagggggccgccctctcgcccgtcacgttgaacgcacgttcgtgtggaacctggcgctaaaccattcgtagacgacctgcttctgggtcggggtttcgtacgtagcagagcagctccctcg…	5347	2517.6	266.5	47	g -> t	11144252	1181	1	0.1
chr16	11143907	11144311	405	561.4	2665		chr16:11143907-11144311	catttggtgtatgtgcttggctgaggagccaatggggcgaagctaccatctgtgggattatgactgaacgcctctaagtcagaatcccgcccaggcggaacgatacggcagcgccgaaggagcctcggttggccccggatagccgggtccccgtccgtccccgctcggcggggtccccgcgtcgtccccgcggcggcgcggggtctccccccgccgggcgtcgggaccggggtccggtgcggagagccgttcgtcttgggaaacggggtgcggccggaaagggggccgccctctcgcccgtcacgttgaacgcacgttcgtgtggaacctggcgctaaaccattcgtagacgacctgcttctgggtcggggtttcgtacgtagcagagcagctccctcg…	5347	2517.6	266.5	48	g -> t	11144255	1211	1	0.1
chr16	11143907	11144311	405	561.4	2665		chr16:11143907-11144311	catttggtgtatgtgcttggctgaggagccaatggggcgaagctaccatctgtgggattatgactgaacgcctctaagtcagaatcccgcccaggcggaacgatacggcagcgccgaaggagcctcggttggccccggatagccgggtccccgtccgtccccgctcggcggggtccccgcgtcgtccccgcggcggcgcggggtctccccccgccgggcgtcgggaccggggtccggtgcggagagccgttcgtcttgggaaacggggtgcggccggaaagggggccgccctctcgcccgtcacgttgaacgcacgttcgtgtggaacctggcgctaaaccattcgtagacgacctgcttctgggtcggggtttcgtacgtagcagagcagctccctcg…	5347	2517.6	266.5	49	g -> t	11144258	1190	3	0.3
chr16	11143907	11144311	405	561.4	2665		chr16:11143907-11144311	catttggtgtatgtgcttggctgaggagccaatggggcgaagctaccatctgtgggattatgactgaacgcctctaagtcagaatcccgcccaggcggaacgatacggcagcgccgaaggagcctcggttggccccggatagccgggtccccgtccgtccccgctcggcggggtccccgcgtcgtccccgcggcggcgcggggtctccccccgccgggcgtcgggaccggggtccggtgcggagagccgttcgtcttgggaaacggggtgcggccggaaagggggccgccctctcgcccgtcacgttgaacgcacgttcgtgtggaacctggcgctaaaccattcgtagacgacctgcttctgggtcggggtttcgtacgtagcagagcagctccctcg…	5347	2517.6	266.5	50	g -> t	11144263	1183	3	0.3
chr16	11143907	11144311	405	561.4	2665		chr16:11143907-11144311	catttggtgtatgtgcttggctgaggagccaatggggcgaagctaccatctgtgggattatgactgaacgcctctaagtcagaatcccgcccaggcggaacgatacggcagcgccgaaggagcctcggttggccccggatagccgggtccccgtccgtccccgctcggcggggtccccgcgtcgtccccgcggcggcgcggggtctccccccgccgggcgtcgggaccggggtccggtgcggagagccgttcgtcttgggaaacggggtgcggccggaaagggggccgccctctcgcccgtcacgttgaacgcacgttcgtgtggaacctggcgctaaaccattcgtagacgacctgcttctgggtcggggtttcgtacgtagcagagcagctccctcg…	5347	2517.6	266.5	51	g -> t	11144271	1195	3	0.3
chr16	11143907	11144311	405	561.4	2665		chr16:11143907-11144311	catttggtgtatgtgcttggctgaggagccaatggggcgaagctaccatctgtgggattatgactgaacgcctctaagtcagaatcccgcccaggcggaacgatacggcagcgccgaaggagcctcggttggccccggatagccgggtccccgtccgtccccgctcggcggggtccccgcgtcgtccccgcggcggcgcggggtctccccccgccgggcgtcgggaccggggtccggtgcggagagccgttcgtcttgggaaacggggtgcggccggaaagggggccgccctctcgcccgtcacgttgaacgcacgttcgtgtggaacctggcgctaaaccattcgtagacgacctgcttctgggtcggggtttcgtacgtagcagagcagctccctcg…	5347	2517.6	266.5	52	g -> t	11144289	897	2	0.2
chr16	11143907	11144311	405	561.4	2665		chr16:11143907-11144311	catttggtgtatgtgcttggctgaggagccaatggggcgaagctaccatctgtgggattatgactgaacgcctctaagtcagaatcccgcccaggcggaacgatacggcagcgccgaaggagcctcggttggccccggatagccgggtccccgtccgtccccgctcggcggggtccccgcgtcgtccccgcggcggcgcggggtctccccccgccgggcgtcgggaccggggtccggtgcggagagccgttcgtcttgggaaacggggtgcggccggaaagggggccgccctctcgcccgtcacgttgaacgcacgttcgtgtggaacctggcgctaaaccattcgtagacgacctgcttctgggtcggggtttcgtacgtagcagagcagctccctcg…	5347	2517.6	266.5	53	g -> t	11144294	796	1	0.1
chr16	13398078	13398110	33	13.6	14		chr16:13398078-13398110	TATCAGGAACAGACATTTCCTACACTGTCAAAT	14	80.9	8.6	1	c -> a	13398091	14	12	85.7
chr16	17222315	17222445	131	331.9	785		chr16:17222315-17222445	gcgggcgggcacgacccgctcggggacagtgccaggtggggagtttgactggggcggtacacctgtcaaaaggtaacgcaggtgtcctaaggcgagctcagggaggacagaaacctcccgtggagcagaat	1013	1474.6	156.1	1	g -> t	17222332	137	1	0.7
chr16	17222315	17222445	131	331.9	785		chr16:17222315-17222445	gcgggcgggcacgacccgctcggggacagtgccaggtggggagtttgactggggcggtacacctgtcaaaaggtaacgcaggtgtcctaaggcgagctcagggaggacagaaacctcccgtggagcagaat	1013	1474.6	156.1	2	g -> t	17222336	148	1	0.7
chr16	17222315	17222445	131	331.9	785		chr16:17222315-17222445	gcgggcgggcacgacccgctcggggacagtgccaggtggggagtttgactggggcggtacacctgtcaaaaggtaacgcaggtgtcctaaggcgagctcagggaggacagaaacctcccgtggagcagaat	1013	1474.6	156.1	3	g -> t	17222379	261	1	0.4
chr16	17222315	17222445	131	331.9	785		chr16:17222315-17222445	gcgggcgggcacgacccgctcggggacagtgccaggtggggagtttgactggggcggtacacctgtcaaaaggtaacgcaggtgtcctaaggcgagctcagggaggacagaaacctcccgtggagcagaat	1013	1474.6	156.1	4	g -> t	17222386	290	1	0.3
chr16	17222315	17222445	131	331.9	785		chr16:17222315-17222445	gcgggcgggcacgacccgctcggggacagtgccaggtggggagtttgactggggcggtacacctgtcaaaaggtaacgcaggtgtcctaaggcgagctcagggaggacagaaacctcccgtggagcagaat	1013	1474.6	156.1	5	g -> t	17222398	705	8	1.1
chr16	17222315	17222445	131	331.9	785		chr16:17222315-17222445	gcgggcgggcacgacccgctcggggacagtgccaggtggggagtttgactggggcggtacacctgtcaaaaggtaacgcaggtgtcctaaggcgagctcagggaggacagaaacctcccgtggagcagaat	1013	1474.6	156.1	6	g -> t	17222405	655	1	0.2
chr16	17222315	17222445	131	331.9	785		chr16:17222315-17222445	gcgggcgggcacgacccgctcggggacagtgccaggtggggagtttgactggggcggtacacctgtcaaaaggtaacgcaggtgtcctaaggcgagctcagggaggacagaaacctcccgtggagcagaat	1013	1474.6	156.1	7	g -> t	17222410	648	1	0.2
chr16	17222315	17222445	131	331.9	785		chr16:17222315-17222445	gcgggcgggcacgacccgctcggggacagtgccaggtggggagtttgactggggcggtacacctgtcaaaaggtaacgcaggtgtcctaaggcgagctcagggaggacagaaacctcccgtggagcagaat	1013	1474.6	156.1	8	g -> t	17222416	629	3	0.5
chr16	17222315	17222445	131	331.9	785		chr16:17222315-17222445	gcgggcgggcacgacccgctcggggacagtgccaggtggggagtttgactggggcggtacacctgtcaaaaggtaacgcaggtgtcctaaggcgagctcagggaggacagaaacctcccgtggagcagaat	1013	1474.6	156.1	9	g -> t	17222417	621	2	0.3
chr16	17222315	17222445	131	331.9	785		chr16:17222315-17222445	gcgggcgggcacgacccgctcggggacagtgccaggtggggagtttgactggggcggtacacctgtcaaaaggtaacgcaggtgtcctaaggcgagctcagggaggacagaaacctcccgtggagcagaat	1013	1474.6	156.1	10	g -> t	17222420	602	1	0.2
chr16	17222472	17222510	39	16.8	18		chr16:17222472-17222510	cagtacgaatacagaccgtgaaagcggggcctcacgatc	18	88	9.3	0
chr16	18533192	18533330	139	762.3	1530		chr16:18533192-18533330	ggagaggagcgagcgaccaaaggaaccataactgatttaatgagccattcgcagtttcactgtaccggccgtgcgtacttagacatgcatggcttaatctttgagacaagcatatgctactggcaggatcaaccaggta	2015	2764.3	292.6	1	c -> a	18533205	234	1	0.4
chr16	18533192	18533330	139	762.3	1530		chr16:18533192-18533330	ggagaggagcgagcgaccaaaggaaccataactgatttaatgagccattcgcagtttcactgtaccggccgtgcgtacttagacatgcatggcttaatctttgagacaagcatatgctactggcaggatcaaccaggta	2015	2764.3	292.6	2	c -> a	18533208	243	1	0.4
chr16	18533192	18533330	139	762.3	1530		chr16:18533192-18533330	ggagaggagcgagcgaccaaaggaaccataactgatttaatgagccattcgcagtttcactgtaccggccgtgcgtacttagacatgcatggcttaatctttgagacaagcatatgctactggcaggatcaaccaggta	2015	2764.3	292.6	3	c -> a	18533249	360	1	0.3
chr16	18533192	18533330	139	762.3	1530		chr16:18533192-18533330	ggagaggagcgagcgaccaaaggaaccataactgatttaatgagccattcgcagtttcactgtaccggccgtgcgtacttagacatgcatggcttaatctttgagacaagcatatgctactggcaggatcaaccaggta	2015	2764.3	292.6	4	c -> a	18533251	361	2	0.6
chr16	18533192	18533330	139	762.3	1530		chr16:18533192-18533330	ggagaggagcgagcgaccaaaggaaccataactgatttaatgagccattcgcagtttcactgtaccggccgtgcgtacttagacatgcatggcttaatctttgagacaagcatatgctactggcaggatcaaccaggta	2015	2764.3	292.6	5	c -> a	18533275	1103	20	1.8
chr16	18533192	18533330	139	762.3	1530		chr16:18533192-18533330	ggagaggagcgagcgaccaaaggaaccataactgatttaatgagccattcgcagtttcactgtaccggccgtgcgtacttagacatgcatggcttaatctttgagacaagcatatgctactggcaggatcaaccaggta	2015	2764.3	292.6	6	c -> a	18533279	1412	1	0.1
chr16	18533192	18533330	139	762.3	1530		chr16:18533192-18533330	ggagaggagcgagcgaccaaaggaaccataactgatttaatgagccattcgcagtttcactgtaccggccgtgcgtacttagacatgcatggcttaatctttgagacaagcatatgctactggcaggatcaaccaggta	2015	2764.3	292.6	7	c -> a	18533302	1529	10	0.7
chr16	18533192	18533330	139	762.3	1530		chr16:18533192-18533330	ggagaggagcgagcgaccaaaggaaccataactgatttaatgagccattcgcagtttcactgtaccggccgtgcgtacttagacatgcatggcttaatctttgagacaagcatatgctactggcaggatcaaccaggta	2015	2764.3	292.6	8	c -> a	18533308	1488	1	0.1
chr16	18533192	18533330	139	762.3	1530		chr16:18533192-18533330	ggagaggagcgagcgaccaaaggaaccataactgatttaatgagccattcgcagtttcactgtaccggccgtgcgtacttagacatgcatggcttaatctttgagacaagcatatgctactggcaggatcaaccaggta	2015	2764.3	292.6	9	c -> a	18533311	1478	5	0.3
chr16	18533192	18533330	139	762.3	1530		chr16:18533192-18533330	ggagaggagcgagcgaccaaaggaaccataactgatttaatgagccattcgcagtttcactgtaccggccgtgcgtacttagacatgcatggcttaatctttgagacaagcatatgctactggcaggatcaaccaggta	2015	2764.3	292.6	10	c -> a	18533315	1467	1	0.1
chr16	18533192	18533330	139	762.3	1530		chr16:18533192-18533330	ggagaggagcgagcgaccaaaggaaccataactgatttaatgagccattcgcagtttcactgtaccggccgtgcgtacttagacatgcatggcttaatctttgagacaagcatatgctactggcaggatcaaccaggta	2015	2764.3	292.6	11	c -> a	18533321	1459	5	0.3
chr16	18533192	18533330	139	762.3	1530		chr16:18533192-18533330	ggagaggagcgagcgaccaaaggaaccataactgatttaatgagccattcgcagtttcactgtaccggccgtgcgtacttagacatgcatggcttaatctttgagacaagcatatgctactggcaggatcaaccaggta	2015	2764.3	292.6	12	c -> a	18533324	1453	1	0.1
chr16	20684238	20684314	77	87.2	142	Snord66	chr16:20684238-20684314	TTTCCGCTGATGACTTCTGTCAGTGCCACGTGTCTGGGCCACTGAGACCACATGATGGGATTGAGGACCTGAGGAAG	143	354.1	37.5	1	g -> t	20684267	101	2	2
chr16	20684238	20684314	77	87.2	142	Snord66	chr16:20684238-20684314	TTTCCGCTGATGACTTCTGTCAGTGCCACGTGTCTGGGCCACTGAGACCACATGATGGGATTGAGGACCTGAGGAAG	143	354.1	37.5	2	g -> t	20684269	111	3	2.7
chr16	20684238	20684314	77	87.2	142	Snord66	chr16:20684238-20684314	TTTCCGCTGATGACTTCTGTCAGTGCCACGTGTCTGGGCCACTGAGACCACATGATGGGATTGAGGACCTGAGGAAG	143	354.1	37.5	3	g -> t	20684273	128	1	0.8
chr16	20684238	20684314	77	87.2	142	Snord66	chr16:20684238-20684314	TTTCCGCTGATGACTTCTGTCAGTGCCACGTGTCTGGGCCACTGAGACCACATGATGGGATTGAGGACCTGAGGAAG	143	354.1	37.5	4	g -> t	20684274	132	1	0.8
chr16	20684238	20684314	77	87.2	142	Snord66	chr16:20684238-20684314	TTTCCGCTGATGACTTCTGTCAGTGCCACGTGTCTGGGCCACTGAGACCACATGATGGGATTGAGGACCTGAGGAAG	143	354.1	37.5	5	g -> t	20684294	141	1	0.7
chr16	20684238	20684314	77	87.2	142	Snord66	chr16:20684238-20684314	TTTCCGCTGATGACTTCTGTCAGTGCCACGTGTCTGGGCCACTGAGACCACATGATGGGATTGAGGACCTGAGGAAG	143	354.1	37.5	6	g -> t	20684302	114	1	0.9
chr16	23108530	23108599	70	316.7	482	Eif4a2	chr16:23108530-23108599	TAAGGGTCTCTGCGTGGCTTGGAAGCAGTATGTCTAACTGCAGTGTTGTTGTCAGCAGAGAACATGGCGG	484	1318.5	139.6	1	g -> t	23108534	226	1	0.4
chr16	23108530	23108599	70	316.7	482	Eif4a2	chr16:23108530-23108599	TAAGGGTCTCTGCGTGGCTTGGAAGCAGTATGTCTAACTGCAGTGTTGTTGTCAGCAGAGAACATGGCGG	484	1318.5	139.6	2	g -> t	23108545	466	1	0.2
chr16	23108530	23108599	70	316.7	482	Eif4a2	chr16:23108530-23108599	TAAGGGTCTCTGCGTGGCTTGGAAGCAGTATGTCTAACTGCAGTGTTGTTGTCAGCAGAGAACATGGCGG	484	1318.5	139.6	3	g -> t	23108561	476	437	91.8
chr16	23108530	23108599	70	316.7	482	Eif4a2	chr16:23108530-23108599	TAAGGGTCTCTGCGTGGCTTGGAAGCAGTATGTCTAACTGCAGTGTTGTTGTCAGCAGAGAACATGGCGG	484	1318.5	139.6	4	g -> t	23108569	478	1	0.2
chr16	23108530	23108599	70	316.7	482	Eif4a2	chr16:23108530-23108599	TAAGGGTCTCTGCGTGGCTTGGAAGCAGTATGTCTAACTGCAGTGTTGTTGTCAGCAGAGAACATGGCGG	484	1318.5	139.6	5	g -> t	23108574	465	1	0.2
chr16	23108530	23108599	70	316.7	482	Eif4a2	chr16:23108530-23108599	TAAGGGTCTCTGCGTGGCTTGGAAGCAGTATGTCTAACTGCAGTGTTGTTGTCAGCAGAGAACATGGCGG	484	1318.5	139.6	6	g -> t	23108577	455	1	0.2
chr16	23108954	23109017	64	48.8	58	Snord2	chr16:23108954-23109017	AGTGAAATGATGGCAAATCATCTTTCGGGACTGACCTGAAATGAAGAGAATACTCTTGCTGATC	58	172.8	18.3	1	g -> t	23108955	20	1	5
chr16	23110755	23110800	46	17.4	19	Snora81	chr16:23110755-23110800	CACCTTCTTGTATAAGCACTGTGCTAAAATTGCAGGAACTAAGATT	19	78.8	8.3	1	g -> t	23110775	19	9	47.4
chr16	23110802	23110933	132	172.2	501	Snora81	chr16:23110802-23110933	TATCTTGGTTTTTGTAATAATGCTAGCAGAGTACACACAAGAAGAAAAGTAACTGCACTGGATTGCAAAGACTGGGGTGGACCTCTTTCTTAATGTCCAGTGTCCTATGTCATAAGATTCGGTGCAATAAGT	547	790.2	83.7	1	g -> t	23110815	27	8	29.6
chr16	23110802	23110933	132	172.2	501	Snora81	chr16:23110802-23110933	TATCTTGGTTTTTGTAATAATGCTAGCAGAGTACACACAAGAAGAAAAGTAACTGCACTGGATTGCAAAGACTGGGGTGGACCTCTTTCTTAATGTCCAGTGTCCTATGTCATAAGATTCGGTGCAATAAGT	547	790.2	83.7	2	g -> t	23110903	501	18	3.6
chr16	23110802	23110933	132	172.2	501	Snora81	chr16:23110802-23110933	TATCTTGGTTTTTGTAATAATGCTAGCAGAGTACACACAAGAAGAAAAGTAACTGCACTGGATTGCAAAGACTGGGGTGGACCTCTTTCTTAATGTCCAGTGTCCTATGTCATAAGATTCGGTGCAATAAGT	547	790.2	83.7	3	g -> t	23110910	501	361	72.1
chr16	23110802	23110933	132	172.2	501	Snora81	chr16:23110802-23110933	TATCTTGGTTTTTGTAATAATGCTAGCAGAGTACACACAAGAAGAAAAGTAACTGCACTGGATTGCAAAGACTGGGGTGGACCTCTTTCTTAATGTCCAGTGTCCTATGTCATAAGATTCGGTGCAATAAGT	547	790.2	83.7	4	g -> t	23110925	466	1	0.2
chr16	23111299	23111431	133	469	847		chr16:23111299-23111431	TTAAGCAGGATTTAACTACAATATAGCTGCTCAGTGCTGTGTTGTCGTTCCCCCTGCTCAGAATAATTGTTTCTTAACTATACCTGTCTGCCATCTGCCTGTAGCAGCCAGGGACGCTTGGTCTCAAACATGA	1220	1749.2	185.2	1	g -> t	23111324	623	1	0.2
chr16	23111299	23111431	133	469	847		chr16:23111299-23111431	TTAAGCAGGATTTAACTACAATATAGCTGCTCAGTGCTGTGTTGTCGTTCCCCCTGCTCAGAATAATTGTTTCTTAACTATACCTGTCTGCCATCTGCCTGTAGCAGCCAGGGACGCTTGGTCTCAAACATGA	1220	1749.2	185.2	2	g -> t	23111337	840	15	1.8
chr16	23111299	23111431	133	469	847		chr16:23111299-23111431	TTAAGCAGGATTTAACTACAATATAGCTGCTCAGTGCTGTGTTGTCGTTCCCCCTGCTCAGAATAATTGTTTCTTAACTATACCTGTCTGCCATCTGCCTGTAGCAGCCAGGGACGCTTGGTCTCAAACATGA	1220	1749.2	185.2	3	g -> t	23111339	840	5	0.6
chr16	23111299	23111431	133	469	847		chr16:23111299-23111431	TTAAGCAGGATTTAACTACAATATAGCTGCTCAGTGCTGTGTTGTCGTTCCCCCTGCTCAGAATAATTGTTTCTTAACTATACCTGTCTGCCATCTGCCTGTAGCAGCCAGGGACGCTTGGTCTCAAACATGA	1220	1749.2	185.2	4	g -> t	23111342	842	3	0.4
chr16	23111299	23111431	133	469	847		chr16:23111299-23111431	TTAAGCAGGATTTAACTACAATATAGCTGCTCAGTGCTGTGTTGTCGTTCCCCCTGCTCAGAATAATTGTTTCTTAACTATACCTGTCTGCCATCTGCCTGTAGCAGCCAGGGACGCTTGGTCTCAAACATGA	1220	1749.2	185.2	5	c -> a	23111349	845	1	0.1
chr16	23111299	23111431	133	469	847		chr16:23111299-23111431	TTAAGCAGGATTTAACTACAATATAGCTGCTCAGTGCTGTGTTGTCGTTCCCCCTGCTCAGAATAATTGTTTCTTAACTATACCTGTCTGCCATCTGCCTGTAGCAGCCAGGGACGCTTGGTCTCAAACATGA	1220	1749.2	185.2	6	c -> a	23111352	845	1	0.1
chr16	23111299	23111431	133	469	847		chr16:23111299-23111431	TTAAGCAGGATTTAACTACAATATAGCTGCTCAGTGCTGTGTTGTCGTTCCCCCTGCTCAGAATAATTGTTTCTTAACTATACCTGTCTGCCATCTGCCTGTAGCAGCCAGGGACGCTTGGTCTCAAACATGA	1220	1749.2	185.2	7	g -> t	23111359	809	1	0.1
chr16	23111299	23111431	133	469	847		chr16:23111299-23111431	TTAAGCAGGATTTAACTACAATATAGCTGCTCAGTGCTGTGTTGTCGTTCCCCCTGCTCAGAATAATTGTTTCTTAACTATACCTGTCTGCCATCTGCCTGTAGCAGCCAGGGACGCTTGGTCTCAAACATGA	1220	1749.2	185.2	8	g -> t	23111367	325	227	69.8
chr16	23111299	23111431	133	469	847		chr16:23111299-23111431	TTAAGCAGGATTTAACTACAATATAGCTGCTCAGTGCTGTGTTGTCGTTCCCCCTGCTCAGAATAATTGTTTCTTAACTATACCTGTCTGCCATCTGCCTGTAGCAGCCAGGGACGCTTGGTCTCAAACATGA	1220	1749.2	185.2	9	g -> t	23111399	372	2	0.5
chr16	23111299	23111431	133	469	847		chr16:23111299-23111431	TTAAGCAGGATTTAACTACAATATAGCTGCTCAGTGCTGTGTTGTCGTTCCCCCTGCTCAGAATAATTGTTTCTTAACTATACCTGTCTGCCATCTGCCTGTAGCAGCCAGGGACGCTTGGTCTCAAACATGA	1220	1749.2	185.2	10	g -> t	23111402	372	1	0.3
chr16	23111299	23111431	133	469	847		chr16:23111299-23111431	TTAAGCAGGATTTAACTACAATATAGCTGCTCAGTGCTGTGTTGTCGTTCCCCCTGCTCAGAATAATTGTTTCTTAACTATACCTGTCTGCCATCTGCCTGTAGCAGCCAGGGACGCTTGGTCTCAAACATGA	1220	1749.2	185.2	11	c -> a	23111403	372	1	0.3
chr16	23111299	23111431	133	469	847		chr16:23111299-23111431	TTAAGCAGGATTTAACTACAATATAGCTGCTCAGTGCTGTGTTGTCGTTCCCCCTGCTCAGAATAATTGTTTCTTAACTATACCTGTCTGCCATCTGCCTGTAGCAGCCAGGGACGCTTGGTCTCAAACATGA	1220	1749.2	185.2	12	g -> t	23111405	371	2	0.5
chr16	23111299	23111431	133	469	847		chr16:23111299-23111431	TTAAGCAGGATTTAACTACAATATAGCTGCTCAGTGCTGTGTTGTCGTTCCCCCTGCTCAGAATAATTGTTTCTTAACTATACCTGTCTGCCATCTGCCTGTAGCAGCCAGGGACGCTTGGTCTCAAACATGA	1220	1749.2	185.2	13	g -> t	23111414	370	2	0.5
chr16	27336716	27336749	34	10.4	11		chr16:27336716-27336749	aggatttgctgaaggaggcagaggcaggaggatc	11	61.7	6.5	0
chr16	32623422	32623462	41	22.9	24	Tfrc	chr16:32623422-32623462	TAAAGTTGTCCTTGGTAAGCATCTGTTTTTTGTTTTATTTT	24	111.6	11.8	1	g -> t	32623446	24	13	54.2
chr16	32628486	32628521	36	16.9	18	Tfrc	chr16:32628486-32628521	TAAGTCTACAGTGGCTGTATTCCGCTCGTGGAGACT	18	95.3	10.1	1	g -> t	32628502	17	17	100
chr16	33001975	33002023	49	35.7	41		chr16:33001975-33002023	tagtacttggatgggagaccgcctgggaataccgggtgctgtaggcttt	41	159.6	16.9	1	g -> t	33001987	39	1	2.6
chr16	33001975	33002023	49	35.7	41		chr16:33001975-33002023	tagtacttggatgggagaccgcctgggaataccgggtgctgtaggcttt	41	159.6	16.9	2	g -> t	33001991	41	1	2.4
chr16	33001975	33002023	49	35.7	41		chr16:33001975-33002023	tagtacttggatgggagaccgcctgggaataccgggtgctgtaggcttt	41	159.6	16.9	3	g -> t	33002000	41	1	2.4
chr16	33001975	33002023	49	35.7	41		chr16:33001975-33002023	tagtacttggatgggagaccgcctgggaataccgggtgctgtaggcttt	41	159.6	16.9	4	g -> t	33002010	40	2	5
chr16	33001975	33002023	49	35.7	41		chr16:33001975-33002023	tagtacttggatgggagaccgcctgggaataccgggtgctgtaggcttt	41	159.6	16.9	5	g -> t	33002012	40	2	5
chr16	33001975	33002023	49	35.7	41		chr16:33001975-33002023	tagtacttggatgggagaccgcctgggaataccgggtgctgtaggcttt	41	159.6	16.9	6	g -> t	33002018	41	1	2.4
chr16	33047628	33047691	64	300.5	397		chr16:33047628-33047691	cacaaccaaaaatataagagttcggttcccagcacccacggctgtctctccagccacctTTTTT	399	1188.8	125.9	1	c -> a	33047678	390	1	0.3
chr16	33047628	33047691	64	300.5	397		chr16:33047628-33047691	cacaaccaaaaatataagagttcggttcccagcacccacggctgtctctccagccacctTTTTT	399	1188.8	125.9	2	g -> t	33047680	389	1	0.3
chr16	35981581	35981655	75	94.2	156		chr16:35981581-35981655	gagaactggcgctgcgggatgaaccgaacgctgggttaaggcgcccgatgccgacgctcatcagaccccagaaaa	156	396.6	42	1	g -> t	35981613	155	1	0.6
chr16	35981581	35981655	75	94.2	156		chr16:35981581-35981655	gagaactggcgctgcgggatgaaccgaacgctgggttaaggcgcccgatgccgacgctcatcagaccccagaaaa	156	396.6	42	2	g -> t	35981615	155	1	0.6
chr16	35981693	35981810	118	309.2	680	AK144265	chr16:35981693-35981810	caacaacacatcatcagtagggtaaaactaacctgtctcacgacggtctaaacccagctcacgttccctattagtgggtgaacaatccaacgcttggtgaattctgcttcacaatgat	782	1263.7	133.8	1	c -> a	35981720	344	20	5.8
chr16	35981693	35981810	118	309.2	680	AK144265	chr16:35981693-35981810	caacaacacatcatcagtagggtaaaactaacctgtctcacgacggtctaaacccagctcacgttccctattagtgggtgaacaatccaacgcttggtgaattctgcttcacaatgat	782	1263.7	133.8	2	c -> a	35981725	432	1	0.2
chr16	35981693	35981810	118	309.2	680	AK144265	chr16:35981693-35981810	caacaacacatcatcagtagggtaaaactaacctgtctcacgacggtctaaacccagctcacgttccctattagtgggtgaacaatccaacgcttggtgaattctgcttcacaatgat	782	1263.7	133.8	3	c -> a	35981731	612	1	0.2
chr16	35981693	35981810	118	309.2	680	AK144265	chr16:35981693-35981810	caacaacacatcatcagtagggtaaaactaacctgtctcacgacggtctaaacccagctcacgttccctattagtgggtgaacaatccaacgcttggtgaattctgcttcacaatgat	782	1263.7	133.8	4	c -> a	35981733	628	1	0.2
chr16	35981693	35981810	118	309.2	680	AK144265	chr16:35981693-35981810	caacaacacatcatcagtagggtaaaactaacctgtctcacgacggtctaaacccagctcacgttccctattagtgggtgaacaatccaacgcttggtgaattctgcttcacaatgat	782	1263.7	133.8	5	c -> a	35981740	636	1	0.2
chr16	35981693	35981810	118	309.2	680	AK144265	chr16:35981693-35981810	caacaacacatcatcagtagggtaaaactaacctgtctcacgacggtctaaacccagctcacgttccctattagtgggtgaacaatccaacgcttggtgaattctgcttcacaatgat	782	1263.7	133.8	6	c -> a	35981746	670	2	0.3
chr16	35981693	35981810	118	309.2	680	AK144265	chr16:35981693-35981810	caacaacacatcatcagtagggtaaaactaacctgtctcacgacggtctaaacccagctcacgttccctattagtgggtgaacaatccaacgcttggtgaattctgcttcacaatgat	782	1263.7	133.8	7	c -> a	35981750	661	2	0.3
chr16	35981693	35981810	118	309.2	680	AK144265	chr16:35981693-35981810	caacaacacatcatcagtagggtaaaactaacctgtctcacgacggtctaaacccagctcacgttccctattagtgggtgaacaatccaacgcttggtgaattctgcttcacaatgat	782	1263.7	133.8	8	c -> a	35981752	656	1	0.2
chr16	35981693	35981810	118	309.2	680	AK144265	chr16:35981693-35981810	caacaacacatcatcagtagggtaaaactaacctgtctcacgacggtctaaacccagctcacgttccctattagtgggtgaacaatccaacgcttggtgaattctgcttcacaatgat	782	1263.7	133.8	9	c -> a	35981759	601	2	0.3
chr16	35981693	35981810	118	309.2	680	AK144265	chr16:35981693-35981810	caacaacacatcatcagtagggtaaaactaacctgtctcacgacggtctaaacccagctcacgttccctattagtgggtgaacaatccaacgcttggtgaattctgcttcacaatgat	782	1263.7	133.8	10	c -> a	35981780	208	1	0.5
chr16	35981693	35981810	118	309.2	680	AK144265	chr16:35981693-35981810	caacaacacatcatcagtagggtaaaactaacctgtctcacgacggtctaaacccagctcacgttccctattagtgggtgaacaatccaacgcttggtgaattctgcttcacaatgat	782	1263.7	133.8	11	c -> a	35981783	202	1	0.5
chr16	38158023	38158065	43	10.7	11		chr16:38158023-38158065	GTTGCAGGTGTGGCTGCTGTGTCACATGTGTGTCAGTAGGTGG	11	48.8	5.2	1	g -> t	38158043	11	3	27.3
chr16	4083748	4083802	55	14.9	17		chr16:4083748-4083802	TTAAACATCAGTCTGCCCTTCCACACTTGGGAGTCACAGTCCCATCTAGGCTTAA	19	65.9	7	1	c -> a	4083784	17	17	100
chr16	4179965	4179999	35	12.4	14	Crebbp	chr16:4179965-4179999	ATCCCTGGGTTGATGCTAGAGCCGCTGCCTCCTCT	15	81.7	8.7	0
chr16	42416382	42416423	42	14.3	17		chr16:42416382-42416423	tgatcctcctgcctctgcctccttcagcaaatcctaccggcg	17	77.2	8.2	0
chr16	43886765	43886816	52	62.5	67		chr16:43886765-43886816	TATCCACTAGAAAGCTGTACCTACACAACAGCCTCCAGCAACCACAGGGCAC	67	245.7	26	1	c -> a	43886788	64	58	90.6
chr16	45178282	45178297	16	10.3	11	Atg3	chr16:45178282-45178297	AAGATGAAGGGGAAGC	11	131.1	13.9	0
chr16	48589286	48589324	39	13.8	19		chr16:48589286-48589324	ctcgtgatcctcctgcctctgcctccttcagcaaatcct	20	97.8	10.4	1	c -> a	48589288	11	1	9.1
chr16	5011665	5011706	42	19	20	Rogdi	chr16:5011665-5011706	TGTTCCGAGGCATCTTCAGGTTCACATCCTGTGAGCCAGCAA	20	90.8	9.6	1	c -> a	5011689	20	20	100
chr16	52058455	52058488	34	10.5	12		chr16:52058455-52058488	aggatttgctgaaggaggcagaggcaggaggatc	12	67.3	7.1	1	g -> t	52058485	12	1	8.3
chr16	52066940	52066947	8	10.1	12		chr16:52066940-52066947	aatggaat	12	286	30.3	0
chr16	52066948	52066971	24	10.2	11		chr16:52066948-52066971	gtggatccaggtagactaggtgac	11	87.4	9.3	1	g -> t	52066948	11	9	81.8
chr16	52295074	52295103	30	12.6	15	Alcam	chr16:52295074-52295103	GGTCCATAATATGTCACAGAACAGGTGAAT	15	95.3	10.1	1	c -> a	52295095	13	13	100
chr16	55812642	55812695	54	11.8	15	Nfkbiz	chr16:55812642-55812695	AATACAGGGCAAATGGTCTATGTACAGATACATCAGGACTGCCTAACTGACAGT	15	53	5.6	1	c -> a	55812646	11	11	100
chr16	56128332	56128358	27	10.9	12		chr16:56128332-56128358	ttgcaaatgttcattgcaatggtcatt	12	84.8	9	1	g -> t	56128340	10	9	90
chr16	57391122	57391297	176	348.1	824		chr16:57391122-57391297	cccgcagcgccagttctgcttaccaaaagtggcccactaggcactcgcattccacgcccggctccacgccagcgagccgggcttcttacccatttaaagtttgagaataggttgagatcgtttcggccccaagacctctaatcattcgctttaccggataaaactgcgtacgtcgg	1213	1314.3	139.1	1	g -> t	57391128	11	3	27.3
chr16	57391122	57391297	176	348.1	824		chr16:57391122-57391297	cccgcagcgccagttctgcttaccaaaagtggcccactaggcactcgcattccacgcccggctccacgccagcgagccgggcttcttacccatttaaagtttgagaataggttgagatcgtttcggccccaagacctctaatcattcgctttaccggataaaactgcgtacgtcgg	1213	1314.3	139.1	2	c -> a	57391158	75	1	1.3
chr16	57391122	57391297	176	348.1	824		chr16:57391122-57391297	cccgcagcgccagttctgcttaccaaaagtggcccactaggcactcgcattccacgcccggctccacgccagcgagccgggcttcttacccatttaaagtttgagaataggttgagatcgtttcggccccaagacctctaatcattcgctttaccggataaaactgcgtacgtcgg	1213	1314.3	139.1	3	c -> a	57391179	154	1	0.6
chr16	57391122	57391297	176	348.1	824		chr16:57391122-57391297	cccgcagcgccagttctgcttaccaaaagtggcccactaggcactcgcattccacgcccggctccacgccagcgagccgggcttcttacccatttaaagtttgagaataggttgagatcgtttcggccccaagacctctaatcattcgctttaccggataaaactgcgtacgtcgg	1213	1314.3	139.1	4	g -> t	57391189	732	1	0.1
chr16	57391122	57391297	176	348.1	824		chr16:57391122-57391297	cccgcagcgccagttctgcttaccaaaagtggcccactaggcactcgcattccacgcccggctccacgccagcgagccgggcttcttacccatttaaagtttgagaataggttgagatcgtttcggccccaagacctctaatcattcgctttaccggataaaactgcgtacgtcgg	1213	1314.3	139.1	5	c -> a	57391190	733	1	0.1
chr16	57391122	57391297	176	348.1	824		chr16:57391122-57391297	cccgcagcgccagttctgcttaccaaaagtggcccactaggcactcgcattccacgcccggctccacgccagcgagccgggcttcttacccatttaaagtttgagaataggttgagatcgtttcggccccaagacctctaatcattcgctttaccggataaaactgcgtacgtcgg	1213	1314.3	139.1	6	c -> a	57391191	737	4	0.5
chr16	57391122	57391297	176	348.1	824		chr16:57391122-57391297	cccgcagcgccagttctgcttaccaaaagtggcccactaggcactcgcattccacgcccggctccacgccagcgagccgggcttcttacccatttaaagtttgagaataggttgagatcgtttcggccccaagacctctaatcattcgctttaccggataaaactgcgtacgtcgg	1213	1314.3	139.1	7	c -> a	57391194	821	1	0.1
chr16	57391122	57391297	176	348.1	824		chr16:57391122-57391297	cccgcagcgccagttctgcttaccaaaagtggcccactaggcactcgcattccacgcccggctccacgccagcgagccgggcttcttacccatttaaagtttgagaataggttgagatcgtttcggccccaagacctctaatcattcgctttaccggataaaactgcgtacgtcgg	1213	1314.3	139.1	8	g -> t	57391197	824	2	0.2
chr16	57391122	57391297	176	348.1	824		chr16:57391122-57391297	cccgcagcgccagttctgcttaccaaaagtggcccactaggcactcgcattccacgcccggctccacgccagcgagccgggcttcttacccatttaaagtttgagaataggttgagatcgtttcggccccaagacctctaatcattcgctttaccggataaaactgcgtacgtcgg	1213	1314.3	139.1	9	g -> t	57391200	823	1	0.1
chr16	57391122	57391297	176	348.1	824		chr16:57391122-57391297	cccgcagcgccagttctgcttaccaaaagtggcccactaggcactcgcattccacgcccggctccacgccagcgagccgggcttcttacccatttaaagtttgagaataggttgagatcgtttcggccccaagacctctaatcattcgctttaccggataaaactgcgtacgtcgg	1213	1314.3	139.1	10	g -> t	57391201	822	1	0.1
chr16	57391122	57391297	176	348.1	824		chr16:57391122-57391297	cccgcagcgccagttctgcttaccaaaagtggcccactaggcactcgcattccacgcccggctccacgccagcgagccgggcttcttacccatttaaagtttgagaataggttgagatcgtttcggccccaagacctctaatcattcgctttaccggataaaactgcgtacgtcgg	1213	1314.3	139.1	11	c -> a	57391203	822	4	0.5
chr16	57391122	57391297	176	348.1	824		chr16:57391122-57391297	cccgcagcgccagttctgcttaccaaaagtggcccactaggcactcgcattccacgcccggctccacgccagcgagccgggcttcttacccatttaaagtttgagaataggttgagatcgtttcggccccaagacctctaatcattcgctttaccggataaaactgcgtacgtcgg	1213	1314.3	139.1	12	c -> a	57391206	821	3	0.4
chr16	57391122	57391297	176	348.1	824		chr16:57391122-57391297	cccgcagcgccagttctgcttaccaaaagtggcccactaggcactcgcattccacgcccggctccacgccagcgagccgggcttcttacccatttaaagtttgagaataggttgagatcgtttcggccccaagacctctaatcattcgctttaccggataaaactgcgtacgtcgg	1213	1314.3	139.1	13	c -> a	57391210	817	3	0.4
chr16	57391122	57391297	176	348.1	824		chr16:57391122-57391297	cccgcagcgccagttctgcttaccaaaagtggcccactaggcactcgcattccacgcccggctccacgccagcgagccgggcttcttacccatttaaagtttgagaataggttgagatcgtttcggccccaagacctctaatcattcgctttaccggataaaactgcgtacgtcgg	1213	1314.3	139.1	14	c -> a	57391211	819	1	0.1
chr16	57391122	57391297	176	348.1	824		chr16:57391122-57391297	cccgcagcgccagttctgcttaccaaaagtggcccactaggcactcgcattccacgcccggctccacgccagcgagccgggcttcttacccatttaaagtttgagaataggttgagatcgtttcggccccaagacctctaatcattcgctttaccggataaaactgcgtacgtcgg	1213	1314.3	139.1	15	c -> a	57391212	817	5	0.6
chr16	57391122	57391297	176	348.1	824		chr16:57391122-57391297	cccgcagcgccagttctgcttaccaaaagtggcccactaggcactcgcattccacgcccggctccacgccagcgagccgggcttcttacccatttaaagtttgagaataggttgagatcgtttcggccccaagacctctaatcattcgctttaccggataaaactgcgtacgtcgg	1213	1314.3	139.1	16	g -> t	57391232	600	1	0.2
chr16	57391122	57391297	176	348.1	824		chr16:57391122-57391297	cccgcagcgccagttctgcttaccaaaagtggcccactaggcactcgcattccacgcccggctccacgccagcgagccgggcttcttacccatttaaagtttgagaataggttgagatcgtttcggccccaagacctctaatcattcgctttaccggataaaactgcgtacgtcgg	1213	1314.3	139.1	17	c -> a	57391248	289	2	0.7
chr16	57391122	57391297	176	348.1	824		chr16:57391122-57391297	cccgcagcgccagttctgcttaccaaaagtggcccactaggcactcgcattccacgcccggctccacgccagcgagccgggcttcttacccatttaaagtttgagaataggttgagatcgtttcggccccaagacctctaatcattcgctttaccggataaaactgcgtacgtcgg	1213	1314.3	139.1	18	c -> a	57391249	293	1	0.3
chr16	57391122	57391297	176	348.1	824		chr16:57391122-57391297	cccgcagcgccagttctgcttaccaaaagtggcccactaggcactcgcattccacgcccggctccacgccagcgagccgggcttcttacccatttaaagtttgagaataggttgagatcgtttcggccccaagacctctaatcattcgctttaccggataaaactgcgtacgtcgg	1213	1314.3	139.1	19	c -> a	57391250	294	1	0.3
chr16	57391122	57391297	176	348.1	824		chr16:57391122-57391297	cccgcagcgccagttctgcttaccaaaagtggcccactaggcactcgcattccacgcccggctccacgccagcgagccgggcttcttacccatttaaagtttgagaataggttgagatcgtttcggccccaagacctctaatcattcgctttaccggataaaactgcgtacgtcgg	1213	1314.3	139.1	20	c -> a	57391256	309	1	0.3
chr16	57391122	57391297	176	348.1	824		chr16:57391122-57391297	cccgcagcgccagttctgcttaccaaaagtggcccactaggcactcgcattccacgcccggctccacgccagcgagccgggcttcttacccatttaaagtttgagaataggttgagatcgtttcggccccaagacctctaatcattcgctttaccggataaaactgcgtacgtcgg	1213	1314.3	139.1	21	c -> a	57391257	309	1	0.3
chr16	57391122	57391297	176	348.1	824		chr16:57391122-57391297	cccgcagcgccagttctgcttaccaaaagtggcccactaggcactcgcattccacgcccggctccacgccagcgagccgggcttcttacccatttaaagtttgagaataggttgagatcgtttcggccccaagacctctaatcattcgctttaccggataaaactgcgtacgtcgg	1213	1314.3	139.1	22	c -> a	57391285	289	2	0.7
chr16	57391309	57391430	122	39	70		chr16:57391309-57391430	gagcgccagctatcctgagggaaacttcggagggaaccagctactagatggttcgattagtctttcgcccctatacccaggtcggacgaccgatttgcacgtcaggaccgctacggacctcc	99	154.7	16.4	0
chr16	57391446	57391679	234	1257.8	2727		chr16:57391446-57391679	ggcttcgctctgcccaggcatagttcaccatctttcgggtcctaacgcgtacgctcgtgctccacctccccggcgcggcgggcgagacgggccggtggtgcgccctcggcggactggagaggcctcgggatcccacctcgggcccccgggcggggcccttcaccttcattgcgccacggcggctttcggacgagcccctgactcgcgcacgcgttagactccttggtccgtctg	6277	5115.3	541.5	1	c -> a	57391471	1328	2	0.2
chr16	57391446	57391679	234	1257.8	2727		chr16:57391446-57391679	ggcttcgctctgcccaggcatagttcaccatctttcgggtcctaacgcgtacgctcgtgctccacctccccggcgcggcgggcgagacgggccggtggtgcgccctcggcggactggagaggcctcgggatcccacctcgggcccccgggcggggcccttcaccttcattgcgccacggcggctttcggacgagcccctgactcgcgcacgcgttagactccttggtccgtctg	6277	5115.3	541.5	2	c -> a	57391473	1470	3	0.2
chr16	57391446	57391679	234	1257.8	2727		chr16:57391446-57391679	ggcttcgctctgcccaggcatagttcaccatctttcgggtcctaacgcgtacgctcgtgctccacctccccggcgcggcgggcgagacgggccggtggtgcgccctcggcggactggagaggcctcgggatcccacctcgggcccccgggcggggcccttcaccttcattgcgccacggcggctttcggacgagcccctgactcgcgcacgcgttagactccttggtccgtctg	6277	5115.3	541.5	3	g -> t	57391484	2628	4	0.2
chr16	57391446	57391679	234	1257.8	2727		chr16:57391446-57391679	ggcttcgctctgcccaggcatagttcaccatctttcgggtcctaacgcgtacgctcgtgctccacctccccggcgcggcgggcgagacgggccggtggtgcgccctcggcggactggagaggcctcgggatcccacctcgggcccccgggcggggcccttcaccttcattgcgccacggcggctttcggacgagcccctgactcgcgcacgcgttagactccttggtccgtctg	6277	5115.3	541.5	4	c -> a	57391486	2672	2	0.1
chr16	57391446	57391679	234	1257.8	2727		chr16:57391446-57391679	ggcttcgctctgcccaggcatagttcaccatctttcgggtcctaacgcgtacgctcgtgctccacctccccggcgcggcgggcgagacgggccggtggtgcgccctcggcggactggagaggcctcgggatcccacctcgggcccccgggcggggcccttcaccttcattgcgccacggcggctttcggacgagcccctgactcgcgcacgcgttagactccttggtccgtctg	6277	5115.3	541.5	5	c -> a	57391487	2679	1	0
chr16	57391446	57391679	234	1257.8	2727		chr16:57391446-57391679	ggcttcgctctgcccaggcatagttcaccatctttcgggtcctaacgcgtacgctcgtgctccacctccccggcgcggcgggcgagacgggccggtggtgcgccctcggcggactggagaggcctcgggatcccacctcgggcccccgggcggggcccttcaccttcattgcgccacggcggctttcggacgagcccctgactcgcgcacgcgttagactccttggtccgtctg	6277	5115.3	541.5	6	c -> a	57391491	2697	3	0.1
chr16	57391446	57391679	234	1257.8	2727		chr16:57391446-57391679	ggcttcgctctgcccaggcatagttcaccatctttcgggtcctaacgcgtacgctcgtgctccacctccccggcgcggcgggcgagacgggccggtggtgcgccctcggcggactggagaggcctcgggatcccacctcgggcccccgggcggggcccttcaccttcattgcgccacggcggctttcggacgagcccctgactcgcgcacgcgttagactccttggtccgtctg	6277	5115.3	541.5	7	c -> a	57391493	2699	2	0.1
chr16	57391446	57391679	234	1257.8	2727		chr16:57391446-57391679	ggcttcgctctgcccaggcatagttcaccatctttcgggtcctaacgcgtacgctcgtgctccacctccccggcgcggcgggcgagacgggccggtggtgcgccctcggcggactggagaggcctcgggatcccacctcgggcccccgggcggggcccttcaccttcattgcgccacggcggctttcggacgagcccctgactcgcgcacgcgttagactccttggtccgtctg	6277	5115.3	541.5	8	g -> t	57391494	2702	1	0
chr16	57391446	57391679	234	1257.8	2727		chr16:57391446-57391679	ggcttcgctctgcccaggcatagttcaccatctttcgggtcctaacgcgtacgctcgtgctccacctccccggcgcggcgggcgagacgggccggtggtgcgccctcggcggactggagaggcctcgggatcccacctcgggcccccgggcggggcccttcaccttcattgcgccacggcggctttcggacgagcccctgactcgcgcacgcgttagactccttggtccgtctg	6277	5115.3	541.5	9	c -> a	57391497	2714	1	0
chr16	57391446	57391679	234	1257.8	2727		chr16:57391446-57391679	ggcttcgctctgcccaggcatagttcaccatctttcgggtcctaacgcgtacgctcgtgctccacctccccggcgcggcgggcgagacgggccggtggtgcgccctcggcggactggagaggcctcgggatcccacctcgggcccccgggcggggcccttcaccttcattgcgccacggcggctttcggacgagcccctgactcgcgcacgcgttagactccttggtccgtctg	6277	5115.3	541.5	10	c -> a	57391499	2709	3	0.1
chr16	57391446	57391679	234	1257.8	2727		chr16:57391446-57391679	ggcttcgctctgcccaggcatagttcaccatctttcgggtcctaacgcgtacgctcgtgctccacctccccggcgcggcgggcgagacgggccggtggtgcgccctcggcggactggagaggcctcgggatcccacctcgggcccccgggcggggcccttcaccttcattgcgccacggcggctttcggacgagcccctgactcgcgcacgcgttagactccttggtccgtctg	6277	5115.3	541.5	11	c -> a	57391501	2713	2	0.1
chr16	57391446	57391679	234	1257.8	2727		chr16:57391446-57391679	ggcttcgctctgcccaggcatagttcaccatctttcgggtcctaacgcgtacgctcgtgctccacctccccggcgcggcgggcgagacgggccggtggtgcgccctcggcggactggagaggcctcgggatcccacctcgggcccccgggcggggcccttcaccttcattgcgccacggcggctttcggacgagcccctgactcgcgcacgcgttagactccttggtccgtctg	6277	5115.3	541.5	12	g -> t	57391502	2714	2	0.1
chr16	57391446	57391679	234	1257.8	2727		chr16:57391446-57391679	ggcttcgctctgcccaggcatagttcaccatctttcgggtcctaacgcgtacgctcgtgctccacctccccggcgcggcgggcgagacgggccggtggtgcgccctcggcggactggagaggcctcgggatcccacctcgggcccccgggcggggcccttcaccttcattgcgccacggcggctttcggacgagcccctgactcgcgcacgcgttagactccttggtccgtctg	6277	5115.3	541.5	13	c -> a	57391505	2727	2	0.1
chr16	57391446	57391679	234	1257.8	2727		chr16:57391446-57391679	ggcttcgctctgcccaggcatagttcaccatctttcgggtcctaacgcgtacgctcgtgctccacctccccggcgcggcgggcgagacgggccggtggtgcgccctcggcggactggagaggcctcgggatcccacctcgggcccccgggcggggcccttcaccttcattgcgccacggcggctttcggacgagcccctgactcgcgcacgcgttagactccttggtccgtctg	6277	5115.3	541.5	14	c -> a	57391507	2715	2	0.1
chr16	57391446	57391679	234	1257.8	2727		chr16:57391446-57391679	ggcttcgctctgcccaggcatagttcaccatctttcgggtcctaacgcgtacgctcgtgctccacctccccggcgcggcgggcgagacgggccggtggtgcgccctcggcggactggagaggcctcgggatcccacctcgggcccccgggcggggcccttcaccttcattgcgccacggcggctttcggacgagcccctgactcgcgcacgcgttagactccttggtccgtctg	6277	5115.3	541.5	15	c -> a	57391508	2711	3	0.1
chr16	57391446	57391679	234	1257.8	2727		chr16:57391446-57391679	ggcttcgctctgcccaggcatagttcaccatctttcgggtcctaacgcgtacgctcgtgctccacctccccggcgcggcgggcgagacgggccggtggtgcgccctcggcggactggagaggcctcgggatcccacctcgggcccccgggcggggcccttcaccttcattgcgccacggcggctttcggacgagcccctgactcgcgcacgcgttagactccttggtccgtctg	6277	5115.3	541.5	16	c -> a	57391510	2701	1	0
chr16	57391446	57391679	234	1257.8	2727		chr16:57391446-57391679	ggcttcgctctgcccaggcatagttcaccatctttcgggtcctaacgcgtacgctcgtgctccacctccccggcgcggcgggcgagacgggccggtggtgcgccctcggcggactggagaggcctcgggatcccacctcgggcccccgggcggggcccttcaccttcattgcgccacggcggctttcggacgagcccctgactcgcgcacgcgttagactccttggtccgtctg	6277	5115.3	541.5	17	c -> a	57391511	2701	4	0.1
chr16	57391446	57391679	234	1257.8	2727		chr16:57391446-57391679	ggcttcgctctgcccaggcatagttcaccatctttcgggtcctaacgcgtacgctcgtgctccacctccccggcgcggcgggcgagacgggccggtggtgcgccctcggcggactggagaggcctcgggatcccacctcgggcccccgggcggggcccttcaccttcattgcgccacggcggctttcggacgagcccctgactcgcgcacgcgttagactccttggtccgtctg	6277	5115.3	541.5	18	c -> a	57391513	2672	2	0.1
chr16	57391446	57391679	234	1257.8	2727		chr16:57391446-57391679	ggcttcgctctgcccaggcatagttcaccatctttcgggtcctaacgcgtacgctcgtgctccacctccccggcgcggcgggcgagacgggccggtggtgcgccctcggcggactggagaggcctcgggatcccacctcgggcccccgggcggggcccttcaccttcattgcgccacggcggctttcggacgagcccctgactcgcgcacgcgttagactccttggtccgtctg	6277	5115.3	541.5	19	c -> a	57391515	2653	2	0.1
chr16	57391446	57391679	234	1257.8	2727		chr16:57391446-57391679	ggcttcgctctgcccaggcatagttcaccatctttcgggtcctaacgcgtacgctcgtgctccacctccccggcgcggcgggcgagacgggccggtggtgcgccctcggcggactggagaggcctcgggatcccacctcgggcccccgggcggggcccttcaccttcattgcgccacggcggctttcggacgagcccctgactcgcgcacgcgttagactccttggtccgtctg	6277	5115.3	541.5	20	c -> a	57391516	2480	1	0
chr16	57391446	57391679	234	1257.8	2727		chr16:57391446-57391679	ggcttcgctctgcccaggcatagttcaccatctttcgggtcctaacgcgtacgctcgtgctccacctccccggcgcggcgggcgagacgggccggtggtgcgccctcggcggactggagaggcctcgggatcccacctcgggcccccgggcggggcccttcaccttcattgcgccacggcggctttcggacgagcccctgactcgcgcacgcgttagactccttggtccgtctg	6277	5115.3	541.5	21	g -> t	57391525	742	3	0.4
chr16	57391446	57391679	234	1257.8	2727		chr16:57391446-57391679	ggcttcgctctgcccaggcatagttcaccatctttcgggtcctaacgcgtacgctcgtgctccacctccccggcgcggcgggcgagacgggccggtggtgcgccctcggcggactggagaggcctcgggatcccacctcgggcccccgggcggggcccttcaccttcattgcgccacggcggctttcggacgagcccctgactcgcgcacgcgttagactccttggtccgtctg	6277	5115.3	541.5	22	c -> a	57391528	761	1	0.1
chr16	57391446	57391679	234	1257.8	2727		chr16:57391446-57391679	ggcttcgctctgcccaggcatagttcaccatctttcgggtcctaacgcgtacgctcgtgctccacctccccggcgcggcgggcgagacgggccggtggtgcgccctcggcggactggagaggcctcgggatcccacctcgggcccccgggcggggcccttcaccttcattgcgccacggcggctttcggacgagcccctgactcgcgcacgcgttagactccttggtccgtctg	6277	5115.3	541.5	23	g -> t	57391529	772	1	0.1
chr16	57391446	57391679	234	1257.8	2727		chr16:57391446-57391679	ggcttcgctctgcccaggcatagttcaccatctttcgggtcctaacgcgtacgctcgtgctccacctccccggcgcggcgggcgagacgggccggtggtgcgccctcggcggactggagaggcctcgggatcccacctcgggcccccgggcggggcccttcaccttcattgcgccacggcggctttcggacgagcccctgactcgcgcacgcgttagactccttggtccgtctg	6277	5115.3	541.5	24	c -> a	57391533	764	97	12.7
chr16	57391446	57391679	234	1257.8	2727		chr16:57391446-57391679	ggcttcgctctgcccaggcatagttcaccatctttcgggtcctaacgcgtacgctcgtgctccacctccccggcgcggcgggcgagacgggccggtggtgcgccctcggcggactggagaggcctcgggatcccacctcgggcccccgggcggggcccttcaccttcattgcgccacggcggctttcggacgagcccctgactcgcgcacgcgttagactccttggtccgtctg	6277	5115.3	541.5	25	g -> t	57391535	763	1	0.1
chr16	57391446	57391679	234	1257.8	2727		chr16:57391446-57391679	ggcttcgctctgcccaggcatagttcaccatctttcgggtcctaacgcgtacgctcgtgctccacctccccggcgcggcgggcgagacgggccggtggtgcgccctcggcggactggagaggcctcgggatcccacctcgggcccccgggcggggcccttcaccttcattgcgccacggcggctttcggacgagcccctgactcgcgcacgcgttagactccttggtccgtctg	6277	5115.3	541.5	26	c -> a	57391538	915	1	0.1
chr16	57391446	57391679	234	1257.8	2727		chr16:57391446-57391679	ggcttcgctctgcccaggcatagttcaccatctttcgggtcctaacgcgtacgctcgtgctccacctccccggcgcggcgggcgagacgggccggtggtgcgccctcggcggactggagaggcctcgggatcccacctcgggcccccgggcggggcccttcaccttcattgcgccacggcggctttcggacgagcccctgactcgcgcacgcgttagactccttggtccgtctg	6277	5115.3	541.5	27	c -> a	57391548	878	1	0.1
chr16	57391446	57391679	234	1257.8	2727		chr16:57391446-57391679	ggcttcgctctgcccaggcatagttcaccatctttcgggtcctaacgcgtacgctcgtgctccacctccccggcgcggcgggcgagacgggccggtggtgcgccctcggcggactggagaggcctcgggatcccacctcgggcccccgggcggggcccttcaccttcattgcgccacggcggctttcggacgagcccctgactcgcgcacgcgttagactccttggtccgtctg	6277	5115.3	541.5	28	c -> a	57391549	874	1	0.1
chr16	57391446	57391679	234	1257.8	2727		chr16:57391446-57391679	ggcttcgctctgcccaggcatagttcaccatctttcgggtcctaacgcgtacgctcgtgctccacctccccggcgcggcgggcgagacgggccggtggtgcgccctcggcggactggagaggcctcgggatcccacctcgggcccccgggcggggcccttcaccttcattgcgccacggcggctttcggacgagcccctgactcgcgcacgcgttagactccttggtccgtctg	6277	5115.3	541.5	29	c -> a	57391550	877	3	0.3
chr16	57391446	57391679	234	1257.8	2727		chr16:57391446-57391679	ggcttcgctctgcccaggcatagttcaccatctttcgggtcctaacgcgtacgctcgtgctccacctccccggcgcggcgggcgagacgggccggtggtgcgccctcggcggactggagaggcctcgggatcccacctcgggcccccgggcggggcccttcaccttcattgcgccacggcggctttcggacgagcccctgactcgcgcacgcgttagactccttggtccgtctg	6277	5115.3	541.5	30	c -> a	57391568	258	1	0.4
chr16	57391446	57391679	234	1257.8	2727		chr16:57391446-57391679	ggcttcgctctgcccaggcatagttcaccatctttcgggtcctaacgcgtacgctcgtgctccacctccccggcgcggcgggcgagacgggccggtggtgcgccctcggcggactggagaggcctcgggatcccacctcgggcccccgggcggggcccttcaccttcattgcgccacggcggctttcggacgagcccctgactcgcgcacgcgttagactccttggtccgtctg	6277	5115.3	541.5	31	g -> t	57391574	261	1	0.4
chr16	57391446	57391679	234	1257.8	2727		chr16:57391446-57391679	ggcttcgctctgcccaggcatagttcaccatctttcgggtcctaacgcgtacgctcgtgctccacctccccggcgcggcgggcgagacgggccggtggtgcgccctcggcggactggagaggcctcgggatcccacctcgggcccccgggcggggcccttcaccttcattgcgccacggcggctttcggacgagcccctgactcgcgcacgcgttagactccttggtccgtctg	6277	5115.3	541.5	32	c -> a	57391581	271	1	0.4
chr16	57391446	57391679	234	1257.8	2727		chr16:57391446-57391679	ggcttcgctctgcccaggcatagttcaccatctttcgggtcctaacgcgtacgctcgtgctccacctccccggcgcggcgggcgagacgggccggtggtgcgccctcggcggactggagaggcctcgggatcccacctcgggcccccgggcggggcccttcaccttcattgcgccacggcggctttcggacgagcccctgactcgcgcacgcgttagactccttggtccgtctg	6277	5115.3	541.5	33	c -> a	57391584	268	1	0.4
chr16	57391446	57391679	234	1257.8	2727		chr16:57391446-57391679	ggcttcgctctgcccaggcatagttcaccatctttcgggtcctaacgcgtacgctcgtgctccacctccccggcgcggcgggcgagacgggccggtggtgcgccctcggcggactggagaggcctcgggatcccacctcgggcccccgggcggggcccttcaccttcattgcgccacggcggctttcggacgagcccctgactcgcgcacgcgttagactccttggtccgtctg	6277	5115.3	541.5	34	c -> a	57391590	272	1	0.4
chr16	57391446	57391679	234	1257.8	2727		chr16:57391446-57391679	ggcttcgctctgcccaggcatagttcaccatctttcgggtcctaacgcgtacgctcgtgctccacctccccggcgcggcgggcgagacgggccggtggtgcgccctcggcggactggagaggcctcgggatcccacctcgggcccccgggcggggcccttcaccttcattgcgccacggcggctttcggacgagcccctgactcgcgcacgcgttagactccttggtccgtctg	6277	5115.3	541.5	35	c -> a	57391592	256	1	0.4
chr16	57391446	57391679	234	1257.8	2727		chr16:57391446-57391679	ggcttcgctctgcccaggcatagttcaccatctttcgggtcctaacgcgtacgctcgtgctccacctccccggcgcggcgggcgagacgggccggtggtgcgccctcggcggactggagaggcctcgggatcccacctcgggcccccgggcggggcccttcaccttcattgcgccacggcggctttcggacgagcccctgactcgcgcacgcgttagactccttggtccgtctg	6277	5115.3	541.5	36	c -> a	57391596	792	1	0.1
chr16	57391446	57391679	234	1257.8	2727		chr16:57391446-57391679	ggcttcgctctgcccaggcatagttcaccatctttcgggtcctaacgcgtacgctcgtgctccacctccccggcgcggcgggcgagacgggccggtggtgcgccctcggcggactggagaggcctcgggatcccacctcgggcccccgggcggggcccttcaccttcattgcgccacggcggctttcggacgagcccctgactcgcgcacgcgttagactccttggtccgtctg	6277	5115.3	541.5	37	g -> t	57391597	816	1	0.1
chr16	57391446	57391679	234	1257.8	2727		chr16:57391446-57391679	ggcttcgctctgcccaggcatagttcaccatctttcgggtcctaacgcgtacgctcgtgctccacctccccggcgcggcgggcgagacgggccggtggtgcgccctcggcggactggagaggcctcgggatcccacctcgggcccccgggcggggcccttcaccttcattgcgccacggcggctttcggacgagcccctgactcgcgcacgcgttagactccttggtccgtctg	6277	5115.3	541.5	38	g -> t	57391598	832	1	0.1
chr16	57391446	57391679	234	1257.8	2727		chr16:57391446-57391679	ggcttcgctctgcccaggcatagttcaccatctttcgggtcctaacgcgtacgctcgtgctccacctccccggcgcggcgggcgagacgggccggtggtgcgccctcggcggactggagaggcctcgggatcccacctcgggcccccgggcggggcccttcaccttcattgcgccacggcggctttcggacgagcccctgactcgcgcacgcgttagactccttggtccgtctg	6277	5115.3	541.5	39	c -> a	57391601	939	2	0.2
chr16	57391446	57391679	234	1257.8	2727		chr16:57391446-57391679	ggcttcgctctgcccaggcatagttcaccatctttcgggtcctaacgcgtacgctcgtgctccacctccccggcgcggcgggcgagacgggccggtggtgcgccctcggcggactggagaggcctcgggatcccacctcgggcccccgggcggggcccttcaccttcattgcgccacggcggctttcggacgagcccctgactcgcgcacgcgttagactccttggtccgtctg	6277	5115.3	541.5	40	c -> a	57391602	971	1	0.1
chr16	57391446	57391679	234	1257.8	2727		chr16:57391446-57391679	ggcttcgctctgcccaggcatagttcaccatctttcgggtcctaacgcgtacgctcgtgctccacctccccggcgcggcgggcgagacgggccggtggtgcgccctcggcggactggagaggcctcgggatcccacctcgggcccccgggcggggcccttcaccttcattgcgccacggcggctttcggacgagcccctgactcgcgcacgcgttagactccttggtccgtctg	6277	5115.3	541.5	41	c -> a	57391603	991	1	0.1
chr16	57391446	57391679	234	1257.8	2727		chr16:57391446-57391679	ggcttcgctctgcccaggcatagttcaccatctttcgggtcctaacgcgtacgctcgtgctccacctccccggcgcggcgggcgagacgggccggtggtgcgccctcggcggactggagaggcctcgggatcccacctcgggcccccgggcggggcccttcaccttcattgcgccacggcggctttcggacgagcccctgactcgcgcacgcgttagactccttggtccgtctg	6277	5115.3	541.5	42	c -> a	57391606	1031	1	0.1
chr16	57391446	57391679	234	1257.8	2727		chr16:57391446-57391679	ggcttcgctctgcccaggcatagttcaccatctttcgggtcctaacgcgtacgctcgtgctccacctccccggcgcggcgggcgagacgggccggtggtgcgccctcggcggactggagaggcctcgggatcccacctcgggcccccgggcggggcccttcaccttcattgcgccacggcggctttcggacgagcccctgactcgcgcacgcgttagactccttggtccgtctg	6277	5115.3	541.5	43	c -> a	57391609	1158	2	0.2
chr16	57391446	57391679	234	1257.8	2727		chr16:57391446-57391679	ggcttcgctctgcccaggcatagttcaccatctttcgggtcctaacgcgtacgctcgtgctccacctccccggcgcggcgggcgagacgggccggtggtgcgccctcggcggactggagaggcctcgggatcccacctcgggcccccgggcggggcccttcaccttcattgcgccacggcggctttcggacgagcccctgactcgcgcacgcgttagactccttggtccgtctg	6277	5115.3	541.5	44	c -> a	57391617	1653	1	0.1
chr16	57391446	57391679	234	1257.8	2727		chr16:57391446-57391679	ggcttcgctctgcccaggcatagttcaccatctttcgggtcctaacgcgtacgctcgtgctccacctccccggcgcggcgggcgagacgggccggtggtgcgccctcggcggactggagaggcctcgggatcccacctcgggcccccgggcggggcccttcaccttcattgcgccacggcggctttcggacgagcccctgactcgcgcacgcgttagactccttggtccgtctg	6277	5115.3	541.5	45	c -> a	57391620	1985	1	0.1
chr16	57391446	57391679	234	1257.8	2727		chr16:57391446-57391679	ggcttcgctctgcccaggcatagttcaccatctttcgggtcctaacgcgtacgctcgtgctccacctccccggcgcggcgggcgagacgggccggtggtgcgccctcggcggactggagaggcctcgggatcccacctcgggcccccgggcggggcccttcaccttcattgcgccacggcggctttcggacgagcccctgactcgcgcacgcgttagactccttggtccgtctg	6277	5115.3	541.5	46	c -> a	57391622	2079	1	0
chr16	57391446	57391679	234	1257.8	2727		chr16:57391446-57391679	ggcttcgctctgcccaggcatagttcaccatctttcgggtcctaacgcgtacgctcgtgctccacctccccggcgcggcgggcgagacgggccggtggtgcgccctcggcggactggagaggcctcgggatcccacctcgggcccccgggcggggcccttcaccttcattgcgccacggcggctttcggacgagcccctgactcgcgcacgcgttagactccttggtccgtctg	6277	5115.3	541.5	47	c -> a	57391625	2165	1	0
chr16	57391446	57391679	234	1257.8	2727		chr16:57391446-57391679	ggcttcgctctgcccaggcatagttcaccatctttcgggtcctaacgcgtacgctcgtgctccacctccccggcgcggcgggcgagacgggccggtggtgcgccctcggcggactggagaggcctcgggatcccacctcgggcccccgggcggggcccttcaccttcattgcgccacggcggctttcggacgagcccctgactcgcgcacgcgttagactccttggtccgtctg	6277	5115.3	541.5	48	g -> t	57391627	2169	1	0
chr16	57391446	57391679	234	1257.8	2727		chr16:57391446-57391679	ggcttcgctctgcccaggcatagttcaccatctttcgggtcctaacgcgtacgctcgtgctccacctccccggcgcggcgggcgagacgggccggtggtgcgccctcggcggactggagaggcctcgggatcccacctcgggcccccgggcggggcccttcaccttcattgcgccacggcggctttcggacgagcccctgactcgcgcacgcgttagactccttggtccgtctg	6277	5115.3	541.5	49	c -> a	57391628	2158	7	0.3
chr16	57391446	57391679	234	1257.8	2727		chr16:57391446-57391679	ggcttcgctctgcccaggcatagttcaccatctttcgggtcctaacgcgtacgctcgtgctccacctccccggcgcggcgggcgagacgggccggtggtgcgccctcggcggactggagaggcctcgggatcccacctcgggcccccgggcggggcccttcaccttcattgcgccacggcggctttcggacgagcccctgactcgcgcacgcgttagactccttggtccgtctg	6277	5115.3	541.5	50	c -> a	57391632	1863	1	0.1
chr16	57391446	57391679	234	1257.8	2727		chr16:57391446-57391679	ggcttcgctctgcccaggcatagttcaccatctttcgggtcctaacgcgtacgctcgtgctccacctccccggcgcggcgggcgagacgggccggtggtgcgccctcggcggactggagaggcctcgggatcccacctcgggcccccgggcggggcccttcaccttcattgcgccacggcggctttcggacgagcccctgactcgcgcacgcgttagactccttggtccgtctg	6277	5115.3	541.5	51	c -> a	57391636	1733	3	0.2
chr16	57391446	57391679	234	1257.8	2727		chr16:57391446-57391679	ggcttcgctctgcccaggcatagttcaccatctttcgggtcctaacgcgtacgctcgtgctccacctccccggcgcggcgggcgagacgggccggtggtgcgccctcggcggactggagaggcctcgggatcccacctcgggcccccgggcggggcccttcaccttcattgcgccacggcggctttcggacgagcccctgactcgcgcacgcgttagactccttggtccgtctg	6277	5115.3	541.5	52	c -> a	57391640	1961	3	0.2
chr16	57391446	57391679	234	1257.8	2727		chr16:57391446-57391679	ggcttcgctctgcccaggcatagttcaccatctttcgggtcctaacgcgtacgctcgtgctccacctccccggcgcggcgggcgagacgggccggtggtgcgccctcggcggactggagaggcctcgggatcccacctcgggcccccgggcggggcccttcaccttcattgcgccacggcggctttcggacgagcccctgactcgcgcacgcgttagactccttggtccgtctg	6277	5115.3	541.5	53	c -> a	57391641	1953	5	0.3
chr16	57391446	57391679	234	1257.8	2727		chr16:57391446-57391679	ggcttcgctctgcccaggcatagttcaccatctttcgggtcctaacgcgtacgctcgtgctccacctccccggcgcggcgggcgagacgggccggtggtgcgccctcggcggactggagaggcctcgggatcccacctcgggcccccgggcggggcccttcaccttcattgcgccacggcggctttcggacgagcccctgactcgcgcacgcgttagactccttggtccgtctg	6277	5115.3	541.5	54	c -> a	57391642	1947	2	0.1
chr16	57391446	57391679	234	1257.8	2727		chr16:57391446-57391679	ggcttcgctctgcccaggcatagttcaccatctttcgggtcctaacgcgtacgctcgtgctccacctccccggcgcggcgggcgagacgggccggtggtgcgccctcggcggactggagaggcctcgggatcccacctcgggcccccgggcggggcccttcaccttcattgcgccacggcggctttcggacgagcccctgactcgcgcacgcgttagactccttggtccgtctg	6277	5115.3	541.5	55	c -> a	57391643	1946	2	0.1
chr16	57391446	57391679	234	1257.8	2727		chr16:57391446-57391679	ggcttcgctctgcccaggcatagttcaccatctttcgggtcctaacgcgtacgctcgtgctccacctccccggcgcggcgggcgagacgggccggtggtgcgccctcggcggactggagaggcctcgggatcccacctcgggcccccgggcggggcccttcaccttcattgcgccacggcggctttcggacgagcccctgactcgcgcacgcgttagactccttggtccgtctg	6277	5115.3	541.5	56	g -> t	57391645	1943	1	0.1
chr16	57391446	57391679	234	1257.8	2727		chr16:57391446-57391679	ggcttcgctctgcccaggcatagttcaccatctttcgggtcctaacgcgtacgctcgtgctccacctccccggcgcggcgggcgagacgggccggtggtgcgccctcggcggactggagaggcctcgggatcccacctcgggcccccgggcggggcccttcaccttcattgcgccacggcggctttcggacgagcccctgactcgcgcacgcgttagactccttggtccgtctg	6277	5115.3	541.5	57	c -> a	57391647	1915	2	0.1
chr16	57391446	57391679	234	1257.8	2727		chr16:57391446-57391679	ggcttcgctctgcccaggcatagttcaccatctttcgggtcctaacgcgtacgctcgtgctccacctccccggcgcggcgggcgagacgggccggtggtgcgccctcggcggactggagaggcctcgggatcccacctcgggcccccgggcggggcccttcaccttcattgcgccacggcggctttcggacgagcccctgactcgcgcacgcgttagactccttggtccgtctg	6277	5115.3	541.5	58	c -> a	57391649	1856	2	0.1
chr16	57391446	57391679	234	1257.8	2727		chr16:57391446-57391679	ggcttcgctctgcccaggcatagttcaccatctttcgggtcctaacgcgtacgctcgtgctccacctccccggcgcggcgggcgagacgggccggtggtgcgccctcggcggactggagaggcctcgggatcccacctcgggcccccgggcggggcccttcaccttcattgcgccacggcggctttcggacgagcccctgactcgcgcacgcgttagactccttggtccgtctg	6277	5115.3	541.5	59	g -> t	57391650	1843	1	0.1
chr16	57391446	57391679	234	1257.8	2727		chr16:57391446-57391679	ggcttcgctctgcccaggcatagttcaccatctttcgggtcctaacgcgtacgctcgtgctccacctccccggcgcggcgggcgagacgggccggtggtgcgccctcggcggactggagaggcctcgggatcccacctcgggcccccgggcggggcccttcaccttcattgcgccacggcggctttcggacgagcccctgactcgcgcacgcgttagactccttggtccgtctg	6277	5115.3	541.5	60	c -> a	57391651	1830	1	0.1
chr16	57391446	57391679	234	1257.8	2727		chr16:57391446-57391679	ggcttcgctctgcccaggcatagttcaccatctttcgggtcctaacgcgtacgctcgtgctccacctccccggcgcggcgggcgagacgggccggtggtgcgccctcggcggactggagaggcctcgggatcccacctcgggcccccgggcggggcccttcaccttcattgcgccacggcggctttcggacgagcccctgactcgcgcacgcgttagactccttggtccgtctg	6277	5115.3	541.5	61	c -> a	57391653	1822	2	0.1
chr16	57391446	57391679	234	1257.8	2727		chr16:57391446-57391679	ggcttcgctctgcccaggcatagttcaccatctttcgggtcctaacgcgtacgctcgtgctccacctccccggcgcggcgggcgagacgggccggtggtgcgccctcggcggactggagaggcctcgggatcccacctcgggcccccgggcggggcccttcaccttcattgcgccacggcggctttcggacgagcccctgactcgcgcacgcgttagactccttggtccgtctg	6277	5115.3	541.5	62	g -> t	57391656	1791	1	0.1
chr16	57391446	57391679	234	1257.8	2727		chr16:57391446-57391679	ggcttcgctctgcccaggcatagttcaccatctttcgggtcctaacgcgtacgctcgtgctccacctccccggcgcggcgggcgagacgggccggtggtgcgccctcggcggactggagaggcctcgggatcccacctcgggcccccgggcggggcccttcaccttcattgcgccacggcggctttcggacgagcccctgactcgcgcacgcgttagactccttggtccgtctg	6277	5115.3	541.5	63	c -> a	57391657	1755	1	0.1
chr16	57391446	57391679	234	1257.8	2727		chr16:57391446-57391679	ggcttcgctctgcccaggcatagttcaccatctttcgggtcctaacgcgtacgctcgtgctccacctccccggcgcggcgggcgagacgggccggtggtgcgccctcggcggactggagaggcctcgggatcccacctcgggcccccgggcggggcccttcaccttcattgcgccacggcggctttcggacgagcccctgactcgcgcacgcgttagactccttggtccgtctg	6277	5115.3	541.5	64	c -> a	57391664	1571	5	0.3
chr16	57391446	57391679	234	1257.8	2727		chr16:57391446-57391679	ggcttcgctctgcccaggcatagttcaccatctttcgggtcctaacgcgtacgctcgtgctccacctccccggcgcggcgggcgagacgggccggtggtgcgccctcggcggactggagaggcctcgggatcccacctcgggcccccgggcggggcccttcaccttcattgcgccacggcggctttcggacgagcccctgactcgcgcacgcgttagactccttggtccgtctg	6277	5115.3	541.5	65	c -> a	57391666	1459	2	0.1
chr16	57391446	57391679	234	1257.8	2727		chr16:57391446-57391679	ggcttcgctctgcccaggcatagttcaccatctttcgggtcctaacgcgtacgctcgtgctccacctccccggcgcggcgggcgagacgggccggtggtgcgccctcggcggactggagaggcctcgggatcccacctcgggcccccgggcggggcccttcaccttcattgcgccacggcggctttcggacgagcccctgactcgcgcacgcgttagactccttggtccgtctg	6277	5115.3	541.5	66	c -> a	57391667	1403	3	0.2
chr16	85015278	85015313	36	10.4	11	App	chr16:85015278-85015313	TGTTCAAAATGCTTTAGGGTGTGCTGTCTGTCTTTC	11	58.3	6.2	0
chr16	91675450	91675486	37	14.2	17	Son	chr16:91675450-91675486	TGATGAGAAAAATGGGCTGGAGAGAAGGAGAAGGATT	17	87.6	9.3	0
chr16	96047169	96047215	47	65.1	71		chr16:96047169-96047215	TACAGATCACAGAATGACAGTTTGTATTTGTTAAAGACAGTAACATT	71	288.1	30.5	1	c -> a	96047206	59	41	69.5
chr17	12919625	12919641	17	12.4	18	Tcp1	chr17:12919625-12919641	AGTGGCTATGCTTATGG	18	201.9	21.4	0
chr17	12919664	12919718	55	68.7	75	Tcp1	chr17:12919664-12919718	CTGAAGAGGGGGAGCTGTCCTGTGTCTTTCCTCTATATGAAATGGCTGAACAGAA	81	280.8	29.7	1	g -> t	12919680	68	26	38.2
chr17	12919664	12919718	55	68.7	75	Tcp1	chr17:12919664-12919718	CTGAAGAGGGGGAGCTGTCCTGTGTCTTTCCTCTATATGAAATGGCTGAACAGAA	81	280.8	29.7	2	g -> t	12919685	75	1	1.3
chr17	12919664	12919718	55	68.7	75	Tcp1	chr17:12919664-12919718	CTGAAGAGGGGGAGCTGTCCTGTGTCTTTCCTCTATATGAAATGGCTGAACAGAA	81	280.8	29.7	3	g -> t	12919687	75	1	1.3
chr17	12919664	12919718	55	68.7	75	Tcp1	chr17:12919664-12919718	CTGAAGAGGGGGAGCTGTCCTGTGTCTTTCCTCTATATGAAATGGCTGAACAGAA	81	280.8	29.7	4	g -> t	12919708	72	1	1.4
chr17	12922819	12922917	99	86.2	140	Snora20	chr17:12922819-12922917	CAGTGATAGGAGCGGTTATACGCATGGGATAAAACAATATTGGGCCATTGTACATGGAGATGAAATGTGTTTTGTCTCTCGTACATGGTCTAGACATTG	179	344.8	36.5	1	g -> t	12922868	118	15	12.7
chr17	12922819	12922917	99	86.2	140	Snora20	chr17:12922819-12922917	CAGTGATAGGAGCGGTTATACGCATGGGATAAAACAATATTGGGCCATTGTACATGGAGATGAAATGTGTTTTGTCTCTCGTACATGGTCTAGACATTG	179	344.8	36.5	2	g -> t	12922880	100	1	1
chr17	12922819	12922917	99	86.2	140	Snora20	chr17:12922819-12922917	CAGTGATAGGAGCGGTTATACGCATGGGATAAAACAATATTGGGCCATTGTACATGGAGATGAAATGTGTTTTGTCTCTCGTACATGGTCTAGACATTG	179	344.8	36.5	3	g -> t	12922885	101	77	76.2
chr17	12922819	12922917	99	86.2	140	Snora20	chr17:12922819-12922917	CAGTGATAGGAGCGGTTATACGCATGGGATAAAACAATATTGGGCCATTGTACATGGAGATGAAATGTGTTTTGTCTCTCGTACATGGTCTAGACATTG	179	344.8	36.5	4	g -> t	12922887	128	1	0.8
chr17	12922819	12922917	99	86.2	140	Snora20	chr17:12922819-12922917	CAGTGATAGGAGCGGTTATACGCATGGGATAAAACAATATTGGGCCATTGTACATGGAGATGAAATGTGTTTTGTCTCTCGTACATGGTCTAGACATTG	179	344.8	36.5	5	g -> t	12922892	137	5	3.6
chr17	12922819	12922917	99	86.2	140	Snora20	chr17:12922819-12922917	CAGTGATAGGAGCGGTTATACGCATGGGATAAAACAATATTGGGCCATTGTACATGGAGATGAAATGTGTTTTGTCTCTCGTACATGGTCTAGACATTG	179	344.8	36.5	6	g -> t	12922906	62	1	1.6
chr17	14990489	14990549	61	52.5	73	9030025P20Rik	chr17:14990489-14990549	CATTCACTCTTCATCTGCCCAGAACACTGACAGAATGTTTCTCTGTCAATTCTAAAAGGAA	74	231.3	24.5	1	g -> t	14990525	66	59	89.4
chr17	15021844	15021924	81	46.8	79	Gm3435	chr17:15021844-15021924	CAGAAAACCCTGCCATTCACTCTTCATCTGCCCAGAACACTGACAGAATGTTTCTCTGTCAATTCTAAAAGGAATTCTTGT	84	197.8	20.9	1	g -> t	15021893	72	64	88.9
chr17	15053156	15053216	61	40.8	56	Ermard	chr17:15053156-15053216	CATTCACTCTTCATCTGCCCAGAACACTGACAGAATGTTTCTCTGTCAATTCTAAAAGGAA	57	178.2	18.9	1	g -> t	15053192	50	45	90
chr17	23178248	23178285	38	17.3	18	Zfp40	chr17:23178248-23178285	GGAATTCTATaagaaaaacattcttacctacaaagact	18	90.3	9.6	1	c -> a	23178266	18	18	100
chr17	23533976	23533997	22	12	13	TRNA_Lys	chr17:23533976-23533997	gtcggtagagcatgagactctt	13	112.7	11.9	0
chr17	23535332	23535389	58	19.2	23	TRNA_Lys	chr17:23535332-23535389	cgcccaacgtggggctcgaacccacgaccctgagattaagagtctcatgctctaccga	23	75.6	8	0
chr17	23810438	23810471	34	15.5	16	Srrm2	chr17:23810438-23810471	CGAGAGAGGAAGAAGAGTTCAAAGAAGAAGAAGC	16	89.7	9.5	0
chr17	24430147	24430182	36	12.3	13		chr17:24430147-24430182	ATGGACGGGAAGGACTGTGCCTCCTCTGAAGCCTCC	13	68.9	7.3	1	g -> t	24430163	13	13	100
chr17	24528475	24528532	58	23.2	28		chr17:24528475-24528532	AAGCCCGTGATGAATTAATTTCTGACACCTCGTATGAAAACTGCATGCGTAGTCTGAT	29	95.3	10.1	0
chr17	24666005	24666062	58	34.9	46		chr17:24666005-24666062	actatgactctcttaaggtagccaaatgcctcgtcatctaattagtgacgcgcatgaa	46	151.2	16	0
chr17	24719729	24719770	42	12.6	13	Snora78	chr17:24719729-24719770	TGAGGCCTCTGTGGCTCTGGGCGCCGAATCTCACCCCCGGCT	13	59	6.2	0
chr17	24720786	24720869	84	71.9	112	Snora64	chr17:24720786-24720869	CATGGTTACACAAGGTTTTACCCGTGTGACTTTCGTACGGAGAGAGAGAGAAAACGAGTTCCTTCAGGACTTTGGATTGGCCTC	118	267.9	28.4	1	g -> t	24720800	89	1	1.1
chr17	24720786	24720869	84	71.9	112	Snora64	chr17:24720786-24720869	CATGGTTACACAAGGTTTTACCCGTGTGACTTTCGTACGGAGAGAGAGAGAAAACGAGTTCCTTCAGGACTTTGGATTGGCCTC	118	267.9	28.4	2	g -> t	24720825	108	1	0.9
chr17	24721639	24721694	56	14.5	18	Rps2	chr17:24721639-24721694	TGCCATCTCCAAGACTTACAGCTACCTGACTCCCGACCTCTGGAAAGAGACTGTCT	18	61.3	6.5	1	g -> t	24721681	17	1	5.9
chr17	25931726	25931773	48	13.5	16	Pigq	chr17:25931726-25931773	TATCCGAAAAGATGGACAGAGCAACAGTCAGTCCAAGGCAGGCTGAGA	16	63.6	6.7	1	c -> a	25931750	16	13	81.2
chr17	27853098	27853127	30	11.3	12		chr17:27853098-27853127	ACAGCcgtgggtgctgggaaccgaactctt	12	76.3	8.1	0
chr17	32312325	32312410	86	14.4	19	Akap8	chr17:32312325-32312410	TGTTTCTCCCGTCTCTTCTTCACATCCTCATCCTCGTCCTCCTTTTCTCCTGTAACAGAAAAGTCCCCTCGAGACACTGAGGAGCC	30	66.5	7	1	c -> a	32312399	12	8	66.7
chr17	33997041	33997063	23	12.4	15	H2-K1	chr17:33997041-33997063	TGTTTCTCCTTCTCATCTTCATC	15	124.4	13.2	0
chr17	33999401	33999447	47	13.5	16	H2-K1	chr17:33999401-33999447	CGCCATGTCCGCCGCCGTCCACGTTTTCAGGTCTTCGTTCAGGGCGA	16	64.9	6.9	0
chr17	34113731	34113771	41	13.2	14	Brd2	chr17:34113731-34113771	TGCCTTCCGTTTCTTCTTTTTTTCCTTTTTCTCTCTCTTCC	14	65.1	6.9	0
chr17	34190983	34191001	19	11.1	13	Tap1	chr17:34190983-34191001	taagagtgctgactgttcc	13	130.5	13.8	1	g -> t	34190997	11	9	81.8
chr17	34267546	34267584	39	26.7	33	H2-Ab1	chr17:34267546-34267584	CTCGGCGGGGAGAGGTCTACACCTGTCACGTGGAGCATC	33	161.4	17.1	1	g -> t	34267570	30	26	86.7
chr17	34283592	34283628	37	12.5	14	H2-Aa	chr17:34283592-34283628	GGCTCCTCCAGGCCCCAGTGTTCCACCTTGCAGTCAT	16	82.5	8.7	0
chr17	34315069	34315124	56	13.4	14	H2-Eb1	chr17:34315069-34315124	AAGATGTTGAGTGGAGTTGGGGGCTTCGTGCTGGGCCTGCTCTTCCTGGGAGCGGG	14	47.7	5	0
chr17	34950962	34951018	57	15.5	20	Snord52	chr17:34950962-34951018	TATAGCTGACATCAAGGACAGCGTCAGAGACTCTAGTCTGTGAAATCATCACTCTCA	20	66.9	7.1	1	c -> a	34950967	11	1	9.1
chr17	34950962	34951018	57	15.5	20	Snord52	chr17:34950962-34951018	TATAGCTGACATCAAGGACAGCGTCAGAGACTCTAGTCTGTGAAATCATCACTCTCA	20	66.9	7.1	2	c -> a	34950974	11	1	9.1
chr17	34950962	34951018	57	15.5	20	Snord52	chr17:34950962-34951018	TATAGCTGACATCAAGGACAGCGTCAGAGACTCTAGTCTGTGAAATCATCACTCTCA	20	66.9	7.1	3	c -> a	34950980	11	1	9.1
chr17	34952018	34952075	58	20.1	22		chr17:34952018-34952075	GCGCGCTGCGGTGATGGCGTCAGCGAGACACTCAGAATCACCAGAAATCATCATTACT	22	72.3	7.7	0
chr17	34952236	34952310	75	147.9	234	AF357376	chr17:34952236-34952310	CCTGGGTCAGTTACAAGGAGTGGCGTCACGTGGACATCAGAAACTCTAGTCTGTAAATGTGGGTCATCATACCCG	236	600	63.5	1	c -> a	34952249	175	93	53.1
chr17	34952236	34952310	75	147.9	234	AF357376	chr17:34952236-34952310	CCTGGGTCAGTTACAAGGAGTGGCGTCACGTGGACATCAGAAACTCTAGTCTGTAAATGTGGGTCATCATACCCG	236	600	63.5	2	c -> a	34952270	221	34	15.4
chr17	34952236	34952310	75	147.9	234	AF357376	chr17:34952236-34952310	CCTGGGTCAGTTACAAGGAGTGGCGTCACGTGGACATCAGAAACTCTAGTCTGTAAATGTGGGTCATCATACCCG	236	600	63.5	3	g -> t	34952275	223	1	0.4
chr17	34952236	34952310	75	147.9	234	AF357376	chr17:34952236-34952310	CCTGGGTCAGTTACAAGGAGTGGCGTCACGTGGACATCAGAAACTCTAGTCTGTAAATGTGGGTCATCATACCCG	236	600	63.5	4	c -> a	34952279	222	1	0.5
chr17	35162610	35162687	78	61.2	98		chr17:35162610-35162687	AGACCTTTTCAAATCCACCACATTACTTTGCCTCCGATTCTTACGTGTCCAAGGACAGGGAACCAAAAACACGCCTTT	100	244.5	25.9	1	c -> a	35162630	34	4	11.8
chr17	35162610	35162687	78	61.2	98		chr17:35162610-35162687	AGACCTTTTCAAATCCACCACATTACTTTGCCTCCGATTCTTACGTGTCCAAGGACAGGGAACCAAAAACACGCCTTT	100	244.5	25.9	2	c -> a	35162640	98	1	1
chr17	35162610	35162687	78	61.2	98		chr17:35162610-35162687	AGACCTTTTCAAATCCACCACATTACTTTGCCTCCGATTCTTACGTGTCCAAGGACAGGGAACCAAAAACACGCCTTT	100	244.5	25.9	3	c -> a	35162665	68	5	7.4
chr17	35162610	35162687	78	61.2	98		chr17:35162610-35162687	AGACCTTTTCAAATCCACCACATTACTTTGCCTCCGATTCTTACGTGTCCAAGGACAGGGAACCAAAAACACGCCTTT	100	244.5	25.9	4	c -> a	35162679	66	4	6.1
chr17	35242677	35242745	69	424.1	526	Ddx39b	chr17:35242677-35242745	AGCCACATGATGTTTGCATTTGGGAAGTGAGCGCTCTGCGCAGTGCTGACCCTTATCTATCACCCTTGA	528	1459.2	154.5	1	g -> t	35242688	471	411	87.3
chr17	35242677	35242745	69	424.1	526	Ddx39b	chr17:35242677-35242745	AGCCACATGATGTTTGCATTTGGGAAGTGAGCGCTCTGCGCAGTGCTGACCCTTATCTATCACCCTTGA	528	1459.2	154.5	2	g -> t	35242698	523	1	0.2
chr17	35242677	35242745	69	424.1	526	Ddx39b	chr17:35242677-35242745	AGCCACATGATGTTTGCATTTGGGAAGTGAGCGCTCTGCGCAGTGCTGACCCTTATCTATCACCCTTGA	528	1459.2	154.5	3	g -> t	35242700	523	2	0.4
chr17	35242677	35242745	69	424.1	526	Ddx39b	chr17:35242677-35242745	AGCCACATGATGTTTGCATTTGGGAAGTGAGCGCTCTGCGCAGTGCTGACCCTTATCTATCACCCTTGA	528	1459.2	154.5	4	g -> t	35242707	526	1	0.2
chr17	35242677	35242745	69	424.1	526	Ddx39b	chr17:35242677-35242745	AGCCACATGATGTTTGCATTTGGGAAGTGAGCGCTCTGCGCAGTGCTGACCCTTATCTATCACCCTTGA	528	1459.2	154.5	5	g -> t	35242716	506	2	0.4
chr17	35242677	35242745	69	424.1	526	Ddx39b	chr17:35242677-35242745	AGCCACATGATGTTTGCATTTGGGAAGTGAGCGCTCTGCGCAGTGCTGACCCTTATCTATCACCCTTGA	528	1459.2	154.5	6	g -> t	35242724	495	1	0.2
chr17	35247173	35247250	78	1613.5	2311		chr17:35247173-35247250	GAGCCAAATGATGTATGTTTGACATAGGAGCACTTGTGTGCAAGGACGACCCTTATCTATCACCCATGACTGATGGCT	2325	5684.1	601.7	1	g -> t	35247182	1765	1	0.1
chr17	35247173	35247250	78	1613.5	2311		chr17:35247173-35247250	GAGCCAAATGATGTATGTTTGACATAGGAGCACTTGTGTGCAAGGACGACCCTTATCTATCACCCATGACTGATGGCT	2325	5684.1	601.7	2	g -> t	35247185	1772	18	1
chr17	35247173	35247250	78	1613.5	2311		chr17:35247173-35247250	GAGCCAAATGATGTATGTTTGACATAGGAGCACTTGTGTGCAAGGACGACCCTTATCTATCACCCATGACTGATGGCT	2325	5684.1	601.7	3	g -> t	35247189	1778	1629	91.6
chr17	35247173	35247250	78	1613.5	2311		chr17:35247173-35247250	GAGCCAAATGATGTATGTTTGACATAGGAGCACTTGTGTGCAAGGACGACCCTTATCTATCACCCATGACTGATGGCT	2325	5684.1	601.7	4	g -> t	35247193	2286	1	0
chr17	35247173	35247250	78	1613.5	2311		chr17:35247173-35247250	GAGCCAAATGATGTATGTTTGACATAGGAGCACTTGTGTGCAAGGACGACCCTTATCTATCACCCATGACTGATGGCT	2325	5684.1	601.7	5	g -> t	35247199	2298	2	0.1
chr17	35247173	35247250	78	1613.5	2311		chr17:35247173-35247250	GAGCCAAATGATGTATGTTTGACATAGGAGCACTTGTGTGCAAGGACGACCCTTATCTATCACCCATGACTGATGGCT	2325	5684.1	601.7	6	g -> t	35247200	2299	4	0.2
chr17	35247173	35247250	78	1613.5	2311		chr17:35247173-35247250	GAGCCAAATGATGTATGTTTGACATAGGAGCACTTGTGTGCAAGGACGACCCTTATCTATCACCCATGACTGATGGCT	2325	5684.1	601.7	7	g -> t	35247202	2299	1	0
chr17	35247173	35247250	78	1613.5	2311		chr17:35247173-35247250	GAGCCAAATGATGTATGTTTGACATAGGAGCACTTGTGTGCAAGGACGACCCTTATCTATCACCCATGACTGATGGCT	2325	5684.1	601.7	8	g -> t	35247208	2126	3	0.1
chr17	35247173	35247250	78	1613.5	2311		chr17:35247173-35247250	GAGCCAAATGATGTATGTTTGACATAGGAGCACTTGTGTGCAAGGACGACCCTTATCTATCACCCATGACTGATGGCT	2325	5684.1	601.7	9	g -> t	35247210	2125	6	0.3
chr17	35247173	35247250	78	1613.5	2311		chr17:35247173-35247250	GAGCCAAATGATGTATGTTTGACATAGGAGCACTTGTGTGCAAGGACGACCCTTATCTATCACCCATGACTGATGGCT	2325	5684.1	601.7	10	g -> t	35247212	2129	1	0
chr17	35247173	35247250	78	1613.5	2311		chr17:35247173-35247250	GAGCCAAATGATGTATGTTTGACATAGGAGCACTTGTGTGCAAGGACGACCCTTATCTATCACCCATGACTGATGGCT	2325	5684.1	601.7	11	g -> t	35247216	2136	1	0
chr17	35247173	35247250	78	1613.5	2311		chr17:35247173-35247250	GAGCCAAATGATGTATGTTTGACATAGGAGCACTTGTGTGCAAGGACGACCCTTATCTATCACCCATGACTGATGGCT	2325	5684.1	601.7	12	g -> t	35247217	2138	1	0
chr17	35247173	35247250	78	1613.5	2311		chr17:35247173-35247250	GAGCCAAATGATGTATGTTTGACATAGGAGCACTTGTGTGCAAGGACGACCCTTATCTATCACCCATGACTGATGGCT	2325	5684.1	601.7	13	g -> t	35247220	2129	3	0.1
chr17	35247173	35247250	78	1613.5	2311		chr17:35247173-35247250	GAGCCAAATGATGTATGTTTGACATAGGAGCACTTGTGTGCAAGGACGACCCTTATCTATCACCCATGACTGATGGCT	2325	5684.1	601.7	14	c -> a	35247223	2114	2	0.1
chr17	35247173	35247250	78	1613.5	2311		chr17:35247173-35247250	GAGCCAAATGATGTATGTTTGACATAGGAGCACTTGTGTGCAAGGACGACCCTTATCTATCACCCATGACTGATGGCT	2325	5684.1	601.7	15	g -> t	35247240	538	2	0.4
chr17	35263956	35263988	33	11.3	13	H2-D1	chr17:35263956-35263988	TGAAAACGTGGACGGCGGCGGACATGGCGGCGC	16	92.5	9.8	0
chr17	35266260	35266299	40	12.3	14	H2-D1	chr17:35266260-35266299	TGGAGCTGTGGTGGCTTTTGTGATGAAGAGAAGGAGAAAC	14	66.7	7.1	1	g -> t	35266279	13	1	7.7
chr17	35266685	35266722	38	12.6	14	H2-D1	chr17:35266685-35266722	TAGGCTCCCAGAGCTCTGAAATGTCTCTCCGAGATTGT	14	70.3	7.4	1	g -> t	35266707	12	9	75
chr17	35427490	35427511	22	10.5	11		chr17:35427490-35427511	GTTGCTGtactgatggttgttt	11	95.3	10.1	1	g -> t	35427501	11	1	9.1
chr17	35428337	35428376	40	14.2	16	H2-Q6, H2-Q8	chr17:35428337-35428376	ATTGGAGCTGTGGTGGATTTTGTGATGAAGAGAAGGAGAC	16	76.3	8.1	0
chr17	35441879	35441920	42	13.2	14		chr17:35441879-35441920	CATGGAAGTACACTGTTGCTGtactgatggttgtttgccttt	14	63.6	6.7	1	g -> t	35441893	14	12	85.7
chr17	36231254	36231310	57	144.2	154		chr17:36231254-36231310	tctcagaGGTCCCCGAGAGGCCGGGGGGAGGGGAGGGCGGCGGGGGTGGAGGATCTT	154	515.2	54.5	1	c -> a	36231267	146	1	0.7
chr17	39842994	39843055	62	458.2	584	Rn45s	chr17:39842994-39843055	agaagatcgatgtggtgctccggagttctcttcgggccagggcctaagccgcgccaggcgag	585	1799.3	190.5	1	g -> t	39843005	580	26	4.5
chr17	39842994	39843055	62	458.2	584	Rn45s	chr17:39842994-39843055	agaagatcgatgtggtgctccggagttctcttcgggccagggcctaagccgcgccaggcgag	585	1799.3	190.5	2	g -> t	39843007	583	1	0.2
chr17	39842994	39843055	62	458.2	584	Rn45s	chr17:39842994-39843055	agaagatcgatgtggtgctccggagttctcttcgggccagggcctaagccgcgccaggcgag	585	1799.3	190.5	3	g -> t	39843008	583	1	0.2
chr17	39842994	39843055	62	458.2	584	Rn45s	chr17:39842994-39843055	agaagatcgatgtggtgctccggagttctcttcgggccagggcctaagccgcgccaggcgag	585	1799.3	190.5	4	g -> t	39843027	584	3	0.5
chr17	39842994	39843055	62	458.2	584	Rn45s	chr17:39842994-39843055	agaagatcgatgtggtgctccggagttctcttcgggccagggcctaagccgcgccaggcgag	585	1799.3	190.5	5	g -> t	39843028	584	1	0.2
chr17	39842994	39843055	62	458.2	584	Rn45s	chr17:39842994-39843055	agaagatcgatgtggtgctccggagttctcttcgggccagggcctaagccgcgccaggcgag	585	1799.3	190.5	6	g -> t	39843033	584	1	0.2
chr17	39842994	39843055	62	458.2	584	Rn45s	chr17:39842994-39843055	agaagatcgatgtggtgctccggagttctcttcgggccagggcctaagccgcgccaggcgag	585	1799.3	190.5	7	c -> a	39843037	526	1	0.2
chr17	39843093	39843238	146	317.3	838	Rn45s	chr17:39843093-39843238	gttctgccagcgggcccctcgtctctccaccccatccgtctgccggtggtgtgtggaaggcaggggtgcggCTCTCCGGCCCGAGCGCTGCCCCGCGCGCACTTTTCTCAGTGGTTCGCGTGGTCCTTGTGGATGTGTGAGGCGCC	958	1251.3	132.5	1	g -> t	39843141	801	1	0.1
chr17	39843093	39843238	146	317.3	838	Rn45s	chr17:39843093-39843238	gttctgccagcgggcccctcgtctctccaccccatccgtctgccggtggtgtgtggaaggcaggggtgcggCTCTCCGGCCCGAGCGCTGCCCCGCGCGCACTTTTCTCAGTGGTTCGCGTGGTCCTTGTGGATGTGTGAGGCGCC	958	1251.3	132.5	2	g -> t	39843143	815	11	1.3
chr17	39843093	39843238	146	317.3	838	Rn45s	chr17:39843093-39843238	gttctgccagcgggcccctcgtctctccaccccatccgtctgccggtggtgtgtggaaggcaggggtgcggCTCTCCGGCCCGAGCGCTGCCCCGCGCGCACTTTTCTCAGTGGTTCGCGTGGTCCTTGTGGATGTGTGAGGCGCC	958	1251.3	132.5	3	g -> t	39843145	823	1	0.1
chr17	39843093	39843238	146	317.3	838	Rn45s	chr17:39843093-39843238	gttctgccagcgggcccctcgtctctccaccccatccgtctgccggtggtgtgtggaaggcaggggtgcggCTCTCCGGCCCGAGCGCTGCCCCGCGCGCACTTTTCTCAGTGGTTCGCGTGGTCCTTGTGGATGTGTGAGGCGCC	958	1251.3	132.5	4	g -> t	39843147	829	3	0.4
chr17	39843093	39843238	146	317.3	838	Rn45s	chr17:39843093-39843238	gttctgccagcgggcccctcgtctctccaccccatccgtctgccggtggtgtgtggaaggcaggggtgcggCTCTCCGGCCCGAGCGCTGCCCCGCGCGCACTTTTCTCAGTGGTTCGCGTGGTCCTTGTGGATGTGTGAGGCGCC	958	1251.3	132.5	5	g -> t	39843148	832	1	0.1
chr17	39843093	39843238	146	317.3	838	Rn45s	chr17:39843093-39843238	gttctgccagcgggcccctcgtctctccaccccatccgtctgccggtggtgtgtggaaggcaggggtgcggCTCTCCGGCCCGAGCGCTGCCCCGCGCGCACTTTTCTCAGTGGTTCGCGTGGTCCTTGTGGATGTGTGAGGCGCC	958	1251.3	132.5	6	g -> t	39843157	838	1	0.1
chr17	39843093	39843238	146	317.3	838	Rn45s	chr17:39843093-39843238	gttctgccagcgggcccctcgtctctccaccccatccgtctgccggtggtgtgtggaaggcaggggtgcggCTCTCCGGCCCGAGCGCTGCCCCGCGCGCACTTTTCTCAGTGGTTCGCGTGGTCCTTGTGGATGTGTGAGGCGCC	958	1251.3	132.5	7	g -> t	39843158	836	1	0.1
chr17	39843093	39843238	146	317.3	838	Rn45s	chr17:39843093-39843238	gttctgccagcgggcccctcgtctctccaccccatccgtctgccggtggtgtgtggaaggcaggggtgcggCTCTCCGGCCCGAGCGCTGCCCCGCGCGCACTTTTCTCAGTGGTTCGCGTGGTCCTTGTGGATGTGTGAGGCGCC	958	1251.3	132.5	8	g -> t	39843163	836	1	0.1
chr17	39843093	39843238	146	317.3	838	Rn45s	chr17:39843093-39843238	gttctgccagcgggcccctcgtctctccaccccatccgtctgccggtggtgtgtggaaggcaggggtgcggCTCTCCGGCCCGAGCGCTGCCCCGCGCGCACTTTTCTCAGTGGTTCGCGTGGTCCTTGTGGATGTGTGAGGCGCC	958	1251.3	132.5	9	g -> t	39843170	814	1	0.1
chr17	39843093	39843238	146	317.3	838	Rn45s	chr17:39843093-39843238	gttctgccagcgggcccctcgtctctccaccccatccgtctgccggtggtgtgtggaaggcaggggtgcggCTCTCCGGCCCGAGCGCTGCCCCGCGCGCACTTTTCTCAGTGGTTCGCGTGGTCCTTGTGGATGTGTGAGGCGCC	958	1251.3	132.5	10	g -> t	39843171	814	1	0.1
chr17	39843093	39843238	146	317.3	838	Rn45s	chr17:39843093-39843238	gttctgccagcgggcccctcgtctctccaccccatccgtctgccggtggtgtgtggaaggcaggggtgcggCTCTCCGGCCCGAGCGCTGCCCCGCGCGCACTTTTCTCAGTGGTTCGCGTGGTCCTTGTGGATGTGTGAGGCGCC	958	1251.3	132.5	11	g -> t	39843175	807	2	0.2
chr17	39843093	39843238	146	317.3	838	Rn45s	chr17:39843093-39843238	gttctgccagcgggcccctcgtctctccaccccatccgtctgccggtggtgtgtggaaggcaggggtgcggCTCTCCGGCCCGAGCGCTGCCCCGCGCGCACTTTTCTCAGTGGTTCGCGTGGTCCTTGTGGATGTGTGAGGCGCC	958	1251.3	132.5	12	g -> t	39843179	627	1	0.2
chr17	39843093	39843238	146	317.3	838	Rn45s	chr17:39843093-39843238	gttctgccagcgggcccctcgtctctccaccccatccgtctgccggtggtgtgtggaaggcaggggtgcggCTCTCCGGCCCGAGCGCTGCCCCGCGCGCACTTTTCTCAGTGGTTCGCGTGGTCCTTGTGGATGTGTGAGGCGCC	958	1251.3	132.5	13	g -> t	39843227	52	1	1.9
chr17	39843093	39843238	146	317.3	838	Rn45s	chr17:39843093-39843238	gttctgccagcgggcccctcgtctctccaccccatccgtctgccggtggtgtgtggaaggcaggggtgcggCTCTCCGGCCCGAGCGCTGCCCCGCGCGCACTTTTCTCAGTGGTTCGCGTGGTCCTTGTGGATGTGTGAGGCGCC	958	1251.3	132.5	14	g -> t	39843229	52	4	7.7
chr17	39843239	39843331	93	132.8	264	Rn45s	chr17:39843239-39843331	CGGTTGTGCCCTCACGTGTTTCACTTTGGTCGTGTCTCGCTTGACCATGTCCCCAGAGTCGGTGGATGTGGCCGGTGGCGTTGCATACCCTTC	284	582.3	61.6	1	g -> t	39843256	97	14	14.4
chr17	39843239	39843331	93	132.8	264	Rn45s	chr17:39843239-39843331	CGGTTGTGCCCTCACGTGTTTCACTTTGGTCGTGTCTCGCTTGACCATGTCCCCAGAGTCGGTGGATGTGGCCGGTGGCGTTGCATACCCTTC	284	582.3	61.6	2	g -> t	39843272	109	4	3.7
chr17	39843239	39843331	93	132.8	264	Rn45s	chr17:39843239-39843331	CGGTTGTGCCCTCACGTGTTTCACTTTGGTCGTGTCTCGCTTGACCATGTCCCCAGAGTCGGTGGATGTGGCCGGTGGCGTTGCATACCCTTC	284	582.3	61.6	3	g -> t	39843287	126	61	48.4
chr17	39843239	39843331	93	132.8	264	Rn45s	chr17:39843239-39843331	CGGTTGTGCCCTCACGTGTTTCACTTTGGTCGTGTCTCGCTTGACCATGTCCCCAGAGTCGGTGGATGTGGCCGGTGGCGTTGCATACCCTTC	284	582.3	61.6	4	g -> t	39843302	185	2	1.1
chr17	39843239	39843331	93	132.8	264	Rn45s	chr17:39843239-39843331	CGGTTGTGCCCTCACGTGTTTCACTTTGGTCGTGTCTCGCTTGACCATGTCCCCAGAGTCGGTGGATGTGGCCGGTGGCGTTGCATACCCTTC	284	582.3	61.6	5	g -> t	39843313	178	2	1.1
chr17	39843239	39843331	93	132.8	264	Rn45s	chr17:39843239-39843331	CGGTTGTGCCCTCACGTGTTTCACTTTGGTCGTGTCTCGCTTGACCATGTCCCCAGAGTCGGTGGATGTGGCCGGTGGCGTTGCATACCCTTC	284	582.3	61.6	6	g -> t	39843321	166	1	0.6
chr17	39843333	39843578	246	263.6	685	Rn45s	chr17:39843333-39843578	CGTCTGGTGTGTGCACGCGCTGTTTCTTGTAAGCGTCGAGGTGCTCCTGGAGCGTTCCAGGTTTGTCTCCTAGGTGCCTGCTTCTGAGCTGGTGGTGGCGCTTCCCATTCCCTGGTGTGCCTCCGGTGCTCCGTCTGGCTGTGTGCCTTCCCGTTTGTGTCTGAGAAGCCCGTGAGAGGGGGGTCGAGGAGAGAAGGAGGGGCAAGACCCCCCTTCTTCGTCGGGTGAGCGCCCACCCCGCGCACT	1428	1106.9	117.2	1	g -> t	39843338	344	2	0.6
chr17	39843333	39843578	246	263.6	685	Rn45s	chr17:39843333-39843578	CGTCTGGTGTGTGCACGCGCTGTTTCTTGTAAGCGTCGAGGTGCTCCTGGAGCGTTCCAGGTTTGTCTCCTAGGTGCCTGCTTCTGAGCTGGTGGTGGCGCTTCCCATTCCCTGGTGTGCCTCCGGTGCTCCGTCTGGCTGTGTGCCTTCCCGTTTGTGTCTGAGAAGCCCGTGAGAGGGGGGTCGAGGAGAGAAGGAGGGGCAAGACCCCCCTTCTTCGTCGGGTGAGCGCCCACCCCGCGCACT	1428	1106.9	117.2	2	g -> t	39843341	348	9	2.6
chr17	39843333	39843578	246	263.6	685	Rn45s	chr17:39843333-39843578	CGTCTGGTGTGTGCACGCGCTGTTTCTTGTAAGCGTCGAGGTGCTCCTGGAGCGTTCCAGGTTTGTCTCCTAGGTGCCTGCTTCTGAGCTGGTGGTGGCGCTTCCCATTCCCTGGTGTGCCTCCGGTGCTCCGTCTGGCTGTGTGCCTTCCCGTTTGTGTCTGAGAAGCCCGTGAGAGGGGGGTCGAGGAGAGAAGGAGGGGCAAGACCCCCCTTCTTCGTCGGGTGAGCGCCCACCCCGCGCACT	1428	1106.9	117.2	3	g -> t	39843343	349	5	1.4
chr17	39843333	39843578	246	263.6	685	Rn45s	chr17:39843333-39843578	CGTCTGGTGTGTGCACGCGCTGTTTCTTGTAAGCGTCGAGGTGCTCCTGGAGCGTTCCAGGTTTGTCTCCTAGGTGCCTGCTTCTGAGCTGGTGGTGGCGCTTCCCATTCCCTGGTGTGCCTCCGGTGCTCCGTCTGGCTGTGTGCCTTCCCGTTTGTGTCTGAGAAGCCCGTGAGAGGGGGGTCGAGGAGAGAAGGAGGGGCAAGACCCCCCTTCTTCGTCGGGTGAGCGCCCACCCCGCGCACT	1428	1106.9	117.2	4	g -> t	39843354	352	87	24.7
chr17	39843333	39843578	246	263.6	685	Rn45s	chr17:39843333-39843578	CGTCTGGTGTGTGCACGCGCTGTTTCTTGTAAGCGTCGAGGTGCTCCTGGAGCGTTCCAGGTTTGTCTCCTAGGTGCCTGCTTCTGAGCTGGTGGTGGCGCTTCCCATTCCCTGGTGTGCCTCCGGTGCTCCGTCTGGCTGTGTGCCTTCCCGTTTGTGTCTGAGAAGCCCGTGAGAGGGGGGTCGAGGAGAGAAGGAGGGGCAAGACCCCCCTTCTTCGTCGGGTGAGCGCCCACCCCGCGCACT	1428	1106.9	117.2	5	g -> t	39843361	433	29	6.7
chr17	39843333	39843578	246	263.6	685	Rn45s	chr17:39843333-39843578	CGTCTGGTGTGTGCACGCGCTGTTTCTTGTAAGCGTCGAGGTGCTCCTGGAGCGTTCCAGGTTTGTCTCCTAGGTGCCTGCTTCTGAGCTGGTGGTGGCGCTTCCCATTCCCTGGTGTGCCTCCGGTGCTCCGTCTGGCTGTGTGCCTTCCCGTTTGTGTCTGAGAAGCCCGTGAGAGGGGGGTCGAGGAGAGAAGGAGGGGCAAGACCCCCCTTCTTCGTCGGGTGAGCGCCCACCCCGCGCACT	1428	1106.9	117.2	6	g -> t	39843372	498	1	0.2
chr17	39843333	39843578	246	263.6	685	Rn45s	chr17:39843333-39843578	CGTCTGGTGTGTGCACGCGCTGTTTCTTGTAAGCGTCGAGGTGCTCCTGGAGCGTTCCAGGTTTGTCTCCTAGGTGCCTGCTTCTGAGCTGGTGGTGGCGCTTCCCATTCCCTGGTGTGCCTCCGGTGCTCCGTCTGGCTGTGTGCCTTCCCGTTTGTGTCTGAGAAGCCCGTGAGAGGGGGGTCGAGGAGAGAAGGAGGGGCAAGACCCCCCTTCTTCGTCGGGTGAGCGCCCACCCCGCGCACT	1428	1106.9	117.2	7	g -> t	39843393	169	1	0.6
chr17	39843333	39843578	246	263.6	685	Rn45s	chr17:39843333-39843578	CGTCTGGTGTGTGCACGCGCTGTTTCTTGTAAGCGTCGAGGTGCTCCTGGAGCGTTCCAGGTTTGTCTCCTAGGTGCCTGCTTCTGAGCTGGTGGTGGCGCTTCCCATTCCCTGGTGTGCCTCCGGTGCTCCGTCTGGCTGTGTGCCTTCCCGTTTGTGTCTGAGAAGCCCGTGAGAGGGGGGTCGAGGAGAGAAGGAGGGGCAAGACCCCCCTTCTTCGTCGGGTGAGCGCCCACCCCGCGCACT	1428	1106.9	117.2	8	g -> t	39843423	166	2	1.2
chr17	39843333	39843578	246	263.6	685	Rn45s	chr17:39843333-39843578	CGTCTGGTGTGTGCACGCGCTGTTTCTTGTAAGCGTCGAGGTGCTCCTGGAGCGTTCCAGGTTTGTCTCCTAGGTGCCTGCTTCTGAGCTGGTGGTGGCGCTTCCCATTCCCTGGTGTGCCTCCGGTGCTCCGTCTGGCTGTGTGCCTTCCCGTTTGTGTCTGAGAAGCCCGTGAGAGGGGGGTCGAGGAGAGAAGGAGGGGCAAGACCCCCCTTCTTCGTCGGGTGAGCGCCCACCCCGCGCACT	1428	1106.9	117.2	9	g -> t	39843432	166	2	1.2
chr17	39843333	39843578	246	263.6	685	Rn45s	chr17:39843333-39843578	CGTCTGGTGTGTGCACGCGCTGTTTCTTGTAAGCGTCGAGGTGCTCCTGGAGCGTTCCAGGTTTGTCTCCTAGGTGCCTGCTTCTGAGCTGGTGGTGGCGCTTCCCATTCCCTGGTGTGCCTCCGGTGCTCCGTCTGGCTGTGTGCCTTCCCGTTTGTGTCTGAGAAGCCCGTGAGAGGGGGGTCGAGGAGAGAAGGAGGGGCAAGACCCCCCTTCTTCGTCGGGTGAGCGCCCACCCCGCGCACT	1428	1106.9	117.2	10	g -> t	39843449	164	2	1.2
chr17	39843333	39843578	246	263.6	685	Rn45s	chr17:39843333-39843578	CGTCTGGTGTGTGCACGCGCTGTTTCTTGTAAGCGTCGAGGTGCTCCTGGAGCGTTCCAGGTTTGTCTCCTAGGTGCCTGCTTCTGAGCTGGTGGTGGCGCTTCCCATTCCCTGGTGTGCCTCCGGTGCTCCGTCTGGCTGTGTGCCTTCCCGTTTGTGTCTGAGAAGCCCGTGAGAGGGGGGTCGAGGAGAGAAGGAGGGGCAAGACCCCCCTTCTTCGTCGGGTGAGCGCCCACCCCGCGCACT	1428	1106.9	117.2	11	g -> t	39843473	38	1	2.6
chr17	39843333	39843578	246	263.6	685	Rn45s	chr17:39843333-39843578	CGTCTGGTGTGTGCACGCGCTGTTTCTTGTAAGCGTCGAGGTGCTCCTGGAGCGTTCCAGGTTTGTCTCCTAGGTGCCTGCTTCTGAGCTGGTGGTGGCGCTTCCCATTCCCTGGTGTGCCTCCGGTGCTCCGTCTGGCTGTGTGCCTTCCCGTTTGTGTCTGAGAAGCCCGTGAGAGGGGGGTCGAGGAGAGAAGGAGGGGCAAGACCCCCCTTCTTCGTCGGGTGAGCGCCCACCCCGCGCACT	1428	1106.9	117.2	12	g -> t	39843489	59	9	15.3
chr17	39843333	39843578	246	263.6	685	Rn45s	chr17:39843333-39843578	CGTCTGGTGTGTGCACGCGCTGTTTCTTGTAAGCGTCGAGGTGCTCCTGGAGCGTTCCAGGTTTGTCTCCTAGGTGCCTGCTTCTGAGCTGGTGGTGGCGCTTCCCATTCCCTGGTGTGCCTCCGGTGCTCCGTCTGGCTGTGTGCCTTCCCGTTTGTGTCTGAGAAGCCCGTGAGAGGGGGGTCGAGGAGAGAAGGAGGGGCAAGACCCCCCTTCTTCGTCGGGTGAGCGCCCACCCCGCGCACT	1428	1106.9	117.2	13	g -> t	39843491	113	3	2.7
chr17	39843333	39843578	246	263.6	685	Rn45s	chr17:39843333-39843578	CGTCTGGTGTGTGCACGCGCTGTTTCTTGTAAGCGTCGAGGTGCTCCTGGAGCGTTCCAGGTTTGTCTCCTAGGTGCCTGCTTCTGAGCTGGTGGTGGCGCTTCCCATTCCCTGGTGTGCCTCCGGTGCTCCGTCTGGCTGTGTGCCTTCCCGTTTGTGTCTGAGAAGCCCGTGAGAGGGGGGTCGAGGAGAGAAGGAGGGGCAAGACCCCCCTTCTTCGTCGGGTGAGCGCCCACCCCGCGCACT	1428	1106.9	117.2	14	g -> t	39843500	670	1	0.1
chr17	39843333	39843578	246	263.6	685	Rn45s	chr17:39843333-39843578	CGTCTGGTGTGTGCACGCGCTGTTTCTTGTAAGCGTCGAGGTGCTCCTGGAGCGTTCCAGGTTTGTCTCCTAGGTGCCTGCTTCTGAGCTGGTGGTGGCGCTTCCCATTCCCTGGTGTGCCTCCGGTGCTCCGTCTGGCTGTGTGCCTTCCCGTTTGTGTCTGAGAAGCCCGTGAGAGGGGGGTCGAGGAGAGAAGGAGGGGCAAGACCCCCCTTCTTCGTCGGGTGAGCGCCCACCCCGCGCACT	1428	1106.9	117.2	15	c -> a	39843502	674	1	0.1
chr17	39843333	39843578	246	263.6	685	Rn45s	chr17:39843333-39843578	CGTCTGGTGTGTGCACGCGCTGTTTCTTGTAAGCGTCGAGGTGCTCCTGGAGCGTTCCAGGTTTGTCTCCTAGGTGCCTGCTTCTGAGCTGGTGGTGGCGCTTCCCATTCCCTGGTGTGCCTCCGGTGCTCCGTCTGGCTGTGTGCCTTCCCGTTTGTGTCTGAGAAGCCCGTGAGAGGGGGGTCGAGGAGAGAAGGAGGGGCAAGACCCCCCTTCTTCGTCGGGTGAGCGCCCACCCCGCGCACT	1428	1106.9	117.2	16	g -> t	39843506	683	1	0.1
chr17	39843333	39843578	246	263.6	685	Rn45s	chr17:39843333-39843578	CGTCTGGTGTGTGCACGCGCTGTTTCTTGTAAGCGTCGAGGTGCTCCTGGAGCGTTCCAGGTTTGTCTCCTAGGTGCCTGCTTCTGAGCTGGTGGTGGCGCTTCCCATTCCCTGGTGTGCCTCCGGTGCTCCGTCTGGCTGTGTGCCTTCCCGTTTGTGTCTGAGAAGCCCGTGAGAGGGGGGTCGAGGAGAGAAGGAGGGGCAAGACCCCCCTTCTTCGTCGGGTGAGCGCCCACCCCGCGCACT	1428	1106.9	117.2	17	g -> t	39843511	680	1	0.1
chr17	39843333	39843578	246	263.6	685	Rn45s	chr17:39843333-39843578	CGTCTGGTGTGTGCACGCGCTGTTTCTTGTAAGCGTCGAGGTGCTCCTGGAGCGTTCCAGGTTTGTCTCCTAGGTGCCTGCTTCTGAGCTGGTGGTGGCGCTTCCCATTCCCTGGTGTGCCTCCGGTGCTCCGTCTGGCTGTGTGCCTTCCCGTTTGTGTCTGAGAAGCCCGTGAGAGGGGGGTCGAGGAGAGAAGGAGGGGCAAGACCCCCCTTCTTCGTCGGGTGAGCGCCCACCCCGCGCACT	1428	1106.9	117.2	18	g -> t	39843515	680	2	0.3
chr17	39843333	39843578	246	263.6	685	Rn45s	chr17:39843333-39843578	CGTCTGGTGTGTGCACGCGCTGTTTCTTGTAAGCGTCGAGGTGCTCCTGGAGCGTTCCAGGTTTGTCTCCTAGGTGCCTGCTTCTGAGCTGGTGGTGGCGCTTCCCATTCCCTGGTGTGCCTCCGGTGCTCCGTCTGGCTGTGTGCCTTCCCGTTTGTGTCTGAGAAGCCCGTGAGAGGGGGGTCGAGGAGAGAAGGAGGGGCAAGACCCCCCTTCTTCGTCGGGTGAGCGCCCACCCCGCGCACT	1428	1106.9	117.2	19	g -> t	39843520	684	1	0.1
chr17	39843333	39843578	246	263.6	685	Rn45s	chr17:39843333-39843578	CGTCTGGTGTGTGCACGCGCTGTTTCTTGTAAGCGTCGAGGTGCTCCTGGAGCGTTCCAGGTTTGTCTCCTAGGTGCCTGCTTCTGAGCTGGTGGTGGCGCTTCCCATTCCCTGGTGTGCCTCCGGTGCTCCGTCTGGCTGTGTGCCTTCCCGTTTGTGTCTGAGAAGCCCGTGAGAGGGGGGTCGAGGAGAGAAGGAGGGGCAAGACCCCCCTTCTTCGTCGGGTGAGCGCCCACCCCGCGCACT	1428	1106.9	117.2	20	g -> t	39843529	656	1	0.2
chr17	39843333	39843578	246	263.6	685	Rn45s	chr17:39843333-39843578	CGTCTGGTGTGTGCACGCGCTGTTTCTTGTAAGCGTCGAGGTGCTCCTGGAGCGTTCCAGGTTTGTCTCCTAGGTGCCTGCTTCTGAGCTGGTGGTGGCGCTTCCCATTCCCTGGTGTGCCTCCGGTGCTCCGTCTGGCTGTGTGCCTTCCCGTTTGTGTCTGAGAAGCCCGTGAGAGGGGGGTCGAGGAGAGAAGGAGGGGCAAGACCCCCCTTCTTCGTCGGGTGAGCGCCCACCCCGCGCACT	1428	1106.9	117.2	21	g -> t	39843531	587	1	0.2
chr17	39843333	39843578	246	263.6	685	Rn45s	chr17:39843333-39843578	CGTCTGGTGTGTGCACGCGCTGTTTCTTGTAAGCGTCGAGGTGCTCCTGGAGCGTTCCAGGTTTGTCTCCTAGGTGCCTGCTTCTGAGCTGGTGGTGGCGCTTCCCATTCCCTGGTGTGCCTCCGGTGCTCCGTCTGGCTGTGTGCCTTCCCGTTTGTGTCTGAGAAGCCCGTGAGAGGGGGGTCGAGGAGAGAAGGAGGGGCAAGACCCCCCTTCTTCGTCGGGTGAGCGCCCACCCCGCGCACT	1428	1106.9	117.2	22	g -> t	39843532	572	1	0.2
chr17	39843333	39843578	246	263.6	685	Rn45s	chr17:39843333-39843578	CGTCTGGTGTGTGCACGCGCTGTTTCTTGTAAGCGTCGAGGTGCTCCTGGAGCGTTCCAGGTTTGTCTCCTAGGTGCCTGCTTCTGAGCTGGTGGTGGCGCTTCCCATTCCCTGGTGTGCCTCCGGTGCTCCGTCTGGCTGTGTGCCTTCCCGTTTGTGTCTGAGAAGCCCGTGAGAGGGGGGTCGAGGAGAGAAGGAGGGGCAAGACCCCCCTTCTTCGTCGGGTGAGCGCCCACCCCGCGCACT	1428	1106.9	117.2	23	g -> t	39843533	538	5	0.9
chr17	39843333	39843578	246	263.6	685	Rn45s	chr17:39843333-39843578	CGTCTGGTGTGTGCACGCGCTGTTTCTTGTAAGCGTCGAGGTGCTCCTGGAGCGTTCCAGGTTTGTCTCCTAGGTGCCTGCTTCTGAGCTGGTGGTGGCGCTTCCCATTCCCTGGTGTGCCTCCGGTGCTCCGTCTGGCTGTGTGCCTTCCCGTTTGTGTCTGAGAAGCCCGTGAGAGGGGGGTCGAGGAGAGAAGGAGGGGCAAGACCCCCCTTCTTCGTCGGGTGAGCGCCCACCCCGCGCACT	1428	1106.9	117.2	24	g -> t	39843534	520	1	0.2
chr17	39843589	39843654	66	184.5	267	Rn45s	chr17:39843589-39843654	TGCGCCTGTGCGTAGGGCTGGTGCTGAGCGGTCGCGGCTGGCCTTGGAAAGTTTCTCGAGAGACTC	271	783	82.9	1	g -> t	39843596	101	1	1
chr17	39843589	39843654	66	184.5	267	Rn45s	chr17:39843589-39843654	TGCGCCTGTGCGTAGGGCTGGTGCTGAGCGGTCGCGGCTGGCCTTGGAAAGTTTCTCGAGAGACTC	271	783	82.9	2	g -> t	39843624	267	1	0.4
chr17	39843589	39843654	66	184.5	267	Rn45s	chr17:39843589-39843654	TGCGCCTGTGCGTAGGGCTGGTGCTGAGCGGTCGCGGCTGGCCTTGGAAAGTTTCTCGAGAGACTC	271	783	82.9	3	g -> t	39843639	221	8	3.6
chr17	39843657	39843767	111	1270	2770	Rn45s	chr17:39843657-39843767	TGCTTTCCCGTGGGGAGCTTTGAGAGGCCTGGCTTTCGGGGGGGACCGGTTGCAGGGTCTCCCCTGTCCGCGGATGCTCAGAATGCCCTTGGAAGAGAACCTTCCTGTTGC	2843	4884.1	517	1	g -> t	39843670	69	1	1.4
chr17	39843657	39843767	111	1270	2770	Rn45s	chr17:39843657-39843767	TGCTTTCCCGTGGGGAGCTTTGAGAGGCCTGGCTTTCGGGGGGGACCGGTTGCAGGGTCTCCCCTGTCCGCGGATGCTCAGAATGCCCTTGGAAGAGAACCTTCCTGTTGC	2843	4884.1	517	2	g -> t	39843688	73	2	2.7
chr17	39843657	39843767	111	1270	2770	Rn45s	chr17:39843657-39843767	TGCTTTCCCGTGGGGAGCTTTGAGAGGCCTGGCTTTCGGGGGGGACCGGTTGCAGGGTCTCCCCTGTCCGCGGATGCTCAGAATGCCCTTGGAAGAGAACCTTCCTGTTGC	2843	4884.1	517	3	g -> t	39843711	2580	1	0
chr17	39843657	39843767	111	1270	2770	Rn45s	chr17:39843657-39843767	TGCTTTCCCGTGGGGAGCTTTGAGAGGCCTGGCTTTCGGGGGGGACCGGTTGCAGGGTCTCCCCTGTCCGCGGATGCTCAGAATGCCCTTGGAAGAGAACCTTCCTGTTGC	2843	4884.1	517	4	c -> a	39843718	2518	2	0.1
chr17	39843657	39843767	111	1270	2770	Rn45s	chr17:39843657-39843767	TGCTTTCCCGTGGGGAGCTTTGAGAGGCCTGGCTTTCGGGGGGGACCGGTTGCAGGGTCTCCCCTGTCCGCGGATGCTCAGAATGCCCTTGGAAGAGAACCTTCCTGTTGC	2843	4884.1	517	5	g -> t	39843722	2403	2311	96.2
chr17	39843657	39843767	111	1270	2770	Rn45s	chr17:39843657-39843767	TGCTTTCCCGTGGGGAGCTTTGAGAGGCCTGGCTTTCGGGGGGGACCGGTTGCAGGGTCTCCCCTGTCCGCGGATGCTCAGAATGCCCTTGGAAGAGAACCTTCCTGTTGC	2843	4884.1	517	6	g -> t	39843729	2767	2	0.1
chr17	39843657	39843767	111	1270	2770	Rn45s	chr17:39843657-39843767	TGCTTTCCCGTGGGGAGCTTTGAGAGGCCTGGCTTTCGGGGGGGACCGGTTGCAGGGTCTCCCCTGTCCGCGGATGCTCAGAATGCCCTTGGAAGAGAACCTTCCTGTTGC	2843	4884.1	517	7	g -> t	39843732	2768	1	0
chr17	39843657	39843767	111	1270	2770	Rn45s	chr17:39843657-39843767	TGCTTTCCCGTGGGGAGCTTTGAGAGGCCTGGCTTTCGGGGGGGACCGGTTGCAGGGTCTCCCCTGTCCGCGGATGCTCAGAATGCCCTTGGAAGAGAACCTTCCTGTTGC	2843	4884.1	517	8	g -> t	39843737	2770	1	0
chr17	39843657	39843767	111	1270	2770	Rn45s	chr17:39843657-39843767	TGCTTTCCCGTGGGGAGCTTTGAGAGGCCTGGCTTTCGGGGGGGACCGGTTGCAGGGTCTCCCCTGTCCGCGGATGCTCAGAATGCCCTTGGAAGAGAACCTTCCTGTTGC	2843	4884.1	517	9	g -> t	39843741	2770	1	0
chr17	39843657	39843767	111	1270	2770	Rn45s	chr17:39843657-39843767	TGCTTTCCCGTGGGGAGCTTTGAGAGGCCTGGCTTTCGGGGGGGACCGGTTGCAGGGTCTCCCCTGTCCGCGGATGCTCAGAATGCCCTTGGAAGAGAACCTTCCTGTTGC	2843	4884.1	517	10	g -> t	39843748	2575	16	0.6
chr17	39843657	39843767	111	1270	2770	Rn45s	chr17:39843657-39843767	TGCTTTCCCGTGGGGAGCTTTGAGAGGCCTGGCTTTCGGGGGGGACCGGTTGCAGGGTCTCCCCTGTCCGCGGATGCTCAGAATGCCCTTGGAAGAGAACCTTCCTGTTGC	2843	4884.1	517	11	g -> t	39843751	2570	2	0.1
chr17	39843657	39843767	111	1270	2770	Rn45s	chr17:39843657-39843767	TGCTTTCCCGTGGGGAGCTTTGAGAGGCCTGGCTTTCGGGGGGGACCGGTTGCAGGGTCTCCCCTGTCCGCGGATGCTCAGAATGCCCTTGGAAGAGAACCTTCCTGTTGC	2843	4884.1	517	12	g -> t	39843753	2567	6	0.2
chr17	39843657	39843767	111	1270	2770	Rn45s	chr17:39843657-39843767	TGCTTTCCCGTGGGGAGCTTTGAGAGGCCTGGCTTTCGGGGGGGACCGGTTGCAGGGTCTCCCCTGTCCGCGGATGCTCAGAATGCCCTTGGAAGAGAACCTTCCTGTTGC	2843	4884.1	517	13	c -> a	39843756	2518	1	0
chr17	39843657	39843767	111	1270	2770	Rn45s	chr17:39843657-39843767	TGCTTTCCCGTGGGGAGCTTTGAGAGGCCTGGCTTTCGGGGGGGACCGGTTGCAGGGTCTCCCCTGTCCGCGGATGCTCAGAATGCCCTTGGAAGAGAACCTTCCTGTTGC	2843	4884.1	517	14	c -> a	39843761	1568	1	0.1
chr17	39843802	39843915	114	77.8	152	Rn45s	chr17:39843802-39843915	CTTCTGGTTTCCCTGTGTGCTCCTCGCATGCATCCTCTCTTGGTGGCCGGGGCTCGTCGGGGTTTTGGGTCCGTCCCGCCCTCAGTGAGAAAGTTTCCTTCTCTAGCTATCTTC	172	287.7	30.5	1	g -> t	39843818	11	1	9.1
chr17	39843802	39843915	114	77.8	152	Rn45s	chr17:39843802-39843915	CTTCTGGTTTCCCTGTGTGCTCCTCGCATGCATCCTCTCTTGGTGGCCGGGGCTCGTCGGGGTTTTGGGTCCGTCCCGCCCTCAGTGAGAAAGTTTCCTTCTCTAGCTATCTTC	172	287.7	30.5	2	g -> t	39843846	146	35	24
chr17	39843802	39843915	114	77.8	152	Rn45s	chr17:39843802-39843915	CTTCTGGTTTCCCTGTGTGCTCCTCGCATGCATCCTCTCTTGGTGGCCGGGGCTCGTCGGGGTTTTGGGTCCGTCCCGCCCTCAGTGAGAAAGTTTCCTTCTCTAGCTATCTTC	172	287.7	30.5	3	g -> t	39843850	151	1	0.7
chr17	39843802	39843915	114	77.8	152	Rn45s	chr17:39843802-39843915	CTTCTGGTTTCCCTGTGTGCTCCTCGCATGCATCCTCTCTTGGTGGCCGGGGCTCGTCGGGGTTTTGGGTCCGTCCCGCCCTCAGTGAGAAAGTTTCCTTCTCTAGCTATCTTC	172	287.7	30.5	4	g -> t	39843860	147	1	0.7
chr17	39843802	39843915	114	77.8	152	Rn45s	chr17:39843802-39843915	CTTCTGGTTTCCCTGTGTGCTCCTCGCATGCATCCTCTCTTGGTGGCCGGGGCTCGTCGGGGTTTTGGGTCCGTCCCGCCCTCAGTGAGAAAGTTTCCTTCTCTAGCTATCTTC	172	287.7	30.5	5	g -> t	39843868	144	1	0.7
chr17	39843938	39844012	75	204.5	400	Rn45s	chr17:39843938-39844012	CGGTCTTGAGGGGTCTCTCCCGAATGGTCCCCTCGAGGGCTCGCCCCCTGACCGCCTCCCGTGCGCGCAGCGTTT	405	1029.7	109	1	g -> t	39843963	384	2	0.5
chr17	39843938	39844012	75	204.5	400	Rn45s	chr17:39843938-39844012	CGGTCTTGAGGGGTCTCTCCCGAATGGTCCCCTCGAGGGCTCGCCCCCTGACCGCCTCCCGTGCGCGCAGCGTTT	405	1029.7	109	2	c -> a	39843967	395	1	0.3
chr17	39843938	39844012	75	204.5	400	Rn45s	chr17:39843938-39844012	CGGTCTTGAGGGGTCTCTCCCGAATGGTCCCCTCGAGGGCTCGCCCCCTGACCGCCTCCCGTGCGCGCAGCGTTT	405	1029.7	109	3	g -> t	39843987	399	1	0.3
chr17	39844049	39844515	467	81.8	237	Rn45s	chr17:39844049-39844515	CGAGTTCGGGGAGGGATCACGCGGGGCAGAGCCTGTCTGTCGTCCTGCCGTTGCTGCGGAGCCATGTGGCTCCGGTTGTGTGGTGGTGGCTGGGGAGAGGGCTCCGTGCACACCCCCGCGTGCGCGGTACTTTCCTCCCCTCCTGAGGGCCGCCGTGCGGGACGGGGTGTGGGTAGGCAACGGTGGGCTCCCGGGTCCCCACCCGTCTTCCCGTGCCTCACCCGTGCCTTCCGTCGCGTGCGTCCCTCTCGCTCGCGTCCACGACTTTGGCCGCTCCCGCGACGCGGGCCTGCGCCGCGCGTGGTGGGTGCTGTGTGCTTCTCGGGCTGTGTGGTTGTGTCGCCTCGCCCCCCCTTCCCGCGGCAGCGTTCCCACGGCTGGCGAAGTCGCGGGAGTCCT…	797	325.4	34.5	1	g -> t	39844083	140	32	22.9
chr17	39844049	39844515	467	81.8	237	Rn45s	chr17:39844049-39844515	CGAGTTCGGGGAGGGATCACGCGGGGCAGAGCCTGTCTGTCGTCCTGCCGTTGCTGCGGAGCCATGTGGCTCCGGTTGTGTGGTGGTGGCTGGGGAGAGGGCTCCGTGCACACCCCCGCGTGCGCGGTACTTTCCTCCCCTCCTGAGGGCCGCCGTGCGGGACGGGGTGTGGGTAGGCAACGGTGGGCTCCCGGGTCCCCACCCGTCTTCCCGTGCCTCACCCGTGCCTTCCGTCGCGTGCGTCCCTCTCGCTCGCGTCCACGACTTTGGCCGCTCCCGCGACGCGGGCCTGCGCCGCGCGTGGTGGGTGCTGTGTGCTTCTCGGGCTGTGTGGTTGTGTCGCCTCGCCCCCCCTTCCCGCGGCAGCGTTCCCACGGCTGGCGAAGTCGCGGGAGTCCT…	797	325.4	34.5	2	g -> t	39844087	162	23	14.2
chr17	39844049	39844515	467	81.8	237	Rn45s	chr17:39844049-39844515	CGAGTTCGGGGAGGGATCACGCGGGGCAGAGCCTGTCTGTCGTCCTGCCGTTGCTGCGGAGCCATGTGGCTCCGGTTGTGTGGTGGTGGCTGGGGAGAGGGCTCCGTGCACACCCCCGCGTGCGCGGTACTTTCCTCCCCTCCTGAGGGCCGCCGTGCGGGACGGGGTGTGGGTAGGCAACGGTGGGCTCCCGGGTCCCCACCCGTCTTCCCGTGCCTCACCCGTGCCTTCCGTCGCGTGCGTCCCTCTCGCTCGCGTCCACGACTTTGGCCGCTCCCGCGACGCGGGCCTGCGCCGCGCGTGGTGGGTGCTGTGTGCTTCTCGGGCTGTGTGGTTGTGTCGCCTCGCCCCCCCTTCCCGCGGCAGCGTTCCCACGGCTGGCGAAGTCGCGGGAGTCCT…	797	325.4	34.5	3	g -> t	39844101	168	1	0.6
chr17	39844049	39844515	467	81.8	237	Rn45s	chr17:39844049-39844515	CGAGTTCGGGGAGGGATCACGCGGGGCAGAGCCTGTCTGTCGTCCTGCCGTTGCTGCGGAGCCATGTGGCTCCGGTTGTGTGGTGGTGGCTGGGGAGAGGGCTCCGTGCACACCCCCGCGTGCGCGGTACTTTCCTCCCCTCCTGAGGGCCGCCGTGCGGGACGGGGTGTGGGTAGGCAACGGTGGGCTCCCGGGTCCCCACCCGTCTTCCCGTGCCTCACCCGTGCCTTCCGTCGCGTGCGTCCCTCTCGCTCGCGTCCACGACTTTGGCCGCTCCCGCGACGCGGGCCTGCGCCGCGCGTGGTGGGTGCTGTGTGCTTCTCGGGCTGTGTGGTTGTGTCGCCTCGCCCCCCCTTCCCGCGGCAGCGTTCCCACGGCTGGCGAAGTCGCGGGAGTCCT…	797	325.4	34.5	4	g -> t	39844104	168	1	0.6
chr17	39844049	39844515	467	81.8	237	Rn45s	chr17:39844049-39844515	CGAGTTCGGGGAGGGATCACGCGGGGCAGAGCCTGTCTGTCGTCCTGCCGTTGCTGCGGAGCCATGTGGCTCCGGTTGTGTGGTGGTGGCTGGGGAGAGGGCTCCGTGCACACCCCCGCGTGCGCGGTACTTTCCTCCCCTCCTGAGGGCCGCCGTGCGGGACGGGGTGTGGGTAGGCAACGGTGGGCTCCCGGGTCCCCACCCGTCTTCCCGTGCCTCACCCGTGCCTTCCGTCGCGTGCGTCCCTCTCGCTCGCGTCCACGACTTTGGCCGCTCCCGCGACGCGGGCCTGCGCCGCGCGTGGTGGGTGCTGTGTGCTTCTCGGGCTGTGTGGTTGTGTCGCCTCGCCCCCCCTTCCCGCGGCAGCGTTCCCACGGCTGGCGAAGTCGCGGGAGTCCT…	797	325.4	34.5	5	g -> t	39844109	123	1	0.8
chr17	39844049	39844515	467	81.8	237	Rn45s	chr17:39844049-39844515	CGAGTTCGGGGAGGGATCACGCGGGGCAGAGCCTGTCTGTCGTCCTGCCGTTGCTGCGGAGCCATGTGGCTCCGGTTGTGTGGTGGTGGCTGGGGAGAGGGCTCCGTGCACACCCCCGCGTGCGCGGTACTTTCCTCCCCTCCTGAGGGCCGCCGTGCGGGACGGGGTGTGGGTAGGCAACGGTGGGCTCCCGGGTCCCCACCCGTCTTCCCGTGCCTCACCCGTGCCTTCCGTCGCGTGCGTCCCTCTCGCTCGCGTCCACGACTTTGGCCGCTCCCGCGACGCGGGCCTGCGCCGCGCGTGGTGGGTGCTGTGTGCTTCTCGGGCTGTGTGGTTGTGTCGCCTCGCCCCCCCTTCCCGCGGCAGCGTTCCCACGGCTGGCGAAGTCGCGGGAGTCCT…	797	325.4	34.5	6	g -> t	39844114	136	2	1.5
chr17	39844049	39844515	467	81.8	237	Rn45s	chr17:39844049-39844515	CGAGTTCGGGGAGGGATCACGCGGGGCAGAGCCTGTCTGTCGTCCTGCCGTTGCTGCGGAGCCATGTGGCTCCGGTTGTGTGGTGGTGGCTGGGGAGAGGGCTCCGTGCACACCCCCGCGTGCGCGGTACTTTCCTCCCCTCCTGAGGGCCGCCGTGCGGGACGGGGTGTGGGTAGGCAACGGTGGGCTCCCGGGTCCCCACCCGTCTTCCCGTGCCTCACCCGTGCCTTCCGTCGCGTGCGTCCCTCTCGCTCGCGTCCACGACTTTGGCCGCTCCCGCGACGCGGGCCTGCGCCGCGCGTGGTGGGTGCTGTGTGCTTCTCGGGCTGTGTGGTTGTGTCGCCTCGCCCCCCCTTCCCGCGGCAGCGTTCCCACGGCTGGCGAAGTCGCGGGAGTCCT…	797	325.4	34.5	7	g -> t	39844126	146	3	2.1
chr17	39844049	39844515	467	81.8	237	Rn45s	chr17:39844049-39844515	CGAGTTCGGGGAGGGATCACGCGGGGCAGAGCCTGTCTGTCGTCCTGCCGTTGCTGCGGAGCCATGTGGCTCCGGTTGTGTGGTGGTGGCTGGGGAGAGGGCTCCGTGCACACCCCCGCGTGCGCGGTACTTTCCTCCCCTCCTGAGGGCCGCCGTGCGGGACGGGGTGTGGGTAGGCAACGGTGGGCTCCCGGGTCCCCACCCGTCTTCCCGTGCCTCACCCGTGCCTTCCGTCGCGTGCGTCCCTCTCGCTCGCGTCCACGACTTTGGCCGCTCCCGCGACGCGGGCCTGCGCCGCGCGTGGTGGGTGCTGTGTGCTTCTCGGGCTGTGTGGTTGTGTCGCCTCGCCCCCCCTTCCCGCGGCAGCGTTCCCACGGCTGGCGAAGTCGCGGGAGTCCT…	797	325.4	34.5	8	g -> t	39844149	135	1	0.7
chr17	39844049	39844515	467	81.8	237	Rn45s	chr17:39844049-39844515	CGAGTTCGGGGAGGGATCACGCGGGGCAGAGCCTGTCTGTCGTCCTGCCGTTGCTGCGGAGCCATGTGGCTCCGGTTGTGTGGTGGTGGCTGGGGAGAGGGCTCCGTGCACACCCCCGCGTGCGCGGTACTTTCCTCCCCTCCTGAGGGCCGCCGTGCGGGACGGGGTGTGGGTAGGCAACGGTGGGCTCCCGGGTCCCCACCCGTCTTCCCGTGCCTCACCCGTGCCTTCCGTCGCGTGCGTCCCTCTCGCTCGCGTCCACGACTTTGGCCGCTCCCGCGACGCGGGCCTGCGCCGCGCGTGGTGGGTGCTGTGTGCTTCTCGGGCTGTGTGGTTGTGTCGCCTCGCCCCCCCTTCCCGCGGCAGCGTTCCCACGGCTGGCGAAGTCGCGGGAGTCCT…	797	325.4	34.5	9	c -> a	39844265	30	16	53.3
chr17	39844049	39844515	467	81.8	237	Rn45s	chr17:39844049-39844515	CGAGTTCGGGGAGGGATCACGCGGGGCAGAGCCTGTCTGTCGTCCTGCCGTTGCTGCGGAGCCATGTGGCTCCGGTTGTGTGGTGGTGGCTGGGGAGAGGGCTCCGTGCACACCCCCGCGTGCGCGGTACTTTCCTCCCCTCCTGAGGGCCGCCGTGCGGGACGGGGTGTGGGTAGGCAACGGTGGGCTCCCGGGTCCCCACCCGTCTTCCCGTGCCTCACCCGTGCCTTCCGTCGCGTGCGTCCCTCTCGCTCGCGTCCACGACTTTGGCCGCTCCCGCGACGCGGGCCTGCGCCGCGCGTGGTGGGTGCTGTGTGCTTCTCGGGCTGTGTGGTTGTGTCGCCTCGCCCCCCCTTCCCGCGGCAGCGTTCCCACGGCTGGCGAAGTCGCGGGAGTCCT…	797	325.4	34.5	10	g -> t	39844272	34	1	2.9
chr17	39844049	39844515	467	81.8	237	Rn45s	chr17:39844049-39844515	CGAGTTCGGGGAGGGATCACGCGGGGCAGAGCCTGTCTGTCGTCCTGCCGTTGCTGCGGAGCCATGTGGCTCCGGTTGTGTGGTGGTGGCTGGGGAGAGGGCTCCGTGCACACCCCCGCGTGCGCGGTACTTTCCTCCCCTCCTGAGGGCCGCCGTGCGGGACGGGGTGTGGGTAGGCAACGGTGGGCTCCCGGGTCCCCACCCGTCTTCCCGTGCCTCACCCGTGCCTTCCGTCGCGTGCGTCCCTCTCGCTCGCGTCCACGACTTTGGCCGCTCCCGCGACGCGGGCCTGCGCCGCGCGTGGTGGGTGCTGTGTGCTTCTCGGGCTGTGTGGTTGTGTCGCCTCGCCCCCCCTTCCCGCGGCAGCGTTCCCACGGCTGGCGAAGTCGCGGGAGTCCT…	797	325.4	34.5	11	g -> t	39844355	197	1	0.5
chr17	39844049	39844515	467	81.8	237	Rn45s	chr17:39844049-39844515	CGAGTTCGGGGAGGGATCACGCGGGGCAGAGCCTGTCTGTCGTCCTGCCGTTGCTGCGGAGCCATGTGGCTCCGGTTGTGTGGTGGTGGCTGGGGAGAGGGCTCCGTGCACACCCCCGCGTGCGCGGTACTTTCCTCCCCTCCTGAGGGCCGCCGTGCGGGACGGGGTGTGGGTAGGCAACGGTGGGCTCCCGGGTCCCCACCCGTCTTCCCGTGCCTCACCCGTGCCTTCCGTCGCGTGCGTCCCTCTCGCTCGCGTCCACGACTTTGGCCGCTCCCGCGACGCGGGCCTGCGCCGCGCGTGGTGGGTGCTGTGTGCTTCTCGGGCTGTGTGGTTGTGTCGCCTCGCCCCCCCTTCCCGCGGCAGCGTTCCCACGGCTGGCGAAGTCGCGGGAGTCCT…	797	325.4	34.5	12	g -> t	39844358	202	1	0.5
chr17	39844049	39844515	467	81.8	237	Rn45s	chr17:39844049-39844515	CGAGTTCGGGGAGGGATCACGCGGGGCAGAGCCTGTCTGTCGTCCTGCCGTTGCTGCGGAGCCATGTGGCTCCGGTTGTGTGGTGGTGGCTGGGGAGAGGGCTCCGTGCACACCCCCGCGTGCGCGGTACTTTCCTCCCCTCCTGAGGGCCGCCGTGCGGGACGGGGTGTGGGTAGGCAACGGTGGGCTCCCGGGTCCCCACCCGTCTTCCCGTGCCTCACCCGTGCCTTCCGTCGCGTGCGTCCCTCTCGCTCGCGTCCACGACTTTGGCCGCTCCCGCGACGCGGGCCTGCGCCGCGCGTGGTGGGTGCTGTGTGCTTCTCGGGCTGTGTGGTTGTGTCGCCTCGCCCCCCCTTCCCGCGGCAGCGTTCCCACGGCTGGCGAAGTCGCGGGAGTCCT…	797	325.4	34.5	13	g -> t	39844363	220	1	0.5
chr17	39844049	39844515	467	81.8	237	Rn45s	chr17:39844049-39844515	CGAGTTCGGGGAGGGATCACGCGGGGCAGAGCCTGTCTGTCGTCCTGCCGTTGCTGCGGAGCCATGTGGCTCCGGTTGTGTGGTGGTGGCTGGGGAGAGGGCTCCGTGCACACCCCCGCGTGCGCGGTACTTTCCTCCCCTCCTGAGGGCCGCCGTGCGGGACGGGGTGTGGGTAGGCAACGGTGGGCTCCCGGGTCCCCACCCGTCTTCCCGTGCCTCACCCGTGCCTTCCGTCGCGTGCGTCCCTCTCGCTCGCGTCCACGACTTTGGCCGCTCCCGCGACGCGGGCCTGCGCCGCGCGTGGTGGGTGCTGTGTGCTTCTCGGGCTGTGTGGTTGTGTCGCCTCGCCCCCCCTTCCCGCGGCAGCGTTCCCACGGCTGGCGAAGTCGCGGGAGTCCT…	797	325.4	34.5	14	g -> t	39844385	118	22	18.6
chr17	39844049	39844515	467	81.8	237	Rn45s	chr17:39844049-39844515	CGAGTTCGGGGAGGGATCACGCGGGGCAGAGCCTGTCTGTCGTCCTGCCGTTGCTGCGGAGCCATGTGGCTCCGGTTGTGTGGTGGTGGCTGGGGAGAGGGCTCCGTGCACACCCCCGCGTGCGCGGTACTTTCCTCCCCTCCTGAGGGCCGCCGTGCGGGACGGGGTGTGGGTAGGCAACGGTGGGCTCCCGGGTCCCCACCCGTCTTCCCGTGCCTCACCCGTGCCTTCCGTCGCGTGCGTCCCTCTCGCTCGCGTCCACGACTTTGGCCGCTCCCGCGACGCGGGCCTGCGCCGCGCGTGGTGGGTGCTGTGTGCTTCTCGGGCTGTGTGGTTGTGTCGCCTCGCCCCCCCTTCCCGCGGCAGCGTTCCCACGGCTGGCGAAGTCGCGGGAGTCCT…	797	325.4	34.5	15	g -> t	39844471	92	1	1.1
chr17	39844516	39844730	215	5029.1	17059	Rn45s	chr17:39844516-39844730	CGTTCTGTGGGAGAACGGCTGTTGGCCGCGTCCGGCGCGACGTCGGACGTGGGGACCCACTGCCGCTCGGGGGTCTTCGTCGGTAGGCATCGGTGTGTCGGCATCGGTCTCTCTCTCGTGTCGGTGTCGCCTCCTCGGGCTCCCGGGGGGCCGTCGTGTTTCGGGTCGCCTCGGCGCTGCAGGTGTGGTGGGACTGCTCAGGGGAGTGGTGCAGT	21187	18791.6	1989.3	1	g -> t	39844522	328	1	0.3
chr17	39844516	39844730	215	5029.1	17059	Rn45s	chr17:39844516-39844730	CGTTCTGTGGGAGAACGGCTGTTGGCCGCGTCCGGCGCGACGTCGGACGTGGGGACCCACTGCCGCTCGGGGGTCTTCGTCGGTAGGCATCGGTGTGTCGGCATCGGTCTCTCTCTCGTGTCGGTGTCGCCTCCTCGGGCTCCCGGGGGGCCGTCGTGTTTCGGGTCGCCTCGGCGCTGCAGGTGTGGTGGGACTGCTCAGGGGAGTGGTGCAGT	21187	18791.6	1989.3	2	g -> t	39844526	360	1	0.3
chr17	39844516	39844730	215	5029.1	17059	Rn45s	chr17:39844516-39844730	CGTTCTGTGGGAGAACGGCTGTTGGCCGCGTCCGGCGCGACGTCGGACGTGGGGACCCACTGCCGCTCGGGGGTCTTCGTCGGTAGGCATCGGTGTGTCGGCATCGGTCTCTCTCTCGTGTCGGTGTCGCCTCCTCGGGCTCCCGGGGGGCCGTCGTGTTTCGGGTCGCCTCGGCGCTGCAGGTGTGGTGGGACTGCTCAGGGGAGTGGTGCAGT	21187	18791.6	1989.3	3	g -> t	39844536	356	111	31.2
chr17	39844516	39844730	215	5029.1	17059	Rn45s	chr17:39844516-39844730	CGTTCTGTGGGAGAACGGCTGTTGGCCGCGTCCGGCGCGACGTCGGACGTGGGGACCCACTGCCGCTCGGGGGTCTTCGTCGGTAGGCATCGGTGTGTCGGCATCGGTCTCTCTCTCGTGTCGGTGTCGCCTCCTCGGGCTCCCGGGGGGCCGTCGTGTTTCGGGTCGCCTCGGCGCTGCAGGTGTGGTGGGACTGCTCAGGGGAGTGGTGCAGT	21187	18791.6	1989.3	4	c -> a	39844541	360	1	0.3
chr17	39844516	39844730	215	5029.1	17059	Rn45s	chr17:39844516-39844730	CGTTCTGTGGGAGAACGGCTGTTGGCCGCGTCCGGCGCGACGTCGGACGTGGGGACCCACTGCCGCTCGGGGGTCTTCGTCGGTAGGCATCGGTGTGTCGGCATCGGTCTCTCTCTCGTGTCGGTGTCGCCTCCTCGGGCTCCCGGGGGGCCGTCGTGTTTCGGGTCGCCTCGGCGCTGCAGGTGTGGTGGGACTGCTCAGGGGAGTGGTGCAGT	21187	18791.6	1989.3	5	c -> a	39844542	360	1	0.3
chr17	39844516	39844730	215	5029.1	17059	Rn45s	chr17:39844516-39844730	CGTTCTGTGGGAGAACGGCTGTTGGCCGCGTCCGGCGCGACGTCGGACGTGGGGACCCACTGCCGCTCGGGGGTCTTCGTCGGTAGGCATCGGTGTGTCGGCATCGGTCTCTCTCTCGTGTCGGTGTCGCCTCCTCGGGCTCCCGGGGGGCCGTCGTGTTTCGGGTCGCCTCGGCGCTGCAGGTGTGGTGGGACTGCTCAGGGGAGTGGTGCAGT	21187	18791.6	1989.3	6	g -> t	39844550	360	1	0.3
chr17	39844516	39844730	215	5029.1	17059	Rn45s	chr17:39844516-39844730	CGTTCTGTGGGAGAACGGCTGTTGGCCGCGTCCGGCGCGACGTCGGACGTGGGGACCCACTGCCGCTCGGGGGTCTTCGTCGGTAGGCATCGGTGTGTCGGCATCGGTCTCTCTCTCGTGTCGGTGTCGCCTCCTCGGGCTCCCGGGGGGCCGTCGTGTTTCGGGTCGCCTCGGCGCTGCAGGTGTGGTGGGACTGCTCAGGGGAGTGGTGCAGT	21187	18791.6	1989.3	7	g -> t	39844560	594	1	0.2
chr17	39844516	39844730	215	5029.1	17059	Rn45s	chr17:39844516-39844730	CGTTCTGTGGGAGAACGGCTGTTGGCCGCGTCCGGCGCGACGTCGGACGTGGGGACCCACTGCCGCTCGGGGGTCTTCGTCGGTAGGCATCGGTGTGTCGGCATCGGTCTCTCTCTCGTGTCGGTGTCGCCTCCTCGGGCTCCCGGGGGGCCGTCGTGTTTCGGGTCGCCTCGGCGCTGCAGGTGTGGTGGGACTGCTCAGGGGAGTGGTGCAGT	21187	18791.6	1989.3	8	g -> t	39844566	754	1	0.1
chr17	39844516	39844730	215	5029.1	17059	Rn45s	chr17:39844516-39844730	CGTTCTGTGGGAGAACGGCTGTTGGCCGCGTCCGGCGCGACGTCGGACGTGGGGACCCACTGCCGCTCGGGGGTCTTCGTCGGTAGGCATCGGTGTGTCGGCATCGGTCTCTCTCTCGTGTCGGTGTCGCCTCCTCGGGCTCCCGGGGGGCCGTCGTGTTTCGGGTCGCCTCGGCGCTGCAGGTGTGGTGGGACTGCTCAGGGGAGTGGTGCAGT	21187	18791.6	1989.3	9	g -> t	39844585	784	3	0.4
chr17	39844516	39844730	215	5029.1	17059	Rn45s	chr17:39844516-39844730	CGTTCTGTGGGAGAACGGCTGTTGGCCGCGTCCGGCGCGACGTCGGACGTGGGGACCCACTGCCGCTCGGGGGTCTTCGTCGGTAGGCATCGGTGTGTCGGCATCGGTCTCTCTCTCGTGTCGGTGTCGCCTCCTCGGGCTCCCGGGGGGCCGTCGTGTTTCGGGTCGCCTCGGCGCTGCAGGTGTGGTGGGACTGCTCAGGGGAGTGGTGCAGT	21187	18791.6	1989.3	10	g -> t	39844586	784	1	0.1
chr17	39844516	39844730	215	5029.1	17059	Rn45s	chr17:39844516-39844730	CGTTCTGTGGGAGAACGGCTGTTGGCCGCGTCCGGCGCGACGTCGGACGTGGGGACCCACTGCCGCTCGGGGGTCTTCGTCGGTAGGCATCGGTGTGTCGGCATCGGTCTCTCTCTCGTGTCGGTGTCGCCTCCTCGGGCTCCCGGGGGGCCGTCGTGTTTCGGGTCGCCTCGGCGCTGCAGGTGTGGTGGGACTGCTCAGGGGAGTGGTGCAGT	21187	18791.6	1989.3	11	g -> t	39844588	781	1	0.1
chr17	39844516	39844730	215	5029.1	17059	Rn45s	chr17:39844516-39844730	CGTTCTGTGGGAGAACGGCTGTTGGCCGCGTCCGGCGCGACGTCGGACGTGGGGACCCACTGCCGCTCGGGGGTCTTCGTCGGTAGGCATCGGTGTGTCGGCATCGGTCTCTCTCTCGTGTCGGTGTCGCCTCCTCGGGCTCCCGGGGGGCCGTCGTGTTTCGGGTCGCCTCGGCGCTGCAGGTGTGGTGGGACTGCTCAGGGGAGTGGTGCAGT	21187	18791.6	1989.3	12	g -> t	39844597	743	1	0.1
chr17	39844516	39844730	215	5029.1	17059	Rn45s	chr17:39844516-39844730	CGTTCTGTGGGAGAACGGCTGTTGGCCGCGTCCGGCGCGACGTCGGACGTGGGGACCCACTGCCGCTCGGGGGTCTTCGTCGGTAGGCATCGGTGTGTCGGCATCGGTCTCTCTCTCGTGTCGGTGTCGCCTCCTCGGGCTCCCGGGGGGCCGTCGTGTTTCGGGTCGCCTCGGCGCTGCAGGTGTGGTGGGACTGCTCAGGGGAGTGGTGCAGT	21187	18791.6	1989.3	13	g -> t	39844607	1241	1	0.1
chr17	39844516	39844730	215	5029.1	17059	Rn45s	chr17:39844516-39844730	CGTTCTGTGGGAGAACGGCTGTTGGCCGCGTCCGGCGCGACGTCGGACGTGGGGACCCACTGCCGCTCGGGGGTCTTCGTCGGTAGGCATCGGTGTGTCGGCATCGGTCTCTCTCTCGTGTCGGTGTCGCCTCCTCGGGCTCCCGGGGGGCCGTCGTGTTTCGGGTCGCCTCGGCGCTGCAGGTGTGGTGGGACTGCTCAGGGGAGTGGTGCAGT	21187	18791.6	1989.3	14	g -> t	39844608	1244	1	0.1
chr17	39844516	39844730	215	5029.1	17059	Rn45s	chr17:39844516-39844730	CGTTCTGTGGGAGAACGGCTGTTGGCCGCGTCCGGCGCGACGTCGGACGTGGGGACCCACTGCCGCTCGGGGGTCTTCGTCGGTAGGCATCGGTGTGTCGGCATCGGTCTCTCTCTCGTGTCGGTGTCGCCTCCTCGGGCTCCCGGGGGGCCGTCGTGTTTCGGGTCGCCTCGGCGCTGCAGGTGTGGTGGGACTGCTCAGGGGAGTGGTGCAGT	21187	18791.6	1989.3	15	g -> t	39844610	1242	1	0.1
chr17	39844516	39844730	215	5029.1	17059	Rn45s	chr17:39844516-39844730	CGTTCTGTGGGAGAACGGCTGTTGGCCGCGTCCGGCGCGACGTCGGACGTGGGGACCCACTGCCGCTCGGGGGTCTTCGTCGGTAGGCATCGGTGTGTCGGCATCGGTCTCTCTCTCGTGTCGGTGTCGCCTCCTCGGGCTCCCGGGGGGCCGTCGTGTTTCGGGTCGCCTCGGCGCTGCAGGTGTGGTGGGACTGCTCAGGGGAGTGGTGCAGT	21187	18791.6	1989.3	16	g -> t	39844612	1001	7	0.7
chr17	39844516	39844730	215	5029.1	17059	Rn45s	chr17:39844516-39844730	CGTTCTGTGGGAGAACGGCTGTTGGCCGCGTCCGGCGCGACGTCGGACGTGGGGACCCACTGCCGCTCGGGGGTCTTCGTCGGTAGGCATCGGTGTGTCGGCATCGGTCTCTCTCTCGTGTCGGTGTCGCCTCCTCGGGCTCCCGGGGGGCCGTCGTGTTTCGGGTCGCCTCGGCGCTGCAGGTGTGGTGGGACTGCTCAGGGGAGTGGTGCAGT	21187	18791.6	1989.3	17	g -> t	39844615	997	1	0.1
chr17	39844516	39844730	215	5029.1	17059	Rn45s	chr17:39844516-39844730	CGTTCTGTGGGAGAACGGCTGTTGGCCGCGTCCGGCGCGACGTCGGACGTGGGGACCCACTGCCGCTCGGGGGTCTTCGTCGGTAGGCATCGGTGTGTCGGCATCGGTCTCTCTCTCGTGTCGGTGTCGCCTCCTCGGGCTCCCGGGGGGCCGTCGTGTTTCGGGTCGCCTCGGCGCTGCAGGTGTGGTGGGACTGCTCAGGGGAGTGGTGCAGT	21187	18791.6	1989.3	18	c -> a	39844617	969	401	41.4
chr17	39844516	39844730	215	5029.1	17059	Rn45s	chr17:39844516-39844730	CGTTCTGTGGGAGAACGGCTGTTGGCCGCGTCCGGCGCGACGTCGGACGTGGGGACCCACTGCCGCTCGGGGGTCTTCGTCGGTAGGCATCGGTGTGTCGGCATCGGTCTCTCTCTCGTGTCGGTGTCGCCTCCTCGGGCTCCCGGGGGGCCGTCGTGTTTCGGGTCGCCTCGGCGCTGCAGGTGTGGTGGGACTGCTCAGGGGAGTGGTGCAGT	21187	18791.6	1989.3	19	g -> t	39844621	7923	3	0
chr17	39844516	39844730	215	5029.1	17059	Rn45s	chr17:39844516-39844730	CGTTCTGTGGGAGAACGGCTGTTGGCCGCGTCCGGCGCGACGTCGGACGTGGGGACCCACTGCCGCTCGGGGGTCTTCGTCGGTAGGCATCGGTGTGTCGGCATCGGTCTCTCTCTCGTGTCGGTGTCGCCTCCTCGGGCTCCCGGGGGGCCGTCGTGTTTCGGGTCGCCTCGGCGCTGCAGGTGTGGTGGGACTGCTCAGGGGAGTGGTGCAGT	21187	18791.6	1989.3	20	g -> t	39844622	7991	31	0.4
chr17	39844516	39844730	215	5029.1	17059	Rn45s	chr17:39844516-39844730	CGTTCTGTGGGAGAACGGCTGTTGGCCGCGTCCGGCGCGACGTCGGACGTGGGGACCCACTGCCGCTCGGGGGTCTTCGTCGGTAGGCATCGGTGTGTCGGCATCGGTCTCTCTCTCGTGTCGGTGTCGCCTCCTCGGGCTCCCGGGGGGCCGTCGTGTTTCGGGTCGCCTCGGCGCTGCAGGTGTGGTGGGACTGCTCAGGGGAGTGGTGCAGT	21187	18791.6	1989.3	21	c -> a	39844626	7980	2	0
chr17	39844516	39844730	215	5029.1	17059	Rn45s	chr17:39844516-39844730	CGTTCTGTGGGAGAACGGCTGTTGGCCGCGTCCGGCGCGACGTCGGACGTGGGGACCCACTGCCGCTCGGGGGTCTTCGTCGGTAGGCATCGGTGTGTCGGCATCGGTCTCTCTCTCGTGTCGGTGTCGCCTCCTCGGGCTCCCGGGGGGCCGTCGTGTTTCGGGTCGCCTCGGCGCTGCAGGTGTGGTGGGACTGCTCAGGGGAGTGGTGCAGT	21187	18791.6	1989.3	22	g -> t	39844633	7992	1	0
chr17	39844516	39844730	215	5029.1	17059	Rn45s	chr17:39844516-39844730	CGTTCTGTGGGAGAACGGCTGTTGGCCGCGTCCGGCGCGACGTCGGACGTGGGGACCCACTGCCGCTCGGGGGTCTTCGTCGGTAGGCATCGGTGTGTCGGCATCGGTCTCTCTCTCGTGTCGGTGTCGCCTCCTCGGGCTCCCGGGGGGCCGTCGTGTTTCGGGTCGCCTCGGCGCTGCAGGTGTGGTGGGACTGCTCAGGGGAGTGGTGCAGT	21187	18791.6	1989.3	23	g -> t	39844635	7995	2	0
chr17	39844516	39844730	215	5029.1	17059	Rn45s	chr17:39844516-39844730	CGTTCTGTGGGAGAACGGCTGTTGGCCGCGTCCGGCGCGACGTCGGACGTGGGGACCCACTGCCGCTCGGGGGTCTTCGTCGGTAGGCATCGGTGTGTCGGCATCGGTCTCTCTCTCGTGTCGGTGTCGCCTCCTCGGGCTCCCGGGGGGCCGTCGTGTTTCGGGTCGCCTCGGCGCTGCAGGTGTGGTGGGACTGCTCAGGGGAGTGGTGCAGT	21187	18791.6	1989.3	24	g -> t	39844638	7996	2	0
chr17	39844516	39844730	215	5029.1	17059	Rn45s	chr17:39844516-39844730	CGTTCTGTGGGAGAACGGCTGTTGGCCGCGTCCGGCGCGACGTCGGACGTGGGGACCCACTGCCGCTCGGGGGTCTTCGTCGGTAGGCATCGGTGTGTCGGCATCGGTCTCTCTCTCGTGTCGGTGTCGCCTCCTCGGGCTCCCGGGGGGCCGTCGTGTTTCGGGTCGCCTCGGCGCTGCAGGTGTGGTGGGACTGCTCAGGGGAGTGGTGCAGT	21187	18791.6	1989.3	25	g -> t	39844639	7998	12	0.2
chr17	39844516	39844730	215	5029.1	17059	Rn45s	chr17:39844516-39844730	CGTTCTGTGGGAGAACGGCTGTTGGCCGCGTCCGGCGCGACGTCGGACGTGGGGACCCACTGCCGCTCGGGGGTCTTCGTCGGTAGGCATCGGTGTGTCGGCATCGGTCTCTCTCTCGTGTCGGTGTCGCCTCCTCGGGCTCCCGGGGGGCCGTCGTGTTTCGGGTCGCCTCGGCGCTGCAGGTGTGGTGGGACTGCTCAGGGGAGTGGTGCAGT	21187	18791.6	1989.3	26	g -> t	39844641	8000	2	0
chr17	39844516	39844730	215	5029.1	17059	Rn45s	chr17:39844516-39844730	CGTTCTGTGGGAGAACGGCTGTTGGCCGCGTCCGGCGCGACGTCGGACGTGGGGACCCACTGCCGCTCGGGGGTCTTCGTCGGTAGGCATCGGTGTGTCGGCATCGGTCTCTCTCTCGTGTCGGTGTCGCCTCCTCGGGCTCCCGGGGGGCCGTCGTGTTTCGGGTCGCCTCGGCGCTGCAGGTGTGGTGGGACTGCTCAGGGGAGTGGTGCAGT	21187	18791.6	1989.3	27	g -> t	39844644	8002	8	0.1
chr17	39844516	39844730	215	5029.1	17059	Rn45s	chr17:39844516-39844730	CGTTCTGTGGGAGAACGGCTGTTGGCCGCGTCCGGCGCGACGTCGGACGTGGGGACCCACTGCCGCTCGGGGGTCTTCGTCGGTAGGCATCGGTGTGTCGGCATCGGTCTCTCTCTCGTGTCGGTGTCGCCTCCTCGGGCTCCCGGGGGGCCGTCGTGTTTCGGGTCGCCTCGGCGCTGCAGGTGTGGTGGGACTGCTCAGGGGAGTGGTGCAGT	21187	18791.6	1989.3	28	c -> a	39844645	8002	1	0
chr17	39844516	39844730	215	5029.1	17059	Rn45s	chr17:39844516-39844730	CGTTCTGTGGGAGAACGGCTGTTGGCCGCGTCCGGCGCGACGTCGGACGTGGGGACCCACTGCCGCTCGGGGGTCTTCGTCGGTAGGCATCGGTGTGTCGGCATCGGTCTCTCTCTCGTGTCGGTGTCGCCTCCTCGGGCTCCCGGGGGGCCGTCGTGTTTCGGGTCGCCTCGGCGCTGCAGGTGTGGTGGGACTGCTCAGGGGAGTGGTGCAGT	21187	18791.6	1989.3	29	g -> t	39844652	7996	6	0.1
chr17	39844516	39844730	215	5029.1	17059	Rn45s	chr17:39844516-39844730	CGTTCTGTGGGAGAACGGCTGTTGGCCGCGTCCGGCGCGACGTCGGACGTGGGGACCCACTGCCGCTCGGGGGTCTTCGTCGGTAGGCATCGGTGTGTCGGCATCGGTCTCTCTCTCGTGTCGGTGTCGCCTCCTCGGGCTCCCGGGGGGCCGTCGTGTTTCGGGTCGCCTCGGCGCTGCAGGTGTGGTGGGACTGCTCAGGGGAGTGGTGCAGT	21187	18791.6	1989.3	30	g -> t	39844653	7997	8	0.1
chr17	39844516	39844730	215	5029.1	17059	Rn45s	chr17:39844516-39844730	CGTTCTGTGGGAGAACGGCTGTTGGCCGCGTCCGGCGCGACGTCGGACGTGGGGACCCACTGCCGCTCGGGGGTCTTCGTCGGTAGGCATCGGTGTGTCGGCATCGGTCTCTCTCTCGTGTCGGTGTCGCCTCCTCGGGCTCCCGGGGGGCCGTCGTGTTTCGGGTCGCCTCGGCGCTGCAGGTGTGGTGGGACTGCTCAGGGGAGTGGTGCAGT	21187	18791.6	1989.3	31	g -> t	39844654	7989	1	0
chr17	39844516	39844730	215	5029.1	17059	Rn45s	chr17:39844516-39844730	CGTTCTGTGGGAGAACGGCTGTTGGCCGCGTCCGGCGCGACGTCGGACGTGGGGACCCACTGCCGCTCGGGGGTCTTCGTCGGTAGGCATCGGTGTGTCGGCATCGGTCTCTCTCTCGTGTCGGTGTCGCCTCCTCGGGCTCCCGGGGGGCCGTCGTGTTTCGGGTCGCCTCGGCGCTGCAGGTGTGGTGGGACTGCTCAGGGGAGTGGTGCAGT	21187	18791.6	1989.3	32	c -> a	39844655	7988	1	0
chr17	39844516	39844730	215	5029.1	17059	Rn45s	chr17:39844516-39844730	CGTTCTGTGGGAGAACGGCTGTTGGCCGCGTCCGGCGCGACGTCGGACGTGGGGACCCACTGCCGCTCGGGGGTCTTCGTCGGTAGGCATCGGTGTGTCGGCATCGGTCTCTCTCTCGTGTCGGTGTCGCCTCCTCGGGCTCCCGGGGGGCCGTCGTGTTTCGGGTCGCCTCGGCGCTGCAGGTGTGGTGGGACTGCTCAGGGGAGTGGTGCAGT	21187	18791.6	1989.3	33	c -> a	39844658	7445	3	0
chr17	39844516	39844730	215	5029.1	17059	Rn45s	chr17:39844516-39844730	CGTTCTGTGGGAGAACGGCTGTTGGCCGCGTCCGGCGCGACGTCGGACGTGGGGACCCACTGCCGCTCGGGGGTCTTCGTCGGTAGGCATCGGTGTGTCGGCATCGGTCTCTCTCTCGTGTCGGTGTCGCCTCCTCGGGCTCCCGGGGGGCCGTCGTGTTTCGGGTCGCCTCGGCGCTGCAGGTGTGGTGGGACTGCTCAGGGGAGTGGTGCAGT	21187	18791.6	1989.3	34	c -> a	39844659	7461	1	0
chr17	39844516	39844730	215	5029.1	17059	Rn45s	chr17:39844516-39844730	CGTTCTGTGGGAGAACGGCTGTTGGCCGCGTCCGGCGCGACGTCGGACGTGGGGACCCACTGCCGCTCGGGGGTCTTCGTCGGTAGGCATCGGTGTGTCGGCATCGGTCTCTCTCTCGTGTCGGTGTCGCCTCCTCGGGCTCCCGGGGGGCCGTCGTGTTTCGGGTCGCCTCGGCGCTGCAGGTGTGGTGGGACTGCTCAGGGGAGTGGTGCAGT	21187	18791.6	1989.3	35	g -> t	39844660	7463	1	0
chr17	39844516	39844730	215	5029.1	17059	Rn45s	chr17:39844516-39844730	CGTTCTGTGGGAGAACGGCTGTTGGCCGCGTCCGGCGCGACGTCGGACGTGGGGACCCACTGCCGCTCGGGGGTCTTCGTCGGTAGGCATCGGTGTGTCGGCATCGGTCTCTCTCTCGTGTCGGTGTCGCCTCCTCGGGCTCCCGGGGGGCCGTCGTGTTTCGGGTCGCCTCGGCGCTGCAGGTGTGGTGGGACTGCTCAGGGGAGTGGTGCAGT	21187	18791.6	1989.3	36	g -> t	39844661	7426	47	0.6
chr17	39844516	39844730	215	5029.1	17059	Rn45s	chr17:39844516-39844730	CGTTCTGTGGGAGAACGGCTGTTGGCCGCGTCCGGCGCGACGTCGGACGTGGGGACCCACTGCCGCTCGGGGGTCTTCGTCGGTAGGCATCGGTGTGTCGGCATCGGTCTCTCTCTCGTGTCGGTGTCGCCTCCTCGGGCTCCCGGGGGGCCGTCGTGTTTCGGGTCGCCTCGGCGCTGCAGGTGTGGTGGGACTGCTCAGGGGAGTGGTGCAGT	21187	18791.6	1989.3	37	g -> t	39844662	7431	27	0.4
chr17	39844516	39844730	215	5029.1	17059	Rn45s	chr17:39844516-39844730	CGTTCTGTGGGAGAACGGCTGTTGGCCGCGTCCGGCGCGACGTCGGACGTGGGGACCCACTGCCGCTCGGGGGTCTTCGTCGGTAGGCATCGGTGTGTCGGCATCGGTCTCTCTCTCGTGTCGGTGTCGCCTCCTCGGGCTCCCGGGGGGCCGTCGTGTTTCGGGTCGCCTCGGCGCTGCAGGTGTGGTGGGACTGCTCAGGGGAGTGGTGCAGT	21187	18791.6	1989.3	38	g -> t	39844663	7432	1	0
chr17	39844516	39844730	215	5029.1	17059	Rn45s	chr17:39844516-39844730	CGTTCTGTGGGAGAACGGCTGTTGGCCGCGTCCGGCGCGACGTCGGACGTGGGGACCCACTGCCGCTCGGGGGTCTTCGTCGGTAGGCATCGGTGTGTCGGCATCGGTCTCTCTCTCGTGTCGGTGTCGCCTCCTCGGGCTCCCGGGGGGCCGTCGTGTTTCGGGTCGCCTCGGCGCTGCAGGTGTGGTGGGACTGCTCAGGGGAGTGGTGCAGT	21187	18791.6	1989.3	39	g -> t	39844664	7430	12	0.2
chr17	39844516	39844730	215	5029.1	17059	Rn45s	chr17:39844516-39844730	CGTTCTGTGGGAGAACGGCTGTTGGCCGCGTCCGGCGCGACGTCGGACGTGGGGACCCACTGCCGCTCGGGGGTCTTCGTCGGTAGGCATCGGTGTGTCGGCATCGGTCTCTCTCTCGTGTCGGTGTCGCCTCCTCGGGCTCCCGGGGGGCCGTCGTGTTTCGGGTCGCCTCGGCGCTGCAGGTGTGGTGGGACTGCTCAGGGGAGTGGTGCAGT	21187	18791.6	1989.3	40	g -> t	39844665	7411	17	0.2
chr17	39844516	39844730	215	5029.1	17059	Rn45s	chr17:39844516-39844730	CGTTCTGTGGGAGAACGGCTGTTGGCCGCGTCCGGCGCGACGTCGGACGTGGGGACCCACTGCCGCTCGGGGGTCTTCGTCGGTAGGCATCGGTGTGTCGGCATCGGTCTCTCTCTCGTGTCGGTGTCGCCTCCTCGGGCTCCCGGGGGGCCGTCGTGTTTCGGGTCGCCTCGGCGCTGCAGGTGTGGTGGGACTGCTCAGGGGAGTGGTGCAGT	21187	18791.6	1989.3	41	g -> t	39844668	7201	1	0
[truncated: 2,471 more rows]

## Sheet: regions covered (compiled)
Edited based on following criteria: 1. region covered >16 bases, 2. presence of transversion (columnN,) 3. transversion frequency (ratio - columnR) > 30 %, 4. read coverage (total coverage - columnP) > 10
[truncated: 560 more rows]

## Sheet: tRNA
Edited based on following criteria: 1. region covered >16 bases, 2. presence of transversion (columnN,) 3. transversion frequency (ratio - columnR) > 30 %, 4. read coverage (total coverage - columnP) > 10
[truncated: 54 more rows]

[truncated: 2 more sheets: snoRNA&rRNA, others]
